# Supplementary material for: Distinct transcriptomic strategies underlie differential heat tolerance in Symbiodiniaceae symbionts
Source: ISME J. 2025 Dec 4;19(1):wraf268. doi: 10.1093/ismejo/wraf268 (PMC12743301; doi:10.1093/ismejo/wraf268)
Supplement: Dataset-S1_wraf268 [file dataset-s1_wraf268.xlsx]

## Sheet: Dataset-S1-SSB01
ID	SSB01.27C.10d.vs.0d	SSB01.27C.10d.vs.0d	SSB01.34C.12h.vs.0d	SSB01.34C.12h.vs.0d	SSB01.34C.1d.vs.0d	SSB01.34C.1d.vs.0d	SSB01.34C.2d.vs.0d	SSB01.34C.2d.vs.0d	SSB01.34C.3d.vs.0d	SSB01.34C.3d.vs.0d	SSB01.34C.3h.vs.0d	SSB01.34C.3h.vs.0d	SSB01.34C.4d.vs.0d	SSB01.34C.4d.vs.0d	SSB01.34C.8d.vs.0d	SSB01.34C.8d.vs.0d
	log2FoldChange	padj	log2FoldChange	padj	log2FoldChange	padj	log2FoldChange	padj	log2FoldChange	padj	log2FoldChange	padj	log2FoldChange	padj	log2FoldChange	padj
s6_1000	-0.000285583	0.999963	-0.451659	0.719098	-0.755415	0.122242	-1.46099	0.000246678	-1.6583	6.95e-05	-0.0808833	0.999954	-1.90859	3.69e-05	-1.43589	0.00106054
s6_10007	0.105714	0.999963	-0.344224	0.827746	-0.42604	0.530287	-0.944043	0.0218622	-1.19761	0.00696853	-0.0333066	0.999954	-1.60592	0.000958877	-1.15146	0.00715409
s6_1001	0.0531993	0.999963	0.572746	0.513644	0.426699	0.603857	0.679845	0.0336316	1.10889	7.61e-05	0.229072	0.999954	1.16707	0.00102754	1.12474	0.00048196
s6_10012	-0.0881246	0.999963	-0.382387	0.733109	-0.662905	0.0972556	-0.95276	0.00886405	-1.28606	0.000325099	-0.0906892	0.999954	-1.55741	0.000215135	-1.06791	0.00541113
s6_10031	-0.0202959	0.999963	-1.28985	9.51e-05	-1.10213	0.000325393	-1.20881	0.000612359	-1.22604	0.000267657	-0.838732	0.0370151	-0.815828	0.0430357	-0.636324	0.131789
s6_10040	-0.11962	0.999963	-0.271042	0.866411	-0.541082	0.315361	-1.34525	0.000192182	-1.52795	1.17e-05	-0.0456343	0.999954	-1.85012	3.66e-06	-1.65254	3.17e-05
s6_10042	0.00645934	0.999963	-0.344803	0.85521	-0.752491	0.217406	-1.56792	0.000961775	-1.86706	3e-05	-0.175553	0.999954	-1.93949	5.27e-05	-1.51387	0.00520315
s6_10059	0.104272	0.999963	-0.541632	0.383422	-0.993982	0.000569538	-0.939315	0.0816356	-1.50348	0.000502884	-0.36617	0.999954	-1.64953	0.000173276	-0.790199	0.0473052
s6_10060	-0.490282	0.821162	-0.131581	0.92811	-0.0969669	0.909685	-0.236364	0.586622	-0.449475	0.142087	-0.0651468	0.999954	-0.325408	0.457099	-1.10292	0.000728788
s6_10067	-0.0598578	0.999963	-0.298057	0.880315	-0.53601	0.556191	-1.45091	0.0131459	-1.76474	0.00105395	-0.117425	0.999954	-2.02556	0.000170717	-1.68386	0.00778464
s6_10093	-0.0159092	0.999963	-0.351201	0.85521	-0.688463	0.332438	-1.25847	0.0165957	-1.69273	0.000421447	-0.143494	0.999954	-1.79028	0.000570825	-1.13941	0.0532517
s6_10113	-0.316233	0.999963	-0.430006	0.648475	-0.287606	0.504619	-0.795968	0.015891	-1.07157	0.000347021	-0.0544944	0.999954	-1.10478	0.00396279	-1.06535	0.000880694
s6_10132	-0.00461677	0.999963	-0.381312	0.837775	-0.651941	0.371886	-1.24025	0.0176409	-1.67818	0.000566546	-0.114559	0.999954	-1.9139	0.00031863	-1.27568	0.0265341
s6_10142	0.133442	0.999963	0.643602	0.0753528	0.600121	0.019163	0.808289	0.0286964	1.09564	0.00223832	0.154043	0.999954	1.29186	0.0013881	1.08883	0.00068504
s6_10144	0.100181	0.999963	-0.330555	0.712024	-0.777098	0.0248279	-1.04479	0.044769	-1.48808	0.000634618	-0.0392435	0.999954	-1.84404	0.000120146	-1.19758	0.00119921
s6_10150	-0.46058	0.947175	-0.532259	0.530639	-0.557719	0.0248276	-0.90231	0.00869497	-1.16744	0.000292135	-0.132896	0.999954	-0.986909	0.00325078	-1.0123	0.00109427
s6_10164	-0.280157	0.999963	-0.37936	0.342023	-0.490786	0.0219385	-0.764101	0.044769	-1.02149	0.00191967	-0.0433543	0.999954	-1.23926	0.00068297	-1.3455	1.94e-05
s6_10197	0.198479	1	0.802295	0.0643105	1.09602	0.00314057	1.37482	0.00219453	1.44519	0.000974168	0.34613	0.999954	1.81522	1.4e-05	1.35157	0.000303272
s6_10208	0.157041	0.999963	0.0617765	0.963032	0.0335722	0.970774	0.547806	0.17488	0.956463	0.0196273	0.1218	0.999954	1.12794	0.016834	1.206	0.000303908
s6_10212	-0.202606	1	-0.636285	0.554036	-1.10021	0.033266	-1.8786	0.000691291	-1.93645	0.000787464	-0.29017	0.999954	-1.98045	0.000611206	-1.63255	0.00913372
s6_10216	0.259338	0.999963	0.648121	0.0324626	0.635944	0.0453463	1.14389	0.00864397	1.32599	0.00607786	0.209228	0.999954	1.83125	0.000397445	1.62647	1.66e-06
s6_10227	0.087136	0.999963	0.635251	0.0660047	0.684624	0.0116427	1.04726	0.00989826	1.237	0.00282902	0.263442	0.999954	1.66463	4.43e-05	1.41733	5.21e-05
s6_10229	0.00590338	0.999963	-0.648402	0.532806	-0.780833	0.239214	-1.50375	0.00517122	-2.00285	7.9e-05	-0.148375	0.999954	-2.29192	3.91e-05	-1.66548	0.00498166
s6_1023	-0.235831	0.999963	-0.181294	0.888626	-0.469211	0.28494	-0.769967	0.11618	-1.02942	0.00774435	-0.156441	0.999954	-1.45604	0.00046027	-0.985715	0.0057671
s6_10249	-0.120754	1	-0.0291035	0.984361	0.587547	0.478094	1.49067	1	1.72106	0.00221369	-0.11744	0.999954	2.16992	4.73e-05	0.835258	0.0988637
s6_10276	0.0210394	0.999963	-0.259024	0.890725	-0.596154	0.351166	-1.2156	0.00911488	-1.43944	0.000825687	-0.0552116	0.999954	-1.59076	0.000302761	-1.24767	0.010171
s6_10286	-0.126769	0.999963	-0.751582	0.0562358	-0.815721	0.0302133	-1.1286	0.00109605	-1.24881	0.000150141	-0.334521	0.999954	-1.37397	5.03e-05	-1.09727	0.00154365
s6_10296	-0.140701	0.999963	0.0811745	0.952076	0.215503	0.840046	0.433239	0.38208	0.994263	0.0284285	0.202819	0.999954	1.58674	0.000178437	1.17333	0.00598355
s6_10300	-0.291338	0.999963	-0.160643	0.927798	-0.0865352	0.936099	-0.444607	0.284211	-0.754741	0.0413612	0.0285774	0.999954	-0.80147	0.0578832	-1.41804	0.000423478
s6_10328	-0.192336	0.999963	-0.406245	0.692849	-0.851885	0.00746049	-1.19234	0.000250878	-1.09392	0.000827438	0.159718	0.999954	-1.0203	0.00509065	-1.03779	0.0047843
s6_10333	-0.146772	0.999963	-1.40804	1.91e-13	-1.00064	1.52e-08	-1.00083	1.06e-05	-0.853751	0.000907291	-0.689659	0.00490483	-0.6696	0.0450277	-0.97544	0.000949845
s6_10335	-0.261146	0.999963	-0.19633	0.917828	-0.311327	1	-1.24515	1	-1.82159	0.00318995	-0.109268	1	-2.04249	0.00162194	-2.26206	0.000889889
s6_1035	0.100395	0.999963	-0.148186	0.929496	-0.680849	0.13373	-1.03626	0.0336502	-1.40096	0.000201354	-0.117946	0.999954	-1.15485	0.0105653	-1.13819	0.00896371
s6_10373	0.486241	1	0.207025	0.907844	-0.18014	0.857758	0.25349	0.656663	0.5951	0.155542	0.0751592	0.999954	0.586506	0.223137	1.54401	0.000232595
s6_10385	-0.0465401	0.999963	-0.651387	0.0964666	-0.890838	0.000398088	-0.722247	0.0891644	-0.887367	0.0131638	-0.201669	0.999954	-1.0644	0.00952104	-0.393098	0.303663
s6_10396	-0.205253	0.999963	-0.190758	0.85521	-0.336351	0.253238	-0.737972	0.0114467	-0.983268	0.000626	-0.0817931	0.999954	-1.19103	0.00116872	-1.2197	0.0004148
s6_10450	0.208682	0.999963	0.543756	0.162577	0.38994	0.213379	0.734011	0.00987381	0.91021	0.0102663	0.275767	0.999954	1.29665	0.000709413	1.35167	1.7e-05
s6_10483	-0.573666	0.385268	-0.315864	0.852743	-0.398608	0.210973	-0.820597	0.00629394	-1.25056	7.74e-07	-0.104635	0.999954	-1.14787	0.00151611	-1.37167	2.08e-06
s6_10495	-0.358046	0.999963	-0.330319	0.788019	-0.401207	0.248116	-0.714331	0.0142112	-0.906586	0.00270699	0.0538732	0.999954	-0.714375	0.0566346	-1.05658	0.000486367
s6_10524	0.649484	0.662113	0.0725505	0.961208	0.184536	0.889125	0.409206	0.519327	0.828674	0.104176	0.019266	0.999954	1.25539	0.0270469	2.03206	4.09e-05
s6_10543	0.0285508	0.999963	0.837201	0.0179115	0.666233	0.0555909	0.824172	0.0401118	1.104	0.000351163	0.327451	0.999954	1.20521	0.000936409	0.817891	0.0253574
s6_10544	0.0729433	0.999963	-0.894441	0.00610512	-1.0677	5.44e-06	-1.2054	0.000136285	-1.32161	1.95e-06	-0.545848	0.338419	-1.18114	0.000353613	-1.10784	0.000598008
s6_10592	-0.459546	0.889463	-0.592981	0.500327	-0.933791	5.13e-05	-1.42224	0.000798177	-1.41736	0.000265134	-0.102041	0.999954	-0.911965	0.0890629	-1.46822	1.3e-05
s6_10597	0.11904	0.999963	-0.406512	0.733482	-0.611646	0.109528	-0.984258	0.0113213	-1.36486	0.000217472	-0.137111	0.999954	-1.26344	0.000909659	-1.0853	0.00457672
s6_10606	0.178993	0.999963	0.741401	0.0123884	0.717005	0.00026586	0.764181	0.00638833	0.855594	0.00303361	0.392447	0.999954	0.869773	0.0251376	0.674988	0.0329506
s6_10615	0.26054	1	0.631195	0.444643	0.632725	0.112831	0.891791	0.0371414	1.28474	0.000453917	0.322126	0.999954	1.00396	0.0207616	1.56345	3.29e-05
s6_10650	-0.25899	0.999963	-0.439499	0.263254	-0.733851	0.0106231	-1.02112	0.00152909	-1.21357	0.000334435	-0.153365	0.999954	-1.48936	6.26e-06	-1.44763	1.21e-06
s6_10676	-0.0628441	0.999963	-0.383883	0.829469	-0.571512	0.42684	-1.14653	0.01852	-1.32868	0.0037234	-0.20199	0.999954	-1.65522	0.000313983	-1.70005	0.000812097
s6_10678	-0.455685	0.621092	-0.461092	0.603892	-0.361099	0.106832	-0.735173	0.0022954	-1.05447	7.65e-06	0.122106	0.999954	-1.19583	0.000362641	-1.30844	3.06e-06
s6_10681	-0.338819	0.999963	-0.373009	0.838517	-0.463386	0.590358	-1.0273	0.0243139	-1.41909	0.00040602	-0.104407	0.999954	-1.81632	2.48e-05	-1.9749	1.03e-05
s6_10692	-0.158908	0.999963	-0.401533	0.42273	-0.635727	0.164328	-1.26547	9.12e-06	-1.19538	0.000453	0.063293	0.999954	-1.0468	0.0161115	-0.733159	0.0350161
s6_10707	-0.0774487	0.999963	-0.449151	0.745982	-0.663977	0.213518	-1.29201	0.00072678	-1.34756	0.000383286	-0.0994459	0.999954	-1.47809	0.000372829	-1.60441	0.000170931
s6_10730	-0.564824	0.727687	-0.836504	0.0565748	-0.393631	0.614593	-1.12277	0.00195344	-1.28577	6.58e-05	-0.0586369	0.999954	-0.80981	0.0326323	-1.32151	0.000316381
s6_10794	-0.488277	0.999963	-0.987738	0.0123879	-1.29281	7.7e-06	-1.54668	0.0033389	-2.04295	4.1e-05	-0.411656	0.999954	-2.00688	0.000675853	-1.82836	1.53e-06
s6_10805	0.0617848	0.999963	0.234495	0.870694	0.429523	0.420081	0.677932	0.060303	1.0431	0.00374801	0.111353	0.999954	1.46848	0.000174194	1.40419	0.000115297
s6_10806	-0.0983581	0.999963	-0.562829	0.648466	-1.08006	0.0246045	-1.56318	0.00267096	-2.15849	4.54e-06	-0.151229	0.999954	-2.09906	4.05e-05	-1.59958	0.00258398
s6_10823	0.223908	0.999963	-0.742982	0.114447	-1.0658	0.000377637	-0.775407	0.108565	-0.774816	0.0493377	-0.362707	0.999954	-0.704431	0.235312	0.0762317	0.879216
s6_10828	-0.148541	0.999963	0.507222	0.298913	0.632896	0.0483684	0.933063	0.0275349	1.19059	0.000946044	0.108761	0.999954	1.51852	0.000169104	0.804062	0.0451
s6_1083	-0.166072	0.999963	-0.274025	0.815756	-0.334489	0.388811	-0.661253	0.0642269	-1.04004	0.00087218	-0.0150917	0.999954	-1.00639	0.00214101	-0.87072	0.00708226
s6_10843	-0.135666	0.999963	-0.691539	0.167263	-0.66239	0.012572	-0.961858	0.000156175	-1.07753	1.78e-05	0.0192995	0.999954	-1.0528	0.00106219	-1.08171	9.79e-05
s6_10857	-0.0367341	0.999963	-0.428202	0.472562	-0.536179	0.302493	-1.10397	4.51e-05	-1.09396	0.000111154	-0.117192	0.999954	-0.90252	0.007306	-0.713385	0.0271572
s6_1086	-0.0525023	0.999963	-0.282927	0.888019	-0.572225	0.479221	-1.42888	0.00419626	-1.73695	0.000173573	-0.0899455	0.999954	-1.54332	0.0022243	-1.52367	0.0057384
s6_10882	-0.430039	0.999963	-0.439725	0.396043	-0.258583	0.492533	-0.298057	0.370336	-0.44152	0.164121	0.0428118	0.999954	-0.749385	0.0285818	-1.08127	0.000697891
s6_10884	0.230795	0.999963	0.480703	0.652814	0.323279	0.646348	0.673372	0.0675763	1.14884	0.000368674	0.309943	0.999954	1.21276	0.00108625	1.14906	0.00263075
s6_10890	-0.0695599	0.999963	-0.375938	0.81471	-0.53669	0.407551	-1.07441	0.0156393	-1.40706	0.0004873	-0.153616	0.999954	-1.40912	0.00576405	-1.14281	0.0184004
s6_10896	-0.282724	0.999963	-0.767764	0.170957	-1.09381	2.25e-05	-1.4442	6.39e-10	-1.41996	3.2e-08	0.053393	0.999954	-1.45796	5.05e-06	-1.39009	2.76e-07
s6_10897	-0.142299	0.999963	-0.641499	0.103981	-0.705464	0.0128061	-1.20347	0.000612359	-1.22161	0.000598632	-0.10847	0.999954	-1.22598	0.000392409	-0.99919	0.00349337
s6_10909	0.135819	0.999963	-0.329399	0.626892	-0.632617	0.000653731	-0.216674	0.464675	-0.0870538	0.787042	-0.175469	0.999954	0.0437766	0.925383	0.0691345	0.845602
s6_10922	0.184751	0.999963	0.46303	0.355151	0.316692	0.33101	0.58973	0.154211	0.863844	0.0170371	0.303181	0.999954	1.15067	0.00410821	1.12537	0.000727883
s6_10924	-0.680488	0.0901423	-0.352236	0.768162	-0.442319	0.0524033	-0.875621	0.000779239	-1.15015	9.25e-05	-0.0563474	0.999954	-1.26131	6.44e-05	-1.61084	9.89e-10
s6_10932	-0.263537	0.999963	-0.245507	0.771195	-0.434847	0.242959	-0.746884	0.0240286	-1.11139	3.24e-05	-0.0746548	0.999954	-1.00844	0.00358482	-1.0387	0.000819019
s6_10943	-0.023175	0.999963	-0.179991	0.925263	-0.443169	0.669878	-1.28872	0.0378075	-2.00799	0.00034772	-0.102483	0.999954	-1.93865	0.00134665	-1.5403	0.0206651
s6_10956	-0.0502313	0.999963	0.792468	0.18126	1.02546	0.00662474	1.49942	4.89e-05	1.78914	2.65e-06	0.410375	0.999954	2.00357	2.26e-06	1.51487	0.000486894
s6_10968	0.0137056	0.999963	0.445017	0.667028	0.395132	0.319175	0.651162	0.0366141	0.785864	0.00859918	0.22841	0.999954	0.810428	0.0221575	1.1523	0.000351458
s6_10971	-0.394616	0.875199	-0.452065	0.416671	-0.289297	0.48934	-0.54767	0.0392028	-0.491857	0.114162	0.082765	0.999954	-0.548912	0.151473	-1.6884	1.59e-10
s6_10972	-0.210369	0.999963	-0.634755	0.0276921	-0.600799	0.0161461	-0.841143	0.00620586	-0.928713	0.00211067	-0.108748	0.999954	-1.1099	0.00223799	-1.17698	0.000148175
s6_10973	0.277648	0.999963	0.540898	0.170957	0.522229	0.113212	0.711254	0.0174652	1.05066	0.000292135	0.314748	0.999954	1.20566	0.00053766	0.872105	0.0062068
s6_1098	-0.0786877	0.999963	0.374796	0.454146	0.488795	0.0628865	0.960095	0.00522522	1.07173	0.00697642	0.110463	0.999954	1.46579	0.000672706	1.14251	0.00140836
s6_10998	0.148172	0.999963	-0.104702	0.934539	-0.0515951	0.931966	0.27843	0.645475	0.746934	0.142304	0.033658	0.999954	1.34396	0.00463161	1.15757	0.000346299
s6_10999	0.661415	0.250579	0.776504	0.00281618	0.538961	0.14741	1.04742	0.0120089	1.26084	0.0074303	0.200405	0.999954	1.68756	0.000694022	1.48628	4.92e-05
s6_11002	-0.183125	0.999963	-0.314881	0.837323	-0.45298	0.386689	-0.993229	0.0202628	-1.2247	0.00469737	-0.0739668	0.999954	-1.53004	7.94e-05	-1.18691	0.00261331
s6_11007	0.274409	0.999963	-0.0909022	0.94143	0.192307	0.758443	0.862323	0.00377454	1.13982	0.000479964	-0.150559	0.999954	1.36837	8.81e-05	1.39498	5.6e-06
s6_11017	0.0506362	0.999963	-0.116212	0.943559	-0.673271	0.293682	-1.11246	0.0277563	-1.60069	0.000601399	-0.102081	0.999954	-1.71513	0.00026541	-1.03049	0.0642659
s6_11038	0.292756	0.999963	0.706808	0.179199	1.14701	3.6e-11	1.44908	1.18e-07	1.6247	2.65e-09	0.0968529	0.999954	1.57846	8.56e-06	0.68984	0.0277994
s6_11047	-0.204001	0.999963	-0.123483	0.94143	-0.294878	0.787349	-0.888355	0.064203	-1.29031	0.00382974	0.0211605	0.999954	-1.68036	0.00052312	-1.38103	0.00588698
s6_11068	-0.0614261	0.999963	-0.32943	0.866089	-0.627912	0.390676	-1.68551	0.000301061	-1.95025	2.56e-05	-0.0731253	0.999954	-2.00789	4.03e-05	-1.45374	0.00697402
s6_11075	-0.137101	0.999963	-0.435162	0.793905	-0.443858	0.621581	-1.20433	0.0223799	-1.54431	0.00189372	0.0472476	0.999954	-1.84242	0.000549143	-1.77545	0.00143371
s6_1108	0.127682	0.999963	-0.768382	0.268029	-0.788595	0.162456	-1.49516	0.000285896	-1.50435	0.000155769	-0.176469	0.999954	-1.5726	0.000966275	-0.988503	0.0366452
s6_1109	0.0771627	0.999963	0.496397	0.20039	0.441004	0.108478	0.788093	0.0277523	1.12491	0.00657563	0.161324	0.999954	1.62498	0.000249697	1.30766	0.000188746
s6_11098	0.374503	0.999963	0.0306035	0.980712	0.325369	0.730136	0.84717	0.0517833	1.06297	0.0066695	-0.297605	0.999954	1.22506	0.00371225	1.67582	0.000100458
s6_11119	0.0234343	0.999963	-0.51295	0.517425	-0.686634	0.0257083	-0.22183	0.630926	0.0804698	0.839526	-0.285724	0.999954	0.322868	0.493389	1.37465	1.09e-06
s6_11130	-0.215902	0.999963	-0.240337	0.878348	-0.238685	0.663885	-0.503779	0.137082	-0.680841	0.0178205	0.101236	0.999954	-0.658591	0.0680726	-1.09206	0.000414192
s6_11154	0.00931773	0.999963	-0.168866	0.928272	-0.629948	0.389937	-1.2374	0.0189308	-1.67808	0.000732797	-0.0639626	0.999954	-2.04316	3.91e-05	-1.41409	0.0109216
s6_11180	0.253297	1	0.759741	0.118782	0.647057	0.288166	1.19836	0.0115461	1.60174	0.000104063	0.381654	0.999954	1.74785	4.13e-05	2.21385	4.62e-09
s6_1119	-0.169478	0.999963	-0.0874273	0.945241	-0.209554	0.786961	-0.607136	0.0913859	-0.970732	0.0023202	-0.0178467	0.999954	-1.01827	0.00449265	-1.21791	0.000605292
s6_11198	0.0813704	0.999963	-0.512238	0.231382	-0.880094	0.0002974	-0.808306	0.08547	-0.966975	0.0124733	-0.156305	0.999954	-1.23786	0.00191809	-0.692315	0.0475234
s6_11240	-0.321889	0.999963	-0.465051	0.639346	-0.225966	0.772343	-0.598042	0.108946	-0.919467	0.00902607	-0.221696	0.999954	-1.16264	0.00826396	-1.39679	0.000275028
s6_11247	-0.163307	0.999963	-0.303516	0.854612	-0.182798	0.823718	-0.713968	0.0486201	-0.95979	0.00711628	-0.0809178	0.999954	-1.02563	0.00512765	-1.27181	0.0007306
s6_11264	0.0585975	0.999963	0.55686	0.356397	0.858093	0.000302752	0.746675	0.00688408	0.65488	0.0216517	0.0870822	0.999954	0.668767	0.0523242	0.615465	0.0758263
s6_11268	0.194071	0.999963	0.555259	0.0691786	0.578198	0.00850785	1.00955	0.00942057	1.25244	0.000797692	0.301407	0.999954	1.76071	1.1e-05	1.58101	9.58e-06
s6_11273	0.0638318	0.999963	-0.147232	0.921691	-0.60411	0.135409	-0.937875	0.0417732	-1.23	0.00463011	-0.0942072	0.999954	-1.56427	0.000723075	-1.425	0.000177409
s6_1128	-0.0922672	0.999963	-0.815324	0.216624	-1.02104	0.0169731	-1.46274	0.000852365	-1.77541	7.52e-05	-0.244799	0.999954	-1.96318	2.9e-05	-1.40402	0.00261677
s6_11289	-0.0703072	0.999963	-0.738789	0.397492	-1.20855	0.0063954	-1.87829	8.65e-05	-2.5124	4.01e-08	-0.201586	0.999954	-2.06763	1.97e-05	-2.41741	1.47e-06
s6_1129	-0.139463	0.999963	-0.335399	0.393528	-0.568844	0.00167906	-0.860208	0.0195883	-1.26054	0.00030958	-0.0201653	0.999954	-1.30096	9.71e-05	-0.997716	0.000162486
s6_1130	0.206222	0.999963	0.467255	0.322106	0.366941	0.28794	0.637745	0.161576	0.915421	0.0284322	0.186515	0.999954	1.27794	0.0061389	1.18822	0.000664916
s6_11305	-0.252259	0.999963	-0.094966	0.92572	-0.00791139	0.993482	-0.238688	0.630518	-0.526302	0.195633	-0.0591254	0.999954	-0.917292	0.0300716	-0.988472	0.000917706
s6_11308	-0.296218	0.999963	-0.48276	0.684742	-0.500642	0.47474	-0.770276	0.0498365	-1.39843	4.77e-05	-0.229881	0.999954	-1.29065	0.000861848	-1.03474	0.0126046
s6_11309	0.0947682	0.999963	-0.506306	0.209888	-0.444148	0.530287	-1.00804	8.87e-05	-0.907622	0.00159261	-0.162581	0.999954	-0.973396	0.00818794	-0.711529	0.0265108
s6_11313	-0.164043	0.999963	0.346941	0.707099	0.564023	0.180726	0.782544	0.0334143	1.26727	0.000322055	0.192078	0.999954	1.64476	1.46e-05	1.22295	0.00106298
s6_11358	-0.278177	0.999963	-0.119174	0.936289	-0.413484	0.306636	-0.775896	0.0542852	-1.07101	0.00123849	0.0419588	0.999954	-0.972476	0.00570149	-1.12745	0.000659469
s6_11375	-0.212091	0.999963	-0.273853	0.867514	-0.0215678	0.982292	-0.456171	0.232079	-0.706	0.027472	-0.0668006	0.999954	-0.828081	0.0229077	-1.36108	0.000113602
s6_11376	0.25895	0.999963	0.0257684	0.983247	0.356644	0.41256	0.636726	0.108311	1.18332	9.99e-05	0.103073	0.999954	1.16306	0.00512771	1.7654	5.58e-09
s6_11377	0.219504	1	0.170442	0.922448	-0.01936	0.986053	0.518354	0.18737	1.00778	0.00355485	-0.235288	0.999954	1.21257	0.00248013	2.09105	5.95e-10
s6_11404	-0.0270417	0.999963	-0.208104	0.91332	-0.475875	0.581122	-0.98363	0.0621183	-1.41219	0.00493896	-0.117678	0.999954	-1.81421	0.000477495	-1.23957	0.023025
s6_11412	0.133851	0.999963	-0.53058	0.67557	-0.575417	0.46474	-1.16658	0.0151804	-1.49059	0.000416836	-0.160457	0.999954	-1.52246	0.00144827	-1.12431	0.0275809
s6_11439	-0.45867	0.763042	-0.293181	0.727287	-0.259513	0.533246	-0.468806	0.122872	-0.825	0.00434544	-0.232316	0.999954	-0.988812	0.00287461	-1.41602	3.05e-05
s6_11444	-0.161419	0.999963	-0.236617	0.900243	-0.392113	0.595	-0.879701	0.0212658	-0.965644	0.0142829	0.0159915	0.999954	-1.29846	0.000943144	-1.3589	0.000849064
s6_11446	-0.153191	0.999963	0.318684	0.857209	0.68722	0.267785	1.06092	0.0110944	1.32498	0.00054068	0.194326	0.999954	1.15817	0.0189687	1.45609	0.00111892
s6_1147	0.132656	0.999963	-0.196577	0.921691	-0.484437	0.602695	-1.22938	0.020051	-1.57907	0.000852936	-0.129718	0.999954	-1.59595	0.00187453	-1.27233	0.0262957
s6_11524	0.158537	0.999963	-0.774619	0.328633	-0.782886	0.228359	-1.45375	0.00296613	-1.78279	0.000106064	-0.234569	0.999954	-1.53096	0.00199519	-1.10171	0.0454482
s6_11531	-0.285196	0.999963	-0.0544725	0.963093	-0.109704	0.917794	-0.402701	0.353655	-0.645769	0.0574703	0.2047	0.999954	-0.607598	0.140649	-1.23509	0.000806504
s6_11553	0.099771	0.999963	0.103382	0.920782	0.0367317	0.95888	0.447881	0.215547	0.706123	0.0526554	0.178521	0.999954	1.18727	0.00275104	1.23421	2.23e-05
s6_11556	-0.0164968	0.999963	-0.496951	0.727334	-0.646336	0.37952	-1.15925	0.0378212	-1.48753	0.00490184	-0.191966	0.999954	-1.84157	0.000377711	-1.13513	0.0564627
s6_11559	0.0385652	0.999963	0.365102	0.84195	0.442324	0.59456	1.20363	0.00500107	1.4952	0.000180001	0.211671	0.999954	1.51018	0.000797776	1.05547	0.0319641
s6_1157	-0.294303	0.999963	-0.476997	0.587682	-0.456426	0.38449	-0.771742	0.0200374	-1.01626	0.00117444	-0.176201	0.999954	-1.45286	9.44e-05	-1.47581	1.59e-05
s6_1158	0.20999	0.999963	0.263255	0.818113	-0.0486149	0.954778	0.447588	0.117928	0.648909	0.0155594	-0.0362392	0.999954	0.802326	0.0160122	0.928452	0.000638592
s6_11581	0.214654	0.999963	0.266459	0.831362	0.523783	0.118419	0.819039	0.0221653	1.00614	0.000821692	0.436217	0.822191	0.847535	0.0190856	0.663629	0.0977129
s6_11583	0.0125083	0.999963	0.330016	0.603892	0.58322	0.0127556	1.03261	0.000244839	1.04043	6.03e-05	0.271163	0.999954	1.23534	0.000181233	1.19608	0.000127904
s6_11587	-0.318957	0.999963	-0.388446	0.68081	-0.582404	0.0248276	-0.811841	0.00839091	-1.21489	2.36e-05	-0.0743861	0.999954	-1.17472	0.000254433	-0.977597	0.00296581
s6_11588	0.226063	0.999963	0.603079	0.262874	0.499505	0.255904	0.739866	0.0399529	1.19229	0.000580142	0.304444	0.999954	1.26086	0.000985959	1.31929	0.000168564
s6_11602	0.104487	0.999963	0.317665	0.586129	0.24494	0.493911	0.661067	0.0105723	0.702578	0.0345461	0.0568599	0.999954	1.06876	0.00710024	1.09449	0.000546795
s6_11606	-0.0486895	0.999963	-0.358972	0.819104	-0.597099	0.252529	-1.0232	0.00791566	-1.2415	0.00177724	-0.182697	0.999954	-1.45688	0.000293147	-1.17028	0.00525002
s6_11609	-0.499323	0.802796	-0.349028	0.818298	-0.332884	0.430409	-0.593129	0.0454282	-0.768945	0.00613565	-0.0884323	0.999954	-0.741838	0.0398734	-1.07016	0.000664686
s6_11685	0.144317	1	0.955813	0.0244516	0.666033	0.141511	0.83877	0.023606	1.23287	0.000416009	0.67118	0.248042	1.16643	0.00303542	1.22702	0.00349371
s6_11700	0.268976	0.999963	0.015825	0.991033	-0.197707	0.813876	0.721073	0.0924473	1.2165	0.000722674	-0.185839	0.999954	1.37019	0.000729857	1.34911	0.00039943
s6_11705	0.596519	0.445805	0.473543	0.238067	0.410803	0.161637	0.700674	0.0138773	0.658754	0.0158117	0.180496	0.999954	0.789719	0.0249675	1.16368	0.000146162
s6_11721	-0.164335	0.999963	-0.444777	0.762954	-0.551421	0.44172	-1.14136	0.030548	-1.6203	0.00106142	-0.131864	0.999954	-1.97124	0.000267306	-1.46707	0.00369422
s6_11747	-0.123467	0.999963	0.0923878	0.932533	-0.0376372	0.970493	-0.50765	0.200098	-0.730172	0.0374861	0.12939	0.999954	-0.858617	0.026645	-1.02746	0.000355307
s6_11767	0.0486217	0.999963	0.38228	0.776253	0.352584	0.653749	0.885724	0.10224	1.45725	0.00311133	0.101622	0.999954	1.99399	1.49e-05	1.69417	0.000196294
s6_11773	0.306814	0.999963	0.505131	0.273843	0.304294	0.521496	0.728156	0.0478447	0.868906	0.0254299	0.0682259	0.999954	1.3693	0.00303358	1.432	0.000172485
s6_11796	-0.558023	0.521149	-0.421283	0.523927	0.0229211	0.981692	-0.457305	0.159177	-0.654303	0.0366116	-0.0662549	0.999954	-0.6393	0.07508	-1.19986	7.86e-05
s6_11817	0.348029	0.999963	0.419593	0.805638	0.493639	0.602695	1.13901	1	1.69651	0.00826877	0.0899326	0.999954	2.15264	0.000377711	1.53189	0.0246812
s6_11829	0.631519	0.291066	1.20719	3.97e-07	0.695836	0.00116784	0.840338	0.0262099	1.05322	0.00199752	0.634345	0.0626359	1.23934	0.00104839	1.42828	7.88e-07
s6_11834	-0.737141	0.187504	-0.675607	0.180739	-0.786756	0.0154261	-1.60091	1.85e-05	-1.96271	9.54e-07	-0.267298	0.999954	-2.16493	9.18e-06	-2.13965	1.16e-07
s6_11857	-0.00229522	0.999963	-0.582076	0.587682	-0.538269	0.462538	-1.21683	0.00947425	-1.45156	0.000785689	-0.369742	0.999954	-1.55141	0.00159254	-1.13296	0.0306804
s6_11881	-0.210572	1	-0.455643	0.776489	-0.517705	0.521365	-1.44629	0.00286405	-1.42674	0.00429273	-0.193585	0.999954	-2.1121	9.44e-05	-1.65511	0.00245101
s6_11885	-0.0797157	0.999963	-0.349706	0.853356	-0.566313	0.400561	-1.16492	0.00688408	-1.34398	0.00132199	-0.113077	0.999954	-1.48241	0.000914154	-1.28044	0.00623631
s6_1190	-0.111955	0.999963	-0.597808	0.476388	-0.722162	0.0536893	-1.07197	0.0018036	-1.22185	0.000198958	-0.175168	0.999954	-0.980847	0.0118789	-1.30909	0.000481854
s6_11911	0.0864062	0.999963	-0.662723	0.125366	-0.866075	0.000401758	-1.03756	0.00650871	-1.11622	0.00416643	-0.151017	0.999954	-1.31495	0.00223799	-0.633582	0.0745805
s6_11940	-0.0621343	0.999963	-0.266597	0.742466	-0.219871	0.783072	-0.79292	0.0680562	-0.920474	0.0375159	0.0480002	0.999954	-0.986069	0.0440587	-1.20245	7.45e-05
s6_11956	-0.00354928	0.999963	-0.322979	0.726712	-0.581259	0.0857479	-0.872407	0.009145	-1.12485	0.00224617	-0.0608214	0.999954	-1.42937	7.1e-05	-1.01678	0.00350968
s6_11987	0.0205559	0.999963	-1.44668	4.48e-06	-0.74862	0.19477	0.09366	0.900457	0.248199	0.632799	-0.338822	0.999954	0.183154	0.729363	0.112189	0.8143
s6_11991	0.173467	0.999963	0.582356	0.490442	0.63307	0.224775	1.11837	0.00576835	1.35971	0.00161083	0.196716	0.999954	1.67694	7.37e-05	1.7444	2.71e-05
s6_120	-0.159155	0.999963	-0.446764	0.67022	-0.598867	0.366216	-1.28694	0.00909894	-1.59155	6.69e-05	-0.00543493	0.999954	-1.67933	5.73e-05	-1.33885	0.00190211
s6_12017	-0.164583	0.999963	-0.0894976	0.938585	-0.752152	0.00115291	-0.972103	0.00223489	-1.10547	0.000294597	0.0190258	0.999954	-0.724414	0.0356206	-0.595672	0.109656
s6_12025	0.474465	1	0.761779	0.374692	0.682821	0.356831	1.60074	0.00865653	1.5344	0.0050911	0.159863	0.999954	2.1972	0.00010117	2.26329	5.34e-05
s6_12039	0.101577	0.999963	0.692695	0.280201	0.494827	0.450663	0.897524	0.0245965	1.36734	0.000714377	0.408596	0.999954	1.64738	9.44e-05	1.61459	2.26e-05
s6_12075	0.265577	0.999963	0.66795	0.182213	0.347932	0.629333	0.311654	0.466111	0.833484	0.0126821	0.525517	0.870607	1.32113	0.000800573	1.44939	5.54e-05
s6_1209	-0.0674439	0.999963	-0.16327	0.926252	-0.453133	0.496162	-1.11991	0.005444	-1.42734	0.000180865	-0.102325	0.999954	-0.862473	0.126877	-1.1295	0.0107011
s6_121	0.00213813	0.999963	-0.383626	0.824504	-0.689617	0.240157	-1.27775	0.00336606	-1.76937	5.1e-06	-0.256096	0.999954	-1.44176	0.00233039	-1.42298	0.00249822
s6_1210	-0.217449	0.999963	-0.326967	0.799648	-0.457505	0.15236	-0.960513	0.00124916	-1.14534	0.000446387	-0.217874	0.999954	-0.838745	0.126518	-1.27594	0.00128508
s6_12122	0.0418381	0.999963	1.00387	9.66e-05	1.24437	4.78e-08	1.38856	0.00010883	1.3853	9.69e-06	0.491996	0.76024	1.51122	0.000154121	1.19024	0.00135432
s6_12140	0.0458521	0.999963	0.523502	0.491764	0.351406	0.506581	0.804394	0.0163486	1.07875	0.000854674	0.106404	0.999954	1.40609	0.000565329	1.28318	0.000814552
s6_12220	-0.260109	0.999963	-0.611638	0.139488	-0.663997	0.0940592	-0.895822	0.0677226	-1.3426	0.000985882	-0.471776	0.999243	-1.74659	0.000436348	-1.34148	0.000119793
s6_12223	-0.298683	0.999963	-0.612253	0.405421	-0.674567	0.021043	-0.872066	0.0120847	-0.777791	0.023556	-0.331229	0.999954	-0.827809	0.025188	-1.40668	2.69e-05
s6_12228	0.150955	1	0.616677	0.393526	0.679075	0.167403	0.973556	0.0106622	1.48058	0.000164555	0.321221	0.999954	1.65845	6.76e-05	1.69258	1.48e-06
s6_12231	-0.195633	0.999963	-0.164186	0.884219	-0.139235	0.816387	-0.482943	0.186723	-0.967972	0.00137227	-0.0923302	0.999954	-0.950808	0.00446142	-0.982233	0.000895297
s6_12237	0.0602483	0.999963	-0.20808	0.917637	-0.444958	0.666627	-1.54396	0.0116885	-1.95437	0.000614519	-0.0910895	0.999954	-2.01376	0.000778922	-1.68381	0.0118
s6_12245	-0.279009	0.999963	-0.735518	0.0131875	-0.653874	0.018727	-1.03558	0.000161159	-0.65511	0.0299325	-0.191135	0.999954	-0.419926	0.261474	-0.277024	0.416719
s6_12261	0.153374	0.999963	-0.300436	0.580531	-0.450771	0.0700118	-0.628794	0.0799672	-0.978657	0.00139789	-0.118035	0.999954	-1.16477	0.000203039	-0.81063	0.00663303
s6_12264	-0.0598408	0.999963	-0.210562	0.909243	-0.589087	0.332928	-1.11382	0.0134653	-1.52189	0.00057898	-0.0908663	0.999954	-1.79362	9.19e-05	-1.28153	0.00642816
s6_12265	0.23742	0.999963	0.815412	0.0140645	0.976633	7.73e-05	1.28645	0.000955218	1.7024	1.63e-05	0.525913	0.726407	2.08587	1.52e-07	1.80816	2.75e-07
s6_12299	-0.221429	0.999963	-0.439599	0.263254	-0.498624	0.433164	-0.828069	0.135892	-1.20277	0.00989237	0.080441	0.999954	-1.26997	0.0278731	-0.956514	0.000742903
s6_12325	-0.194157	0.999963	0.354792	0.802181	0.885118	0.033123	1.05517	0.0251996	1.22101	0.00282902	0.365554	0.999954	1.47154	0.000503453	0.674474	0.161792
s6_12332	-0.188736	0.999963	-0.337061	0.732905	-0.530848	0.105251	-0.901853	0.000687675	-0.948164	0.00073257	-0.046358	0.999954	-0.732787	0.0287431	-0.638605	0.0449908
s6_12335	-0.321281	1	-0.812412	0.272705	-1.35503	0.00114646	-1.22977	0.0280552	-1.97902	0.000105897	-0.260862	0.999954	-1.80288	0.00157031	-2.01755	0.000476389
s6_12337	-0.400568	0.999963	-0.676249	0.206373	-0.531974	0.237533	-0.975707	0.0130744	-1.29541	0.000318301	-0.165342	0.999954	-1.53015	0.000155066	-1.40044	8.37e-05
s6_12370	0.0597183	1	0.74981	0.125161	0.921131	0.00134792	1.37073	0.000456706	1.68069	4.56e-07	0.819614	0.040754	1.78825	4.19e-07	1.14269	0.00246552
s6_12371	0.163986	0.999963	-0.482187	0.747529	-1.25392	0.00866219	-1.64875	0.00245659	-1.93372	6.95e-05	-0.247216	0.999954	-1.83631	0.000237867	-1.46674	0.0136738
s6_12375	-0.222317	0.999963	-0.32484	0.803769	-0.225824	0.624077	-0.646264	0.04585	-1.06912	0.00116508	-0.119006	0.999954	-1.25095	0.000143355	-1.34677	1.39e-05
s6_12393	-0.0253929	0.999963	-0.507441	0.0698426	-0.661826	0.00015015	-0.786761	0.0517833	-1.155	0.000104221	0.0782954	0.999954	-1.2639	5.07e-05	-0.73875	0.00860374
s6_12434	-0.257487	0.999963	-0.868938	0.000950655	-0.881722	0.013818	-0.738258	0.0457978	-0.814112	0.00777881	-0.20327	0.999954	-0.843851	0.0133528	-0.629777	0.06253
s6_12436	-0.0866498	1	-0.586563	0.537535	-0.240936	0.779401	-0.384769	0.510007	-0.616383	0.25423	-0.134291	0.999954	-1.33458	0.0102388	-1.7331	0.000821272
s6_12452	-0.00287276	0.999963	-0.167826	0.926252	-0.503846	0.48285	-1.15391	0.00928054	-1.40641	0.000822989	-0.131375	0.999954	-1.53518	0.000652721	-1.41	0.00354757
s6_12453	-0.588532	0.604148	-0.379188	0.826362	-0.470931	0.256425	-1.27503	1.58e-06	-1.46967	5.23e-06	-0.0292389	0.999954	-1.80451	1.42e-07	-2.18493	1.62e-11
s6_12466	-0.168822	0.999963	-0.399775	0.554322	-0.203166	0.589248	-0.514582	0.0967418	-0.720898	0.0288457	-0.0384462	0.999954	-0.935616	0.005912	-1.00811	0.000378954
s6_12496	-0.0789897	0.999963	0.751803	0.3299	0.851698	0.127892	1.33923	0.00302047	1.72057	4.62e-05	0.290894	0.999954	2.03925	4.61e-06	1.36135	0.0076247
s6_12525	0.336911	0.999963	-0.573905	0.623107	-0.971072	0.0496923	-1.56704	0.000709475	-1.74865	0.000143111	-0.163512	0.999954	-1.75822	0.000372181	-0.865076	0.126207
s6_12536	0.0937086	0.999963	0.483825	0.65033	0.417784	0.591364	0.725089	0.0472059	1.13458	0.00104847	0.245526	0.999954	1.4368	0.00028756	1.0376	0.00827965
s6_12540	0.826205	0.0327113	0.311582	0.850431	0.0495476	0.950566	0.50231	0.153966	0.803091	0.0074431	0.246097	0.999954	0.866282	0.0241058	1.78981	6.1e-10
s6_12559	-0.222813	0.999963	-0.0907565	0.922448	-0.148621	0.736247	-0.295563	0.323533	-0.478104	0.0771401	0.0940974	0.999954	-0.397561	0.285076	-1.16766	0.000360488
s6_12573	0.612714	1	1.26117	0.00202878	0.919057	0.019186	1.41866	0.00135593	1.83341	8.39e-07	0.700089	0.27493	1.94158	4.08e-06	1.59938	0.000131914
s6_12575	0.0463862	1	0.183462	0.925263	0.253889	0.821877	0.987238	0.0710115	1.27586	0.00556367	-0.181322	0.999954	1.13162	0.0243778	1.80442	7.74e-05
s6_1258	-0.487297	0.999963	-0.373583	0.843125	-0.563584	0.48892	-1.17945	0.0255162	-1.49254	0.00111274	-0.153349	0.999954	-1.37925	0.00710696	-1.72956	0.000777619
s6_126	-0.139005	0.999963	-0.114747	0.931457	-0.250009	0.475824	-0.864983	0.010275	-1.14317	0.000181731	0.116384	0.999954	-1.15775	0.000191937	-1.3931	1.11e-05
s6_1260	-0.442217	0.787152	-0.174757	0.878187	-0.283987	0.649376	-0.946409	0.0122579	-1.25679	0.00105068	0.136353	0.999954	-1.38484	3.99e-05	-1.63445	1.71e-07
s6_12613	0.467827	0.999963	0.309854	0.785469	0.420297	0.405539	0.602643	0.141151	0.920277	0.0170839	0.093011	0.999954	1.29462	0.00200828	1.52496	3.01e-05
s6_12617	0.154339	0.999963	-0.582365	0.2145	-0.765915	2.81e-05	-0.917646	0.000550992	-1.0008	0.000614519	-0.357265	0.999954	-0.625719	0.102716	-0.604383	0.0697699
s6_12618	0.296903	0.999963	-0.0459252	0.969526	0.0274417	0.979897	0.524565	0.148431	0.780944	0.0276074	-0.0260214	0.999954	0.604906	0.202947	1.33223	0.000131963
s6_12627	0.166389	0.999963	-0.527497	0.607667	-0.0152935	0.991973	0.621965	0.198831	0.911878	0.0336735	-0.665428	0.518052	1.46486	0.00132958	2.06011	3.23e-06
s6_12633	-0.141714	0.999963	-0.325901	0.860662	-0.515259	0.479386	-1.05642	0.0172401	-1.46691	0.000368859	-0.134633	0.999954	-1.38862	0.00157031	-1.33269	0.00593593
s6_12660	0.0237718	0.999963	0.592955	0.449875	0.450737	0.23947	0.823758	0.021433	0.94054	0.00656627	0.441944	0.999954	0.903925	0.0223345	1.26748	0.00031394
s6_12705	0.151406	0.999963	0.438317	0.745602	0.949053	0.0123612	1.33724	0.000339965	1.5311	2.02e-05	-0.311331	0.999954	1.427	0.000835927	1.93271	1.52e-06
s6_12709	0.115233	0.999963	0.328752	0.775073	0.164113	0.834704	0.320198	0.361114	0.589201	0.038621	0.262223	0.999954	0.900528	0.00764236	1.07695	0.000602789
s6_12715	-0.00807066	0.999963	0.53239	0.559307	0.601103	0.324962	0.891822	0.0195767	1.19896	0.000900678	0.240336	0.999954	1.40347	0.000291001	1.10919	0.00821923
s6_12722	-0.226799	0.999963	-0.622863	0.48586	-0.997166	0.00474609	-1.37148	0.000330966	-1.41299	0.00032613	-0.178283	0.999954	-1.7011	1.55e-05	-1.54193	0.000195645
s6_12733	-0.524828	0.705546	-0.579192	0.308883	-0.367653	0.397714	-0.902799	0.00208627	-1.06041	0.000632312	-0.185643	0.999954	-1.30517	0.000131012	-1.41211	6.9e-06
s6_12788	-0.267506	0.999963	-0.323388	0.789179	-0.271288	0.526824	-0.386625	0.214754	-0.601174	0.0229663	-0.0912388	0.999954	-0.607221	0.112746	-1.02762	0.000228425
s6_12825	0.00548147	0.999963	-0.341918	0.592803	-0.567781	0.267935	-0.952799	0.0272798	-1.30739	0.000442808	-0.17285	0.999954	-1.28513	0.000228073	-1.38131	1.45e-06
s6_12835	-0.0486281	0.999963	-0.630227	0.36592	-0.668315	0.230713	-1.01062	0.0282254	-1.3287	0.00398085	-0.583302	0.794553	-1.58382	0.000804673	-1.16482	0.0169177
s6_12837	0.0754057	0.999963	-0.581037	0.635286	-1.16575	0.0208676	-1.50825	0.00595292	-1.81485	0.000482234	-0.105936	0.999954	-1.61219	0.00297313	-1.65927	0.00645743
s6_12862	0.481718	0.999963	0.717585	0.322038	0.604569	0.208117	1.13023	0.00260299	1.42935	3.34e-05	0.440095	0.999954	1.39992	0.00031863	1.50868	0.000179516
s6_12871	-0.130576	0.999963	-0.213514	0.901496	-0.452204	0.417909	-0.857356	0.0219717	-1.16851	0.000557291	-0.0375786	0.999954	-1.03397	0.00657218	-1.08814	0.00732534
s6_12876	0.168646	0.999963	0.34484	0.294616	0.229933	0.538068	0.202422	0.534142	0.369525	0.325433	-0.023568	0.999954	0.691016	0.0973519	1.06698	0.000559787
s6_12916	0.121081	0.999963	-0.629193	0.473482	-1.14719	0.000210833	-1.09156	0.0733465	-1.59433	0.00133102	-0.000916062	0.999954	-1.58525	0.00403346	-0.483259	0.21615
s6_12936	0.0614507	0.999963	-0.875388	0.130847	-0.908468	0.0765448	-1.49484	0.000656556	-1.75299	9.07e-05	-0.336475	0.999954	-2.42654	4.04e-07	-2.43765	1.33e-07
s6_12940	0.309892	0.999963	0.492336	0.655354	0.344403	0.49047	0.657866	0.0433799	0.912358	0.00188395	0.104093	0.999954	0.700597	0.0449187	1.10336	0.00029865
s6_12951	-0.207602	0.999963	-0.268477	0.837323	-0.321217	0.364937	-0.737101	0.00666503	-0.921328	0.00063449	-0.0227886	0.999954	-0.944961	0.00373774	-1.23424	1.62e-05
s6_12952	0.285864	0.999963	0.449521	0.570801	0.57764	0.0456254	0.976043	0.000852365	1.34763	7.36e-07	0.298724	0.999954	1.58513	6.8e-07	1.80082	2.9e-10
s6_12958	0.0287364	1	-0.666216	0.426863	-0.0588016	0.969897	0.977414	0.106513	1.14337	0.0556865	-0.455888	0.999954	1.92684	0.000157293	2.40459	3.46e-08
s6_12963	0.0774814	0.999963	0.382024	0.646826	0.414519	0.268351	0.798454	0.015448	1.03623	0.0074172	0.0912426	0.999954	1.39465	0.000553418	1.17038	0.00126578
s6_12968	-0.00574663	0.999963	-0.366732	0.782584	-0.623272	0.236839	-1.1772	0.0103521	-1.48283	0.00167593	-0.128113	0.999954	-1.67424	0.000477495	-0.985602	0.025555
s6_12974	0.0141336	0.999963	-0.335148	0.850837	-0.408536	0.583445	-1.07537	0.00565789	-1.27516	0.000500898	-0.17734	0.999954	-1.29387	0.00108907	-1.1652	0.0070286
s6_1298	-0.125978	0.999963	-0.223166	0.907627	-0.445391	0.598582	-1.15148	0.0143792	-1.54859	0.000592392	-0.117097	0.999954	-1.78246	3.1e-05	-1.4576	0.00327595
s6_13002	-0.0747121	0.999963	-0.431353	0.802107	-0.694057	0.345281	-1.48683	0.00477206	-1.98456	4.84e-05	-0.195164	0.999954	-2.03911	7.23e-05	-1.5393	0.00922825
s6_13018	0.486503	0.865539	0.424136	0.706857	0.447515	0.413452	1.06236	0.00689997	1.27759	0.000354868	-0.083854	0.999954	1.16485	0.0061509	1.33249	0.000170931
s6_13023	-0.337636	0.999963	-1.03693	2.9e-05	-0.765214	1.57e-05	-0.681302	0.012439	-0.599334	0.032899	-0.536776	0.248042	-0.472558	0.231813	-0.683612	0.0292349
s6_13033	0.257376	0.999963	0.282508	0.779514	0.130549	0.81946	0.390671	0.212518	0.558055	0.0685042	-0.00667801	0.999954	0.816029	0.0372658	1.05036	0.000482436
s6_13039	0.0871797	1	0.289143	0.880777	0.313404	0.788824	0.823465	0.272098	1.71699	0.00535774	0.044229	0.999954	2.17846	0.000279378	1.43287	0.0485683
s6_13058	0.0341084	0.999963	0.321715	0.756666	0.350173	0.507848	0.701253	0.03546	0.926654	0.00931697	0.0042316	0.999954	1.37564	0.000904888	1.56622	7.13e-05
s6_1306	-0.186173	0.999963	-0.1083	0.946454	-0.224324	0.824643	-0.678573	0.190421	-1.05882	0.00613773	-0.0356991	0.999954	-0.703264	0.198076	-1.39827	7.48e-05
s6_13072	-0.173878	0.999963	-0.385232	0.805054	-0.647347	0.200921	-1.34858	0.00616408	-1.59685	0.000539315	-0.0188651	0.999954	-1.91017	5.95e-05	-1.79394	3.31e-05
s6_13083	0.21312	1	0.699879	0.444643	0.716505	0.191565	1.12914	0.00666086	1.49783	0.000118027	0.253152	0.999954	0.92017	0.124843	1.5392	0.000619461
s6_13084	0.216879	0.999963	0.311379	0.622087	0.229525	0.572082	0.612389	0.0411715	0.729632	0.018105	0.00856452	0.999954	0.883105	0.00897592	1.05743	0.000304883
s6_13097	0.0112317	0.999963	0.719272	0.325254	0.931128	0.0357429	1.48394	0.000118153	1.94204	2.35e-07	0.138492	0.999954	2.09834	1.53e-07	1.48847	0.000545406
s6_13101	-0.763665	0.382856	-0.833509	0.17622	-0.78301	0.161352	-1.70728	0.000136777	-2.23053	1.21e-07	-0.03238	0.999954	-2.33028	5.49e-07	-2.30774	3.02e-06
s6_13117	0.454761	0.662113	0.592623	0.289054	0.36321	0.139923	0.558935	0.0361248	0.837726	0.00103233	0.352216	0.999954	0.848166	0.00948535	0.95963	0.000659469
s6_13122	-0.0102092	0.999963	-0.829269	0.00054316	-0.834197	6.1e-05	-0.827494	0.0413028	-0.909471	0.00464486	-0.307545	0.999954	-0.615564	0.10192	-0.0191635	0.961657
s6_13128	-0.152838	0.999963	-0.373937	0.83645	-0.646507	0.302657	-1.1977	0.00918169	-1.54872	0.000383508	-0.0690308	0.999954	-1.86914	2.8e-05	-1.54315	0.00142524
s6_13130	-0.282686	1	-0.27752	0.889668	-0.683329	0.353142	-1.18579	0.0303768	-1.85306	0.000346549	-0.0347657	0.999954	-2.22935	0.000692898	-2.07013	0.000547894
s6_1314	-0.0471931	0.999963	0.0300892	0.968535	-0.329578	0.184392	-0.688474	0.00782112	-0.888404	0.000805962	0.0150064	0.999954	-0.586898	0.174776	-0.798473	0.00316457
s6_13145	0.378764	1	0.298486	0.867784	0.515802	0.399255	0.841304	0.0794256	1.02158	0.0291594	0.26803	0.999954	1.4347	0.00514817	1.8134	9.29e-05
s6_13147	-0.206098	1	0.275354	0.882105	0.369497	0.65519	0.901548	0.0311043	1.29062	0.00035521	-0.0721822	0.999954	1.33063	0.00115185	1.33334	0.00140074
s6_13164	-0.282511	0.999963	0.117972	0.923381	0.316813	0.511332	0.927656	0.0532463	1.30417	0.00225939	0.222421	0.999954	1.50672	5.18e-06	1.28387	4.21e-05
s6_13171	-0.144036	0.999963	-0.453081	0.311082	-0.579446	0.112246	-1.26909	1.62e-07	-1.35152	0.000482234	-0.125548	0.999954	-1.67556	2.55e-07	-1.3668	1.4e-06
s6_13197	0.0065927	0.999963	0.173946	0.900203	-0.0351939	0.978166	0.165873	0.719954	0.697347	0.0703107	0.377869	0.999954	1.16608	0.00487107	1.33289	0.000218131
s6_13198	0.56141	0.662113	0.316665	0.817649	0.108601	0.898806	0.55712	0.14144	0.871397	0.00967621	-0.200162	0.999954	0.94503	0.0111798	1.38309	7.38e-05
s6_132	0.138374	0.999963	-0.189276	0.913372	-0.600901	0.167072	-1.02008	0.00680708	-1.27315	0.000754038	-0.0480844	0.999954	-1.37598	0.000191211	-0.870761	0.0364867
s6_13200	-0.17888	0.999963	0.264376	0.853997	0.492106	0.437072	0.653923	0.188473	1.08823	0.0147439	0.281985	0.999954	1.77254	7.52e-05	1.29195	0.00165831
s6_13223	0.191415	0.999963	0.146647	0.922448	0.252111	0.786714	0.831195	0.0405845	1.0833	0.00583588	0.0922497	0.999954	1.33495	0.000647166	1.35618	0.000774807
s6_13225	0.295363	0.999963	0.396568	0.766667	0.485635	0.545616	0.867702	0.127383	1.52934	0.000519816	-0.108291	0.999954	1.85764	4.06e-05	2.44779	6.12e-09
s6_13240	-0.560186	0.494482	-0.641882	0.269932	-0.546955	0.0725645	-0.6745	0.0350468	-0.769166	0.0134168	-0.134614	0.999954	-0.904676	0.0116783	-1.34484	4.39e-05
s6_13241	0.380763	0.999963	0.424671	0.313996	0.495307	0.0504112	0.644401	0.0261004	0.911131	0.00576681	0.217256	0.999954	1.27897	0.000975963	1.38019	3e-05
s6_13242	0.0872757	1	0.46322	0.762015	0.580499	0.418364	1.33061	0.0052143	1.627	0.000186899	0.294326	0.999954	1.61191	0.000634612	1.55214	0.00320471
s6_13287	-0.0236198	0.999963	-0.740644	0.0558609	-0.910963	0.0186298	-1.26458	0.000231731	-1.36123	8.29e-05	-0.376902	0.999954	-1.36282	0.000202275	-1.16857	0.00127313
s6_13288	0.0108057	0.999963	0.0536668	0.958226	-0.385592	0.430409	-0.773567	0.0370893	-0.93038	0.010833	0.0276524	0.999954	-1.2631	0.000150762	-0.992587	0.00172998
s6_13294	0.0988964	1	0.665709	0.509031	0.876364	0.156381	1.53727	0.0214593	1.96662	0.00165953	0.0178112	1	2.4001	9.8e-05	2.19532	0.00122286
s6_13299	0.000272996	0.999963	0.432697	0.502637	0.308321	0.607653	0.758624	0.0172092	0.903643	0.00382163	0.22708	0.999954	1.18651	0.000465778	1.1762	0.000693122
s6_13318	-0.300672	0.999963	-0.221083	0.85333	-0.107519	0.880176	-0.589783	0.0454282	-0.811571	0.00829707	-0.0248479	0.999954	-1.16821	0.00973749	-1.73294	2.3e-09
s6_13328	-0.153402	0.999963	-0.472887	0.401547	-0.626351	0.012415	-0.811639	0.0034466	-1.08335	0.000481033	-0.0393016	0.999954	-1.0703	0.00167906	-0.849147	0.00652846
s6_13337	0.145513	1	-0.238571	0.903224	-0.325829	0.699428	0.14167	0.814653	0.78118	0.0868813	-0.23943	0.999954	1.16474	0.00822186	1.57207	2.13e-05
s6_13342	-0.279104	0.999963	-0.434129	0.795507	-0.624985	0.43632	-1.31349	0.0191358	-1.65497	0.000854674	-0.234167	0.999954	-1.62322	0.00206761	-1.54826	0.00828895
s6_13367	0.268917	0.999963	0.562739	0.258001	0.381649	0.389428	0.799235	0.0483012	1.31408	0.00120758	0.289868	0.999954	1.59455	9.63e-05	1.58242	1.28e-07
s6_1340	-0.0942341	0.999963	-0.611044	0.48072	-0.785398	0.0614744	-0.943374	0.00789185	-1.23169	0.000319302	-0.11218	0.999954	-1.14452	0.0043691	-0.922415	0.0200759
s6_13419	-0.209091	1	-0.0824907	0.95671	0.521666	0.516665	1.04221	1	1.2413	0.0282098	0.0773977	0.999954	1.59992	0.000945641	1.4112	0.00620327
s6_13423	0.343696	0.999963	0.555677	0.15314	0.349515	0.408132	0.448346	0.190347	0.516391	0.094295	0.550432	0.520791	0.651075	0.0734043	1.03268	0.000875139
s6_1343	0.00874911	0.999963	-0.190822	0.917932	-0.544724	0.422975	-1.22384	0.0122929	-1.61134	0.00104885	-0.0605323	0.999954	-1.77846	0.000486987	-1.196	0.0170174
s6_13448	-0.22649	0.999963	-0.329153	0.816617	-0.129784	0.857223	-0.584081	0.0601152	-0.855751	0.00724512	0.00260461	0.999954	-0.979335	0.00395123	-1.08845	0.000810859
s6_13449	-0.0325237	0.999963	-0.430511	0.79187	-0.671168	0.248744	-1.3264	0.00291969	-1.53143	0.000416512	-0.124574	0.999954	-1.44025	0.00164633	-1.06715	0.0339282
s6_13454	-0.0883689	0.999963	0.643945	0.530788	0.767083	0.252234	1.21851	0.0192691	1.6778	0.000424126	0.347918	0.999954	2.05198	2.52e-05	1.38142	0.0156965
s6_13470	0.144648	0.999963	0.19393	0.875962	0.301638	0.572315	0.888369	0.0340448	1.30613	0.000612913	0.0653157	0.999954	1.56371	4.61e-05	1.58022	5.69e-08
s6_13485	0.0226847	0.999963	-0.187175	0.917637	-0.446577	0.559396	-0.89303	0.0453768	-1.38235	0.000906636	-0.150692	0.999954	-1.63127	0.000120886	-1.31671	0.00438821
s6_13494	-0.0742416	0.999963	-0.262205	0.893927	-0.442832	0.670133	-1.3939	0.0251146	-1.92708	0.000524525	-0.0878609	0.999954	-2.18853	0.000100227	-1.84763	0.00424857
s6_13508	-0.173157	0.999963	-0.477874	0.615201	-0.833216	0.0133914	-1.16386	0.00140384	-1.54905	3.08e-06	-0.226822	0.999954	-1.58313	2.18e-05	-1.34251	0.000311402
s6_13511	0.553289	0.937441	-0.658347	0.454102	-0.155615	0.907995	0.422817	0.560679	0.78986	0.19208	-0.396395	0.999954	1.518	0.00638317	2.09648	2.77e-05
s6_13521	-0.54534	0.359986	-0.31312	0.754102	-0.371344	0.184889	-0.884019	0.000209002	-1.05355	3.66e-05	-0.0688764	0.999954	-0.786612	0.0438971	-1.45381	3.53e-08
s6_13531	-0.0450555	0.999963	0.394506	0.804076	0.399917	0.677118	0.767786	0.0629263	1.16147	0.00184147	0.197475	0.999954	1.51287	0.000233068	1.1275	0.0101103
s6_13533	0.107976	0.999963	-0.303043	0.871208	-0.731586	0.168796	-1.25436	0.00458319	-1.47538	0.000265134	-0.266584	0.999954	-1.3518	0.00229645	-0.97768	0.0495092
s6_13535	0.326748	0.999963	0.31231	0.646075	0.2895	0.564622	0.504655	0.243255	0.823644	0.0423822	-0.0225247	0.999954	1.24748	0.0051256	1.53356	2.05e-06
s6_1354	0.130685	1	-0.628872	0.456828	-0.3692	0.642487	0.608321	0.123544	1.14467	0.00895494	-0.491717	0.999954	1.74386	4.78e-06	2.24916	2.82e-12
s6_13551	-0.0115368	0.999963	-0.493775	0.533057	-0.715745	0.0832623	-0.895388	0.0601534	-1.35748	0.000902968	-0.15016	0.999954	-1.33613	0.00392094	-0.720925	0.112744
s6_13563	0.0980434	0.999963	-0.566829	0.46404	-0.99335	0.0127862	-1.17857	0.00975498	-1.28382	0.00130242	-0.210134	0.999954	-1.44123	0.000874497	-0.761637	0.109655
s6_13571	-0.185038	0.999963	0.250577	0.831541	0.62507	0.0635274	0.624724	0.0535215	0.990459	0.00241411	0.0389146	0.999954	1.33266	0.000110967	1.65581	1.41e-06
s6_13576	-0.361788	0.999963	-0.330203	0.781581	-0.248716	0.460848	-0.693199	0.00948782	-0.923373	0.00283198	0.10372	0.999954	-1.00333	0.00678202	-1.60533	7.66e-08
s6_13577	-0.0870684	0.999963	-0.429332	0.707418	-0.554433	0.249281	-1.06273	0.00406831	-1.46753	2.27e-05	-0.116795	0.999954	-1.5913	0.00047063	-1.08504	0.00492184
s6_13642	-0.00358596	0.999963	0.689618	0.372765	0.802874	0.1224	1.27033	0.000899964	1.47794	4.45e-05	0.208135	0.999954	1.67116	4.02e-05	1.00872	0.026907
s6_13678	-0.123582	0.999963	-0.398239	0.587677	-0.816837	0.000822637	-1.306	7.11e-07	-1.40691	2.04e-06	0.149637	0.999954	-1.35071	4.85e-05	-1.50517	3.36e-07
s6_13697	0.0558711	0.999963	0.510667	0.701004	0.42182	0.661423	0.864165	0.0818459	1.29485	0.00352909	0.185043	0.999954	1.65029	0.00053766	1.35103	0.0126469
s6_13722	-0.00351928	0.999963	-0.382444	0.323977	-0.584998	0.0439629	-1.04249	0.00180162	-1.09904	0.00161998	-0.158874	0.999954	-1.22489	0.000688314	-0.859953	0.00300809
s6_13745	-0.158448	0.999963	-0.678906	0.339429	-1.34321	5.4e-11	-2.30888	1.88e-17	-2.43917	9.08e-18	0.115012	0.999954	-2.22915	1.08e-09	-1.99782	2.59e-08
s6_13748	0.489065	1	0.0177355	0.987889	0.194162	0.821787	0.55435	0.163549	0.905606	0.0273905	0.0183725	0.999954	1.2111	0.00263418	1.58095	3.98e-05
s6_1375	-0.228658	0.999963	-0.384588	0.613595	-0.524799	0.0978327	-0.780898	0.0409326	-1.02069	0.00700103	0.105089	0.999954	-1.24327	0.0029705	-1.29908	9.66e-05
s6_13756	-0.415258	0.999963	-0.728137	0.369217	-0.438877	0.530287	-1.12441	0.0050133	-1.27894	0.00135734	-0.299032	0.999954	-1.53293	0.00097004	-1.58807	0.000138954
s6_13768	0.14986	0.999963	0.623334	0.230051	0.753853	0.0123612	0.91132	0.0100269	1.17881	0.000325099	0.913051	0.00197851	1.33033	0.000401293	1.39962	1.89e-05
s6_13782	-0.00149448	0.999963	0.817467	0.00400147	0.398444	0.362409	0.760178	0.0653826	1.15149	0.00357333	0.443502	0.926707	1.59628	0.000174194	1.32828	1.89e-05
s6_13792	0.106575	0.999963	0.172281	0.909622	0.233247	0.772343	0.637131	0.0862687	0.840532	0.00860413	-0.128387	0.999954	0.996948	0.00871474	1.2689	0.000277904
s6_13824	0.124596	0.999963	0.542405	0.473482	0.32745	0.689917	0.849893	0.0383765	1.21218	0.00296733	0.227721	0.999954	1.4656	0.000746389	1.15644	0.0120446
s6_13832	0.231067	0.999963	-0.139086	0.916698	0.0664595	0.931447	0.737626	0.0238452	0.910941	0.00769959	-0.125608	0.999954	1.28555	0.00022593	1.62904	9.81e-08
s6_13845	0.0790841	0.999963	0.625021	0.430364	0.829955	0.0360723	1.01451	0.00894282	1.26461	0.000579919	0.37427	0.999954	1.04261	0.0238366	1.11231	0.01
s6_13860	0.404945	1	0.399062	0.613527	0.556435	0.220563	0.757181	0.0559993	0.580832	0.13516	0.12254	0.999954	0.456136	0.341961	1.18654	0.000899742
s6_13868	-0.00401026	0.999963	-0.359316	0.669069	-0.914003	0.00106707	-1.02131	0.00952613	-1.48699	0.000170151	-0.0386287	0.999954	-1.55528	5.69e-06	-1.05374	0.00217448
s6_13882	-0.81322	0.169105	-0.465158	0.745602	-0.310227	0.721914	-0.53023	0.159556	-0.755503	0.0268041	-0.0738257	0.999954	-0.915397	0.0130735	-1.34809	0.000367482
s6_13896	0.102875	1	0.833746	0.272705	0.925497	0.0815478	1.63037	0.00145313	2.16386	4.98e-06	0.135147	0.999954	2.13519	2.8e-05	1.84377	0.0033917
s6_13901	0.320389	1	0.423811	0.709154	0.660695	0.257928	1.59853	0.00166615	1.93849	4.84e-05	0.0369956	0.999954	2.12224	1.4e-05	1.77769	7.5e-06
s6_13945	-0.251739	0.999963	0.659519	0.194717	0.636557	0.186347	1.05932	0.0199146	1.44436	0.00161998	0.241954	0.999954	1.88749	2.95e-05	1.74815	2.82e-05
s6_13949	0.0480409	0.999963	-0.00830717	0.991289	0.0349938	0.954563	0.245062	0.407434	0.414121	0.15549	0.211013	0.999954	0.596572	0.098603	0.905958	0.000810784
s6_13957	-0.122686	0.999963	-0.354774	0.628836	-0.559329	0.0368075	-1.02835	1.55e-05	-1.35864	3.62e-08	-0.0750264	0.999954	-1.23453	7.42e-05	-0.965965	0.00139786
s6_13966	-0.066637	1	0.684927	0.187962	0.739429	0.0881294	0.851679	0.031954	1.14758	0.000469447	0.33576	0.999954	1.05466	0.0116032	1.04144	0.00698762
s6_13978	-0.140712	0.999963	0.516703	0.661753	0.685416	0.135282	1.69941	2.37e-05	1.99921	5.33e-08	0.394898	0.999954	2.10275	3.62e-06	1.06899	0.0163359
s6_13984	-0.183437	0.999963	-0.815019	0.000490703	-0.473819	0.19663	-0.559656	0.102449	-1.12161	7.48e-05	-0.183528	0.999954	-1.34156	5.24e-05	-1.18919	0.00029601
s6_13991	0.360013	0.999963	0.705103	0.0634884	0.443185	0.246742	0.581088	0.148133	0.843227	0.024701	0.0956098	0.999954	1.21063	0.00948535	1.14742	0.000968676
s6_14018	0.017826	0.999963	-0.217655	0.882105	-0.212368	0.828633	-0.67013	0.13745	-1.05081	0.00487919	-0.100471	0.999954	-1.22362	0.00567356	-1.7715	2.55e-05
s6_14045	-0.354179	0.999963	-0.153314	0.867597	-0.483771	0.108501	-0.786206	0.0413943	-0.903983	0.0272317	-0.00885327	0.999954	-1.06964	0.00274183	-1.0664	0.000204153
s6_14077	-0.171271	0.999963	0.709804	0.0872015	1.17414	2.09e-06	1.18791	0.000236147	1.3577	6.76e-05	0.344575	0.999954	1.27354	0.000604239	0.918425	0.0104129
s6_14078	-0.074484	0.999963	-0.171092	0.918408	-0.498214	0.399236	-1.18021	0.00183316	-1.2788	0.00161998	-0.132949	0.999954	-1.42483	0.000560547	-1.23361	0.00270855
s6_14084	-0.68423	0.484733	-0.485827	0.733406	-0.209021	0.852652	-0.792003	0.0608503	-1.3287	0.000722674	-0.0959343	0.999954	-1.47546	0.000508872	-1.73195	6.61e-05
s6_14087	-0.0701155	0.999963	-0.0546955	0.967489	-0.696781	0.243024	-1.07884	0.0101029	-1.37314	0.000137629	0.116086	0.999954	-1.22121	0.00221476	-1.10816	0.0120294
s6_141	0.282842	0.999963	0.634987	0.260062	0.296545	0.635437	0.429071	0.13641	0.647313	0.0162336	0.146216	0.999954	0.895124	0.00944312	1.12018	0.000106732
s6_14118	0.021516	0.999963	0.133225	0.905721	0.456124	0.351629	1.05513	0.000193781	1.13146	6.48e-05	-0.214493	0.999954	1.35845	3.15e-05	1.38942	3.9e-06
s6_14140	-0.315613	1	0.847282	0.0135415	1.06207	1.93e-05	1.25273	0.000276879	1.42159	7.25e-06	0.47885	0.874	1.55606	3.07e-05	0.891911	0.0247163
s6_14150	0.324389	0.999963	0.971066	0.0425209	0.697433	0.00196721	0.894722	0.00319825	1.27502	3e-05	0.487034	0.934071	1.32911	3.69e-05	1.42935	5.59e-06
s6_14158	-0.053304	0.999963	-0.259845	0.817581	-0.618756	0.0687662	-1.19484	0.000223956	-1.46891	9.56e-06	-0.146896	0.999954	-1.50192	2.91e-06	-1.17657	5.89e-05
s6_14164	-0.724258	0.19185	-0.463343	0.683911	-0.273883	0.563815	-0.590337	0.0828191	-0.751665	0.0139389	-0.127754	0.999954	-0.831741	0.0175153	-1.22737	0.000356609
s6_14172	0.194965	1	0.141048	0.915762	0.378281	0.442842	0.940776	0.00233609	1.1827	4.98e-05	0.225882	0.999954	1.06091	0.00471437	1.23823	0.00052131
s6_14219	0.449359	0.655864	0.456058	0.460784	0.420175	0.177655	0.740651	0.0151042	0.766431	0.038608	0.176824	0.999954	1.25847	0.00166083	1.44691	4.24e-08
s6_14223	-0.234477	0.999963	-0.760239	0.0839231	-0.844055	0.000142812	-0.98239	0.00223681	-0.965908	0.00106194	-0.142559	0.999954	-0.79628	0.0184023	-1.00946	0.00112979
s6_14226	-0.0978978	0.999963	-0.0514413	0.963415	0.320842	0.745254	1.21256	0.00705889	1.39994	0.00219729	0.00667404	0.999954	1.70666	0.000333867	0.983833	0.00652567
s6_14231	-0.0447866	0.999963	-0.832429	0.0140614	-1.02561	9.29e-05	-1.35423	1.67e-06	-1.35117	2.2e-06	-0.408463	0.502853	-1.48549	2.33e-06	-1.50131	3.86e-07
s6_14234	-0.20654	0.999963	0.461212	0.747052	0.560662	0.459296	0.949527	0.0237352	1.19868	0.00189955	0.248334	0.999954	1.54193	0.00034841	0.863635	0.0655282
s6_14252	0.0755008	0.999963	0.455852	0.194227	0.374123	0.188891	0.770451	0.0796389	1.04395	0.0223939	0.081798	0.999954	1.24913	0.00518823	1.27736	0.00020378
s6_1426	-0.275557	0.999963	-0.560166	0.0769704	-0.932039	0.00268371	-1.36633	0.003485	-1.79044	7.99e-06	-0.0979511	0.999954	-2.1223	9.46e-11	-2.11071	1.17e-13
s6_14262	0.104075	0.999963	0.0967482	0.927479	0.942057	4.43e-05	1.43934	4.86e-07	1.56046	7.26e-07	0.0879201	0.999954	1.59808	2.81e-07	0.648255	0.0477684
s6_1427	-0.302896	0.999963	-0.278068	0.858215	-0.217774	0.678849	-0.592914	0.0479951	-0.718906	0.0143537	-0.112017	0.999954	-0.792046	0.0269957	-1.42718	1.55e-06
s6_14272	-0.170443	0.999963	0.556504	0.526177	0.648797	0.207042	0.881567	0.0317664	1.29729	0.000348684	0.261876	0.999954	1.40461	0.000837585	1.18523	0.00493011
s6_14284	0.249267	1	-0.0329691	0.981123	-0.186917	0.821974	0.615003	0.244957	0.811167	0.0542917	-0.184783	0.999954	0.853137	0.0836467	1.37902	0.000691545
s6_14300	0.280909	0.999963	0.666381	0.0594959	0.620499	0.0518611	0.755751	0.063479	1.09336	0.000172438	0.355168	0.999954	1.0559	0.00266248	1.05448	0.0018743
s6_14313	-0.0946892	0.999963	-0.388673	0.504128	-0.603024	0.206319	-1.04344	0.000827244	-0.92064	0.0052617	0.00819193	0.999954	-1.17076	0.000770851	-1.0652	0.00570439
s6_14320	-0.0422546	0.999963	-0.158301	0.931374	-0.348376	0.759929	-1.27181	0.0155659	-1.82582	7.58e-05	-0.0518241	0.999954	-1.94146	7.66e-05	-1.8141	0.000843446
s6_14323	-0.0882664	0.999963	0.491836	0.228994	0.461724	0.205511	0.695795	0.026917	1.1464	0.000797865	0.0527653	0.999954	1.53321	0.000300545	1.09608	0.000759494
s6_14325	-0.0673723	0.999963	0.0664629	0.94401	0.552073	0.0255416	0.734392	0.0976648	1.16481	0.00522766	0.116488	0.999954	1.65299	0.000212527	1.30964	4.23e-05
s6_1434	0.0781258	0.999963	-0.310297	0.874514	-0.672847	0.345249	-1.36976	0.0059088	-1.57564	0.000742561	-0.114889	0.999954	-1.63727	0.000946294	-1.17678	0.0375567
s6_14353	0.4018	0.999963	0.586623	0.242815	0.453601	0.161557	0.808191	0.00715273	0.965574	0.00796392	-0.0511911	0.999954	1.34903	0.00158251	1.26763	0.000748229
s6_14366	-0.0233762	0.999963	-0.222133	0.900203	-0.651338	0.221049	-0.917326	0.0497334	-1.15472	0.00172204	-0.00975354	0.999954	-1.40765	0.000966275	-0.623866	0.123337
s6_14400	-0.0661351	0.999963	-0.312274	0.736624	-0.95289	0.000231426	-0.660613	0.173312	-0.964433	0.0118036	-0.249467	0.999954	-1.05697	0.00546078	-0.536869	0.145507
s6_14401	0.165531	0.999963	-0.21704	0.913075	-0.581502	0.424984	-1.20572	0.0134523	-1.57222	0.000289036	-0.196106	0.999954	-1.50187	0.000871216	-1.43833	0.00532681
s6_14402	-0.311216	0.999963	-0.126152	0.917637	-0.196197	0.792615	-0.695353	0.0577995	-0.835229	0.00561397	0.0518879	0.999954	-0.74649	0.0642503	-1.31817	1.79e-05
s6_14423	-0.141881	0.999963	-0.141239	0.914633	-0.105026	0.889871	-0.489304	0.2108	-0.777678	0.0472773	-0.0533564	0.999954	-1.00541	0.0112773	-1.29201	0.00016616
s6_14440	-0.0395811	0.999963	-0.303089	0.878054	-0.598934	0.47182	-1.25834	0.0250055	-1.70224	0.000789124	-0.178757	0.999954	-1.72487	0.00143441	-1.20126	0.0519792
s6_14441	-0.0890687	0.999963	0.548912	0.384915	0.663427	0.157608	0.955331	0.00651534	1.28449	0.0001074	0.0413731	0.999954	1.74515	9.09e-06	1.13547	0.0019631
s6_14442	-0.53614	0.765469	-0.812304	0.0295487	-0.624627	0.0834284	-0.89537	0.045689	-1.34698	0.000580471	-0.254262	0.999954	-1.60728	2.51e-05	-1.37315	0.000225653
s6_14447	-0.195133	0.999963	-0.381938	0.784119	-0.311994	0.687012	-0.987433	0.0051326	-1.16795	0.000797008	-0.0913733	0.999954	-1.45226	0.000250387	-1.3733	0.000334506
s6_14480	0.208654	0.999963	0.33787	0.75727	0.542118	0.0383382	1.01927	0.0511355	1.44698	0.00249893	0.1211	0.999954	2.13138	9.76e-06	1.76508	3.93e-06
s6_1450	-0.51554	0.768379	-0.38761	0.790079	-0.139889	0.855787	-0.295739	0.500926	-0.43293	0.154598	-0.108048	0.999954	-0.430997	0.261654	-1.18942	0.000120219
s6_14513	-0.0785534	0.999963	-0.500985	0.216972	-0.85635	0.0160145	-1.04372	0.0457385	-1.18127	0.0256835	-0.121721	0.999954	-1.55412	0.00369185	-1.22403	0.000690827
s6_1453	-0.071909	0.999963	-0.0185918	0.987708	-0.0795343	0.938524	-0.128322	0.797305	-0.434341	0.24203	0.022709	0.999954	-0.480025	0.256022	-1.26355	0.000664686
s6_14540	-0.440815	0.999963	-1.14228	0.00757582	-1.12113	0.00521831	-1.56789	3.2e-05	-1.35133	0.000347321	-0.431045	0.999954	-0.903737	0.0611046	-1.59343	0.000225263
s6_14543	-0.0112195	0.999963	-0.517509	0.633885	-0.77974	0.0890217	-1.24138	0.0319927	-1.93878	0.00018657	-0.0242712	0.999954	-2.07576	0.000182986	-1.47358	0.00635071
s6_1456	0.0494535	0.999963	-0.137243	0.931457	-0.463002	0.426883	-1.15269	0.0016253	-1.40707	0.000243119	-0.0633712	0.999954	-1.39798	0.000996779	-1.68618	2.89e-05
s6_14578	-0.17021	1	-0.503776	0.59411	-0.677653	0.0950675	-0.716095	0.154089	-0.968825	0.0318041	-0.255273	0.999954	-1.17825	0.0105997	-1.91268	3.96e-05
s6_14604	-0.220535	0.999963	-0.6952	0.162958	-0.501131	0.147106	-0.812981	0.00810386	-1.03074	0.00354546	-0.265513	0.999954	-1.30905	0.000330604	-1.11856	0.000450625
s6_14608	0.217122	0.999963	0.300046	0.779944	0.325258	0.449504	0.745753	0.127405	1.1409	0.0181263	0.208448	0.999954	1.64453	0.00111581	1.48841	0.000292782
s6_14618	0.445666	0.999963	-0.0724242	0.95916	-0.336076	0.550408	0.18297	0.687348	0.433153	0.177033	0.147099	0.999954	0.654693	0.104146	1.4795	9.14e-07
s6_14627	0.0908189	0.999963	0.782507	0.102854	0.778404	0.0276681	1.08209	0.00188753	1.37423	1.78e-05	0.385617	0.999954	1.4025	0.000166077	1.10139	0.00363277
s6_14634	-0.102591	0.999963	-0.417817	0.785384	-0.583236	0.291824	-1.06369	0.0159162	-1.2701	0.00298535	-0.169279	0.999954	-1.51461	0.000878148	-1.36548	0.00165893
s6_14638	-0.131716	0.999963	-0.486056	0.663775	-0.771355	0.0161235	-1.0677	0.0365571	-1.49773	0.000934004	0.0348133	0.999954	-1.81448	0.000462104	-1.44704	0.000462937
s6_14682	-0.00691799	0.999963	-0.511133	0.531048	-0.785111	0.0377498	-1.20363	0.00318891	-1.32798	0.000248117	-0.170294	0.999954	-1.35275	0.000814065	-0.959593	0.0223214
s6_14695	0.106492	0.999963	-0.177939	0.921303	-0.669836	0.239646	-1.25797	0.00390835	-1.60649	0.000138892	-0.0987998	0.999954	-1.43922	0.00120876	-1.08319	0.0260016
s6_147	-0.472738	0.999963	-0.600185	0.514627	-0.76084	0.0267418	-1.59249	1.38e-06	-1.82989	7.36e-07	-0.0764911	0.999954	-2.00557	5.43e-05	-1.83248	3.4e-07
s6_14701	-0.199926	0.999963	-0.721637	0.0939133	-0.694906	0.0379974	-1.01258	0.0106433	-1.2013	0.00195785	-0.342747	0.999954	-1.49795	0.000548347	-1.24179	0.000718201
s6_14725	0.482122	0.822766	0.79771	0.12345	0.683494	0.0264301	1.02027	0.00179828	1.38284	3.27e-06	0.217566	0.999954	1.62837	2e-07	1.74174	1.49e-09
s6_14727	0.254573	0.999963	0.116023	0.940617	0.12897	0.855893	0.553287	0.150746	0.684627	0.0342529	0.119332	0.999954	0.737041	0.03501	1.10351	0.000817335
s6_14728	-0.10414	0.999963	0.78914	0.141127	1.09033	0.00046438	1.43504	8.72e-07	1.66382	1.55e-07	0.369316	0.999954	1.83142	1.86e-07	1.35444	0.000278957
s6_14732	0.0161437	0.999963	-0.244953	0.897042	-0.559546	0.395357	-1.12764	0.00791566	-1.45975	0.000206341	-0.164163	0.999954	-1.43079	0.000565518	-1.10832	0.0206376
s6_14740	-0.267597	0.999963	-0.534734	0.651058	-0.704495	0.114809	-1.31786	0.00176493	-1.29544	0.000197229	-0.14851	0.999954	-1.5108	5.98e-05	-1.49143	0.000251198
s6_14749	-0.0360168	0.999963	0.591316	0.512374	0.543729	0.41978	0.929928	0.0166594	1.22049	0.000722584	0.307164	0.999954	1.33422	0.00130565	1.13977	0.00977162
s6_14769	-0.258688	0.999963	-0.208701	0.915753	-0.225703	0.850804	-0.770932	0.110462	-1.15839	0.00666241	-0.0305301	0.999954	-1.45288	0.000968767	-1.45372	0.00292913
s6_14780	-0.0853154	0.999963	0.281169	0.831362	0.477867	0.399255	0.768864	0.0528849	1.14136	0.00191018	0.285906	0.999954	1.52641	0.00032683	0.929381	0.0130347
s6_14841	0.0642727	1	-0.0753566	0.963001	0.493724	0.555162	1.37742	0.0370006	2.33213	2.66e-05	-0.15408	0.999954	3.03306	4.95e-13	3.01379	1.12e-11
s6_14864	-0.367281	0.999963	-0.873564	0.228994	-0.553384	0.533121	-1.14837	0.0475034	-1.60259	0.000875904	-0.166893	0.999954	-1.82798	0.000451372	-2.21401	1.95e-05
s6_14873	-0.428921	1	-0.772389	0.149968	-0.441666	0.437614	-0.754695	0.0997054	-0.91803	0.0317874	-0.300732	0.999954	-1.40153	0.00495454	-1.46338	0.000867972
s6_14886	-0.0258487	0.999963	0.526993	0.529167	0.503165	0.422904	1.01578	0.00468511	1.35455	0.000352478	0.338781	0.999954	1.6823	1.04e-05	1.71706	2.79e-05
s6_14889	-0.019702	0.999963	-0.731826	0.00534402	-1.07763	1.51e-05	-0.82595	0.0475339	-0.807533	0.0329664	-0.167049	0.999954	-0.990155	0.0210766	-0.536229	0.100136
s6_1489	-0.681978	1	-0.494109	0.635723	-0.386762	0.53402	-0.734384	0.111393	-0.984964	0.0236446	-0.425402	0.999954	-1.58334	0.000385544	-1.48906	0.00134129
s6_149	-0.0178293	0.999963	-0.576654	0.163809	-0.799987	0.00196721	-0.941403	0.0153101	-1.32423	4.69e-05	-0.0712569	0.999954	-1.55211	2.81e-06	-1.09658	0.000951941
s6_14900	-0.194315	0.999963	-0.165468	0.870826	-0.3653	0.407758	-0.763459	0.0552382	-1.15001	0.00064276	0.148414	0.999954	-1.29812	0.000368303	-1.27495	4.74e-05
s6_14930	0.160481	0.999963	0.623052	0.554322	0.770712	0.170697	1.32961	1	1.87695	1	0.214196	0.999954	2.70745	2.93e-06	2.31707	5.32e-07
s6_14944	0.248841	0.999963	0.653214	0.189354	0.883268	0.00691099	1.00441	0.0144254	1.14401	0.000201264	0.00779686	0.999954	1.04821	0.00686159	1.19207	0.000277742
s6_14965	0.0852222	1	0.212756	0.91651	0.524888	0.571313	1.23863	0.0830948	1.86554	0.00188879	0.220557	0.999954	2.20481	7.71e-05	1.76184	0.00612881
s6_14981	0.165214	1	0.177015	0.916407	0.574811	0.108871	1.02802	0.00263142	1.11542	0.00159043	-0.167136	0.999954	1.254	0.000892916	1.36435	0.000819019
s6_14985	-0.0417021	0.999963	-0.760999	0.206409	-0.871414	8.13e-05	-0.624287	0.251732	-0.712724	0.0525263	-0.503157	0.60365	-0.838393	0.0166181	-0.408997	0.191992
s6_14992	-0.282979	0.999963	-0.384807	0.796125	-0.399961	0.433058	-0.956672	0.00256523	-1.3726	2.07e-05	0.00891858	0.999954	-1.45393	0.000113508	-1.4608	2.65e-05
s6_15003	0.0497028	0.999963	0.737882	0.186866	0.830865	0.00174449	1.14464	5.88e-05	1.38046	1.54e-07	0.394317	0.999954	1.28999	0.000275026	1.2256	4.01e-05
s6_15016	-0.126204	0.999963	-0.183514	0.897042	-0.749304	0.0242004	-1.1779	0.000203199	-1.18868	0.00570598	0.131198	0.999954	-1.38134	0.00145419	-1.19305	0.000850734
s6_15026	0.0791885	1	-0.0104797	0.994357	-0.0305065	0.979207	0.838818	0.0261284	1.22769	0.000401556	-0.14209	0.999954	1.43083	0.000173914	1.39372	0.000954144
s6_15031	0.177627	0.999963	0.70295	0.0606538	0.7079	0.0183596	0.999164	0.0068865	1.04912	0.00303756	0.144389	0.999954	1.32084	0.00053553	1.29762	3.94e-05
s6_1504	-0.0603266	0.999963	-0.307568	0.864247	-0.5687	0.41917	-0.996226	0.0161248	-1.36688	0.00048008	-0.0829292	0.999954	-1.44455	0.000534906	-1.19698	0.007793
s6_15044	0.00850405	0.999963	-0.278178	0.888266	-0.441461	0.653615	-1.14502	0.0333616	-1.53638	0.00125928	-0.0343191	0.999954	-1.79806	0.000294326	-1.34492	0.0193585
s6_15052	0.00914884	0.999963	-0.308036	0.843597	-0.478926	0.384607	-0.853641	0.0376361	-1.28427	0.000705276	-0.0273843	0.999954	-1.42802	0.00137467	-1.05821	0.00749998
s6_15079	0.00370381	0.999963	0.612434	0.51659	0.560017	0.378567	1.12542	0.00643708	1.26557	0.000973589	0.228986	0.999954	1.29452	0.00245766	1.0968	0.0195426
s6_15095	-0.288002	1	-0.306078	0.870739	-0.471004	0.631073	-1.34284	0.0581982	-2.09484	0.000790525	-0.148775	0.999954	-1.94615	0.00353151	-1.67324	0.0200204
s6_15120	-0.159254	0.999963	0.435374	0.728963	0.437873	0.581471	0.66273	0.107206	1.05676	0.00598971	0.115411	0.999954	1.43672	0.000512564	0.993015	0.0167793
s6_15127	0.0728564	0.999963	0.328933	0.803181	0.116091	0.869051	0.530995	0.0998068	0.745906	0.029009	0.163678	0.999954	0.882538	0.0129254	1.101	0.000602248
s6_1515	-0.0870793	0.999963	-0.504477	0.613595	-0.654399	0.124614	-1.31073	0.000168347	-1.40196	0.000338943	-0.137792	0.999954	-1.76081	3.82e-05	-1.50799	8.62e-05
s6_15161	0.462092	0.999963	0.361694	0.802497	0.437351	0.563948	0.746454	0.198492	1.18086	0.0282945	0.0948055	0.999954	1.87095	0.000219737	2.05988	4.65e-06
s6_15166	-0.698753	1	0.157289	0.91856	0.601265	0.239352	0.822965	0.0888429	1.31271	0.000899463	0.2821	0.999954	1.54115	0.000133891	0.946226	0.0380427
s6_15168	-0.136328	0.999963	-0.564727	0.299586	-0.597205	0.0140573	-0.769783	0.00587497	-0.960458	0.000962235	-0.117408	0.999954	-0.943824	0.00346594	-0.925954	0.00128154
s6_15176	-0.163868	0.999963	0.478795	0.658002	0.361152	0.689398	0.689947	0.120338	1.18803	0.00593978	0.139288	0.999954	1.74668	0.000266832	1.27441	0.00622154
s6_15184	0.334902	0.999963	0.360758	0.831541	0.122196	0.858761	0.715806	0.0258789	1.01831	0.000842063	0.0402376	0.999954	1.06691	0.00331252	1.4989	2.21e-06
s6_15195	0.297835	1	0.556824	0.556106	0.766197	0.171892	1.45152	0.00395095	1.89718	4.02e-05	-0.0347713	0.999954	2.1482	2.77e-06	2.17646	1.6e-06
s6_152	-0.473972	0.999963	-0.441841	0.785384	-0.542566	0.545771	-1.17613	0.0575428	-1.59354	0.00190001	-0.0834302	0.999954	-1.83975	0.000502064	-1.5722	0.00852881
s6_15205	-0.0631499	0.999963	0.211985	0.900203	0.210643	0.835707	0.759543	0.264238	1.05087	0.0391319	0.057192	0.999954	1.61049	0.00065608	1.63668	4.75e-07
s6_15211	0.282911	0.999963	0.180786	0.925263	0.224794	0.839233	1.34496	0.00838862	1.65358	0.000569495	-0.229231	0.999954	1.5028	0.00498098	1.60239	0.0015116
s6_1523	0.12538	0.999963	-0.874768	0.0121939	-0.921976	0.000197632	-0.822613	0.0623549	-0.901822	0.0224047	-0.35379	0.999954	-1.01333	0.0110117	-0.621389	0.143891
s6_1524	-0.674339	0.484733	-0.304189	0.87701	-0.253858	0.73675	-0.785382	0.0473718	-0.989772	0.00122999	0.00377309	0.999954	-0.841902	0.0406752	-1.30629	0.000266125
s6_15244	-0.0196852	0.999963	-0.517376	0.642716	-0.552453	0.303838	-1.13419	0.00323146	-1.37629	0.000354813	-0.0745463	0.999954	-1.53755	0.00107389	-1.29863	0.0020657
s6_15247	-0.20031	0.999963	-0.250351	0.887471	-0.227735	0.792615	-0.728438	0.0651231	-1.10156	0.00457885	0.00924085	0.999954	-1.24874	0.000968134	-1.34	0.00104502
s6_15296	-0.524851	0.536085	-0.356606	0.82712	-0.337891	0.502242	-0.718495	0.0804039	-0.894515	0.00329989	0.0614175	0.999954	-0.853606	0.0145409	-1.39816	3.13e-06
s6_15311	-0.36558	0.999963	-0.541775	0.236181	-0.51603	0.125461	-0.763663	0.0102259	-1.03819	0.000171746	-0.143786	0.999954	-0.877446	0.00854281	-0.836272	0.00621612
s6_15320	0.124782	1	-0.272365	0.880777	0.221791	0.81465	0.485749	0.523473	0.674041	0.235375	0.209302	0.999954	1.35301	0.0109223	1.63581	0.000269821
s6_15324	-0.0832647	1	-0.0900151	0.955136	-0.333874	0.707251	0.0459235	0.940608	0.589283	0.14612	-0.384353	0.999954	0.791081	0.0710749	1.58144	0.000275028
s6_15336	-0.142683	0.999963	-0.443993	0.330435	-0.584743	0.0742856	-0.948623	0.0062676	-1.18702	0.000444095	-0.110693	0.999954	-1.27529	0.0043363	-0.907456	0.00486092
s6_15337	-0.256295	0.999963	-0.385295	0.753151	-0.416009	0.408767	-0.861041	0.0105245	-1.33505	4.84e-05	-0.163649	0.999954	-1.58915	4e-06	-1.48122	2.33e-05
s6_15356	0.170139	1	0.682352	0.40838	1.43602	4.07e-06	2.16661	9.02e-11	2.74815	1.15e-17	0.0643253	0.999954	2.82057	2.88e-15	2.74549	2.58e-15
s6_15362	-0.0953499	0.999963	-0.336832	0.835237	-0.671486	0.16915	-1.26563	0.00195344	-1.40295	0.000945168	-0.146173	0.999954	-1.56157	0.00028703	-1.31102	0.00310474
s6_15391	0.0814494	0.999963	-0.395829	0.829022	-0.794566	0.20086	-1.47824	0.00347029	-1.76954	0.00016751	-0.180473	0.999954	-2.14364	8.9e-06	-1.42269	0.0118733
s6_15395	-0.12371	0.999963	-0.552549	0.651555	-0.670039	0.234237	-1.22026	0.00340351	-1.47946	0.00027448	-0.218089	0.999954	-1.5277	0.000265513	-1.1841	0.0110591
s6_15403	-0.0951413	0.999963	-0.54865	0.0451966	-0.413677	0.0399139	-0.73654	0.0243422	-0.908461	0.0197624	-0.27067	0.999954	-1.1881	0.00105029	-0.931896	0.000477833
s6_15414	-0.018638	1	0.672728	0.489443	0.815354	0.168853	1.31311	0.00999044	1.67097	0.000330971	0.14194	0.999954	1.69029	0.000586557	0.937743	0.115081
s6_15425	0.150877	0.999963	0.0630719	0.947886	-0.126109	0.850804	0.305453	0.398012	0.476841	0.213108	0.0103184	0.999954	1.01123	0.0273101	1.25117	9.5e-05
s6_1543	-0.0110484	0.999963	0.558373	0.0668965	0.522715	0.0140573	0.561605	0.0435472	0.60464	0.0404803	0.195451	0.999954	0.590912	0.0947338	0.994032	0.000394091
s6_15437	0.102501	0.999963	0.613533	0.572366	0.480213	0.542063	1.52738	0.000223956	1.98406	1.02e-06	0.116661	0.999954	2.52626	2.67e-10	2.25504	3.19e-07
s6_15449	0.526131	1	0.529011	0.496687	0.458301	0.527086	0.928459	0.0452842	1.2864	0.000801171	0.211646	0.999954	1.37151	0.000766896	1.79993	1.11e-05
s6_15501	0.433724	0.999963	0.830073	0.0939133	0.756403	0.0160145	1.05286	0.06811	1.3619	0.00249893	0.539726	0.999954	1.49254	2.72e-05	1.36828	0.000177355
s6_15504	-0.216674	0.999963	-0.062328	0.953359	-0.319887	0.653217	-0.57867	0.263453	-0.904811	0.0443964	0.0157662	0.999954	-1.4204	0.000570262	-1.02309	0.00336245
s6_15518	-0.0476155	0.999963	-0.42697	0.671262	-0.427169	0.486914	-0.665613	0.124878	-0.920591	0.0210953	0.0144708	0.999954	-1.39933	0.000576167	-0.995503	0.0257864
s6_15536	0.245952	0.999963	-0.153719	0.927479	0.247135	0.787218	1.23089	2.67e-05	1.42513	6.3e-06	-0.56593	0.216061	1.6051	8.08e-07	1.25949	2.29e-05
s6_15543	-0.129556	0.999963	0.626109	0.391848	0.591128	0.34944	1.05412	0.0118909	1.43795	0.000291384	0.219404	0.999954	1.60486	0.000379525	1.04902	0.0181691
s6_15570	0.00266031	0.999963	0.0978411	0.93717	-0.266147	0.771276	-1.05068	0.000109689	-1.13082	0.000256593	0.226245	0.999954	-0.926396	0.00978741	-0.908307	0.00657108
s6_15573	0.308901	0.999963	0.688279	0.412518	0.623688	0.28794	1.26966	0.00155205	1.42686	0.000113408	0.371531	0.999954	1.16634	0.0064794	1.31898	0.00271273
s6_15587	0.0592443	0.999963	-0.301805	0.744303	-0.657171	0.209669	-1.14484	0.000144688	-1.06625	0.000241243	0.238958	0.999954	-0.918503	0.0161946	-1.35286	2.5e-05
s6_15592	0.0730202	1	0.692965	0.356729	0.545714	0.268962	0.906679	0.0100089	1.18857	0.00105068	0.450843	0.999954	1.07565	0.0137061	1.5951	4.86e-06
s6_15683	0.546706	0.693415	0.676568	0.192287	0.761464	0.0185203	1.11642	0.000203425	1.09312	0.000600127	0.371573	0.999954	0.885492	0.0251387	1.19654	0.000615292
s6_15689	-0.122453	0.999963	-0.332266	0.78207	-0.395321	0.280609	-0.935308	0.00794061	-1.13044	0.00467376	-0.00955714	0.999954	-1.54977	0.000412106	-1.22034	0.000133556
s6_15696	0.0470737	0.999963	-0.128388	0.922448	-0.521452	0.100138	-0.757015	0.0189308	-0.993776	0.000874122	-0.132866	0.999954	-0.858729	0.0155863	-0.659722	0.0658611
s6_15698	-0.0812327	0.999963	0.0318652	0.971034	-0.576853	0.137576	-0.825513	0.0568597	-1.20352	0.00302483	-0.0849179	0.999954	-1.51668	1.65e-05	-1.26128	5.82e-05
s6_15705	0.179109	0.999963	0.723692	0.077889	0.284215	0.492846	0.708343	0.0248551	1.08848	0.00246302	0.188678	0.999954	1.39042	0.00131614	1.41635	2.7e-05
s6_15711	-0.0447425	0.999963	0.316378	0.838737	0.318993	0.671672	0.766571	0.0392177	1.06897	0.00822154	-0.0140589	0.999954	1.52873	0.000268531	1.34367	0.000810683
s6_15724	0.217318	0.999963	0.769741	0.0939133	1.01194	1.64e-07	1.32261	7.73e-07	1.36566	1.99e-07	0.268842	0.999954	1.27876	0.000529749	1.44764	1.3e-06
s6_15754	-0.25738	0.999963	-0.432074	0.760455	-0.542256	0.293151	-0.886505	0.0332997	-1.13766	0.0017053	-0.281338	0.999954	-1.06862	0.00851434	-1.42408	0.000549486
s6_1576	-0.243865	0.999963	0.363086	0.805824	0.431621	0.550811	0.858588	0.0358466	1.17213	0.00490184	0.0920546	0.999954	1.45881	0.000381924	1.08524	0.0139022
s6_15765	0.0601794	1	-0.0101788	0.993439	0.242135	0.752331	0.849372	0.096338	1.20728	0.00610237	-0.0780082	0.999954	1.69508	3.76e-05	2.20562	3.69e-11
s6_15766	-0.0953266	0.999963	-0.614615	0.394939	-0.725176	0.114463	-1.03505	0.033438	-1.458	0.0010158	-0.138602	0.999954	-1.83229	0.000249586	-1.13011	0.0123472
s6_15771	0.377395	1	0.425955	0.806873	0.80771	0.220563	1.66406	0.00692522	2.12653	0.000249119	0.0867537	1	2.32739	0.000100225	1.54469	0.029208
s6_15773	-0.313797	0.999963	-0.248215	0.765034	-0.256015	0.553894	-0.644801	0.0701777	-0.948591	0.0155293	0.00583909	0.999954	-1.13884	0.00420244	-1.1688	0.000132916
s6_15799	0.254963	0.999963	0.655215	0.28728	0.487564	0.188223	0.941289	0.00189939	1.26562	6.52e-06	0.110405	0.999954	1.43832	2.08e-05	1.38405	4.62e-06
s6_15800	0.632016	0.367587	0.834719	0.00312048	0.87028	0.00265836	1.29286	0.000127335	1.49557	7.79e-06	0.200821	0.999954	1.49185	2.47e-05	1.60707	7.05e-07
s6_15817	-0.262428	0.999963	-0.299412	0.713606	-0.183731	0.746261	-0.400513	0.217051	-0.6308	0.0580746	-0.240701	0.999954	-0.845614	0.02822	-1.4201	1.49e-05
s6_15851	0.130028	0.999963	-0.261794	0.868486	-0.340029	0.55784	0.295427	0.460001	0.545221	0.07207	-0.34492	0.999954	0.797373	0.0324137	1.4021	4.41e-06
s6_15874	0.345772	0.999963	0.540811	0.105059	0.360103	0.215474	0.488446	0.11594	0.681463	0.03099	0.12852	0.999954	0.988446	0.00253864	1.01377	0.000297227
s6_15875	-0.279308	1	-0.349926	0.849578	-0.324462	0.699849	-0.896429	0.0459422	-1.34569	0.000273631	-0.118527	0.999954	-1.71402	5.77e-05	-1.69705	0.00046234
s6_15892	-0.158947	0.999963	0.508084	0.543523	0.982206	0.00824225	1.4327	8.38e-05	1.5854	2.52e-05	0.300025	0.999954	1.86442	1.39e-06	1.71016	1.93e-05
s6_15896	-0.0867792	0.999963	0.517363	0.651555	0.70663	0.173726	1.20975	0.00294384	1.43094	0.00023301	0.293516	0.999954	1.7332	2.35e-05	1.4538	0.00139167
s6_15915	0.0541102	0.999963	-0.330717	0.862074	-0.610927	0.389388	-1.20746	0.0171779	-1.56608	0.000540978	-0.186742	0.999954	-1.59451	0.000876424	-1.17763	0.0288744
s6_15948	-0.192719	0.999963	0.489585	0.662186	0.455676	0.565209	0.810806	0.0405051	1.12504	0.00392323	0.182047	0.999954	1.49822	0.000583381	0.93614	0.028392
s6_15981	-0.261049	0.999963	-0.777962	0.000938193	-0.562285	0.0515181	-0.514801	0.161902	-0.761665	0.019543	-0.302882	0.999954	-1.12335	0.00579822	-1.02807	0.0011371
s6_15991	0.0975629	0.999963	0.994619	1.22e-05	0.955821	3.5e-07	0.809945	0.0845008	0.834007	0.00463011	0.52035	0.334359	0.598785	0.114996	0.24899	0.501846
s6_15997	-0.038364	1	0.608497	0.361897	0.856968	0.00486651	0.992009	0.00452955	1.24119	0.000200898	0.0677772	0.999954	0.862996	0.0422999	1.15451	0.00551677
s6_16000	-0.259021	0.999963	0.239767	0.903467	0.583614	0.487165	1.02111	0.101981	1.45173	0.00549635	0.215351	0.999954	1.90434	0.000262601	1.35302	0.0300375
s6_16024	-0.155725	0.999963	0.193396	0.874382	0.221619	0.611886	0.658597	0.0414134	0.919493	0.00110585	0.0347471	0.999954	1.19725	0.000369059	0.938977	0.00110679
s6_16027	0.0461441	0.999963	0.736938	0.298913	0.657865	0.281567	1.19339	0.0137483	1.67168	0.000189937	0.33626	0.999954	2.03071	1.62e-05	1.59115	0.00107284
s6_16031	0.260805	1	0.222744	0.903433	0.450783	0.489784	0.877028	0.0474139	1.44398	0.000105884	-0.0232339	0.999954	1.61225	0.000102142	1.96367	3.62e-07
s6_16047	-0.256394	1	0.0561843	0.965681	0.260411	0.793828	0.767616	0.133608	1.06905	0.0191454	0.295273	0.999954	1.4055	0.000854611	1.15575	0.0212177
s6_1606	-0.0997728	0.999963	-0.524367	0.0802643	-0.607526	0.0772663	-0.729961	0.0653826	-1.16552	0.00053842	-0.125771	0.999954	-1.19382	0.0119587	-0.911221	0.00396954
s6_16079	0.237009	0.999963	0.522123	0.41285	0.294387	0.452987	0.816122	0.00191533	1.0034	0.000266436	0.0527045	0.999954	1.23445	0.000185913	1.25993	1.07e-05
s6_16085	0.4184	0.999963	-0.544892	0.525513	-0.106237	0.926101	0.531268	0.252928	1.06559	0.00903529	-0.415488	0.999954	1.48537	0.000755226	2.07028	1.24e-07
s6_16086	0.00269901	0.999963	0.571021	0.300366	0.380449	0.57943	0.882705	0.0334232	1.13827	0.0171358	0.081142	0.999954	1.63868	0.000525825	1.02619	0.00960391
s6_16209	0.000290797	0.999963	0.266692	0.83645	0.553195	0.0699026	0.887151	0.0350937	1.25114	0.00021816	0.383092	0.999954	1.20461	0.00288367	1.38358	1.22e-05
s6_16220	0.469896	0.994224	-0.419073	0.666164	-0.0943662	0.935508	0.446146	0.425536	0.874544	0.0344957	-0.571368	0.687835	1.33126	0.000993891	1.85591	1.36e-08
s6_16229	0.17536	1	0.543384	0.677324	0.367373	0.666627	1.1545	0.0107905	1.47979	0.000234444	-0.129917	0.999954	1.19613	0.0142289	1.38912	0.00428178
s6_16260	-0.0064396	0.999963	0.199372	0.880491	0.465146	0.0643415	1.15069	8.2e-06	1.46562	0.000132952	-0.0303536	0.999954	1.78543	1.21e-06	1.52701	1.74e-06
s6_16261	-0.0232033	0.999963	0.494316	0.615464	0.519231	0.239301	0.793362	0.0286769	1.10623	0.000602763	0.00872558	0.999954	1.12736	0.00198439	1.40451	0.00014534
s6_16296	-0.0464059	0.999963	-0.403515	0.769662	-0.59456	0.242228	-1.20273	0.00165826	-1.43793	0.000369198	-0.196814	0.999954	-1.69243	2.69e-05	-1.32033	0.00189318
s6_16328	0.252499	1	0.854037	0.118086	0.763625	0.143973	1.48513	0.000233411	1.6081	3.61e-06	0.107009	0.999954	1.38426	0.00521127	1.65014	4.64e-05
s6_16337	0.175868	0.999963	-0.627893	0.0501899	-0.861543	8.65e-05	-0.48754	0.248577	-0.436421	0.138653	-0.136919	0.999954	-0.39936	0.294117	-0.101782	0.795576
s6_16344	0.269881	0.999963	0.650554	0.171342	0.534369	0.197293	0.803456	0.0133437	0.971463	0.000622433	0.47112	0.999954	1.01163	0.00384994	1.17363	0.00018728
s6_16346	0.188373	0.999963	0.18806	0.876999	0.489228	0.0838726	0.771164	0.0181101	0.991273	0.000294659	0.251058	0.999954	1.05273	0.00180956	0.95606	0.00768338
s6_16351	-0.138616	1	-0.386746	0.783008	0.0308841	0.980825	1.00662	0.128761	1.39709	0.0212092	-0.34075	0.999954	1.86511	0.000804673	1.63749	6.84e-07
s6_16409	0.0614509	0.999963	0.67966	0.177464	0.756641	0.0726532	1.04694	0.00135159	1.3512	1.13e-05	0.396557	0.999954	1.66948	2.44e-06	1.53321	9.13e-06
s6_16429	-0.111974	0.999963	0.768281	0.18618	0.825119	0.0571697	1.23804	0.00423466	1.59869	0.000249327	0.427263	0.999954	1.89606	7.48e-06	1.42291	0.0011498
s6_16437	0.332523	0.999963	0.356385	0.646075	0.099499	0.898329	0.262724	0.556143	0.601433	0.107834	0.266618	0.999954	1.00525	0.0135577	1.3915	1.09e-05
s6_1645	0.033039	0.999963	-0.893352	0.204521	-1.14489	0.023928	-1.87999	0.000653147	-2.48678	6.14e-07	-0.233362	0.999954	-2.55057	1.76e-06	-1.73377	0.00384066
s6_16451	-0.656403	0.406507	-0.82731	0.0679725	-0.501002	0.169492	-0.902143	0.00894061	-0.929403	0.00243332	-0.228546	0.999954	-1.24605	0.00131176	-1.41984	9.25e-05
s6_16454	0.288527	0.999963	0.699824	0.0565748	0.608645	0.0926776	0.967138	0.00405852	1.32312	2.96e-05	0.477973	0.544061	1.31838	7.93e-05	1.61029	1.75e-08
s6_16461	-0.436293	0.787152	-0.404803	0.703426	-0.241864	0.462788	-0.706322	0.0185199	-0.758052	0.0128066	-0.0713483	0.999954	-0.282862	0.590702	-1.21387	6.3e-06
s6_16462	-0.154103	0.999963	-0.298632	0.880315	-0.638151	0.389387	-1.53432	0.00405852	-1.75673	0.00174054	-0.0745142	0.999954	-2.07341	0.000107102	-1.5281	0.0101401
s6_16478	-0.0118905	0.999963	-0.720724	0.0583066	-0.60144	0.105251	-0.872783	0.0244215	-1.10943	0.000801661	-0.576702	0.315831	-0.895363	0.0145846	-0.739664	0.0405216
s6_1649	0.0295189	0.999963	-0.57137	0.327927	-0.500847	0.220145	-0.712288	0.0701188	-0.817708	0.0230638	-0.167834	0.999954	-0.997171	0.00684894	-1.30064	0.0003802
s6_1650	-0.109626	0.999963	-0.0868416	0.939852	-0.4231	0.300827	-0.897694	0.00670798	-1.1372	0.000350866	-0.158198	0.999954	-1.22937	0.0006652	-1.34516	7.93e-05
s6_16509	0.30698	1	0.481112	0.663775	0.524376	0.311115	1.18208	0.000236718	1.59535	3.23e-07	0.168274	0.999954	1.63403	3.67e-06	1.6329	1.8e-06
s6_16512	0.0526939	0.999963	-0.416497	0.670823	-0.492172	0.340531	-0.849309	0.020742	-1.21996	0.00264101	-0.143922	0.999954	-1.57338	0.000125743	-1.28779	0.000812872
s6_16514	-0.273496	0.999963	-0.362849	0.648558	-0.669261	0.031592	-0.706001	0.104675	-0.99269	0.0104749	-0.19974	0.999954	-1.27669	0.00036011	-1.07966	0.000436384
s6_16537	-0.157682	0.999963	0.439309	0.748633	0.260923	0.759506	0.66527	0.0880527	1.17106	0.00502195	0.210384	0.999954	1.55188	0.000633638	1.25434	0.0031685
s6_16538	-0.0350896	0.999963	-0.384382	0.707148	-0.803927	0.0121576	-1.08477	0.0082018	-1.48434	0.000264005	-0.241794	0.999954	-1.69492	2.93e-06	-1.53786	1.56e-05
s6_16566	-0.425506	0.999963	-1.00591	0.0378278	-0.785646	0.00034681	-0.913917	0.00356087	-0.802069	0.011225	-0.659638	0.275551	-0.337735	0.406667	-0.503651	0.168867
s6_16569	0.251557	1	0.0555525	0.972164	0.286028	0.813612	1.10805	0.0708608	1.5101	0.0103272	-0.0616395	0.999954	2.03762	9.82e-05	1.58906	0.00804363
s6_16580	0.302552	0.999963	1.10891	6.15e-05	0.889779	0.00522717	1.09827	0.018167	1.47496	6.23e-06	0.722827	0.029617	1.73115	1.15e-06	1.40612	2.65e-05
s6_16582	0.148503	0.999963	0.902537	0.000877226	0.958653	0.000142884	1.29263	0.00189939	1.52917	0.000145842	0.209366	0.999954	1.69429	4.05e-05	1.32419	6.01e-05
s6_16608	0.0665887	0.999963	-0.315479	0.872445	-0.560787	0.521237	-1.57111	0.00427675	-1.80764	0.000624764	-0.17216	0.999954	-1.87396	0.000681998	-1.20952	0.0572461
s6_16614	-0.171106	0.999963	-0.380228	0.75614	-0.597151	0.433221	-1.1179	0.0065212	-1.32575	0.000295701	0.195709	0.999954	-1.25024	0.00225624	-1.21271	0.00550531
s6_16617	0.245268	0.999963	1.03132	0.0014029	1.31262	3.11e-08	1.94227	4.88e-06	2.38976	4.35e-08	0.411157	0.999954	2.83265	3.9e-12	2.30802	1.04e-11
s6_1662	-0.169018	0.999963	-0.344091	0.831541	-0.629081	0.21527	-1.13709	0.000990766	-1.28761	9.52e-05	0.00263052	0.999954	-1.0475	0.013128	-1.18496	0.0015729
s6_16643	0.0507205	0.999963	0.347188	0.643271	0.504877	0.285999	0.708007	0.0766037	0.98351	0.0125967	0.456987	0.829888	1.32347	0.00151611	1.15199	0.000246681
s6_16688	-0.151593	0.999963	-0.315884	0.815497	-0.396567	0.38949	-0.575652	0.209835	-0.888139	0.0365948	-0.196126	0.999954	-1.41551	0.00529573	-1.38823	0.000200031
s6_16696	0.219383	0.999963	0.50118	0.645656	0.508017	0.37166	0.837832	0.0166874	1.13535	0.00195542	0.155006	0.999954	1.45392	0.000290704	1.46475	0.00014323
s6_1670	-0.0323682	0.999963	-0.274859	0.886766	-0.456583	0.597278	-1.0121	0.0291162	-1.39726	0.000890743	-0.160428	0.999954	-1.45231	0.00119127	-1.38045	0.00521212
s6_16717	-0.271069	0.999963	0.111058	0.936289	0.496536	0.319897	1.03269	0.00354883	1.36106	0.000111002	0.0754655	0.999954	1.50431	4.85e-05	1.16629	0.00299641
s6_16736	0.107004	0.999963	-0.445708	0.565092	-0.662616	0.0787576	-0.542226	0.320095	-1.21912	0.00234236	-0.102231	0.999954	-1.60716	2.66e-05	-0.93796	0.0170304
s6_16737	0.0377714	0.999963	0.18869	0.884219	-0.210105	0.714773	0.0396291	0.924878	0.410491	0.221935	0.125324	0.999954	0.76754	0.0561971	1.16359	0.000384211
s6_16742	-0.111343	0.999963	-0.724665	0.00271784	-0.823515	0.000343533	-0.929447	0.000158651	-0.86726	0.000851687	-0.262928	0.999954	-0.614829	0.0607658	-0.60348	0.061717
s6_16746	0.156578	0.999963	0.454621	0.287836	0.381118	0.273243	0.616987	0.113079	1.08562	0.00866916	0.141602	0.999954	1.73507	0.000130013	1.70565	3.97e-07
s6_1676	0.453992	0.999963	-0.3146	0.862328	0.148691	0.91254	0.90607	0.109119	1.33328	0.00161998	-0.326461	0.999954	1.8533	0.000228303	2.93793	1.88e-14
s6_16795	0.326644	0.999963	0.330687	0.864037	0.280028	0.772343	1.12044	0.015632	1.34778	0.000642768	-0.0652558	0.999954	1.11333	0.0142073	1.43476	0.00110545
s6_16812	-0.617456	0.484733	-0.312464	0.85972	-0.187835	0.840109	-0.424233	0.376796	-0.563922	0.135006	0.0603817	0.999954	-0.416576	0.376631	-1.25767	0.000186489
s6_16839	0.37291	0.999963	0.371737	0.831541	0.646487	0.154571	1.24882	0.0106284	1.28255	0.00427807	-0.0257417	0.999954	1.0541	0.0583532	1.68289	6.52e-05
s6_1684	-0.0135336	0.999963	-0.154948	0.932108	-0.377951	0.731265	-1.14896	0.0286142	-1.6347	0.000661486	-0.0944647	0.999954	-1.65578	0.00155335	-1.15719	0.0455863
s6_16867	-0.209984	0.999963	0.53694	0.683911	0.73299	0.257515	1.30912	0.00945362	1.76731	0.000139663	0.199409	0.999954	2.02101	9.55e-06	1.85609	0.000351458
s6_16875	-0.288515	1	-0.599839	0.605609	-0.779737	0.225709	-1.31907	0.0156484	-1.87993	0.000460471	-0.305943	0.999954	-1.72958	0.00580216	-1.15522	0.0529648
s6_16879	0.218509	0.999963	0.141984	0.914749	-0.0500745	0.957048	0.430292	0.279406	0.759624	0.0428117	0.177254	0.999954	1.03099	0.0129254	1.19035	0.000748374
s6_16885	0.264064	0.999963	0.583985	0.419706	0.528387	0.17462	0.975185	0.00246335	1.11774	0.00234491	0.164275	0.999954	1.49468	0.000215681	1.56175	1.04e-05
s6_16887	-0.0410482	0.999963	-0.212849	0.902545	-0.369454	0.399255	0.147808	0.718237	0.438918	0.204314	-0.267236	0.999954	0.948771	0.014048	1.59285	2.05e-07
s6_16920	0.0642045	0.999963	0.355512	0.818817	0.466404	0.526443	0.724529	0.059228	1.10788	0.0011588	0.114377	0.999954	1.30577	0.000565329	1.13409	0.00446381
s6_16922	0.0156666	0.999963	0.820336	0.145465	0.524633	0.441332	0.98518	0.00643456	1.36931	4.81e-05	0.219054	0.999954	1.45179	0.000616468	1.60255	3.5e-05
s6_16924	-0.0691712	0.999963	0.684444	0.121493	0.787779	0.06714	1.00031	0.011606	1.22183	0.000418175	0.525536	0.749129	1.41254	0.000319302	0.85995	0.0293137
s6_16935	-0.0818655	1	0.450068	0.678724	0.884518	0.0472629	1.14294	0.00607131	1.43449	0.000167648	0.449499	0.999954	1.46352	0.00045496	1.58059	0.000523537
s6_16963	-0.321893	0.999963	-0.456452	0.390266	-0.43195	0.316397	-0.926524	0.0145233	-0.999459	0.00830662	0.00873325	0.999954	-1.08114	0.00498434	-1.1701	0.000108831
s6_16979	0.371609	1	0.871463	0.203487	1.17562	0.00558769	1.72972	0.000146547	2.16484	2.5e-07	0.149733	0.999954	2.09213	4.71e-06	2.41541	3.55e-07
s6_16983	-0.0571861	0.999963	0.2768	0.8747	0.32673	0.712276	0.93721	0.0228136	1.26046	0.00261704	0.0869802	0.999954	1.77984	1.85e-05	1.41037	0.000414327
s6_16999	0.185971	1	0.65331	0.356408	0.447042	0.542063	0.740887	0.138172	0.969814	0.0150367	0.211981	0.999954	1.12497	0.00888526	1.50731	0.000267642
s6_17038	0.320695	0.999963	0.351183	0.732026	0.510249	0.243229	0.98004	0.0133466	1.3186	0.00013795	0.110679	0.999954	1.40246	0.000229548	1.30727	0.000363909
s6_17039	-0.102437	0.999963	-0.329169	0.866436	-0.569313	0.449354	-1.45561	0.00156637	-1.76224	4.86e-05	-0.122176	0.999954	-1.80419	5.63e-05	-1.4536	0.00464836
s6_17043	0.274334	0.999963	0.502434	0.179199	0.271401	0.523568	0.517658	0.130416	0.862129	0.0117719	0.491628	0.258785	1.15622	0.00301515	1.31112	8.45e-06
s6_17048	-0.256319	0.999963	0.228391	0.874514	0.508899	0.251006	0.800111	0.139043	1.15866	0.00966152	0.195205	0.999954	1.56187	0.000324311	0.846757	0.0391388
s6_17056	0.247625	0.999963	0.741897	0.143308	0.539703	0.297594	0.961084	0.00485317	1.40778	4.91e-06	0.275236	0.999954	1.77619	2.31e-07	1.63908	2.44e-06
s6_17059	0.0999797	0.999963	-0.288242	0.824504	-0.725399	0.0554175	-1.11439	0.000724343	-1.11583	0.000763061	-0.193297	0.999954	-1.23611	0.000548282	-0.856815	0.0296369
s6_17071	-0.203791	0.999963	0.448882	0.651634	0.755068	0.0620201	1.10368	0.0443215	1.37924	0.00792307	0.247743	0.999954	1.84728	0.000738598	1.23951	0.00360157
s6_17089	0.00748313	0.999963	-0.311965	0.84884	-0.723134	0.0506188	-1.09018	0.00215447	-1.31301	4.99e-05	-0.0277798	0.999954	-1.43517	4.94e-05	-1.51258	3.46e-05
s6_17092	0.311387	0.999963	0.456455	0.583753	0.197669	0.816578	0.497407	0.122298	0.622405	0.0666726	0.035617	0.999954	0.986819	0.0234159	1.21661	0.000598008
s6_17094	-0.0280717	0.999963	1.13528	1.66e-05	1.14067	2.68e-06	1.24813	0.00183609	1.6283	6.56e-07	0.544797	0.216061	1.74092	6.54e-07	1.21727	0.000301406
s6_17109	0.255903	0.999963	0.563107	0.435431	0.33992	0.632214	0.657197	0.0881216	0.898278	0.0276904	0.111969	0.999954	1.26917	0.00594345	1.38619	0.000720405
s6_17123	-0.150057	0.999963	0.503919	0.700081	0.40232	0.678196	0.862689	0.0736458	1.29258	0.00274827	0.169836	0.999954	1.63629	0.00062208	0.926914	0.0830578
s6_17152	0.100207	0.999963	-0.365887	0.494925	-0.810257	0.000929007	-0.647505	0.0435102	-0.670704	0.0174817	-0.0539668	0.999954	-0.596451	0.0776511	-0.178346	0.599137
s6_17156	0.138825	0.999963	0.516564	0.433435	0.52203	0.194104	0.861985	0.0120736	1.12373	0.00226704	0.0732096	0.999954	1.34195	0.000672613	1.34234	0.000148175
s6_17163	-0.220292	0.999963	0.514458	0.660669	0.490233	0.537	0.87919	0.0453768	1.36392	0.00113464	0.210204	0.999954	1.78399	0.000112809	1.22802	0.00673068
s6_17165	0.159628	0.999963	-0.133967	0.922448	-0.0131779	0.989734	0.53787	0.144048	0.762486	0.0207295	0.0145646	0.999954	1.13823	0.00247367	1.45079	0.000163862
s6_1717	-0.207168	0.999963	-0.46582	0.635723	-0.646005	0.0484032	-1.00289	0.00707948	-1.37469	0.00029801	-0.0808351	0.999954	-1.47034	3.71e-05	-1.34402	0.000145925
s6_1718	-0.397018	0.992765	-0.626086	0.0200317	-0.357909	0.201668	-0.907315	0.0267374	-1.2402	0.00125774	-0.277726	0.999954	-1.50165	0.000309975	-1.50173	7.11e-07
s6_17187	0.182931	0.999963	0.856152	0.0103312	0.812683	0.000948467	1.3723	6.65e-05	1.73834	8.27e-07	0.291123	0.999954	1.97839	1.99e-09	2.23965	1.34e-17
s6_1720	-0.136555	0.999963	-0.387482	0.831516	-0.725332	0.214317	-1.36067	0.000848571	-1.73045	7.97e-06	-0.213638	0.999954	-1.55455	0.000738598	-1.58774	0.000500294
s6_17207	-0.132964	0.999963	-1.28341	3.74e-05	-1.15423	0.00047061	-1.47992	1.92e-07	-1.35978	7.97e-06	-0.250951	0.999954	-1.16415	0.00138509	-0.976	0.00671049
s6_17208	0.0114009	0.999963	0.38632	0.818817	0.162012	0.879885	0.361583	0.410169	0.922625	0.0104407	0.110785	0.999954	1.3269	0.000659822	1.59449	6.4e-05
s6_17209	-0.101873	0.999963	-0.409781	0.820738	-0.300346	0.803923	-1.2537	0.0302247	-1.55097	0.00169494	-0.173213	0.999954	-1.88115	0.000289773	-1.73473	0.00263822
s6_17214	0.219973	0.999963	0.187041	0.912143	0.262801	0.607891	0.85603	0.00932545	1.1914	8.49e-05	-0.0840454	0.999954	1.30209	0.000131288	1.64006	5.88e-08
s6_17216	-0.32205	0.999963	-0.761815	0.0445798	-0.71075	0.00627761	-0.865193	0.00389703	-1.07465	0.00108275	-0.341522	0.999954	-1.07491	0.0015386	-1.42486	1.14e-05
s6_17233	-0.0795704	0.999963	0.148808	0.907844	0.289808	0.666325	0.556399	0.08276	0.816939	0.0249284	0.102565	0.999954	1.35394	0.000902665	1.21907	0.00442148
s6_17253	-0.381567	0.999963	-0.380339	0.834026	-0.625584	0.264053	-1.10452	0.0220347	-1.33173	0.00094111	-0.0592046	0.999954	-1.43392	0.00116095	-1.56119	0.000306484
s6_17254	-0.148909	0.999963	-0.805377	0.261999	-0.867801	0.117112	-1.31947	0.00558192	-1.61128	0.000482234	-0.102402	0.999954	-1.78414	0.000465778	-1.3586	0.00769278
s6_17255	-0.00947488	0.999963	-0.481237	0.685995	-0.635549	0.249663	-1.03926	0.0102157	-1.22004	0.000852936	-0.145536	0.999954	-1.22549	0.00352863	-1.11899	0.0101938
s6_17274	0.193037	1	0.676609	0.221146	0.605772	0.277922	0.946562	0.0110959	1.30592	0.000291556	0.225425	0.999954	1.21267	0.00316073	1.46958	5.61e-05
s6_17289	0.26306	0.999963	0.18589	0.914052	0.382038	0.527953	0.582604	0.0928724	0.753142	0.0156764	0.345324	0.999954	0.776612	0.0349837	1.21807	0.000223263
s6_17293	0.291956	1	0.665705	0.379542	0.656068	0.139923	0.907385	0.0762266	1.0215	0.00885873	0.264163	0.999954	0.890099	0.0848061	1.36687	0.000616369
s6_17306	0.142602	0.999963	1.11404	2.05e-05	1.06882	2.55e-05	1.08714	0.00499586	1.29654	1.16e-05	0.593077	0.201997	1.48171	2.69e-05	1.19892	0.00205801
s6_17320	-0.114903	0.999963	-0.588821	0.0251369	-0.813868	0.00310841	-0.889311	0.00170472	-0.897371	0.000873063	-0.152937	0.999954	-0.836122	0.010829	-0.762443	0.0101605
s6_17333	-0.159553	0.999963	-0.310596	0.816158	-0.452468	0.332868	-0.772643	0.0225778	-1.10124	0.0009232	-0.2349	0.999954	-1.25746	0.000560019	-1.34811	9.11e-05
s6_17359	0.0402368	0.999963	0.5987	0.485994	0.70296	0.163264	1.2877	0.00642321	1.5531	0.00210635	0.501452	0.999954	1.88357	0.000166595	1.26457	0.00420467
s6_17369	0.146914	0.999963	0.419329	0.416014	0.0724041	0.917796	0.214483	0.591042	0.532303	0.128231	0.290381	0.999954	0.969591	0.0250008	1.23079	0.000387323
s6_17370	0.265239	1	0.890126	0.0756743	0.709397	0.0482838	1.32866	0.000168122	1.70937	4.13e-06	0.654957	0.329061	1.83876	1.16e-06	2.18505	7.69e-11
s6_17402	0.315876	0.999963	0.34282	0.640238	0.543874	0.0756868	0.781436	0.00950636	1.072	0.000657855	0.292869	0.999954	1.45652	5.94e-05	1.26584	0.000128624
s6_17414	-0.320419	0.999963	-0.795216	0.185074	-0.843059	0.115303	-0.877949	0.123217	-1.33156	0.00318011	-0.20761	0.999954	-1.55474	0.000377711	-1.84229	4.19e-05
s6_17436	0.216292	0.999963	0.565623	0.403705	0.0852136	0.924858	0.583176	0.0990079	0.788976	0.0108984	-0.00532072	0.999954	0.904165	0.0206811	1.27839	0.00069539
s6_17438	-0.306029	0.999963	-0.299916	0.642716	-0.287959	0.462788	-0.496734	0.158922	-0.669363	0.0243015	0.0640788	0.999954	-0.905761	0.0089018	-1.03133	0.000503257
s6_17451	-0.0309077	0.999963	-0.711223	0.353718	-0.62434	0.170697	-1.24723	0.00234173	-1.47045	0.000204027	-0.152469	0.999954	-1.67052	0.000123243	-1.59511	8.6e-05
s6_17467	0.154514	0.999963	0.32689	0.750379	0.41044	0.454887	0.993633	0.00329798	1.15613	0.000281455	0.189456	0.999954	1.29989	0.000389924	1.07117	0.00338196
s6_17549	0.0380864	0.999963	0.308939	0.860423	0.186979	0.860788	0.549641	0.262991	1.10752	0.00972194	0.112058	0.999954	1.22451	0.00567818	1.6174	0.000267071
s6_1755	0.0366242	0.999963	-0.453714	0.732649	-0.813254	0.113212	-1.2699	0.00642321	-1.5455	0.000515329	-0.114568	0.999954	-1.488	0.00142668	-0.944791	0.0764967
s6_17568	0.108668	1	0.60081	0.408758	0.661276	0.0677961	1.36057	0.000126492	1.61545	1.34e-06	0.305201	0.999954	1.67554	3.64e-05	1.11783	0.00288504
s6_17569	0.0106613	0.999963	-0.137642	0.9142	-0.734351	0.0202251	-1.08771	0.000380569	-1.16107	0.000575715	-0.134823	0.999954	-1.23465	0.00117106	-1.19702	0.000507455
s6_17586	-0.0562846	0.999963	-0.618208	0.343086	-0.782468	0.0218525	-1.11383	0.000991303	-1.13432	0.000845288	-0.207965	0.999954	-1.11767	0.00420856	-1.1911	0.00106763
s6_1760	0.0889362	0.999963	-0.271587	0.892328	-0.585488	0.47474	-1.43909	0.00493016	-1.6632	0.000589289	-0.0649654	0.999954	-1.86629	0.000440199	-1.31416	0.0230884
s6_17614	-0.435551	0.999963	-0.165916	0.928813	-0.455623	0.602388	-0.795903	0.167604	-1.20727	0.00973233	-0.0789527	0.999954	-0.668134	0.254908	-1.46858	0.00043399
s6_17624	0.126509	0.999963	-1.03427	0.002552	-1.10147	0.00063921	-1.33628	0.000118153	-1.39349	0.000522158	-0.68081	0.216694	-1.61356	2.32e-05	-1.1347	0.00287611
s6_17635	0.333702	0.999963	-0.13138	0.930761	-0.379665	0.432259	0.0737432	0.890934	0.33075	0.357844	-0.402836	0.999954	0.239478	0.654648	1.24581	0.000102509
s6_17637	-0.00739634	0.999963	0.883408	0.145381	0.945544	0.0408172	1.46593	0.000220915	1.62897	1.37e-05	0.283086	0.999954	1.69821	5.78e-05	1.25731	0.00624126
s6_17652	0.638994	0.621673	0.423274	0.730761	0.167041	0.872671	0.497427	0.286725	0.998991	0.00860413	0.186219	0.999954	1.13564	0.00659622	1.85722	7.43e-06
s6_17667	-0.160491	0.999963	-1.31667	2.63e-09	-1.26477	1.53e-08	-0.983877	0.0611046	-1.32697	0.00069208	-0.412707	0.681021	-1.19072	0.0186313	-0.823177	0.0063291
s6_17672	-0.0928085	0.999963	-0.178397	0.918744	-0.0790649	0.922387	0.585635	0.180202	1.12727	0.0135904	-0.397466	0.999954	1.65075	0.000152279	1.89411	2e-10
s6_17683	0.0191479	0.999963	0.73043	0.364264	0.420298	0.595419	1.04585	0.0106284	1.32485	0.000197229	0.255123	0.999954	1.62653	2.45e-05	1.43522	0.000445437
s6_17685	0.033951	0.999963	0.749378	0.162577	0.692737	0.162329	0.782546	0.0482451	1.05884	0.00259743	0.357498	0.999954	1.33144	0.000895796	1.05659	0.0138828
s6_17688	0.431899	0.999963	0.334487	0.730897	0.0529304	0.956337	0.38941	0.322948	0.57942	0.0783549	0.150211	0.999954	0.675547	0.0815176	1.23355	0.00041487
s6_17713	0.286184	0.999963	0.200165	0.917608	0.168396	0.876379	1.1979	0.00487395	1.57679	2.96e-05	-0.0843717	0.999954	1.72984	3.82e-05	2.78628	1.16e-12
s6_17722	0.0373225	0.999963	-0.202334	0.862537	-0.441941	0.345725	-0.679311	0.119675	-0.935793	0.0195568	0.00566237	0.999954	-1.40503	0.00280897	-1.24485	0.000431484
s6_17725	0.0603169	0.999963	-0.1986	0.895856	-0.466958	0.351881	-0.876775	0.0431927	-1.15968	0.00211528	-0.126384	0.999954	-1.38266	0.000466901	-1.08711	0.00510801
s6_17728	0.183306	0.999963	0.411704	0.285602	0.0916605	0.876515	0.408209	0.219759	0.775572	0.0152467	0.155098	0.999954	1.03102	0.00672307	1.2088	1.81e-05
s6_17732	0.344489	0.999963	0.4021	0.706062	0.117846	0.855008	0.534355	0.0970568	0.973653	0.00237966	0.11919	0.999954	1.2555	0.000590287	1.09983	0.000249759
s6_17736	0.179258	0.999963	0.480059	0.680108	0.408129	0.483165	0.60547	0.141316	0.771047	0.0387796	-0.251099	0.999954	0.795665	0.0616326	1.22798	0.000650257
s6_17739	0.319599	1	0.663208	0.247045	0.750206	0.0186367	1.2949	0.00028902	1.65683	1.35e-09	0.671025	0.140571	1.65326	1.14e-06	1.72675	1.12e-07
s6_17769	0.385382	0.999963	0.691727	0.18755	0.579513	0.210622	0.682801	0.147208	0.964993	0.011822	0.480208	0.999954	1.30606	0.000714755	1.21412	0.00216326
s6_17780	0.225369	1	0.851321	0.258658	0.747822	0.246619	1.22769	0.0193968	1.51849	0.00154087	0.215075	0.999954	1.59595	0.00193681	1.9334	0.00033449
s6_17784	-0.0620993	1	-1.50989	0.000163059	-0.57297	0.479386	-1.053	0.0205139	-1.21483	0.00557102	-0.393779	0.999954	-1.70643	0.0018106	-1.42778	0.0032427
s6_17799	-0.155874	0.999963	-0.396665	0.631579	-0.50195	0.023252	-0.801066	0.0117632	-1.09893	0.000314064	-0.00145403	0.999954	-1.19945	0.000241101	-1.32525	6.77e-07
s6_17801	0.22549	0.999963	-0.0613503	0.955136	0.0134528	0.989401	0.658847	0.0972331	1.0059	0.0130665	-0.0375547	0.999954	1.35725	0.00126706	1.68072	1.58e-05
s6_17806	0.0763964	0.999963	0.610534	0.125611	0.483781	0.194565	0.819747	0.0477056	1.02861	0.000629832	0.34089	0.999954	0.998133	0.0166146	0.873374	0.0253598
s6_1782	-0.0248711	0.999963	-0.142811	0.92899	-0.697948	0.0308848	-0.748928	0.108824	-0.493216	0.228707	-0.184298	0.999954	-0.806038	0.0538779	-1.34964	0.000720234
s6_17820	0.0399573	0.999963	0.505572	0.135795	0.423277	0.181228	1.01637	0.0239477	1.32244	0.00645575	0.195751	0.999954	1.84888	0.000168497	1.62186	1.01e-05
s6_17826	-0.203025	0.999963	0.563256	0.59411	0.861159	0.104364	1.42534	0.00269206	1.88256	0.000119036	0.24822	0.999954	2.42323	3.09e-07	1.79905	0.000469956
s6_17829	-0.0299313	0.999963	-0.624233	0.43404	-0.799655	0.0592077	-1.2854	0.00603885	-1.59661	0.000210156	-0.187968	0.999954	-1.79267	0.000322071	-1.23599	0.00668904
s6_17839	0.0713224	0.999963	0.342598	0.759859	0.387853	0.319045	0.80273	0.00658983	1.06422	0.000137465	0.182374	0.999954	1.14394	0.00113448	1.34635	6.25e-06
s6_1785	-0.565593	0.500308	-0.312496	0.799236	-0.208445	0.645492	-0.652223	0.0473131	-0.840534	0.0074913	-0.0534664	0.999954	-1.06991	0.00529357	-1.20471	0.000175493
s6_17872	-0.133182	0.999963	0.405119	0.649621	0.553852	0.079928	0.598861	0.26126	1.08387	0.00499712	0.0994803	0.999954	1.38704	0.000314068	1.03412	0.00499973
s6_17887	0.0664883	0.999963	0.174305	0.880491	0.0615046	0.946196	0.240579	0.515916	0.56618	0.0786262	0.135853	0.999954	0.957095	0.00691175	1.0276	0.000799147
s6_17889	-0.616041	0.471449	-1.15312	2.05e-05	-0.5226	0.0712468	-0.434784	0.167604	-0.447331	0.136771	-0.363708	0.999954	-0.0721866	0.879186	-0.451519	0.181432
s6_17902	0.0510678	0.999963	-0.508842	0.702978	-1.11652	0.000735781	-1.303	0.00598909	-1.07844	0.00219767	0.000672771	0.999954	-0.85349	0.0406591	-0.657013	0.102791
s6_1791	0.0923362	0.999963	-0.612529	0.232737	-0.574492	0.141454	-0.8192	0.0256444	-1.17684	0.000181734	-0.0624765	0.999954	-1.362	0.000172965	-0.944912	0.00869603
s6_17915	0.104359	0.999963	-1.00712	0.00483524	-1.37532	1.43e-06	-1.12018	0.00666086	-0.914504	0.0259138	-0.508062	0.846962	-1.07185	0.0176449	-0.535266	0.0984686
s6_1794	-0.166208	0.999963	0.582272	0.629662	0.67646	0.36431	0.992721	0.059229	1.42999	0.00227205	0.31616	0.999954	1.67607	0.000590352	1.11383	0.0532297
s6_17940	-0.0597819	1	-0.701228	0.457935	-0.688087	0.356902	-1.34872	0.018554	-1.48809	0.00235503	-0.301392	0.999954	-1.9352	0.000101175	-1.66445	0.00356522
s6_17957	-0.102873	0.999963	0.730191	0.393657	0.779065	0.211523	1.17542	0.0131702	1.59077	0.000352478	0.298802	0.999954	1.60326	0.00138521	0.850923	0.116591
s6_17968	-0.0677388	0.999963	-0.282518	0.85521	-0.543406	0.298376	-0.954117	0.0564935	-1.29063	0.00625467	-0.10227	0.999954	-1.65006	0.000528312	-1.11592	0.0133474
s6_17978	0.105436	1	0.267137	0.882894	0.310149	0.612217	0.684184	0.100288	1.11294	0.000585946	-0.194399	0.999954	1.33103	0.000702767	1.96377	4.44e-08
s6_17983	0.163587	0.999963	0.660748	0.0703604	0.783445	0.00251342	0.781034	0.0923344	1.10579	0.00130969	0.152408	0.999954	1.22176	0.00063627	1.03352	0.00187975
s6_17996	0.0732552	0.999963	0.524234	0.415916	0.474547	0.28794	0.651639	0.0298856	0.946107	0.00273119	0.345572	0.999954	1.33311	0.000468352	0.853483	0.0120735
s6_18006	-0.180586	0.999963	-0.560423	0.267328	-0.603572	0.0402216	-0.922908	0.0042623	-1.24655	6.44e-05	-0.142008	0.999954	-1.43207	5.25e-05	-1.16877	0.000462588
s6_18014	0.431891	0.937183	0.506284	0.389144	0.498514	0.0875125	0.852542	0.018167	1.07292	0.000386289	0.371883	0.999954	1.02644	0.00562541	1.10043	0.000358948
s6_18018	0.0438128	0.999963	0.787063	0.247045	0.545741	0.43136	1.05646	0.0143318	1.20198	0.00181301	0.412892	0.999954	1.53165	0.000326708	1.00992	0.0331239
s6_18033	-0.0276324	1	0.132873	0.936632	0.795434	0.213761	1.47316	0.00453065	1.78086	0.000128783	-0.0716243	0.999954	2.07887	1.35e-05	1.62234	0.00114625
s6_18045	0.106943	0.999963	0.168795	0.906495	0.284524	0.711054	0.730534	0.0889057	0.981748	0.00320118	-0.396706	0.999954	1.38765	0.000744781	1.17483	0.000774907
s6_1805	0.0169055	0.999963	-1.11878	0.0102919	-1.31472	0.000229425	-1.2933	0.00376001	-1.30358	0.00120758	-0.621954	0.611576	-1.32934	0.00278028	-0.806209	0.0914941
s6_18073	-0.0993383	0.999963	0.454435	0.762015	0.489046	0.54781	1.04824	0.014215	1.49258	0.000268857	-0.0414545	0.999954	1.86984	2.57e-05	1.29376	0.00489599
s6_18079	0.0488602	0.999963	1.25623	2.11e-08	0.9302	9.07e-06	1.36993	0.00519251	1.70999	7.26e-05	0.608643	0.0993584	2.12204	7.88e-08	1.59653	2.73e-05
s6_18088	0.0949332	0.999963	-0.774244	0.163809	-0.86852	0.0200827	-1.1935	0.00072678	-1.34788	5.94e-05	-0.211853	0.999954	-1.19031	0.00403463	-1.28937	0.00102592
s6_18093	0.11286	1	0.612682	0.360489	0.789335	0.0277905	1.00867	0.0174198	1.33411	0.000123608	0.194508	0.999954	1.5355	0.000108192	1.30088	0.00114197
s6_18117	-0.122608	0.999963	-0.430207	0.444372	-0.203246	0.737134	-0.611195	0.0727577	-0.836229	0.0313466	-0.155502	0.999954	-1.157	0.00819673	-1.29624	3.63e-05
s6_18135	-0.0651401	0.999963	-0.780333	0.0338857	-0.750393	0.0587691	-1.05114	0.0350468	-1.23418	0.00540782	-0.124145	0.999954	-1.69894	2.49e-05	-1.29459	7.46e-06
s6_18141	-0.222465	0.999963	0.500081	0.615201	0.531044	0.442396	0.615965	0.143198	1.14886	0.00666857	0.269262	0.999954	1.57609	0.000341015	0.99112	0.0226715
s6_18164	0.171673	0.999963	0.537382	0.360061	0.25486	0.765617	0.501669	0.194449	0.702361	0.0521968	0.276533	0.999954	1.03881	0.0137134	1.42097	0.000206226
s6_18166	-0.0646128	0.999963	0.436974	0.684742	0.416619	0.560215	0.707829	0.0590346	0.98253	0.00473976	0.382499	0.999954	1.27957	0.000782247	1.09408	0.00543252
s6_18168	-0.0426157	0.999963	-0.5109	0.72789	-0.487735	0.614931	-1.27838	0.0249417	-1.66655	0.00109165	-0.0488044	0.999954	-2.08344	0.000173276	-1.85616	0.00169713
s6_18179	0.126331	1	-1.08455	0.0218775	-1.16117	0.000382229	-0.723068	0.100789	-0.62209	0.109196	-0.617113	0.471377	-0.921339	0.0539859	-0.867967	0.0834664
s6_18267	0.135105	0.999963	0.877473	0.11318	0.733963	0.117175	0.852308	0.0161561	1.26376	5.38e-05	0.258303	0.999954	1.22344	0.000836543	1.02394	0.0049502
s6_18271	0.668656	1	0.586161	0.517425	1.00725	0.0149938	1.90153	6.19e-06	2.22934	5.57e-10	0.0798861	0.999954	2.37261	5.49e-10	1.89527	1.19e-05
s6_18283	-0.14286	0.999963	-0.449817	0.746782	-0.961333	0.0339177	-1.27352	0.00291775	-1.74563	2.35e-05	-0.157397	0.999954	-1.63066	0.000332712	-1.25522	0.00892907
s6_18305	-0.111144	0.999963	-0.151976	0.92899	-0.379423	0.666627	-1.37452	0.00152043	-1.78126	1.01e-05	0.0915148	0.999954	-1.96975	2.13e-06	-1.54927	0.00105587
s6_18320	-0.117929	0.999963	-0.498305	0.646075	-0.62931	0.243261	-1.03277	0.0145338	-1.24634	0.00190529	-0.190453	0.999954	-1.4361	0.000604642	-1.05456	0.0198796
s6_1834	-0.173421	0.999963	-0.510731	0.544903	-0.678031	0.216876	-0.989426	0.030518	-1.50855	0.000481033	-0.325184	0.999954	-1.79772	0.000146083	-1.40669	0.00147081
s6_18342	0.253244	0.999963	0.127114	0.915619	0.17367	0.775367	0.421909	0.301043	0.760359	0.0229158	-0.140954	0.999954	1.15623	0.00311235	1.82578	6.64e-10
s6_18343	0.37667	0.999963	0.583713	0.254605	0.291331	0.413819	0.834541	0.0012975	1.26147	0.00134769	0.133952	0.999954	1.76751	4.86e-05	1.83917	2e-09
s6_18344	-0.0629392	0.999963	0.000826668	0.999322	0.0734285	0.925091	0.219698	0.505254	0.223749	0.439343	0.100304	0.999954	0.567516	0.0901799	1.06824	0.000291675
s6_18351	-0.251552	1	0.742326	0.225486	1.21086	0.0019736	1.7419	0.00154659	1.82583	8.97e-05	0.449972	0.999954	2.17743	4.45e-07	1.33924	0.00391026
s6_18354	-0.0546422	1	-0.456064	0.705257	-0.544545	0.338065	0.43999	0.317909	0.91693	0.0562578	-0.793149	0.166126	1.44084	0.00173202	1.25745	0.000875589
s6_18378	-0.0179219	1	0.200825	0.904535	0.756281	0.17484	1.38964	0.00458062	1.90423	7.89e-06	-0.203658	0.999954	2.51491	2.67e-09	2.29931	2.18e-07
s6_18383	0.228368	0.999963	0.513339	0.446315	0.851611	0.00442959	1.32664	0.00168784	1.65104	1.42e-07	0.329937	0.999954	2.0522	5.4e-10	2.06489	2.21e-10
s6_18384	0.0156049	0.999963	-0.658356	0.327606	-1.1798	6.81e-05	-0.913479	0.00693736	-1.08544	0.00183861	-0.202231	0.999954	-1.08818	0.00360463	-0.941129	0.0125557
s6_18385	0.557083	0.753225	1.00311	0.0211321	0.831223	0.00698579	1.22171	0.0022377	1.54846	6.93e-06	0.311925	0.999954	1.60946	1.37e-05	1.70516	2.89e-05
s6_18388	-0.0673989	1	0.414597	0.783008	1.32841	0.000225907	1.98627	4.11e-07	2.35657	3.05e-09	-0.124486	0.999954	2.68254	7.47e-12	2.03561	2.31e-06
s6_18392	-0.177176	0.999963	-0.307049	0.815169	-0.430291	0.154362	-0.90885	0.000954059	-1.03169	0.00012757	0.0583521	0.999954	-0.879001	0.0219214	-0.979125	0.00135261
s6_18396	0.532411	0.774483	0.270312	0.871577	0.17836	0.850618	0.74512	0.071053	1.03696	0.0044434	-0.251345	0.999954	1.24475	0.00314276	1.90434	3.25e-09
s6_18439	-0.00742459	1	-0.628803	1	-0.473695	0.632136	-0.808479	0.289129	-1.21279	0.0478056	-0.0533829	0.999954	-1.93126	0.00145447	-2.33511	0.000447688
s6_18448	0.0226499	0.999963	0.958103	0.0179326	0.708731	0.0428669	1.24381	0.000352595	1.56637	7.36e-07	0.513768	0.999954	1.74124	3.02e-06	1.55374	1.04e-06
s6_18477	0.219289	0.999963	-0.160014	0.9279	0.0584277	0.968982	0.717723	0.183315	1.0029	0.0360079	-0.227284	0.999954	1.45868	0.00227362	2.01935	6.09e-05
s6_18496	0.400891	1	0.602675	0.393226	0.430142	0.366021	0.908142	0.0127071	1.29447	0.000123063	0.295845	0.999954	1.25065	0.00162525	1.73114	4.51e-07
s6_18509	0.331255	0.999963	0.444134	0.59411	0.4859	0.292951	1.02905	0.00619668	1.51423	3.28e-05	0.00797015	0.999954	1.72323	3.1e-07	1.85996	1.52e-08
s6_18551	0.316891	0.999963	0.561159	0.523927	0.55886	0.16033	1.20693	0.000526955	1.58799	6.18e-06	0.303138	0.999954	1.76233	3.2e-06	1.8932	2.1e-10
s6_18566	-0.286332	0.999963	0.420961	0.614954	0.588658	0.0832516	0.756801	0.0219177	1.12473	0.00468984	0.174125	0.999954	1.50748	0.000154222	1.25015	7.32e-05
s6_18580	0.134707	0.999963	0.210495	0.901929	0.150704	0.861362	0.768145	0.0408217	1.25932	0.00684521	0.00965012	0.999954	1.77678	4.59e-05	1.19542	0.00135432
s6_18588	0.278033	0.999963	0.496313	0.498909	0.62484	0.10226	0.896063	0.0052682	1.12823	0.000226056	0.253245	0.999954	1.39206	5.29e-05	1.41714	5.1e-05
s6_18596	0.142457	0.999963	0.303842	0.772045	0.0547795	0.938492	0.577948	0.105387	0.897664	0.0204057	0.188782	0.999954	1.17056	0.0024609	1.09565	0.000672642
s6_18607	0.608158	0.382856	-0.0387831	0.976852	-0.0515925	0.953269	0.624026	0.0474139	0.892017	0.00186774	-0.188801	0.999954	0.906794	0.0100051	1.26666	8.38e-05
s6_18612	0.393265	0.86038	0.544159	0.0229647	0.22824	0.55742	0.635164	0.0680069	0.829254	0.0281254	0.384182	0.339818	1.17245	0.0121692	1.44118	3.09e-07
s6_18637	0.143946	0.999963	0.293776	0.858527	0.296376	0.697024	0.693506	0.0443413	1.11654	0.000292135	0.00818544	0.999954	1.2932	0.00018267	1.54656	7.01e-07
s6_18653	-0.108984	0.999963	-0.48981	0.738272	-0.79528	0.148208	-1.6769	0.00013815	-1.81284	1.51e-05	-0.154199	0.999954	-1.66508	0.000228589	-1.93485	5.66e-05
s6_18659	-0.16956	0.999963	0.442171	0.598565	0.259578	0.717488	0.667942	0.0721877	0.978777	0.00625873	0.292903	0.999954	1.13887	0.00274408	1.28829	0.000440033
s6_18669	0.382478	0.999963	0.469276	0.631756	0.388432	0.410727	0.822586	0.0221653	1.22074	7.68e-05	0.00204658	0.999954	1.19924	0.000662811	1.40807	3.64e-05
s6_18673	-0.483662	0.787152	-0.726027	0.215153	-0.649926	0.0112707	-0.858203	0.00895676	-1.19049	0.00116254	0.00447024	0.999954	-1.32442	0.00186233	-1.49314	1.02e-05
s6_18689	0.109368	0.999963	0.330495	0.826737	0.802098	0.0066977	1.07968	0.000838746	1.11917	0.000441785	0.224561	0.999954	0.826811	0.0369138	0.898054	0.0228376
s6_1869	-0.396142	0.999963	-0.564355	0.308757	-0.669644	0.0453382	-0.802016	0.102155	-1.00144	0.0175698	-0.182011	0.999954	-1.50354	0.000261389	-1.29599	0.000734464
s6_18719	-0.0773169	0.999963	0.0631807	0.943465	-0.399741	0.500666	-0.727017	0.00234883	-0.763595	0.00320843	-0.0131631	0.999954	-0.641568	0.140302	-0.958635	0.000566272
s6_18726	0.200427	0.999963	0.596262	0.454548	0.412083	0.408051	1.09895	0.000201446	1.47846	1e-06	0.130482	0.999954	1.53397	7.44e-06	1.51228	3.4e-06
s6_18739	0.0540529	0.999963	0.678853	0.482678	0.568941	0.49371	1.3273	0.00646212	1.53468	0.000806306	0.29046	0.999954	1.85931	7.9e-05	1.79116	0.000747079
s6_18762	0.187645	1	-0.177883	0.924626	0.0443885	0.970483	0.94523	0.0347971	1.60225	1.97e-05	-0.250942	0.999954	1.99441	5.58e-07	2.48945	7.74e-14
s6_18772	-0.106162	0.999963	0.459994	0.757959	0.667625	0.328836	1.18335	0.0133437	1.50175	0.00092576	0.187702	0.999954	1.97649	1.65e-05	1.58884	0.00341329
s6_18788	0.106383	0.999963	-0.535992	0.664683	-0.854656	0.113212	-1.3513	0.00402473	-1.53291	0.000616185	-0.148252	0.999954	-1.45558	0.00215956	-1.04818	0.0552652
s6_18812	-0.161356	0.999963	0.4751	0.728441	0.640378	0.273248	0.966895	0.0147642	1.36797	0.000189303	0.351191	0.999954	1.39023	0.000662811	1.03072	0.0219229
s6_18814	0.0593631	0.999963	0.809958	0.009321	1.36207	1.46e-12	1.50571	1.04e-10	1.41399	2.64e-08	0.349709	0.999954	1.33551	9.74e-05	0.704831	0.0263955
s6_18845	0.247238	0.999963	0.193942	0.877317	0.218113	0.705706	0.75751	0.0501328	1.1309	0.000649313	0.18841	0.999954	1.26935	0.00167288	1.02672	0.00281129
s6_18883	0.348839	0.999963	0.966098	0.000201642	0.670091	0.00500821	1.01717	0.0122035	1.30656	0.000420203	0.361335	0.999954	1.68776	1.24e-05	1.68307	9.23e-08
s6_18887	0.143439	0.999963	-0.904328	0.124016	-1.00702	0.0299877	-1.04246	0.04585	-1.6727	5.54e-05	-0.342504	0.999954	-1.33095	0.00932869	-0.851179	0.099764
s6_18901	0.0729529	0.999963	-0.218096	0.868108	0.14443	0.893397	0.753267	0.114247	1.05075	0.0185823	-0.155636	0.999954	1.66597	0.000458026	1.07196	0.00418316
s6_18903	0.311939	0.999963	-0.357025	0.778809	-0.440223	0.418124	0.105099	0.843816	0.422942	0.384688	-0.511117	0.999954	1.10671	0.0209826	2.10814	2.5e-10
s6_1892	-0.45376	0.724949	-0.426117	0.736333	-0.521435	0.0413017	-1.29617	4.68e-09	-1.52184	1.66e-10	0.0882148	0.999954	-1.33841	0.000204717	-1.45928	2.18e-08
s6_18922	0.103631	1	0.832144	0.112982	1.11311	0.000422172	1.60352	2.04e-05	1.85339	3.38e-09	0.0909164	0.999954	1.88608	6.99e-07	1.70721	4.2e-06
s6_18929	-0.0900851	0.999963	-0.585419	0.088783	-0.719133	0.000549079	-0.498483	0.29264	-0.728345	0.0453172	-0.0611871	0.999954	-1.00661	0.0200317	-0.518814	0.146177
s6_18941	-0.151509	0.999963	0.632165	0.472562	0.830849	0.110166	1.36693	0.00376358	1.68839	0.000347508	0.220009	0.999954	2.04093	3.9e-05	1.18343	0.0263237
s6_18949	0.1069	0.999963	0.259942	0.850876	0.280627	0.677118	0.471877	0.340694	0.763335	0.0808654	-0.0851464	0.999954	1.2985	0.00322076	1.32289	0.000378202
s6_18955	0.112371	0.999963	-0.140725	0.919512	0.275603	0.707591	0.576441	0.127332	0.840571	0.0120323	0.0548741	0.999954	0.986872	0.00995115	1.27388	0.000570351
s6_18966	0.262592	0.999963	0.86882	0.0772381	0.709516	0.0643415	1.06641	1.58e-05	1.46612	8.39e-06	0.383051	0.999954	1.71412	5.2e-05	1.56055	2.12e-06
s6_1897	-0.244961	0.999963	-1.20407	2.19e-11	-0.98906	0.0030852	-1.18501	1.67e-06	-1.17537	6.93e-06	-0.247299	0.999954	-1.03964	0.00120876	-1.20802	1.62e-05
s6_18970	-0.188767	1	0.840118	0.152008	0.780308	0.171892	1.15618	0.0188286	1.7268	5.58e-05	0.450848	0.999954	2.29004	1.77e-08	1.77883	0.000111881
s6_18979	-0.0557176	1	0.491951	0.716999	0.906012	0.07518	1.21541	0.00764187	1.58025	0.00012757	0.309641	0.999954	1.62668	0.000252083	1.37911	0.0062708
s6_18981	0.0316281	1	0.240944	0.887891	0.622892	0.108871	1.32789	9.01e-05	1.62255	1.53e-07	-0.0800707	0.999954	1.76259	2.91e-07	1.63768	1.18e-06
s6_18982	0.435374	1	0.532693	0.575962	0.650497	0.161566	1.0598	0.0105301	1.43883	4.75e-05	0.658972	0.34551	1.26172	0.00458835	1.31221	0.00207325
s6_18984	-0.0262381	0.999963	-0.316975	0.614817	-0.698944	0.0838821	-1.30487	7.78e-06	-1.43208	5.15e-06	-0.0180863	0.999954	-1.62607	6.99e-07	-1.17777	7.16e-05
s6_18989	0.227974	0.999963	0.38442	0.6674	-0.150629	0.841063	0.0434596	0.929522	0.446321	0.200208	0.110715	0.999954	0.580552	0.138821	1.15566	0.000926906
s6_18990	-0.148077	0.999963	-0.156116	0.929551	-0.236128	0.817068	-0.93999	0.063045	-0.922988	0.0297625	0.057985	0.999954	-0.879137	0.0703958	-1.55161	0.000268615
s6_19004	-0.0605168	0.999963	1.01418	0.06476	1.21073	0.00226712	2.09687	1.37e-07	2.51483	1.17e-10	0.411015	0.999954	2.69372	3.48e-12	2.42829	1.5e-08
s6_19021	-0.688357	0.230336	-0.415073	0.624572	0.103023	0.882856	-0.184455	0.639707	-0.297084	0.435083	0.00337423	0.999954	-0.587706	0.158346	-1.20106	0.00049049
s6_19028	0.0785041	1	0.48434	0.7259	0.655568	0.304195	1.20116	0.00233609	1.391	0.0001249	0.338304	0.999954	1.32211	0.00359225	1.55196	0.000226469
s6_19055	0.0904917	0.999963	0.521295	0.509853	0.690908	0.0854806	0.870384	0.016535	0.992453	0.00249893	0.276266	0.999954	1.31392	0.000384271	1.25388	0.000897992
s6_19063	-0.186798	1	0.766294	0.27765	0.65029	0.321143	1.06255	0.0237201	1.53154	0.000626	0.372962	0.999954	1.91353	3.58e-05	1.2233	0.0146403
s6_19064	-0.666304	0.473698	-0.767986	0.295638	-0.884282	3.79e-05	-0.825181	0.0562943	-0.677799	0.0501651	-0.184105	0.999954	-0.142555	0.794522	-0.608735	0.12416
s6_1907	-0.157162	0.999963	-0.321781	0.860897	-0.538298	0.379036	-0.880733	0.0645326	-1.26062	0.000702448	-0.104802	0.999954	-0.752686	0.12816	-1.03791	0.0191725
s6_19074	0.0455416	0.999963	0.389892	0.755786	0.341463	0.69846	0.751126	0.0998068	1.14709	0.00619666	0.260595	0.999954	1.6102	0.000336432	1.28428	0.00611819
s6_19092	0.40241	1	0.944011	0.0711414	0.662704	0.368187	1.15887	1	1.40089	0.00972069	0.09373	0.999954	1.66167	0.0021429	1.87403	5.83e-05
s6_19124	0.105353	0.999963	-0.66101	0.00502738	-1.04046	7.73e-05	-1.15691	0.0348228	-1.46352	0.00135785	0.0218945	0.999954	-1.66401	0.000241101	-0.924543	0.00368322
s6_19145	0.262142	1	0.620798	0.51078	0.25171	0.785321	0.864953	0.0498502	1.26374	0.000789733	0.231983	0.999954	1.22063	0.0100665	1.52812	0.000421783
s6_19146	0.13593	1	0.456415	0.763682	0.946859	0.106101	1.52499	0.0205139	1.97934	0.00117379	0.158603	0.999954	2.52695	2.03e-05	1.98444	0.00491405
s6_19165	0.327436	1	0.496331	0.45644	0.423037	0.361039	0.9439	0.0146635	1.34199	0.00147183	0.0538482	0.999954	2.09211	1.35e-07	1.67762	1.4e-07
s6_19170	0.194284	1	0.81496	0.236787	0.763857	0.149419	1.12827	0.0173695	1.51287	0.000275174	0.460847	0.999954	1.54855	0.000472353	1.1169	0.0248159
s6_19176	0.14006	0.999963	-0.192251	0.898124	-0.71767	0.0392275	-1.13285	0.000862396	-1.60176	1.27e-06	0.163012	0.999954	-1.44612	0.000234517	-1.49875	7.63e-05
s6_19177	0.374409	0.999963	0.355055	0.742702	0.049055	0.950104	0.248674	0.44465	0.527759	0.0758615	-0.0993055	0.999954	0.710683	0.0667619	1.04054	0.000559856
s6_1920	-0.000586698	0.999963	0.401911	0.661753	0.51947	0.236839	0.942299	0.0385501	1.17515	0.0156947	0.105053	0.999954	1.77765	0.000215159	1.64841	3.7e-05
s6_19200	-0.252049	1	-0.60015	0.602969	-0.647344	0.383917	-1.45428	0.00643595	-1.43207	0.011989	-0.113431	0.999954	-2.24	2.52e-05	-1.79219	0.00229197
s6_19269	-0.171055	0.999963	-0.35983	0.753082	-0.471323	0.396019	-0.950519	0.000356152	-0.954453	0.00160794	-0.0609762	0.999954	-0.67845	0.0685788	-1.04979	0.00060182
s6_19280	-0.233917	0.999963	-0.306	0.805638	-0.312073	0.376542	-0.685985	0.0112599	-0.898477	0.000685262	-0.000306866	0.999954	-0.86718	0.0101191	-1.27784	8.71e-06
s6_19287	0.449991	0.96834	0.109091	0.939221	0.284614	0.621832	0.767338	0.0190393	0.860853	0.010468	0.417062	0.999954	1.03935	0.00458665	1.35842	3.27e-05
s6_19324	-0.119402	0.999963	0.261339	0.870413	0.417995	0.509967	0.649529	0.0578367	0.919787	0.00438141	0.123809	0.999954	1.2603	0.000675853	1.07164	0.00651052
s6_19335	-0.328135	0.999963	-0.048493	0.964742	0.361074	0.527021	0.654578	0.0883037	0.995724	0.0162339	0.136146	0.999954	1.38046	0.000756864	1.00255	0.0153784
s6_19341	-0.0694488	0.999963	-0.482324	0.466969	-0.483621	0.118456	-0.788678	0.00937702	-1.10007	0.00010936	-0.155096	0.999954	-1.06319	0.00144061	-1.21389	0.000235611
s6_19342	0.0739775	1	0.402625	0.789796	0.283885	0.684509	0.722309	0.0517164	1.13558	0.000897053	0.313484	0.999954	1.14453	0.00350308	1.79562	1.27e-07
s6_19347	-0.00909518	0.999963	0.262515	0.890856	0.374694	0.696422	0.967845	0.0420731	1.3762	0.00191796	0.181626	0.999954	1.53025	0.000942302	1.07773	0.0420012
s6_19353	0.513169	0.889286	0.473774	0.631756	0.11391	0.904829	0.615055	0.120015	1.14779	0.00294817	0.260743	0.999954	1.29633	0.00322538	1.4211	0.000145718
s6_19365	-0.329351	0.999963	-0.735478	0.013105	-0.83235	0.000581516	-1.07408	0.00369621	-1.23607	0.00630501	-0.241413	0.999954	-1.62016	0.000331797	-1.47642	1.18e-06
s6_19385	-0.476319	1	-0.586637	0.419245	-0.749845	0.0335028	-1.01116	0.00963754	-1.26424	0.00264318	0.00941218	0.999954	-1.28135	0.00641339	-1.6866	3.19e-05
s6_19393	0.330607	0.999963	-0.237915	0.889568	-0.273153	0.764728	0.466377	0.293717	0.690274	0.0893765	-0.26263	0.999954	1.07573	0.0130288	1.69373	2.58e-05
s6_19394	-0.0287086	1	0.378506	0.757624	0.686263	0.090615	0.957097	0.0542616	1.25837	0.000585946	0.154533	0.999954	1.42384	0.000388636	1.15545	0.00471645
s6_19400	-0.138515	0.999963	-0.706306	0.128589	-0.749711	0.00213651	-0.893066	0.00147383	-1.01981	0.000246236	-0.382994	0.999954	-0.891652	0.0138576	-1.26913	3.04e-05
s6_19411	0.229515	0.999963	0.286243	0.775742	0.505275	0.11607	0.875512	0.0501328	1.12391	0.0104174	0.0180448	0.999954	1.57336	0.000516016	1.40436	1.67e-05
s6_19427	0.167161	0.999963	0.789289	0.105059	0.988314	0.00605988	1.05012	0.00500042	1.31924	7.2e-05	0.429192	0.999954	1.24011	0.00168585	1.32827	0.000598239
s6_19428	0.0468493	1	0.707549	0.351359	0.658483	0.158789	1.22269	0.000945541	1.63465	6.03e-06	0.0135759	0.999954	1.51074	8.3e-05	1.81164	1.24e-06
s6_19429	0.356652	1	0.257393	0.890611	0.254605	0.821394	0.913196	0.0712665	1.23676	0.00581705	-0.190288	0.999954	1.49004	0.0024632	2.22064	2.21e-06
s6_19438	0.185587	1	0.942056	0.128419	0.892166	0.0706596	1.1857	0.0400536	1.51583	0.00244786	-0.0293856	0.999954	1.93144	9.74e-05	1.35112	0.0215309
s6_19450	0.235978	0.999963	0.86266	0.042239	1.23469	3.03e-08	1.52713	4.19e-06	1.98068	1.7e-12	0.25883	0.999954	2.06367	4.77e-11	2.28564	3.94e-16
s6_19463	0.106594	0.999963	-0.456364	0.185074	-0.692834	0.000509173	-0.616862	0.138545	-0.835189	0.00866344	-0.277316	0.999954	-0.746451	0.0524766	-0.25615	0.413881
s6_1947	-0.00564961	0.999963	-0.356004	0.605083	-1.0101	0.000242731	-1.02563	0.00101617	-1.17425	9.38e-05	-0.0282145	0.999954	-0.957509	0.00430505	-0.572311	0.0801201
s6_19474	-0.0785868	0.999963	0.520504	0.652736	0.422436	0.582176	0.88193	0.028235	1.17249	0.00116214	0.15866	0.999954	1.47115	0.000180815	1.47781	0.000353423
s6_1948	-0.0817812	0.999963	-0.505021	0.473482	-0.545364	0.104475	-1.07603	0.00200495	-0.915613	0.0302089	-0.112688	0.999954	-1.29999	0.00301701	-1.15597	0.000850321
s6_19491	-0.0615736	0.999963	-0.368718	0.745016	-0.195085	0.820733	-0.511163	0.107695	-0.831822	0.0193416	-0.0632394	0.999954	-1.10676	0.00437949	-1.30367	3.55e-05
s6_19494	-0.0806999	0.999963	-0.186656	0.922636	-0.525479	0.567381	-1.58078	0.00868409	-2.03723	0.000294659	-0.0564375	0.999954	-2.00009	0.000848071	-1.7184	0.00959567
s6_19529	0.243155	0.999963	0.0961633	0.935205	0.0546319	0.941261	0.211471	0.491421	0.499121	0.0726923	0.0995985	0.999954	0.615706	0.0808176	1.2119	5.71e-06
s6_19538	0.440308	1	0.455217	0.673655	0.855078	0.0019625	1.30605	3.1e-05	1.49818	5.27e-07	0.102992	0.999954	1.44565	0.000171682	1.32798	0.000189338
s6_19542	0.273722	0.999963	-0.26524	0.871956	-0.565029	0.313344	-0.194323	0.673162	0.104468	0.82993	0.123994	0.999954	0.42616	0.358922	1.50994	7.61e-05
s6_19576	0.0438877	1	0.154731	0.922448	0.82676	0.0541168	1.29937	0.0208549	1.83518	8.04e-05	0.422756	0.999954	2.30922	1.6e-08	2.06732	1.31e-07
s6_1960	0.199814	0.999963	-0.476098	0.230219	-0.769858	0.00834426	-0.897973	0.0617949	-1.31001	0.000666563	-0.287469	0.999954	-1.25061	0.017567	-0.682744	0.02583
s6_19609	0.265275	1	1.05123	0.0103141	1.07684	0.00132665	0.960956	0.0451995	1.27922	0.000608534	0.579502	0.737947	1.28422	0.0028867	0.82301	0.100362
s6_19613	0.0909792	0.999963	-0.757739	0.002744	-0.870209	4.52e-05	-1.26948	0.00168784	-1.65325	1.63e-05	-0.149145	0.999954	-1.7215	1.31e-05	-1.19189	7.4e-05
s6_19617	-0.129339	1	0.476666	0.683911	0.883807	0.0340816	1.35777	0.00670798	1.69006	1.07e-05	0.115217	0.999954	1.88468	1.77e-05	1.84201	6.2e-05
s6_1962	0.0189561	0.999963	-0.515991	0.690564	-0.581356	0.4104	-1.20599	0.00651534	-1.50633	0.000269194	-0.185464	0.999954	-1.47845	0.00225458	-1.25178	0.010418
s6_19625	0.377112	0.999963	0.626796	0.111409	0.540335	0.0885756	0.780658	0.134411	1.24907	0.00458924	0.367358	0.999954	1.5448	0.000362641	1.15252	0.00145738
s6_19635	-0.205225	0.999963	0.582454	0.260671	1.13363	6.88e-05	1.6034	0.00195185	2.10285	1.35e-05	0.36061	0.999954	2.56246	4.73e-09	2.11214	1.11e-10
s6_19644	0.14971	1	0.344168	0.839705	0.293357	0.632039	0.86645	0.0149035	1.21314	0.000381202	0.222258	0.999954	0.815541	0.137809	1.37587	7.61e-05
s6_19648	0.0430079	1	0.650407	0.162974	0.328211	0.548357	0.675917	0.171583	1.15452	0.014529	0.368006	0.999954	1.90362	0.000149487	1.32319	0.00154653
s6_19667	0.00399196	1	0.113885	0.938585	0.594678	0.399236	1.06078	0.069201	1.66197	0.000198023	-0.550733	0.91922	1.63915	0.000588213	1.14365	0.00949807
s6_19668	-0.158371	0.999963	0.609945	0.319193	0.754838	0.0665865	0.896171	0.00565507	1.09427	0.000383223	0.43242	0.999954	1.12693	0.00269183	0.800643	0.0312808
s6_19670	0.278345	0.999963	0.245223	0.872431	0.013065	0.990884	0.0626653	0.889924	0.382429	0.21807	0.15688	0.999954	0.760116	0.0420875	1.03504	0.000598008
s6_19688	0.172968	1	0.262585	0.896757	0.257587	0.825835	1.39991	0.0098877	2.29589	1.38e-05	-0.0824973	0.999954	2.69199	5.77e-10	2.80294	2.61e-09
s6_19693	-0.00762044	1	0.163684	0.91878	0.815337	0.0411209	1.28884	0.0032903	1.58182	7.92e-05	0.103097	0.999954	1.70943	2.04e-05	1.59358	5.79e-05
s6_19720	-0.0233032	1	-0.158291	0.929965	0.0693169	0.955229	0.927389	0.0676492	1.44974	0.000494348	-0.161029	0.999954	1.32856	0.00420538	1.67522	0.000151805
s6_19729	0.190718	1	-0.67818	0.445649	-0.129609	0.921802	0.762287	0.266409	0.968428	0.101665	-0.539137	0.999954	1.40998	0.00618225	1.70564	0.00092028
s6_1973	-0.0736483	0.999963	-0.381425	0.802107	-0.600066	0.19932	-1.17313	0.00136139	-1.43708	3.6e-05	-0.137775	0.999954	-1.41815	0.000331108	-1.11267	0.006121
s6_19747	0.360639	1	0.117075	0.944232	0.586912	0.478279	1.93196	0.00290021	2.65156	1	-0.0463393	0.999954	3.4713	2.2e-09	2.56059	5.21e-06
s6_19756	-0.314529	0.999963	-0.42584	0.806873	-0.329519	0.761874	-0.864141	0.0755965	-1.44643	0.000949268	-0.0831121	0.999954	-1.50724	0.00180956	-1.46755	0.00457274
s6_19757	0.243594	0.999963	-1.14055	0.00766126	-1.47096	8.82e-10	-0.813005	0.080517	-0.96084	0.00871282	-0.545491	0.369538	-0.878554	0.0251963	-0.322727	0.419078
s6_19760	0.193995	0.999963	0.245825	0.879048	0.622226	0.121466	0.714401	0.0381543	0.934941	0.000998381	0.431934	0.999954	1.12112	0.00123163	1.22391	0.000290709
s6_19783	0.000712563	0.999963	-0.366467	0.847967	-0.712819	0.291927	-1.36352	0.00747856	-1.67448	0.000574361	-0.178969	0.999954	-1.69479	0.000769879	-1.1116	0.0539883
s6_19785	0.63128	0.362098	0.46713	0.619227	0.448002	0.277906	0.754963	0.0183543	1.10293	0.000128894	0.457389	0.999954	1.16782	0.00183431	1.65958	3.68e-08
s6_1979	0.548521	0.521048	0.494144	0.286876	0.247404	0.657676	0.523755	0.2418	0.803158	0.0878419	0.092929	0.999954	1.19075	0.0198818	1.31893	3.22e-05
s6_19795	0.247129	1	-0.289255	0.879182	0.522817	0.569011	1.42788	0.0127756	1.7941	0.000684791	-0.531941	0.999243	2.22008	1.83e-05	1.49511	0.00729487
s6_19799	0.143556	0.999963	0.456103	0.53891	0.289762	0.659094	0.605378	0.130416	0.995167	0.00329176	0.260094	0.999954	1.1599	0.00220686	1.28869	0.00015314
s6_19810	0.711911	1	0.525055	0.482166	0.540922	0.247269	1.26569	0.000966715	1.72462	3.36e-07	0.635117	0.388361	2.00794	8.89e-08	1.89739	2.5e-07
s6_19815	0.0876473	0.999963	0.458874	0.728676	0.463031	0.513338	0.835607	0.0448268	1.18345	0.00341341	0.0890872	0.999954	1.42004	0.000851884	1.33305	0.00241603
s6_19817	0.213468	0.999963	0.611506	0.180739	0.432855	0.304751	0.893158	0.00660146	1.17013	0.000930716	0.326929	0.999954	1.51955	6.61e-05	1.46106	2.68e-05
s6_19830	0.187449	0.999963	0.305932	0.853516	0.209291	0.823193	0.65925	0.133245	0.898913	0.0162051	0.382836	0.999954	1.09472	0.00774279	1.88272	2.28e-06
s6_19841	0.0511	0.999963	0.790982	0.207868	0.852851	0.0765448	1.01899	0.00857907	1.30807	0.000521198	0.301166	0.999954	1.62771	5.28e-05	1.25703	0.00283892
s6_19852	-0.376632	0.999963	-0.660125	0.458076	-0.550849	0.432668	-1.1601	0.0103314	-1.31119	0.00497977	-0.115276	0.999954	-1.66987	0.000634651	-1.48223	0.00175036
s6_19857	0.304836	0.999963	0.816299	0.0155613	0.769257	0.00364663	0.819535	0.0139691	1.26654	3.76e-05	0.330094	0.999954	1.13583	0.00116793	1.17503	0.000158504
s6_19864	0.197074	1	0.305832	0.854652	0.204604	0.828895	0.761984	0.0458911	0.892928	0.0110429	-0.0264524	0.999954	0.803388	0.0968092	1.41629	0.000206695
s6_19894	-0.00875725	1	0.383205	0.763606	0.697027	0.114017	0.946292	0.084943	1.61211	0.000294736	0.125896	0.999954	1.83243	2.19e-06	1.56195	3.72e-05
s6_19895	0.364911	1	0.789356	0.336412	0.727505	0.285375	1.68388	0.000478903	2.16376	1.23e-06	0.134686	0.999954	2.29842	1.16e-06	2.6787	6.2e-08
s6_19907	0.100436	1	0.521183	0.677188	0.635471	0.235747	1.18617	0.00481949	1.38065	0.000332024	0.21522	0.999954	1.36852	0.0015417	1.03757	0.0335342
s6_19924	0.455839	0.705546	0.460593	0.327563	0.608404	0.00141796	0.831266	0.0350937	1.28768	0.0045989	0.248192	0.999954	1.77012	5.12e-05	1.69098	2.58e-08
s6_19933	0.179482	0.999963	0.349289	0.801169	0.399045	0.469257	0.829518	0.00812662	1.03985	0.0020944	0.0725173	0.999954	1.161	0.00236616	1.32471	4.71e-05
s6_19940	0.0665577	0.999963	0.328275	0.80947	0.50676	0.0860972	1.06287	7.35e-05	1.2169	7.83e-06	0.103054	0.999954	1.28967	0.000264105	1.06803	0.000769371
s6_19957	0.0953776	0.999963	0.785607	0.0406701	0.886419	0.00264409	1.1463	0.00156047	1.46653	9.82e-06	0.396455	0.999954	1.6322	1.55e-05	1.58897	2.55e-06
s6_19966	0.0104996	0.999963	-0.254569	0.898178	-0.557487	1	-1.49072	0.0124012	-1.86015	0.00110639	-0.107773	0.999954	-1.9917	0.000655462	-1.56492	0.0198196
s6_19980	-0.158461	0.999963	-1.09827	0.000938193	-1.01551	0.00572499	-0.0382566	0.95775	0.545359	0.299254	-0.941759	0.0166678	0.921152	0.0255641	1.42933	4.23e-05
s6_19985	0.110668	0.999963	1.23666	0.000490703	1.31629	5.18e-06	1.25042	0.000173341	1.40715	1.25e-05	0.657835	0.338419	1.40543	0.000101226	1.38076	0.00010571
s6_19988	0.354786	0.999963	0.279059	0.794011	0.0951541	0.907626	0.385907	0.403206	0.763891	0.0670612	0.205305	0.999954	1.17619	0.00583593	1.25268	0.000945939
s6_19993	-0.201799	0.999963	-0.360955	0.477856	-0.82429	6.01e-05	-1.17786	0.000448952	-1.34384	3.12e-05	0.0179551	0.999954	-1.35751	4.81e-05	-1.49988	2.66e-07
s6_20002	0.152113	0.999963	0.33482	0.817993	0.215695	0.715768	0.490372	0.11022	0.676559	0.0130773	0.101819	0.999954	0.752644	0.0244756	0.998114	0.00071325
s6_20004	0.224284	0.999963	0.30566	0.682676	0.442187	0.178721	0.814373	0.0595881	1.04072	0.0308702	0.197689	0.999954	1.49939	0.00180544	1.26289	0.000417251
s6_20010	0.347237	0.999963	-0.463358	0.642716	-0.355111	0.595419	-0.145115	0.790699	0.0282626	0.945695	-0.414453	0.999954	0.464696	0.231552	1.19363	0.000340803
s6_20031	0.0442849	1	-0.0486697	0.969667	0.263513	0.706138	0.629682	0.0770216	1.04193	0.005041	-0.216374	0.999954	1.34598	0.000199737	1.42672	7.18e-06
s6_20037	0.112348	1	0.679266	0.24921	0.784059	0.151361	1.52823	0.0018967	1.71443	0.000468308	0.151081	0.999954	1.93342	1.69e-05	1.68875	3.83e-05
s6_20045	-0.186141	0.999963	-0.278811	0.787392	-0.459793	0.505602	-0.846333	0.0340651	-0.964464	0.0196024	-0.101029	0.999954	-1.15669	0.000706567	-0.847178	0.0110142
s6_20076	0.387467	1	0.666999	0.478673	0.482073	0.551403	1.06107	0.0304815	1.31275	0.00353691	0.14037	0.999954	1.2133	0.0299248	1.80923	0.000276025
s6_20084	-0.0853622	0.999963	-0.604709	0.425542	-0.724277	0.0353786	-0.82762	0.045273	-1.12078	0.014935	-0.0318704	0.999954	-1.3935	0.000436348	-0.950984	0.0208636
s6_20125	0.216227	1	0.409744	0.615482	0.707577	0.134187	1.04512	0.00811908	1.47916	8.01e-06	0.456322	0.999954	1.60634	1.75e-05	1.63021	4.68e-06
s6_20129	0.353266	0.999963	0.284319	0.799219	0.529926	0.116292	0.796233	0.0863353	1.36706	0.000744562	0.191068	0.999954	1.61603	3.9e-05	1.70467	2.29e-08
s6_20150	-0.531614	0.321739	-0.376298	0.292599	-0.120888	0.83079	-0.84937	0.0179689	-1.08361	0.00487258	-0.015267	0.999954	-1.25817	0.010837	-1.41513	1.37e-08
s6_20161	0.435612	0.999963	0.742983	0.272897	0.955854	0.00132418	1.52705	1.56e-06	1.97056	2.64e-09	0.387458	0.999954	2.05405	2.18e-09	2.15345	1.09e-10
s6_20177	0.135308	0.999963	0.0159552	0.98862	0.0106031	0.992704	0.409634	0.459474	0.796995	0.129101	-0.339312	0.999954	1.27957	0.00411623	1.71275	1.84e-08
s6_2019	0.0255097	0.999963	-0.221116	0.90984	-0.60867	0.416346	-1.22422	0.015448	-1.64464	0.000686932	-0.129044	0.999954	-1.87588	0.000223626	-1.32097	0.0170547
s6_20191	0.150821	0.999963	0.186165	0.901941	0.180163	0.799454	0.443578	0.214405	0.765588	0.0220258	-0.0505666	0.999954	0.840038	0.0223029	1.25569	0.000100845
s6_20197	-0.12004	0.999963	-0.916007	0.0522299	-0.837516	0.0156997	-1.19169	0.00638849	-1.29494	0.000301081	-0.625203	0.313249	-1.04255	0.0106998	-0.723614	0.0723049
s6_20206	-0.475585	0.705546	-0.584825	0.0376302	-0.848863	0.0631943	-1.53232	4.28e-07	-1.78764	7.35e-06	-0.0729437	0.999954	-1.82898	1.03e-07	-1.89526	3.5e-11
s6_20212	0.401078	0.994224	0.424778	0.570002	0.107703	0.837143	0.27105	0.373774	0.63586	0.0258948	0.232071	0.999954	0.837792	0.0124046	1.10628	9.57e-05
s6_2022	-0.174569	0.999963	-0.22193	0.870952	-0.250892	0.59347	-0.628149	0.0278997	-0.910894	0.00147008	-0.0886775	0.999954	-1.11299	0.000685078	-1.21179	9.92e-05
s6_20263	0.0534196	1	0.123002	0.94143	0.306515	0.726531	1.34234	0.00107853	1.9463	3.85e-06	-0.0340165	0.999954	2.3256	5.87e-10	2.20302	1.23e-08
s6_20266	-0.0639213	0.999963	0.436999	0.67557	0.418682	0.526443	0.799405	0.0317911	1.11358	0.00261742	-0.0275311	0.999954	1.46213	0.000908974	0.784046	0.0440068
s6_20284	0.266442	0.999963	0.661826	0.176187	0.764637	0.0168065	0.811511	0.0662098	0.964998	0.000444974	0.411891	0.999954	0.922279	0.00663377	0.737447	0.0222465
s6_20285	-0.110037	0.999963	0.622865	0.488872	0.591681	0.409141	0.920371	0.0340979	1.30583	0.00203162	0.161902	0.999954	1.53185	0.000588426	1.07793	0.0230606
s6_20293	-0.156101	0.999963	0.415563	0.790292	0.738877	0.1909	1.31361	0.00380079	1.80073	2.38e-05	0.234556	0.999954	2.1686	4.58e-07	1.8432	0.000131914
s6_20308	0.143722	0.999963	0.332005	0.752136	0.352489	0.278728	0.57978	0.115971	0.808545	0.042358	-0.0228274	0.999954	1.19355	0.00563972	1.09263	0.000792308
s6_2031	0.130572	0.999963	-0.227888	0.887471	-0.681574	0.0631943	-1.17239	0.00500339	-1.6258	3.27e-05	-0.135732	0.999954	-1.66586	0.000235537	-1.2058	0.00219265
s6_20312	0.0640341	1	-0.037789	0.978646	0.466456	0.616796	1.24935	0.0215183	1.68004	0.000178314	-0.110463	0.999954	1.73246	4.89e-05	1.86963	1.81e-05
s6_20340	0.186935	0.999963	0.672746	0.263254	0.822409	0.000219897	1.21858	0.00217369	1.58789	4.3e-07	0.167515	0.999954	1.68877	4.04e-07	1.69856	5.39e-09
s6_20345	0.0337536	0.999963	0.201807	0.84896	0.394962	0.101482	0.516902	0.178186	0.756956	0.0423822	0.271485	0.999954	1.05787	0.00451719	1.20164	1.48e-05
s6_20356	0.454606	1	0.31175	0.849558	0.66503	0.278769	1.27136	0.00290021	1.24231	0.00273269	-0.0791455	0.999954	1.65658	0.000510891	2.27408	4.62e-11
s6_2036	0.292807	1	0.970514	0.000966033	1.08206	0.000404436	0.859141	0.0369747	0.797745	0.0182765	0.346992	0.999954	0.735293	0.126007	0.924901	0.0166866
s6_20362	0.155452	1	0.543218	0.520021	0.599731	0.173	1.20682	0.000224041	1.58783	2.88e-07	0.350793	0.999954	1.66554	3.25e-06	1.69849	4.6e-07
s6_20367	-0.0358389	0.999963	0.368039	0.747238	0.277485	0.745254	0.52672	0.181646	1.06666	0.0114647	0.206889	0.999954	1.56772	0.000429336	1.1608	0.00384413
s6_20381	0.233688	0.999963	-0.250362	0.840193	-0.874551	0.00169809	-1.1436	0.00573756	-1.30072	0.00109892	-0.0976922	0.999954	-1.45103	0.000124025	-0.874408	0.0183641
s6_20390	-0.0747784	0.999963	-0.41384	0.817649	-0.692505	0.336584	-1.40553	0.0131985	-1.77759	0.000649977	-0.128581	0.999954	-1.68472	0.00242057	-1.29906	0.038025
s6_20394	0.35835	1	0.452715	0.684742	0.795896	0.204457	1.48769	0.00506059	1.96504	1.7e-05	-0.318499	0.999954	2.06009	9.97e-06	2.04636	1.76e-06
s6_20395	-0.023383	0.999963	-0.490495	0.185336	-0.67725	0.00982846	-1.0163	7.48e-05	-1.05901	0.000119948	-0.112771	0.999954	-0.821528	0.0127924	-0.972494	0.00132824
s6_20409	-0.320454	0.999963	-0.208181	0.798164	-0.260682	0.586321	-0.460101	0.256053	-0.763957	0.0199713	0.0313737	0.999954	-0.999274	0.0192101	-1.01176	0.000363909
s6_20415	0.437134	0.999963	0.424666	0.543066	0.468	0.265633	0.901756	0.0125782	1.17593	0.000403493	0.0907718	0.999954	1.21887	0.00337864	1.65529	1.17e-05
s6_20426	-0.0458246	0.999963	0.636257	0.362257	0.517947	0.350784	0.683903	0.0834254	1.13893	0.000435164	0.17627	0.999954	1.15175	0.00408068	0.936808	0.0163091
s6_20427	-0.512786	1	0.0381014	0.978857	0.32189	0.76301	0.891647	0.107907	1.3131	0.00801556	0.127411	0.999954	1.66115	0.000598675	0.847616	0.150911
s6_20438	0.493005	0.890704	0.160514	0.899944	0.056007	0.942709	0.107563	0.797438	0.591001	0.0674156	0.307833	0.999954	0.566815	0.228328	1.13781	0.00068327
s6_20443	-0.192595	0.999963	0.354718	0.777294	0.661007	0.145916	1.07992	0.0198382	1.46188	0.00164924	0.443147	0.999954	1.8985	9.27e-06	1.21595	0.00331135
s6_20445	-0.226835	0.999963	0.31186	0.850837	0.529242	0.31863	1.24117	0.00397982	1.75007	6.97e-06	0.215184	0.999954	2.21051	3.16e-10	1.85735	4.69e-07
s6_20454	-0.00860004	0.999963	0.804954	0.0257446	0.687274	0.00688483	1.01365	0.00465507	1.19238	0.00133766	0.257904	0.999954	1.43687	1.45e-05	1.34729	1.78e-05
s6_20464	-0.214779	0.999963	-0.59396	0.605609	-0.688785	0.283254	-1.33885	0.00506059	-1.75541	7.01e-05	-0.162756	0.999954	-2.15456	4.54e-06	-2.0692	2.58e-05
s6_20488	0.0325025	0.999963	0.361527	0.680856	0.593127	0.119625	0.961021	0.0367877	1.23529	0.000400619	0.0619952	0.999954	1.14129	0.00196052	1.05075	0.00417627
s6_20503	-0.521314	1	-1.27791	0.00137994	-1.02944	0.0005762	-0.681506	0.111451	-1.05185	0.00291426	-0.804306	0.0359438	-0.748993	0.0874499	-0.989705	0.0312808
s6_20512	0.0200361	0.999963	0.449303	0.658088	0.5455	0.405785	0.940687	0.00716455	1.41569	8.93e-06	0.344868	0.999954	1.73355	2.54e-07	1.44349	4.85e-05
s6_20520	0.136102	1	0.881151	0.0197591	0.526864	0.251006	0.923188	0.0852934	1.54108	5.94e-06	0.314575	0.999954	1.66758	5.86e-06	1.40137	0.000126281
s6_2054	-0.157446	0.999963	-0.293275	0.870413	-0.299071	0.778207	-0.687809	0.144351	-1.10387	0.00565462	-0.191119	0.999954	-1.15562	0.00849056	-1.57472	0.000414785
s6_20556	-0.152699	0.999963	-0.332852	0.864803	-0.339553	0.766081	-0.955136	0.0768047	-1.49073	0.000915522	-0.107027	0.999954	-1.27734	0.0128575	-1.29119	0.0165674
s6_20600	0.0909288	0.999963	0.658463	0.353395	0.637589	0.20881	0.927993	0.011997	1.22498	0.000508703	0.283587	0.999954	1.56704	0.000166361	1.52411	0.000236615
s6_20615	0.0116406	0.999963	0.728005	0.355157	0.591297	0.374271	1.02841	0.0166687	1.34889	0.000447399	0.310231	0.999954	1.42019	0.000945075	1.13371	0.0153062
s6_2063	0.208015	1	0.330698	0.856618	0.27748	0.724072	0.604691	0.185552	0.975555	0.0234086	-0.012252	0.999954	1.04094	0.0421349	1.93858	5.2e-08
s6_20644	-0.226315	0.999963	0.678904	0.326247	1.00998	0.00746049	1.39999	0.000118153	1.63958	4.44e-06	0.376725	0.999954	1.68753	1.57e-05	1.38781	0.000901705
s6_20659	0.23325	0.999963	0.925628	0.0398849	0.834717	0.0218525	1.23576	0.000403611	1.63622	1.21e-07	0.425333	0.999954	1.75709	3.75e-07	1.85062	5.96e-08
s6_20664	0.467847	1	0.825751	0.0774192	0.970952	0.0288369	1.2394	0.00807319	1.44359	0.000143546	0.135342	0.999954	1.42884	0.00158474	1.93446	1.22e-06
s6_20670	0.149488	0.999963	0.265142	0.790079	0.192269	0.729646	0.550506	0.109012	0.793015	0.0502519	-0.0640015	0.999954	1.22582	0.00360415	1.21696	0.000507937
s6_20676	0.123979	0.999963	-1.09542	0.0399118	-1.07779	0.000795106	-0.520475	0.211324	-0.00742717	0.989344	-1.07426	0.00308111	0.388978	0.43289	1.68	1.51e-06
s6_20682	0.057298	0.999963	0.559524	0.44515	0.567448	0.180181	1.15228	0.000790579	1.35074	0.00216131	0.170648	0.999954	1.63031	0.000728027	1.22124	0.00417301
s6_20699	-0.0344005	0.999963	0.265038	0.808002	0.499538	0.161352	0.913794	0.0308888	1.22039	0.00581262	0.256743	0.999954	1.57007	0.000206582	0.854195	0.016416
s6_20706	0.188876	0.999963	0.775293	0.000714429	1.02885	5.42e-05	1.05752	0.000229948	1.07535	2.2e-05	0.20995	0.999954	0.845747	0.0123464	1.00386	0.000479582
s6_20727	-0.0546506	0.999963	0.656262	0.405416	0.48119	0.551283	0.630471	0.17033	1.11192	0.00330497	0.289152	0.999954	1.44094	0.00095085	0.962487	0.0321981
s6_20739	0.112092	1	0.0151752	0.990259	-0.07145	0.952559	0.299093	0.481094	0.557355	0.132148	-0.00726948	0.999954	0.80367	0.0701209	1.51702	6.18e-06
s6_20746	0.141813	0.999963	0.575749	0.489443	0.577673	0.117418	0.876001	0.0256653	1.32481	7.17e-05	0.220972	0.999954	1.10239	0.00324366	1.60673	1.25e-06
s6_20752	-0.396783	0.999963	-0.285258	0.74754	-0.175722	0.722783	-0.53207	0.082635	-0.736675	0.00966554	0.0230633	0.999954	-0.872917	0.0190198	-1.10231	0.000104293
s6_20765	0.254984	1	0.853193	0.0213995	0.969704	0.0106685	1.48482	0.00175813	2.04887	3.36e-07	-0.165729	0.999954	2.19219	1.13e-09	2.14396	6.33e-11
s6_20769	0.00381275	0.999963	0.522663	0.689269	0.367211	0.683441	1.14496	0.00293043	1.49255	0.000394588	0.020572	0.999954	1.73551	5.11e-05	1.36179	0.00187605
s6_20790	-0.0725792	0.999963	0.85465	0.0711414	0.565224	0.342377	0.934922	0.0194358	1.41257	9.41e-05	0.375237	0.999954	1.60978	4.89e-05	1.4586	0.000325631
s6_20791	0.251295	1	0.812811	0.158556	0.782179	0.0469791	1.29354	0.00177037	1.39135	0.000632684	0.0373144	0.999954	1.43995	0.003352	1.58955	0.000155626
s6_20803	0.472251	1	0.486633	0.71152	0.514388	0.324625	1.06089	0.00465507	1.38694	0.000261219	-0.104867	0.999954	1.4361	0.000654751	2.06357	2.44e-09
s6_20815	0.153726	0.999963	-0.558607	0.123621	-0.848974	0.00236415	-0.876656	0.0390224	-1.15092	0.00346395	0.096369	0.999954	-1.32043	0.000667847	-0.547368	0.145033
s6_20819	-0.035669	0.999963	0.482176	0.603045	0.288777	0.741584	0.726885	0.0682267	1.18664	0.00587081	0.290277	0.999954	1.69505	0.000333563	1.35532	0.00256038
s6_20826	0.00333144	0.999963	-0.235977	0.900338	-0.35334	0.699883	-1.02443	0.0184935	-1.401	0.000489218	-0.0305142	0.999954	-1.32047	0.00233051	-1.22606	0.00931329
s6_20835	0.0869269	0.999963	-1.22554	0.0182611	-1.19743	0.000558682	-0.306118	0.543379	0.353444	0.547627	-0.614225	0.748562	1.02822	0.022543	1.87642	6.35e-07
s6_20840	0.106676	1	0.492373	0.667354	0.588132	0.191476	0.979796	0.0113023	1.25841	0.000459892	0.56491	0.815192	1.3254	0.00109197	1.17541	0.00966439
s6_20864	0.744465	1	0.715023	0.299828	0.395167	0.667172	0.714025	0.187445	1.31442	0.00202383	-0.124611	0.999954	0.942005	0.0637216	1.78265	6.35e-05
s6_20865	-0.0285106	0.999963	0.687113	0.391173	0.486508	0.508234	0.865573	0.0703172	1.24655	0.00343665	0.304008	0.999954	1.59119	0.00039755	1.41594	0.00457923
s6_20869	0.0187684	0.999963	0.586611	0.151477	0.477818	0.280322	0.892778	0.0133503	1.18027	0.000451019	0.220513	0.999954	1.49297	7.6e-05	1.42408	4.87e-05
s6_20873	0.102734	0.999963	0.890199	0.167263	1.06475	0.0126252	1.46082	0.000486305	1.6795	2.71e-05	0.396445	0.999954	1.60992	0.000228009	1.69081	0.000345637
s6_20881	0.439912	0.999963	0.146281	0.930337	0.0122748	0.989284	0.82424	0.008137	0.986058	0.00151471	-0.0971982	0.999954	0.924074	0.013988	1.27422	0.000430252
s6_20883	-0.0549241	0.999963	0.654096	0.0767228	0.708802	0.00893983	0.570053	0.105364	0.865758	0.00490347	0.451852	0.83449	1.21863	0.000695124	1.29576	0.000110745
s6_20898	0.0725895	0.999963	0.761276	0.216441	0.820698	0.00251013	1.15826	0.00069475	1.4522	1.1e-07	0.255952	0.999954	1.35761	4.78e-05	1.31796	3.17e-05
s6_20899	0.35722	0.999963	0.390741	0.697702	0.425276	0.239516	0.768902	0.0121475	1.19205	2.65e-05	0.388132	0.999954	1.3836	5.27e-05	1.32892	8.57e-06
s6_20901	-0.00472274	0.999963	0.836557	0.116461	0.661643	0.106656	0.914917	0.0059624	1.19471	0.000347321	0.407761	0.999954	1.39213	0.000461711	1.08306	0.00333799
s6_20916	0.0204303	1	1.21471	0.000124751	1.35601	1.93e-05	1.87043	2.96e-05	2.35895	1.48e-08	0.608379	0.625797	2.79246	9.67e-15	2.43258	3.18e-11
s6_20926	-0.192181	0.999963	0.405513	0.557953	0.54022	0.0291844	0.942658	0.00650064	1.19461	0.00231557	0.205542	0.999954	1.58229	0.000197303	1.33213	7.3e-05
s6_20933	0.256519	0.999963	0.636657	0.433424	0.49954	0.336539	1.03856	0.00808127	1.15743	0.00170737	0.238451	0.999954	1.15121	0.00367444	1.30918	0.000761612
s6_20980	-0.0295408	0.999963	0.527883	0.432524	0.189545	0.807304	0.577898	0.142614	1.07781	0.00547342	0.339636	0.999954	1.33126	0.000537517	1.39302	4.96e-05
s6_20981	0.243791	1	0.51982	0.530639	1.30641	0.0062521	2.84661	1	3.49842	1	-0.246786	0.999954	4.11754	9.41e-16	2.79864	2.61e-13
s6_20982	0.392245	1	0.862555	0.16542	1.44855	2.08e-06	2.01606	3.05e-07	2.44748	1.08e-11	0.893079	0.0350706	2.4705	8.62e-10	1.7513	5.13e-05
s6_210	-0.122416	0.999963	-0.328634	0.713606	-0.423333	0.206858	-0.703425	0.00928054	-0.996389	0.000237969	-0.170235	0.999954	-1.0107	0.00214589	-1.14963	0.000185223
s6_21003	0.481326	1	0.594562	0.353395	0.739755	0.0579049	1.30959	0.000319445	1.62406	5.94e-06	0.108658	0.999954	1.7459	5.12e-06	2.13853	2.28e-09
s6_21010	0.362217	1	0.936645	0.0628631	1.02832	0.0044147	1.26826	0.00332671	1.78538	2.95e-07	0.350184	0.999954	1.71685	1.24e-05	1.86471	2.16e-06
s6_21014	-0.306372	1	-0.0320237	0.980472	0.431934	0.473033	0.81075	0.0938439	1.25126	0.000134207	-0.179394	0.999954	1.47507	7.88e-05	1.14439	0.00617884
s6_21015	0.123886	0.999963	0.432732	0.747238	0.478284	0.527644	0.874827	0.0313086	1.27211	0.000629832	0.268369	0.999954	1.53197	0.000322659	0.960303	0.0321476
s6_21024	-0.027726	0.999963	-0.628774	0.167529	-1.00174	0.000133098	-0.749007	0.0244217	-0.475836	0.131531	-0.298687	0.999954	-0.303065	0.46316	0.328876	0.366568
s6_21034	0.426472	0.999963	0.348213	0.757813	0.937692	0.0587691	1.30812	7.38e-05	1.02095	0.00153365	-0.2196	0.999954	0.747822	0.0818126	0.54878	0.175521
s6_21048	0.376475	1	0.981128	0.0434054	0.733329	0.110422	1.04659	0.0453768	1.54201	0.00018837	0.400503	0.999954	1.6745	8.29e-05	1.50364	0.000564182
s6_21053	0.423366	1	0.486103	0.582111	0.370728	0.66928	0.60581	0.279807	1.1731	0.00156117	-0.0703556	0.999954	0.754571	0.200752	1.48053	0.000165795
s6_21058	0.209661	0.999963	0.414784	0.799648	0.369846	0.690042	0.960038	0.0234184	1.1852	0.00298535	0.0570481	0.999954	1.54108	0.000337968	1.6349	0.000334132
s6_21063	-0.800795	1	-0.849973	0.137983	-0.419363	0.457837	-0.511698	0.19024	-1.00032	0.00856	-0.242257	0.999954	-1.28002	0.00710175	-1.60781	0.000123449
s6_21084	-0.284133	0.999963	-0.239313	0.864247	-0.209286	0.76573	-0.723663	0.0132857	-0.887029	0.00273828	-0.0929952	0.999954	-0.64676	0.0837027	-1.04505	0.00056459
s6_21102	0.179489	1	0.390553	0.818113	0.42448	0.540498	1.21581	0.00100905	1.5757	1.23e-06	-0.232564	0.999954	1.39827	0.000983199	1.8722	6.38e-07
s6_21103	-0.121406	0.999963	-0.684659	0.0886381	-0.727592	0.0938429	-0.895819	0.0034039	-1.08127	0.000325364	-0.0100232	0.999954	-0.920251	0.00864558	-0.406622	0.262189
s6_21115	0.00017069	0.999963	-0.356697	0.808002	0.324702	0.721227	0.985432	0.045103	1.25452	0.00759879	-0.743132	0.267967	1.44331	0.000932198	0.76143	0.115959
s6_21116	0.241345	0.999963	0.402716	0.788019	0.628726	0.163027	1.13639	0.00397982	1.66708	3.39e-06	-0.0316328	0.999954	1.8098	8.61e-07	1.68443	1.26e-05
s6_21127	0.141934	0.999963	0.463891	0.487905	0.422029	0.204023	1.0344	0.000803928	1.43481	7.65e-06	-0.000561077	0.999954	1.78681	4.86e-06	1.83007	2.28e-08
s6_21132	0.358672	0.999963	0.382116	0.802107	0.501265	0.136341	0.826818	0.0121442	1.22091	0.000688805	-0.157336	0.999954	1.06741	0.00439971	1.32788	8.12e-05
s6_21134	0.0424712	0.999963	0.107587	0.943007	0.234763	0.771684	0.753731	0.0307973	1.16382	0.00198498	-0.196338	0.999954	1.63902	2.28e-05	1.78492	1.57e-07
s6_21139	0.156956	1	0.284024	0.844599	0.215373	0.796233	0.981673	0.0186373	1.36204	7.17e-05	0.319616	0.999954	1.44167	0.000207524	1.51493	5.89e-05
s6_21173	-0.508291	0.553811	-0.684531	0.00931884	-0.454581	0.0536893	-0.540358	0.188293	-0.814341	0.0229583	-0.328122	0.999954	-1.20978	0.00485159	-1.02199	0.000641033
s6_21190	0.271289	0.999963	0.260649	0.836909	0.380788	0.66928	0.950756	0.0158125	1.20494	0.00191796	-0.138448	0.999954	1.66258	3.99e-05	1.55288	6.91e-06
s6_21207	0.183124	0.999963	0.488645	0.737369	0.668519	0.284808	1.41207	0.0016159	1.8812	1.2e-05	0.000266892	0.999954	2.3244	1.88e-07	2.24426	1.7e-06
s6_21208	0.0403124	0.999963	0.133791	0.927161	0.300146	0.434898	0.739272	0.0192444	1.05612	0.00543544	-0.0336354	0.999954	1.45552	0.000112318	1.41166	1.45e-06
s6_21217	0.391418	1	0.767336	0.193906	0.370237	0.623444	0.873628	0.0262964	0.968063	0.0112232	0.000642893	0.999954	0.983787	0.0248236	1.46229	0.000159331
s6_21227	0.185045	0.999963	1.21088	1.22e-05	1.02522	8.03e-06	1.48329	1.88e-05	1.80735	9.95e-06	0.546712	0.658359	2.05251	2.93e-06	1.38948	1.79e-05
s6_21230	0.0909205	1	0.680697	0.376679	0.610173	0.200299	0.72743	0.0584909	1.19604	0.000411855	0.355196	0.999954	1.22449	0.00191176	1.26045	0.00108352
s6_21232	0.0223671	0.999963	0.762223	0.286841	0.593592	0.385259	1.29512	0.00233609	1.65491	2.5e-05	0.411374	0.999954	1.78931	2.19e-05	1.41512	0.00287736
s6_21252	0.121349	0.999963	0.548885	0.585758	0.541513	0.393534	0.919872	0.0198984	1.3536	6.1e-05	0.497696	0.999954	1.48933	9.52e-05	1.17691	0.00617359
s6_21265	-0.253061	0.999963	-0.601721	0.457734	-0.486481	0.444957	-1.24505	0.0267576	-1.57562	0.00295373	-0.148315	0.999954	-1.43359	0.00268878	-1.5189	0.000671354
s6_21293	0.168334	1	0.838604	0.0180651	1.14664	1.11e-06	1.26363	0.000475063	1.18756	0.000757275	0.605782	0.326951	1.37385	0.000174432	1.39056	5.84e-05
s6_21296	-0.133776	1	0.587972	0.617991	1.12415	0.0193236	1.85978	0.00021645	2.42598	4.8e-07	0.384235	0.999954	2.68639	1.24e-09	2.54863	3.97e-07
s6_21320	-0.321766	0.999963	-1.28329	3.41e-05	-1.04498	0.00123625	-0.201065	0.679953	-0.028881	0.957192	-0.960209	0.0189448	0.314156	0.559567	-0.139943	0.764696
s6_21323	-0.0728052	0.999963	0.715334	0.435633	0.886296	0.123506	1.59789	0.00177037	2.05785	3.36e-05	0.172737	0.999954	2.16563	1.78e-05	1.32466	0.0262071
s6_21373	0.205314	0.999963	0.620095	0.38338	0.306201	0.74483	0.451217	0.207602	0.718962	0.0169563	0.31969	0.999954	1.1002	0.00405835	1.35792	0.000158453
s6_21399	0.176292	1	0.891179	0.0357762	0.745938	0.0277673	0.963747	0.00656448	1.19494	0.000117688	0.543605	0.759206	1.08609	0.0052822	0.740881	0.0763888
s6_21413	0.328113	1	0.569777	0.580543	0.483001	0.438169	0.881969	0.0343929	1.16791	0.00153365	0.202207	0.999954	1.26506	0.00304148	1.41279	0.000931564
s6_21415	0.272233	0.999963	0.667141	0.0936682	0.418142	0.348201	0.697669	0.0437127	1.06887	0.00459179	0.449115	0.854027	1.445	0.000709413	1.31167	7.9e-05
s6_21417	0.103386	0.999963	0.698921	0.212884	0.384361	0.55784	0.802856	0.0184557	1.20956	0.000267424	0.456788	0.999954	1.35918	0.000181233	1.50753	8e-06
s6_21424	-0.0126251	0.999963	0.597421	0.376348	0.740296	0.072955	0.867179	0.0103532	1.19082	8.17e-05	0.377807	0.999954	1.4473	3.65e-05	1.35501	6.33e-05
s6_21434	0.269618	0.999963	0.691659	0.338038	0.620336	0.0391565	0.993886	0.000535945	1.37113	1.19e-06	0.465563	0.628811	1.40087	5.11e-05	1.63629	3.56e-07
s6_21435	0.100058	0.999963	-0.478223	0.319333	-0.884817	2.22e-06	-1.08593	0.00526432	-1.34957	4.3e-06	-0.00645618	0.999954	-1.56892	6.07e-06	-1.37032	1.68e-05
s6_21437	0.358737	0.999963	0.770815	0.350111	0.812943	0.176701	1.40833	0.00264601	1.51129	0.000687246	0.0863964	0.999954	1.25395	0.00958439	1.08722	0.0592589
s6_21454	-0.187872	1	0.648784	0.449192	0.803084	0.133528	1.11837	0.0175934	1.52848	0.000218142	0.242028	0.999954	1.60856	0.00053073	1.02809	0.0510526
s6_21471	0.159247	1	0.283303	0.87477	0.34099	0.641876	1.12176	0.0023228	1.56248	4.22e-06	0.0528814	0.999954	1.73345	8.64e-06	1.96859	1.28e-07
s6_21492	-0.0833433	0.999963	0.789741	0.194926	0.794378	0.117112	1.03406	0.0209813	1.35941	0.000552032	0.332732	0.999954	1.45522	0.00107784	0.960978	0.0346625
s6_21499	-0.021573	1	0.475375	0.748633	0.948776	0.0721993	1.56574	0.00727376	1.81834	0.000383508	0.0645844	0.999954	1.79176	0.00107876	1.43747	0.0206479
s6_21514	-0.0513362	0.999963	0.368435	0.766207	0.577021	0.0769022	0.912027	0.0185199	1.13064	0.00160244	0.156038	0.999954	1.3109	0.000503239	1.46174	8.57e-06
s6_21523	-0.0517163	0.999963	0.75353	0.249892	0.70278	0.200039	1.11503	0.0133472	1.52706	0.000569034	0.288928	0.999954	1.77467	0.000111702	1.35177	0.00328252
s6_21545	0.131364	0.999963	-0.656176	0.334456	-1.05295	0.000227643	-0.445194	0.430486	-0.562429	0.222713	-0.387707	0.999954	-0.780348	0.143042	-0.113153	0.805582
s6_2155	-0.155597	0.999963	-0.0424447	0.952049	-0.173568	0.678849	-0.649626	0.0548062	-0.828921	0.00266633	0.0698251	0.999954	-0.955165	0.00287901	-0.976525	0.00019059
s6_21567	-0.474468	1	0.47327	0.759809	1.22826	0.00946041	1.52079	0.0114839	1.9462	6.64e-05	0.28677	0.999954	2.02301	2.9e-05	0.996201	0.107116
s6_21572	-0.0154288	0.999963	0.377564	0.761886	0.290182	0.675189	0.659895	0.0891162	0.934112	0.00905863	0.18014	0.999954	1.17697	0.0022689	1.23732	0.000802884
s6_2158	0.314386	0.999963	0.872338	0.0140614	0.640575	0.0599635	1.01532	0.0110427	1.21184	0.000530462	0.502116	0.903574	1.59935	4.19e-05	1.62328	2.08e-06
s6_21587	-0.0737331	0.999963	0.393165	0.664814	0.287547	0.667534	0.734629	0.0188456	1.01131	0.00158568	0.0612519	0.999954	1.23198	0.00127086	1.22817	0.000254956
s6_21600	0.0156166	0.999963	0.754024	0.300568	0.706731	0.0799906	1.14851	0.00312373	1.57305	5.97e-06	0.292462	0.999954	1.39135	0.000365618	1.35645	0.000933785
s6_21602	0.211937	1	1.03755	0.0964666	1.21463	0.0151379	1.66295	0.00421939	2.08963	0.000118515	0.0244763	0.999954	2.23702	8.24e-05	1.3295	0.058132
s6_21615	0.189935	1	0.388076	0.820738	0.359198	0.701991	0.751514	0.126159	1.45134	0.000166234	0.671621	0.35238	1.25462	0.00495712	1.02822	0.037491
s6_21620	0.210709	1	-0.35915	0.813943	0.393866	0.710566	1.67615	0.00168771	2.02464	3.67e-05	-0.558625	0.995605	2.18025	1.34e-05	1.25578	0.00539613
s6_21632	-0.122162	1	-0.368266	0.842758	-0.619295	0.263534	0.18461	0.753178	0.265547	0.557748	-0.416187	0.999954	0.492723	0.368702	1.51726	0.000581492
s6_21645	0.191071	0.999963	0.0832644	0.952076	0.252741	0.666627	0.811621	0.00666086	1.21017	3.47e-05	-0.175992	0.999954	1.28683	9.43e-05	1.45624	4.86e-07
s6_21648	0.299704	1	0.356497	0.844403	0.866313	0.0585354	1.02633	0.0482434	1.24904	0.00572068	0.469452	0.999954	1.60484	0.000981302	1.78892	7.12e-05
s6_21664	0.35452	0.999963	-0.0756882	0.956187	0.38506	0.504542	0.863954	0.0258386	1.17278	0.000789124	-0.324504	0.999954	1.24783	0.00778641	2.15528	2.73e-12
s6_21673	0.187141	1	0.318522	0.870637	0.587098	0.429425	1.15369	0.0211137	1.60888	0.000222393	-0.173791	0.999954	1.57947	0.000745811	1.7132	0.000819019
s6_21681	0.293773	1	0.0581963	0.971282	-0.017094	0.991264	0.607121	0.293923	1.12485	0.0116113	-0.171586	0.999954	1.01862	0.0375824	1.89764	4.01e-05
s6_21690	0.506823	0.790171	0.0632943	0.953504	0.123816	0.899371	0.526483	0.111627	0.687487	0.0220258	0.461682	0.645135	0.799193	0.0251084	1.30673	2.5e-05
s6_21699	0.185244	1	0.353922	0.799219	0.571715	0.180726	1.12077	0.0271784	1.55899	8.84e-05	0.59758	0.431755	1.71311	1.89e-06	1.67621	2.07e-06
s6_21700	-0.061435	0.999963	0.511666	0.144845	0.723586	0.000735781	0.708934	0.0330168	0.631771	0.0292983	0.246384	0.999954	0.541985	0.167646	0.515039	0.115784
s6_21705	-0.0238493	1	-0.105928	0.946598	-0.272485	0.748401	0.226526	0.682081	0.745608	0.0919326	0.0310533	0.999954	1.05023	0.00968028	1.4879	0.000266699
s6_21708	0.335376	1	0.483274	0.618383	0.406368	0.448185	0.514129	0.189879	0.996106	0.00364956	0.0590188	0.999954	0.918418	0.0532065	1.61871	4.26e-06
s6_21715	0.278237	0.999963	0.59787	0.0694205	0.502705	0.0585171	0.779542	0.0980453	1.15712	0.00924911	0.445633	0.708649	1.51535	0.000116944	1.40995	4.96e-06
s6_21716	-0.325333	0.999963	0.547367	0.492443	0.623955	0.281884	0.781385	0.0689947	1.13839	0.00409304	0.482487	0.999954	1.56594	0.000182602	0.856255	0.0580967
s6_21723	0.492086	0.994224	0.379404	0.719956	0.152211	0.868034	0.670056	0.0876572	1.01633	0.00424206	0.210062	0.999954	1.09679	0.00675922	1.64583	7.91e-06
s6_21731	0.554611	0.894395	0.16187	0.922636	0.19383	0.868167	0.76443	0.149103	1.00962	0.02028	0.0709447	0.999954	1.35145	0.00604114	2.02759	8.49e-07
s6_21733	0.172485	0.999963	0.2158	0.900243	0.141072	0.829284	0.548575	0.0787878	0.732852	0.0263917	-0.102316	0.999954	0.793969	0.0291204	1.13468	0.000842835
s6_21737	0.313415	1	-0.213479	0.906415	-0.0956215	0.932039	0.873205	0.173627	1.60953	0.00186505	-0.338719	0.999954	2.20822	2.03e-09	2.95985	1.71e-17
s6_21742	-0.200908	0.999963	0.56404	0.582443	0.849769	0.0501745	1.62146	3.54e-05	2.05991	6.03e-07	0.026074	0.999954	2.53648	4.78e-11	2.12332	2.01e-07
s6_21745	-0.283369	1	0.819571	0.167529	0.973641	0.0399117	1.28949	0.0140896	1.6164	0.000393373	0.349837	0.999954	1.95041	1.41e-05	1.39889	0.00366319
s6_21749	-0.382538	1	0.668672	0.477324	0.575878	0.47063	1.20151	0.0249972	1.67355	0.00100168	0.29023	0.999954	1.84931	0.00020745	1.31581	0.0185143
s6_21760	-0.0285671	0.999963	0.396305	0.724155	0.237776	0.687417	0.659624	0.0453419	1.09122	0.000589931	0.261076	0.999954	1.30993	0.00034841	1.03812	0.000642044
s6_21777	0.401238	1	0.553508	0.663775	0.549307	0.478032	1.21509	0.0168817	1.49798	0.00120758	0.263238	0.999954	1.42439	0.00902815	2.36695	1.36e-06
s6_21784	0.00174094	0.999963	0.0746179	0.950649	0.686431	0.0461062	1.01635	0.0451869	1.24879	0.00224115	0.175051	0.999954	1.26321	0.000976256	0.878211	0.0242825
s6_21786	0.181243	1	0.576928	0.490442	0.81425	0.00999066	1.22032	0.000881173	1.19294	0.000196234	0.14167	0.999954	1.07598	0.00816659	1.46507	3.55e-05
s6_2180	-0.0377501	0.999963	-0.0211478	0.982232	-0.275156	0.687919	-0.758047	0.095827	-1.14318	0.00190001	0.0388202	0.999954	-1.33845	0.00225992	-1.18555	0.000142837
s6_2183	-0.597913	0.562489	-1.09596	0.00204919	-1.14522	2.02e-05	-1.19932	0.00072678	-0.971809	0.00336298	-0.445644	0.999954	-1.17655	0.00187714	-1.11205	0.00561338
s6_21846	0.0538507	0.999963	-0.059288	0.967378	0.317363	0.690042	1.56957	4.66e-05	2.19744	4.23e-08	-0.382505	0.999954	2.84535	3.27e-16	2.9946	2.02e-27
s6_2185	0.246252	0.999963	0.409763	0.592803	0.330577	0.589971	0.597512	0.161902	0.908049	0.0334767	0.0212392	0.999954	1.37983	0.00161312	1.47281	0.000124919
s6_21861	0.02498	0.999963	0.55416	0.460058	0.454585	0.505807	0.934743	0.0208477	1.21459	0.00256592	0.267747	0.999954	1.6144	0.000207444	1.67601	8.32e-05
s6_21870	0.265375	1	1.26658	0.00129345	1.68301	9.64e-08	2.42332	7.94e-09	2.8051	1.36e-11	0.634905	0.628811	3.04146	4.02e-12	2.06606	4.47e-06
s6_21876	0.01256	0.999963	0.554029	0.544107	0.672576	0.110154	1.27226	0.000150424	1.64836	4.92e-07	0.182862	0.999954	1.64465	3.61e-06	1.76768	2.47e-06
s6_21878	0.234283	0.999963	-0.755288	0.0830773	-1.09869	0.000254367	-0.467548	0.292442	-0.478085	0.211722	-0.281389	0.999954	-0.321644	0.500009	0.144746	0.765007
s6_21897	0.0588402	1	0.352698	0.835585	0.409314	0.637735	1.04883	0.0257165	1.57679	6.44e-05	0.157221	0.999954	1.62059	0.000114179	1.48606	0.00105586
s6_219	-0.261941	0.999963	-0.271255	0.870694	-0.2699	0.732602	-0.634986	0.0645326	-0.853581	0.0104145	-0.137434	0.999954	-0.998875	0.0133044	-1.33604	0.000153104
s6_21921	0.389363	1	0.536045	0.61528	0.324803	0.686968	0.767531	0.0727979	1.15981	0.00305694	0.265644	0.999954	1.10184	0.0394262	1.70177	3.9e-05
s6_21925	-0.144086	1	0.354797	0.815497	0.469544	0.602695	1.22877	0.0405148	1.5725	0.00153595	-0.357274	0.999954	1.84396	6.72e-06	1.83496	3.59e-06
s6_21928	0.221374	1	0.446989	0.706394	0.696888	0.0493771	1.31486	3.2e-05	1.60715	1.84e-08	0.0491693	0.999954	1.50146	6.29e-05	1.52345	3.46e-05
s6_21931	-0.201023	0.999963	0.487315	0.639878	0.478269	0.429793	0.844682	0.0199146	1.16116	0.00149687	0.128402	0.999954	1.40369	0.000200281	0.945479	0.0130284
s6_21932	0.16309	1	0.591479	0.565352	0.751717	0.219952	1.04876	0.046834	1.1485	0.019652	0.0715902	0.999954	1.82959	0.000132535	1.51409	0.00632478
s6_21937	0.214229	1	0.52492	0.433513	0.693427	0.168107	1.21415	0.00340462	1.70936	2.79e-06	0.543265	0.645135	1.87964	9.61e-07	1.9534	2.74e-08
s6_21958	0.187569	1	0.425906	0.576996	0.583544	0.135394	1.11476	0.0102276	1.44475	6.81e-05	0.34866	0.999954	1.35373	0.000556613	1.3647	0.000329237
s6_21961	0.25409	0.999963	0.192225	0.8747	0.470616	0.353412	1.01215	0.000438788	1.12349	0.000595791	-0.114224	0.999954	1.34835	0.000668236	1.08947	0.00114823
s6_21963	0.264502	1	0.257836	0.889603	0.373005	0.632053	0.897815	0.0545278	1.38839	0.000241945	-0.229106	0.999954	1.43471	0.00164633	1.92451	8.5e-08
s6_21966	0.217418	1	0.427499	0.636767	0.894716	0.00871292	1.42332	0.0055674	1.7157	0.00018657	0.320316	0.999954	1.9303	8.5e-05	1.94301	1.67e-08
s6_21967	-0.0111752	1	0.829858	0.107794	0.659355	0.205515	1.08192	0.00995098	1.35158	0.000729079	0.323632	0.999954	1.57599	0.000133137	1.49544	0.000465714
s6_21982	0.0578804	1	0.630571	0.467936	0.899012	0.00938184	1.43246	4.5e-05	1.56988	8.35e-06	0.463611	0.999954	1.62089	2.9e-05	1.49598	0.000364793
s6_22000	-0.7341	0.413788	-0.523044	0.5452	-0.168101	0.831768	-0.261162	0.463474	-0.219101	0.539777	-0.240004	0.999954	-0.609516	0.130971	-1.33535	5.46e-05
s6_22005	-0.325486	1	-0.498022	0.728881	-0.470532	0.609157	-1.08078	0.0261619	-0.680219	0.144757	-0.367298	0.999954	-1.25648	0.0103553	-1.88183	0.000325302
s6_22007	0.360975	0.999963	0.724259	0.0536828	0.948417	0.00014866	1.56709	2.99e-06	2.01805	9.38e-08	0.20619	0.999954	2.08643	5.38e-09	2.1129	3.67e-12
s6_22022	-0.369792	0.999963	-0.534982	0.399593	-0.930549	0.000121623	-1.21549	0.000850398	-1.68441	1.44e-08	-0.138583	0.999954	-1.79278	4.16e-07	-1.88309	2.13e-08
s6_22023	-0.140624	0.999963	-0.32171	0.856618	-0.570352	0.445687	-1.29853	0.00352325	-1.51186	0.00036465	-0.0144651	0.999954	-1.78465	4.39e-05	-1.72383	0.000413537
s6_22027	-0.259095	1	-0.404247	0.805824	-0.669494	0.171755	-1.12116	0.0167319	-1.42585	0.00171765	-0.446123	0.999954	-1.42928	0.00385002	-2.05878	0.000261156
s6_22028	0.0780674	0.999963	0.329676	0.642581	0.423706	0.237421	0.679037	0.0439717	0.916388	0.00303816	0.275752	0.999954	0.942282	0.013143	1.17072	0.000709508
s6_2203	-0.387878	0.999963	-0.455866	0.78145	-0.808074	0.197173	-1.726	0.000478261	-2.31291	1.65e-09	-0.126154	0.999954	-2.56293	1.77e-09	-2.41239	5.52e-08
s6_22036	0.723415	1	1.02058	0.0567173	0.681616	0.0839286	1.03744	0.00950636	1.17834	0.00810759	0.248644	0.999954	1.17802	0.0101362	1.66949	5.5e-06
s6_22043	-0.318384	0.999963	-0.492186	0.383812	-0.722278	0.0392205	-0.928923	0.0382223	-1.13764	0.00430851	0.158689	0.999954	-1.41104	0.000489523	-1.04308	0.0106086
s6_22052	-0.0392381	1	-0.461146	0.730897	-0.775574	0.185048	-0.811789	0.188452	-1.38545	0.0138784	-0.157156	0.999954	-1.91256	0.000649532	-1.67278	0.00450345
s6_22072	0.301361	1	0.0758416	0.958547	-0.0489946	0.966941	0.62607	0.1346	0.838358	0.0222803	-0.052763	0.999954	0.776403	0.175838	1.50538	0.000141271
s6_22073	0.268431	0.999963	0.752409	0.00596228	0.854438	0.000175842	0.902662	0.0132604	1.14009	8.5e-05	0.219394	0.999954	1.35915	0.000223965	0.955845	0.00252893
s6_22078	0.21277	0.999963	-0.453039	0.587682	0.0211127	0.986729	0.692526	0.177595	1.0479	0.0381223	-0.0808365	0.999954	1.53264	0.00058351	1.90237	2.12e-08
s6_22080	0.427823	0.999963	0.162464	0.921691	0.247382	0.802177	0.875272	0.0195004	1.26798	0.000170151	-0.133058	0.999954	1.5083	6.05e-05	1.87251	2.13e-09
s6_22085	0.145892	0.999963	0.341163	0.685911	0.177287	0.779474	0.45807	0.174783	0.899898	0.00604893	0.342943	0.999954	0.788749	0.0328009	1.34669	3.83e-05
s6_22105	-0.189248	0.999963	-0.501139	0.636916	-0.512491	0.201774	-1.00044	0.00639871	-1.24277	0.000139726	0.118891	0.999954	-1.19978	0.00165608	-1.2177	0.0011811
s6_2214	0.116839	0.999963	-0.671771	0.48072	-0.964851	0.0340816	-1.58227	0.000214402	-1.56704	0.00015055	-0.142231	0.999954	-1.08558	0.025585	-0.857467	0.105416
s6_22140	0.217908	1	0.0907872	0.955136	0.300536	0.737134	1.12746	0.00585816	1.31725	0.000635705	-0.202472	0.999954	1.39699	0.000840795	1.34817	0.00254279
s6_22141	-0.280052	1	-0.0384573	0.973729	0.560249	0.368658	1.52229	0.0116104	1.9671	0.000356003	0.0815927	0.999954	2.33757	1.93e-08	2.23219	1.65e-11
s6_22142	-0.614115	0.442425	0.362742	0.785384	1.25047	0.000231426	1.49896	0.000473029	1.45877	0.000527835	0.343014	0.999954	1.83793	6.47e-06	1.43262	2.95e-06
s6_22161	0.399948	1	0.76766	0.304028	0.974488	0.0363483	1.41034	0.0028299	1.91293	1.18e-06	0.277915	0.999954	2.12453	3.63e-07	1.85608	7.32e-05
s6_22169	0.379851	1	0.587212	0.499569	0.488517	0.410942	1.06703	0.00541599	1.21332	0.000920829	0.208888	0.999954	1.03249	0.0155074	1.17194	0.00436743
s6_22180	-0.399223	0.999963	-0.450821	0.734041	-0.205494	0.813064	-0.873864	0.00500339	-1.03974	0.000797865	-0.106734	0.999954	-1.32051	0.000877026	-1.46694	1.06e-06
s6_22183	0.054743	0.999963	0.658156	0.413128	0.997339	0.0476839	1.26577	0.0153287	1.58359	0.000322914	0.142636	0.999954	2.02786	2.65e-06	2.02317	8.61e-07
s6_22193	0.735173	1	1.34669	0.00756068	1.21776	0.00314057	1.5932	7.35e-05	1.85543	3.89e-05	0.518991	0.999954	1.78401	7.93e-05	1.77225	0.00066528
s6_22199	0.156085	1	-0.262132	0.852281	-0.14455	0.897443	0.380997	0.422145	0.588728	0.112039	-0.0337973	0.999954	0.490025	0.389299	1.41086	0.000114939
s6_22208	0.225716	1	1.05526	0.0023664	0.600053	0.0785975	0.906321	0.0701777	1.07167	0.00691936	0.32998	0.999954	1.27824	0.000651073	1.01495	0.00729487
s6_22235	0.201871	1	0.700883	0.167529	0.915137	0.0553823	2.04275	8.83e-06	2.71765	1.09e-07	0.320599	0.999954	3.42334	1.76e-14	3.29596	2.91e-23
s6_22241	0.124994	0.999963	0.499172	0.424915	0.411708	0.400507	0.796193	0.0292318	1.09452	0.0009232	0.450928	0.934071	1.38789	9.2e-05	1.14441	0.000675185
s6_22243	-0.103402	1	-0.896242	0.167297	-0.554642	0.517436	0.387511	0.621143	1.01749	0.0930565	-0.972306	0.0281848	1.86194	0.000122243	2.01591	1.2e-05
s6_22258	0.161764	1	-0.0695567	0.965851	0.541108	0.52027	1.60433	0.0134437	1.86221	0.00239295	-0.441623	0.999954	2.26673	4.89e-05	1.66489	0.00411698
s6_22259	0.0360958	1	0.550208	0.490022	0.778267	0.002059	1.13264	0.000303083	1.41297	1.02e-06	0.234126	0.999954	1.25451	0.000465739	1.24466	0.000263639
s6_22289	0.239766	0.999963	0.0580863	0.960745	0.112246	0.902238	0.460167	0.251307	0.69243	0.0534823	0.134884	0.999954	0.948257	0.0117136	1.15641	0.000792308
s6_22291	0.0290685	1	0.419576	0.776723	0.318469	0.646348	0.8979	0.0220898	1.43973	0.0001249	0.0833852	0.999954	1.75773	9.11e-07	1.81762	1.15e-07
s6_22301	-0.0774465	0.999963	0.52633	0.597642	0.357606	0.690415	0.689943	0.0928724	1.06733	0.00352769	0.125079	0.999954	1.48761	0.000234517	1.56169	0.0001273
s6_22309	0.186714	1	0.101778	0.950332	-0.0510248	0.96923	0.425671	0.382482	0.987253	0.0159401	-0.0469326	0.999954	1.17653	0.00806672	1.9897	3.4e-06
s6_22311	0.106995	0.999963	0.538465	0.620537	0.613553	0.0852301	1.43636	1.33e-05	1.90776	9.94e-08	-0.161443	0.999954	2.22434	2.64e-10	2.39049	2.05e-13
s6_22315	0.0709981	1	0.417175	0.778648	0.462469	0.368508	0.871826	0.01852	1.16581	0.000410257	0.222147	0.999954	1.30638	0.000779055	1.10198	0.00712692
s6_22329	-0.526334	1	-1.03061	0.039729	-0.664328	0.19663	0.00137444	0.998525	0.578417	0.172151	-0.652281	0.600906	0.751662	0.0927771	1.48696	0.000248444
s6_22338	0.290586	1	0.842374	0.139729	0.942579	0.00324205	1.32831	8.55e-05	1.58859	2.79e-06	0.561918	0.597313	1.59454	2.9e-05	1.98425	5.28e-08
s6_22354	0.226804	1	0.442043	0.541049	0.394751	0.496162	0.416931	0.297001	0.843461	0.0125075	0.608818	0.282518	1.03746	0.00780161	1.24722	0.00042554
s6_22356	0.0619154	1	0.261009	0.864247	0.840641	0.0154528	1.34254	0.000114285	1.60442	2.48e-07	0.0747584	0.999954	1.46337	0.000299811	1.44208	0.000139983
s6_22364	0.222792	0.999963	0.503142	0.639575	0.326613	0.616071	0.571456	0.0928724	0.794444	0.00824047	0.300532	0.999954	0.816318	0.0274178	1.29532	3.87e-05
s6_22383	-0.687138	1	-0.729191	0.405337	-0.586338	0.404435	-0.607342	0.255358	-0.954476	0.0276053	-0.318132	0.999954	-1.29981	0.00542776	-1.79059	0.000433799
s6_22385	0.287436	1	0.693351	0.451665	0.6544	0.345281	0.99413	0.0849212	1.67474	0.000554668	0.251267	0.999954	1.31315	0.0150374	1.18631	0.0509
s6_22389	-0.200195	1	1.13079	0.0498095	1.16317	0.0181114	1.85202	0.00101617	2.2299	6.5e-05	0.151608	0.999954	2.36118	4.49e-05	1.60184	0.0175534
s6_22392	-0.00142678	0.999963	-0.0524752	0.965681	0.30309	0.598781	0.738306	0.0691889	1.05949	0.00869909	-0.701803	0.21001	1.38091	7.67e-05	1.44085	7.5e-05
s6_22394	0.281734	1	0.287007	0.886133	0.000590459	0.999567	0.95086	0.096524	1.52336	0.00245581	0.0366736	0.999954	1.76998	0.000429336	1.98474	0.000119047
s6_2240	0.0942973	1	0.499528	0.703409	0.447159	0.623655	1.10434	0.0228136	1.55108	0.000521198	0.395391	0.999954	1.07674	0.0418366	1.35294	0.0114337
s6_22400	0.49807	1	0.526071	0.542104	0.502877	0.459251	1.11746	0.00703162	1.43482	6.09e-05	0.179262	0.999954	1.32767	0.00268387	1.52279	0.000249183
s6_22420	0.27223	0.999963	0.483937	0.587124	0.494861	0.14075	1.01998	0.00273317	1.23874	2.99e-05	0.11059	0.999954	1.3527	0.000233855	2.14055	7.8e-13
s6_22428	0.13336	0.999963	0.529617	0.352523	1.05687	5.18e-06	1.22912	0.00434153	1.77026	2.45e-07	0.215085	0.999954	2.03049	8.25e-10	1.86968	2.74e-09
s6_22430	0.261699	0.999963	0.259891	0.859539	0.0822267	0.926891	0.37974	0.276679	0.903315	0.00630282	0.180701	0.999954	1.18122	0.0095119	1.57919	7.69e-07
s6_22438	-0.06265	1	0.707571	0.452205	0.981128	0.0691438	1.45714	0.005444	1.95765	2.32e-05	0.131458	0.999954	1.90891	0.000145455	1.43349	0.0142622
s6_22444	0.0937419	1	-1.18569	0.00146189	-0.705483	0.0371626	-1.2196	0.0171987	-1.65974	1.39e-05	-0.34215	0.999954	-1.78185	9.63e-05	-1.46983	0.00587855
s6_22448	-0.143078	0.999963	0.623247	0.449192	0.770653	0.0123418	1.25494	0.000219626	1.56874	3.47e-06	0.22103	0.999954	1.72144	7.76e-06	0.952073	0.0070366
s6_22451	-0.987202	0.043013	-0.819167	0.139488	-0.525035	0.349548	-1.03813	0.042239	-1.28614	0.00134482	-0.0843538	0.999954	-1.8588	6.22e-05	-1.58268	0.000352623
s6_22461	0.123654	1	0.276816	0.890611	0.466512	0.642487	1.19771	0.0898437	1.93461	0.00240991	-0.0229494	0.999954	2.31132	8.39e-05	1.52093	0.0278286
s6_22474	-0.154389	0.999963	-0.404342	0.757023	-0.459683	0.424984	-0.875726	0.0187162	-1.04973	0.00317146	-0.114547	0.999954	-1.29871	0.000623185	-1.03498	0.00893099
s6_22477	-0.374621	0.999963	-0.756033	0.18755	-1.26089	7.31e-08	-1.74253	5.57e-10	-1.92927	4.68e-11	-0.140926	0.999954	-1.99576	2.35e-08	-1.42187	0.000392979
s6_22487	-0.0293864	0.999963	0.106606	0.927479	0.292301	0.42684	0.480898	0.254202	0.890782	0.050808	-0.0106077	0.999954	1.38679	0.00334518	1.27083	4.91e-06
s6_22491	0.240549	0.999963	0.384479	0.834026	0.400929	0.6307	1.52568	0.000473029	1.91559	1.89e-06	-0.0758351	0.999954	1.95799	1.62e-05	1.83887	4.9e-05
s6_22494	-0.254744	1	0.453802	0.642892	0.925984	0.0329603	1.39104	0.0102609	1.78572	4.32e-05	0.274077	0.999954	2.00725	6.82e-06	1.46395	0.000586937
s6_22498	0.403831	1	0.212053	0.907205	0.34626	0.607858	0.939342	0.0664494	1.47415	0.000111568	-0.318109	0.999954	1.39444	0.00174332	1.76907	8.05e-06
s6_22511	-0.0679088	1	0.459451	0.748762	0.971898	0.0526533	1.51489	0.0111792	1.80687	0.000153027	0.319673	0.999954	1.80981	0.000110525	1.55192	0.00366676
s6_22526	0.0338308	1	1.15474	0.0401352	1.06491	0.0100396	1.72818	8.63e-06	2.10209	2.01e-08	0.679043	0.506323	1.92104	3.2e-05	1.80837	0.000144313
s6_22533	-0.0581139	1	0.220411	0.913766	0.676203	0.374131	1.59344	0.0104163	2.04756	0.00016273	0.23126	0.999954	1.69715	0.00568037	1.33086	0.0602594
s6_22545	0.103534	0.999963	0.149618	0.893663	0.276434	0.558892	0.673758	0.160949	0.82661	0.059279	-0.131955	0.999954	1.37048	0.00240245	1.32008	0.000400301
s6_22546	0.0100236	0.999963	0.401113	0.762015	0.695318	0.0980548	1.0548	0.00966707	1.37097	2.52e-05	0.0441278	0.999954	1.44094	0.000108738	1.27537	0.00040137
s6_22547	0.395638	0.999963	0.15685	0.922425	0.195465	0.766159	0.496961	0.181595	0.882347	0.015989	0.173463	0.999954	1.0219	0.00654981	1.26479	0.000140729
s6_22570	0.175026	1	0.501883	0.730897	0.562913	0.491658	1.17572	0.0278676	1.68348	0.000411738	0.152934	0.999954	1.70968	0.000721566	1.47391	0.0123372
s6_22607	0.544801	0.705546	0.29753	0.861074	0.360813	0.596895	0.760663	0.0473936	1.0841	0.00141765	-0.129307	0.999954	1.10623	0.00269183	1.33039	0.000117632
s6_22608	0.121213	1	0.258034	0.894042	0.499169	0.454887	1.01173	0.0132695	1.36644	0.000116116	-0.132864	0.999954	1.48374	0.000121364	1.49634	0.000358948
s6_22619	-0.0586324	0.999963	0.691655	0.351359	0.515631	0.273546	0.961088	0.0106433	1.40247	0.00012757	0.168482	0.999954	1.36614	0.000848071	1.30495	0.000438824
s6_22621	-0.369358	1	-0.468046	0.76772	-0.459565	0.648893	-1.171	0.0869753	-1.63634	0.00415436	-0.115295	0.999954	-2.1067	0.000374396	-1.91649	0.00313181
s6_22625	-0.0305165	0.999963	0.895816	0.0890462	0.835213	0.0653859	1.30696	0.000198164	1.68979	8.03e-07	0.29995	0.999954	1.79652	5.46e-06	1.52871	9.78e-05
s6_22648	0.232763	1	0.358718	0.735971	0.185565	0.800214	0.537786	0.200524	0.504144	0.179379	0.0636575	0.999954	0.747626	0.0730149	1.2321	0.000738367
s6_22656	0.331108	1	0.430966	0.790648	0.606981	0.431982	1.28555	1	2.11136	0.00137122	-0.0812598	0.999954	2.5049	0.000126353	2.23367	0.00198468
s6_22658	0.398629	1	1.05007	0.070807	0.702898	0.249557	1.389	0.0103146	1.84461	0.000298844	0.287013	0.999954	2.00194	0.000269138	1.04987	0.0677606
s6_22677	-0.501377	1	-0.760528	0.161659	-0.825729	0.0198892	-1.17384	0.00663959	-1.3451	0.00100068	-0.300978	0.999954	-1.87553	0.000362592	-1.4347	0.0114409
s6_22679	-0.00363753	1	0.764427	0.155642	1.03448	0.0031581	1.50089	7.2e-06	2.02949	1.04e-09	0.40465	0.999954	2.01951	4.39e-08	1.90386	7.23e-07
s6_22681	0.200932	0.999963	0.14618	0.925536	0.418042	0.57495	0.920767	0.0490551	1.2947	0.00311133	-0.0218634	0.999954	1.71106	7.64e-05	2.06646	2.1e-07
s6_22684	0.208101	0.999963	0.34511	0.831596	0.346826	0.561059	0.837001	0.0444348	1.31376	0.000335992	0.259887	0.999954	1.59598	0.000194415	1.42892	3.98e-05
s6_22714	0.307541	1	0.636794	0.408066	0.580289	0.254122	1.04173	0.00497428	1.42778	3.28e-05	0.480232	0.999954	1.40415	0.000856044	1.2322	0.00263945
s6_22719	-0.904424	0.0213223	-0.445796	0.768162	-0.493777	0.0924804	-0.889721	0.015632	-0.892172	0.00512461	-0.0624764	0.999954	-0.652284	0.155119	-1.32367	5e-05
s6_22721	0.0340925	1	0.424872	0.731308	0.585945	0.0429832	0.869756	0.106532	1.22841	0.00610256	0.44954	0.999243	1.65986	4.5e-05	1.49102	5.61e-06
s6_22728	-0.514969	0.533064	-0.453796	0.467703	-0.302182	0.454659	-0.46459	0.10855	-0.699702	0.022744	-0.0736776	0.999954	-0.854692	0.0228523	-1.10142	0.000251654
s6_2273	-0.0025413	0.999963	-0.401899	0.607113	-0.722055	0.0137871	-0.85388	0.0245729	-1.24776	0.000786341	-0.14508	0.999954	-1.39288	0.000256602	-1.07015	0.00398312
s6_22735	-0.312662	0.999963	0.355903	0.826669	0.459264	0.582176	0.88879	0.0330241	1.33125	0.000895833	0.281117	0.999954	1.64701	5.31e-05	1.2771	0.00411027
s6_22737	-0.276547	0.999963	-0.361601	0.828282	-0.476919	0.480811	-1.0835	0.0052143	-1.41816	0.000113879	-0.0923802	0.999954	-1.12245	0.0182424	-1.56365	0.000113991
s6_22748	-0.234152	0.999963	-0.403535	0.816158	-0.295688	0.789343	-0.784105	0.130195	-1.18014	0.0107067	-0.148815	0.999954	-1.59024	0.000578831	-1.57295	0.00134815
s6_22761	-0.303562	0.999963	-0.496371	0.46953	-0.724847	0.0258145	-1.14006	0.00465507	-1.2302	4.91e-05	0.0111428	0.999954	-1.31612	1.4e-05	-1.36189	1.22e-07
s6_22771	0.268026	0.999963	0.448217	0.683675	0.619545	0.0295924	1.137	2.3e-05	1.61123	5.08e-10	0.0116051	0.999954	1.68509	7.96e-08	2.02777	8.7e-13
s6_22778	-0.400834	0.999963	-0.242206	0.85521	-0.202619	0.835872	-0.756141	0.0355314	-0.726048	0.0273183	0.170898	0.999954	-0.748961	0.0780798	-1.68448	2.13e-05
s6_2279	0.243814	0.999963	-0.76969	0.0708135	-1.07993	1.21e-06	-0.726273	0.137407	-1.04955	0.00191641	-0.104916	0.999954	-0.930217	0.0167428	-0.271747	0.456485
s6_22792	-0.195911	1	-0.578942	0.38338	-0.688328	0.0467664	-0.810237	0.207528	-1.1656	0.0574488	-0.237027	0.999954	-1.87472	0.000716046	-1.69998	2.77e-05
s6_22799	-0.0970313	1	0.588614	0.53434	0.636721	0.236531	0.8629	0.0509617	1.16361	0.00265381	0.222185	0.999954	1.27017	0.00479432	1.67585	8.78e-05
s6_22817	0.218517	0.999963	-0.29678	0.871577	-0.585704	0.0799906	-0.15875	0.746888	0.431822	0.224869	-0.23224	0.999954	0.845189	0.0249729	1.53112	3.89e-06
s6_22819	-0.12592	1	-0.405069	0.707156	-0.727458	0.140785	-1.23112	0.0186711	-1.63841	0.0045377	-0.339797	0.999954	-2.29256	1.15e-05	-1.73119	0.00040137
s6_22825	-0.0984137	0.999963	0.379099	0.757079	0.684072	0.0171164	0.900329	0.00195344	1.2116	1.09e-05	0.000445383	0.999954	1.17107	0.00117038	0.967049	0.00455545
s6_22831	0.151543	0.999963	0.485	0.676693	0.445167	0.304215	0.334396	0.381979	0.802586	0.00704341	0.220251	0.999954	0.706784	0.0506484	1.22513	0.000211004
s6_22834	-0.0158478	0.999963	-0.2039	0.906162	-0.428185	0.556493	-1.14651	0.00371368	-1.40333	0.000291384	-0.0260381	0.999954	-1.52249	0.000218329	-1.36093	0.00169713
s6_22840	0.230923	1	0.932851	0.0503282	1.46706	1.93e-05	1.93978	1.5e-05	2.34508	1.78e-10	0.614289	0.681021	2.24594	1.48e-08	2.39529	2.74e-09
s6_22850	0.0954612	1	0.206849	0.900203	0.526379	0.52715	1.03686	0.0614175	1.74667	3.28e-05	-0.370065	0.999954	1.9893	4.83e-06	1.5178	0.0004457
s6_22873	-0.550241	0.726952	-0.632228	0.267682	-0.460221	0.189774	-0.773599	0.023549	-1.00172	0.00594208	-0.200639	0.999954	-1.1912	0.00897284	-1.2703	0.000384905
s6_22883	0.13256	1	0.879453	0.0826843	1.12635	0.01315	1.52191	0.000609527	1.60135	8.5e-05	-0.0116518	0.999954	1.68177	0.000337968	1.0068	0.0630992
s6_22902	0.245398	1	0.570572	0.226118	0.452693	0.46965	1.0368	0.0154927	1.53591	4.67e-05	0.543076	0.499012	1.63616	2.17e-05	1.87257	7.64e-09
s6_22905	-0.542219	0.623643	-0.459418	0.53891	-0.324106	0.522578	-0.757196	0.0454282	-1.02823	0.00791778	-0.140886	0.999954	-1.37847	0.000149487	-1.40931	3.24e-05
s6_22910	-0.192526	1	-0.25843	0.897042	0.459452	0.611981	1.7119	0.000334254	2.06699	3.77e-06	-0.395072	0.999954	2.36426	1.57e-07	2.35072	1.35e-06
s6_22938	0.0118617	1	-0.186597	0.923802	-0.123321	0.911006	0.461724	0.354421	0.906254	0.0260627	-0.173025	0.999954	1.10226	0.0125553	1.452	0.000932677
s6_22944	0.233555	0.999963	0.310577	0.860714	0.120242	0.91666	0.682286	0.105856	1.18575	0.000719487	-0.122913	0.999954	1.28183	0.00110319	1.50812	9.21e-05
s6_22945	0.160663	1	0.497019	0.740574	0.533795	0.550811	1.02686	0.102779	1.74462	0.000355482	0.124106	0.999954	1.62586	0.00287632	1.33785	0.0316013
s6_2295	-0.0280001	0.999963	0.38937	0.759065	0.247242	0.79391	0.701488	0.10147	1.07804	0.0113078	0.159718	0.999954	1.49696	0.000405854	1.30877	0.00212546
s6_22979	0.130036	1	0.45958	0.741603	0.563299	0.341016	0.82143	0.0834685	1.50067	0.000110034	0.147999	0.999954	1.37098	0.000779055	1.56538	0.000129337
s6_22994	-0.314634	0.999963	-0.509091	0.727574	-0.94083	0.0721993	-1.60289	0.000114624	-1.80102	3.81e-05	-0.119306	0.999954	-1.97964	3.3e-06	-1.86836	7.53e-05
s6_23	0.760845	0.390789	0.406052	0.761645	0.83382	0.136013	2.84098	1.26e-10	2.81865	1.22e-07	0.464171	0.999954	2.2321	3.98e-06	0.81596	0.100746
s6_23005	-0.480412	0.985265	-0.22511	0.864612	-0.299826	0.72581	-0.846407	0.0413497	-0.98901	0.00708989	0.0397164	0.999954	-1.54902	0.00027693	-1.69407	4.47e-05
s6_23011	-0.0622137	0.999963	-0.591409	0.46404	-1.05872	0.00250226	-1.32748	0.000286436	-1.46609	0.000109198	0.0211014	0.999954	-1.82536	1.14e-05	-2.14035	3.66e-08
s6_23022	-0.227954	0.999963	-0.564131	0.329387	-0.667547	0.00174152	-1.09744	0.000441791	-0.931608	0.00285348	-0.284771	0.999954	-0.314981	0.517252	-0.63336	0.0639701
s6_23053	-0.331619	0.999963	-0.21966	0.893644	-0.218712	0.7325	-0.864805	0.000874228	-0.973442	0.000180001	0.218586	0.999954	-0.884054	0.0105739	-1.12752	8.66e-05
s6_23116	-0.643714	0.621092	-0.527304	0.690177	-0.635595	0.315361	-1.10896	0.00778298	-1.44992	0.000185501	-0.223001	0.999954	-1.63523	5.98e-05	-1.81502	3.31e-05
s6_23119	-0.0787895	0.999963	0.413806	0.331932	0.447847	0.111901	0.722262	0.0219078	0.965266	0.00997585	0.165234	0.999954	1.39648	0.000112781	1.25291	0.000265775
s6_23134	0.0350458	0.999963	0.659806	0.41285	0.479681	0.516818	0.930602	0.0329281	1.26906	0.00271123	0.213022	0.999954	1.60485	0.000394374	1.28766	0.0041394
s6_23136	-0.0505797	0.999963	-0.379574	0.837403	-0.495939	0.549098	-1.27088	0.00865609	-1.82558	0.000145842	-0.119395	0.999954	-1.90757	0.000136158	-1.54515	0.00308059
s6_23179	-0.396081	0.999963	-0.653501	0.3782	-0.605257	0.222732	-1.02414	0.00754761	-1.42335	8.17e-05	-0.303869	0.999954	-1.55305	7.37e-05	-1.81284	5.41e-06
s6_23194	-0.0607061	0.999963	-0.242132	0.900652	-0.417785	0.661292	-1.00353	0.0418823	-1.38222	0.00112014	-0.0843929	0.999954	-1.62953	0.000572274	-1.57936	0.00137321
s6_23219	-0.633796	0.415974	-0.536462	0.416312	-0.49662	0.293382	-1.02322	0.00872365	-1.09495	0.00446378	-0.153719	0.999954	-1.5741	4.29e-05	-1.56475	8.65e-06
s6_2322	-0.121398	0.999963	-0.105857	0.917637	-0.514577	0.324308	-0.927329	0.0110916	-1.20745	0.000715812	-0.0193558	0.999954	-1.33733	6.63e-05	-1.19838	3.01e-05
s6_23241	-0.257748	0.999963	-0.787355	0.196113	-1.02067	5.58e-06	-1.45212	2.8e-05	-1.61058	1.82e-07	-0.0610194	0.999954	-1.74639	4.74e-07	-1.71423	4.05e-08
s6_23255	-0.283729	0.999963	-0.465559	0.500327	-0.548979	0.0751816	-0.789842	0.00872365	-1.07298	0.000410941	-0.185602	0.999954	-1.22749	0.00176781	-1.3104	0.000181919
s6_23279	-0.446246	0.999963	-0.314505	0.762015	-0.410038	0.541729	-0.887518	0.0565912	-1.48756	2.44e-05	-0.219296	0.999954	-1.7355	9.76e-05	-1.80135	3.18e-06
s6_23317	0.346569	0.999963	0.518926	0.62542	0.284087	0.708582	0.666241	0.0273686	0.913112	0.00165046	0.125111	0.999954	1.17636	0.00131811	1.30903	1.68e-05
s6_23324	-0.138626	0.999963	-0.325809	0.601177	-0.547083	0.084585	-0.817851	0.00423045	-1.02039	0.00137501	-0.22473	0.999954	-1.06638	0.00088008	-0.956605	0.00139374
s6_2333	-0.38435	0.994224	-0.272973	0.840705	0.00691852	0.993482	-0.571	0.0602058	-0.881333	0.00223119	0.0572377	0.999954	-1.09766	0.00302353	-1.22436	1.61e-05
s6_23334	-0.100144	0.999963	-0.278513	0.870694	-0.418607	0.515744	-0.916676	0.0139375	-1.21857	0.000694927	-0.134882	0.999954	-1.34128	0.000679011	-1.12281	0.00401967
s6_23358	-0.184297	0.999963	-0.892422	0.0788927	-1.10976	3.1e-05	-1.73854	3.16e-09	-1.90598	6.95e-10	-0.177786	0.999954	-1.63556	3.58e-06	-1.49338	1.48e-05
s6_23361	0.0349644	0.999963	-0.515929	0.714398	-0.853871	0.15968	-1.44595	0.00643313	-1.7383	0.00055289	-0.0745988	0.999954	-1.43721	0.00730312	-1.6264	0.00589128
s6_23369	-0.0340357	0.999963	0.265572	0.72789	0.339962	0.288572	0.66076	0.063891	0.848821	0.0344894	0.121978	0.999954	1.3144	0.00122926	1.08042	0.00093122
s6_23379	0.328871	0.999963	-0.474477	0.607667	-0.75127	0.000952484	-0.414156	0.394101	-0.443906	0.190523	-0.192674	0.999954	-0.552769	0.139089	-0.0140779	0.977613
s6_23397	-0.149389	0.999963	-0.259803	0.896563	-0.423821	0.664195	-1.14411	0.0201568	-1.51939	0.000945168	-0.0995521	0.999954	-1.62609	0.000700538	-1.35487	0.0113105
s6_23399	0.161618	0.999963	0.252194	0.856618	0.314276	0.674404	0.581468	0.287614	0.918945	0.0519816	0.219543	0.999954	1.41009	0.00239849	1.35376	1.13e-05
s6_2341	-0.484879	0.85868	-0.276256	0.850764	-0.526872	0.1252	-0.88726	0.00952698	-1.14583	0.00186505	0.0119348	0.999954	-1.42326	0.000151962	-1.79147	1.18e-06
s6_23416	-0.883621	0.0720862	-0.583791	0.415475	-0.202296	0.815799	-0.811163	0.0294053	-1.0096	0.00894194	-0.0352303	0.999954	-1.17048	0.00150362	-1.42846	6.73e-05
s6_23430	-0.122563	0.999963	0.236159	0.891191	0.0038146	0.99816	0.384918	0.378927	0.751266	0.0293948	0.0551315	0.999954	1.19794	0.00146454	1.41848	0.000226317
s6_23448	-0.403423	0.985265	-0.255017	0.880928	-0.198895	0.745254	-0.512863	0.15854	-0.687241	0.0192664	-0.0421144	0.999954	-0.305877	0.542799	-1.01515	0.000941134
s6_23455	-0.154808	0.999963	-0.423587	0.580366	-0.554436	0.0329995	-0.906287	0.0283528	-1.19479	0.00523391	-0.184225	0.999954	-1.58847	0.00020592	-1.40341	1.2e-05
s6_23457	0.0131082	0.999963	-0.547664	0.0754934	-0.439888	0.106171	-1.00239	0.000420108	-1.07871	5.54e-05	-0.189413	0.999954	-1.23283	0.000375633	-1.29347	1.58e-05
s6_23478	0.119403	0.999963	-0.651896	0.0703604	-1.13418	0.000191152	-1.14329	0.0169487	-1.43794	0.000490995	-0.0932017	0.999954	-1.44283	6.93e-05	-1.12204	0.00488772
s6_2348	0.00603274	0.999963	-0.446014	0.177973	-0.9415	8.35e-05	-1.07996	5.88e-05	-1.00058	0.00335411	-0.178892	0.999954	-1.18197	0.0141044	-1.11184	2.28e-05
s6_23482	-0.630204	1	-0.231356	0.903356	-0.128684	0.860742	-0.702151	0.0700649	-0.986616	0.0151098	-0.272589	0.999954	-1.52336	0.000322883	-1.57368	6.41e-05
s6_23498	-0.536478	0.469367	-0.211392	0.861074	-0.318794	0.349548	-0.604927	0.030973	-0.797584	0.00546093	0.088673	0.999954	-0.737074	0.0382262	-1.16757	5.84e-05
s6_23511	-0.380211	0.999963	1.43402	5.24e-05	1.69843	1.43e-06	2.37399	5.08e-07	3.07419	3.74e-11	0.396104	0.999954	3.66493	1.06e-20	3.54965	3.38e-19
s6_23530	-0.32645	0.999963	-0.34942	0.589416	-0.547833	0.0389367	-0.776276	0.0221653	-0.733852	0.0154978	-0.00845521	0.999954	-0.652061	0.0528045	-1.2145	6.78e-05
s6_23542	-0.259084	0.999963	-0.729656	0.0125837	-0.791629	0.000524223	-1.00523	0.0121587	-1.17326	0.0026588	-0.0779544	0.999954	-1.22224	0.00304932	-0.934373	0.00186067
s6_23557	-0.303014	0.999963	-0.176755	0.913766	-0.327063	0.761215	-0.684948	0.220785	-0.982218	0.0193319	0.0521457	0.999954	-1.18947	0.00476415	-1.46018	0.000320311
s6_23603	0.206041	0.999963	0.233364	0.887471	0.466121	0.356902	1.05666	0.00060555	1.2396	0.000868209	0.125258	0.999954	1.46011	0.000178437	1.28059	8.77e-05
s6_23608	-0.571819	0.726952	-0.740671	0.207327	-0.719973	0.0581223	-1.04649	0.00332517	-1.14874	0.00171037	-0.00824504	0.999954	-1.36414	0.00100241	-1.66658	1.18e-05
s6_23609	-0.243902	0.999963	-0.235801	0.903356	-0.306414	0.777158	-0.955873	0.0607407	-1.41966	0.000581824	-0.0915319	0.999954	-1.62198	0.000153173	-1.53586	0.00134582
s6_23632	-0.25463	0.999963	-0.168318	0.86605	-0.245859	0.593441	-0.498569	0.0807222	-0.718003	0.00767777	-0.0373658	0.999954	-0.819339	0.0225273	-1.093	7.18e-05
s6_23638	0.12962	0.999963	-0.0495408	0.971034	-0.568717	0.359297	-1.02143	0.0618076	-1.36437	0.0015195	-0.292929	0.999954	-1.91011	0.000122243	-1.31533	0.00190289
s6_2364	0.293225	0.999963	0.723224	0.127754	0.578771	0.156989	1.03371	0.000330966	1.29957	0.000346549	0.221574	0.999954	1.77089	7.36e-06	1.89045	1.06e-06
s6_23642	0.108141	0.999963	-0.0628257	0.956002	-0.520076	0.244933	-1.05071	0.00300297	-1.45461	0.000118158	-0.0668369	0.999954	-1.79798	1.2e-07	-1.54374	3.89e-06
s6_23651	0.483791	1	1.10525	0.0318343	1.04178	0.000870179	1.54371	0.00044002	1.99973	6.21e-08	0.0515168	0.999954	1.98579	2.04e-06	1.67827	1.69e-05
s6_2366	-0.0812728	0.999963	-0.338546	0.862012	-0.492286	0.598561	-1.32216	0.0152404	-1.59854	0.00231557	-0.114327	0.999954	-1.89989	0.000694022	-1.37805	0.0214543
s6_23682	-0.0198362	0.999963	-0.213666	0.897042	-0.730979	0.0524014	-0.938581	0.00876103	-1.49534	7.75e-07	-0.183885	0.999954	-1.25625	0.0022128	-1.41353	6.14e-05
s6_23689	-0.333199	0.999963	-0.280726	0.838517	-0.22194	0.693558	-0.523972	0.0917255	-0.753234	0.0094771	-0.0945024	0.999954	-0.611974	0.0932864	-1.01854	0.000819019
s6_23694	-0.38382	0.999963	-0.75641	0.270977	-0.942743	0.0292211	-1.51639	3.77e-05	-1.75088	3.38e-06	-0.22512	0.999954	-2.09394	5.46e-06	-2.03321	6.3e-07
s6_2370	-0.624189	0.724979	-0.389744	0.83575	-0.682694	0.239352	-1.27525	0.0052143	-1.3671	0.00107391	-0.0996447	0.999954	-1.33043	0.00469114	-2.10384	6.95e-06
s6_23702	-0.352344	1	-1.2499	0.000779373	-1.03826	0.0378547	-1.42484	0.00273006	-1.44568	0.000490995	-0.387947	0.999954	-1.71276	0.000501182	-1.39554	0.00565748
s6_23723	-0.176704	0.999963	-0.216744	0.897884	-0.2925	0.733343	-0.767116	0.0787724	-1.11442	0.00432161	-0.167043	0.999954	-1.45873	0.000787523	-1.49779	0.000644235
s6_23728	-0.00177443	0.999963	-0.387388	0.788531	-0.315504	0.595697	-0.903261	0.00700243	-1.10287	0.00423691	-0.241887	0.999954	-1.49566	7.3e-05	-1.48785	3.44e-05
s6_23743	-0.371109	0.999963	-0.227598	0.83645	-0.149874	0.848797	-0.453403	0.221427	-0.694143	0.0187695	0.0605655	0.999954	-0.767492	0.0256393	-1.10098	0.000522286
s6_23748	-0.275839	0.999963	-0.26448	0.884219	-0.484227	0.466411	-0.984901	0.0145765	-1.26537	0.000542682	-0.0750001	0.999954	-1.39865	0.00041101	-1.6575	8.59e-05
s6_23754	-0.0805845	0.999963	-0.222469	0.816981	-0.300863	0.632787	-0.625035	0.227424	-1.11331	0.00532143	-0.021158	0.999954	-1.32719	0.000151556	-0.975105	0.0066572
s6_2376	-0.303925	0.999963	-0.361912	0.826362	-0.549656	0.350784	-1.10374	0.00419626	-1.34058	0.000255852	-0.162108	0.999954	-1.45664	0.000209629	-1.56817	0.000195805
s6_23769	-0.143918	0.999963	-0.415828	0.604793	-0.259677	0.799312	-0.841003	0.0138055	-1.07493	0.00474327	-0.0556806	0.999954	-1.13341	0.00388638	-1.53605	2.11e-05
s6_23785	-0.294069	0.999963	-0.496876	0.677717	-0.782091	0.0510711	-1.17989	0.00183725	-1.26734	0.000836565	-0.0283522	0.999954	-1.19892	0.00355869	-1.14055	0.00756233
s6_23789	0.0069492	0.999963	-0.257489	0.89584	-0.527786	0.514853	-1.16644	0.0185519	-1.48421	0.0013934	-0.0992326	0.999954	-1.76328	0.000175367	-1.32208	0.0149542
s6_2380	-0.083948	0.999963	-0.638713	0.203877	-0.573008	0.0511711	-1.05905	0.000365234	-1.19503	7.32e-05	3.54e-05	0.999954	-1.10472	0.00106267	-0.876472	0.00188245
s6_23823	0.076759	0.999963	-0.271804	0.884965	-0.584496	0.399236	-1.06965	0.0358264	-1.26466	0.00569261	-0.17351	0.999954	-1.58621	0.000862506	-1.07854	0.0386134
s6_23845	-0.417387	0.999963	-0.478418	0.687766	-0.303489	0.702699	-0.52633	0.17862	-0.882339	0.020549	-0.327153	0.999954	-1.4016	0.00028984	-1.40316	0.000185058
s6_23846	-0.236847	0.999963	-0.445833	0.762015	-0.309299	0.754955	-0.889998	0.048824	-1.11248	0.00771372	-0.259211	0.999954	-1.30854	0.0027197	-1.53731	0.000973123
s6_23855	-0.0826651	0.999963	-0.15406	0.931374	-0.318323	0.773821	-1.15133	0.0165721	-1.52615	0.000319807	-0.0528267	0.999954	-1.56249	0.000652562	-1.47777	0.00284222
s6_23877	-0.411211	1	-0.514092	0.382166	-0.59985	0.280798	-1.09235	0.0258386	-1.6163	0.00122453	-0.400261	0.999954	-1.83881	0.00190242	-1.67316	1.01e-05
s6_23878	0.351199	1	0.375203	0.798164	0.412468	0.442842	0.980942	0.0168817	1.22414	0.000274699	-0.125266	0.999954	1.11289	0.00526214	1.44972	0.000266568
s6_23890	-0.197057	0.999963	0.218994	0.859624	0.373591	0.532449	0.675651	0.0766037	0.943645	0.0147452	0.262787	0.999954	1.37256	0.000731042	0.60504	0.117248
s6_239	0.0309504	0.999963	0.302959	0.75614	0.47947	0.253045	0.958748	0.0455671	1.23523	0.0133803	-0.0352623	0.999954	1.83476	0.000137936	1.64122	7.61e-06
s6_23909	0.186928	0.999963	0.589936	0.467832	0.556213	0.168774	1.0452	0.0012975	1.1235	0.00113105	0.0118318	0.999954	1.23578	0.000982469	1.13496	0.00197446
s6_23919	-0.0928264	1	-0.290493	0.863756	-0.60402	0.194565	-1.19214	0.0337859	-1.29981	0.0171889	-0.16652	0.999954	-1.52226	0.0214562	-1.9938	1.81e-05
s6_23937	0.0653624	0.999963	0.643536	0.445649	0.576864	0.360983	0.992188	0.00748171	1.08945	0.00149687	0.173224	0.999954	1.32227	0.000792952	1.07054	0.0104291
s6_23988	0.0556818	0.999963	-0.243956	0.873247	-0.428273	0.43236	-0.795357	0.0222605	-1.15817	0.000294597	-0.180007	0.999954	-1.0636	0.00941283	-0.920871	0.0155232
s6_240	-0.0434898	0.999963	0.493342	0.735971	0.467739	0.604739	1.08836	0.0238282	1.45733	0.00166712	0.112558	0.999954	1.67851	0.000777108	1.33064	0.0132388
s6_24003	-0.0585757	1	-0.344157	0.858659	-0.496434	0.586321	-1.25516	0.0309246	-1.85749	0.000564405	-0.341124	0.999954	-1.52844	0.0301133	-1.68335	0.00692676
s6_24020	-0.0340869	0.999963	0.981381	0.000762839	0.944624	5.21e-05	1.07864	0.0144254	1.31564	2.89e-05	0.301071	0.999954	1.46229	1.48e-05	1.05179	0.00332468
s6_24025	-0.407616	0.999963	-0.42012	0.798164	-0.447029	0.559306	-0.786012	0.129885	-0.976307	0.0140936	0.0253355	0.999954	-1.1774	0.00533085	-1.61027	0.00048196
s6_2403	0.427344	0.875199	0.781845	0.0301587	0.58986	0.04399	0.729908	0.0105061	0.784761	0.00469978	0.282087	0.999954	0.858074	0.0130358	1.05597	0.000275028
s6_24059	-0.159267	0.999963	-0.486409	0.412973	-0.458756	0.0540385	-0.480811	0.113743	-0.537842	0.0539064	-0.020545	0.999954	-0.557722	0.126087	-1.031	0.000706743
s6_24062	-0.648492	0.551625	-0.234269	0.879324	-0.519542	0.346451	-0.823261	0.04735	-0.928565	0.00815812	-0.0908531	0.999954	-1.05918	0.0272363	-1.43928	0.000276831
s6_24068	-0.012242	0.999963	-0.787656	0.00476648	-0.935481	0.04369	-1.37765	0.0001106	-1.36774	3.39e-06	-0.017539	0.999954	-1.30508	0.000382523	-1.15383	0.000499177
s6_24073	-0.0564666	0.999963	0.501139	0.567136	0.568746	0.330897	0.845503	0.0294696	1.10843	0.00515811	0.190844	0.999954	1.43856	0.000528312	1.18428	0.00443197
s6_24084	-0.326564	1	-0.0215918	0.989027	0.658023	0.354858	1.44398	0.019013	1.95572	0.00012069	0.188873	0.999954	2.42713	1.4e-06	1.68347	0.00569983
s6_24093	-0.360211	0.999963	-0.398583	0.762015	-0.190053	0.817197	-0.869378	0.0119669	-0.904368	0.0142833	-0.103773	0.999954	-1.06939	0.0105184	-1.44811	9.33e-05
s6_241	-0.160992	0.999963	-0.519415	0.170957	-0.790636	0.0504652	-1.12237	0.0401051	-1.50111	0.00231557	-0.0733513	0.999954	-1.77785	0.000307026	-1.25438	0.000387427
s6_2411	-0.398975	0.999963	-0.502515	0.731502	-0.655546	0.360651	-1.41626	0.00293043	-1.74974	0.000174352	-0.132122	0.999954	-1.86767	0.000150487	-1.71987	0.00106869
s6_24119	-0.087487	0.999963	-0.292778	0.883342	-0.382727	0.73219	-1.20373	0.0466601	-1.69571	0.000827201	-0.115284	0.999954	-1.82498	0.000441716	-1.68001	0.00489869
s6_24143	-0.073521	0.999963	-0.241573	0.897042	-0.453975	0.563234	-0.89711	0.0389932	-1.40866	0.000514152	-0.092297	0.999954	-1.46667	0.000664042	-1.18492	0.0106513
s6_24164	0.0192177	0.999963	0.456986	0.693718	0.451298	0.506805	0.854582	0.0443413	1.21858	0.000860104	0.219733	0.999954	1.29956	0.0017717	0.853017	0.0467641
s6_24184	-0.668525	1	-1.4416	0.000352887	-1.40884	0.000579326	-1.27479	0.00564022	-0.85243	0.0632216	-1.24331	0.000786695	-0.747273	0.154746	-0.879159	0.0687778
s6_24185	-0.218473	0.999963	-0.496216	0.587682	-0.823357	0.0313216	-0.958677	0.0188416	-1.25946	0.000378598	-0.158183	0.999954	-1.02595	0.0223397	-1.40193	0.000458968
s6_24195	-0.2283	0.999963	-0.0858305	0.954739	-0.168885	0.854258	-0.684033	0.086863	-0.995648	0.00363783	0.0489113	0.999954	-0.752243	0.0871143	-1.3482	0.000549486
s6_24201	0.505045	1	0.561356	0.270536	0.604777	0.232298	1.0908	0.0133821	1.49067	0.000111404	0.330438	0.999954	1.45707	0.00021782	1.48937	0.000110987
s6_24211	0.241984	0.999963	0.814426	0.0393098	0.760449	0.00431489	0.939496	0.0129515	1.09722	0.00040557	0.413104	0.999243	1.20523	0.00137088	1.09182	0.000929784
s6_24225	-0.228524	0.999963	0.413141	0.763069	0.467162	0.552164	1.02141	0.0260652	1.37453	0.00128563	0.125111	0.999954	1.58258	0.000664042	1.17087	0.0208327
s6_24234	0.265318	0.999963	0.625781	0.540691	0.45985	0.584032	0.88381	0.0785519	1.3198	0.002787	0.175785	0.999954	1.2037	0.0104927	1.67661	0.000710692
s6_24240	-0.333025	0.999963	-0.195121	0.900203	-0.33818	0.697001	-0.717475	0.157899	-1.17004	0.00582673	-0.0683711	0.999954	-1.52432	0.000411384	-1.70033	0.000160505
s6_24245	-0.0270664	0.999963	0.66993	0.478483	0.623789	0.406435	1.3046	0.00591741	1.79113	0.000142552	0.189705	0.999954	2.18191	3.58e-06	1.77101	0.000720234
s6_2430	-0.0332505	0.999963	-0.387325	0.83645	-0.646875	0.39263	-1.546	0.00208881	-1.88974	0.000194745	-0.158902	0.999954	-2.12732	7.08e-05	-1.46878	0.010596
s6_24304	-0.0370463	0.999963	0.653955	0.411401	0.754205	0.197591	1.19234	0.00183842	1.49844	2.43e-05	0.361968	0.999954	1.91727	8.63e-07	1.30501	0.00235225
s6_24319	-0.287647	0.999963	-1.02533	0.000186461	-0.778679	0.000766696	-0.537523	0.163622	-0.505893	0.111954	-0.113853	0.999954	-0.574459	0.138319	-0.651424	0.103891
s6_24366	-0.336785	0.999963	-0.477574	0.278765	-0.198987	0.732894	-0.656767	0.019471	-0.645231	0.028064	-0.0976591	0.999954	-0.816973	0.0306179	-1.06636	0.000376402
s6_24373	-0.110967	0.999963	0.646718	0.353812	0.537182	0.37864	0.903684	0.0154643	1.29602	9.53e-05	0.192186	0.999954	1.64762	4.22e-06	1.13622	0.00172347
s6_24375	0.193872	1	0.589524	0.54116	0.657716	0.050552	1.14179	0.00083934	1.65791	9.58e-07	0.042692	0.999954	1.6214	7.28e-06	1.53703	1.98e-05
s6_24393	0.29964	0.999963	0.648086	0.509853	0.673207	0.25139	1.17952	0.00235465	1.94604	2.35e-08	0.255627	0.999954	2.18001	2.7e-07	1.62089	0.00019335
s6_24396	0.0771782	0.999963	-0.334212	0.783865	-0.67824	0.0687662	-0.977082	0.010902	-1.32582	0.000211875	-0.100141	0.999954	-1.257	0.000779274	-0.863544	0.0303511
s6_24404	0.00513437	0.999963	0.847756	0.0720727	0.908879	0.00617696	1.13842	0.00700846	1.4912	0.000154715	0.463588	0.999954	1.74075	5.67e-05	1.43998	7.28e-05
s6_24414	-0.0121595	0.999963	-0.483487	0.725828	-0.594152	0.433063	-1.21421	0.00918169	-1.56946	0.000390066	-0.182604	0.999954	-1.75541	0.000508724	-1.37253	0.00523871
s6_24416	-0.127268	1	0.965104	0.0242308	1.01309	0.00797511	2.0414	0.000223956	2.44018	4.2e-07	0.505682	0.999954	2.87213	1.34e-09	1.58297	0.000158568
s6_24427	-0.169177	0.999963	-0.471257	0.734198	-0.48683	0.535071	-0.847732	0.0545456	-1.37259	0.000873112	-0.194236	0.999954	-1.4847	0.00105629	-1.41015	0.00301687
s6_24461	0.36616	0.999963	-0.338305	0.849558	-0.823315	0.168371	-1.60481	0.000732775	-1.90592	4.73e-05	-0.12212	0.999954	-1.64651	0.000652721	-1.38779	0.0131108
s6_24469	-0.33568	0.999963	-0.404854	0.661753	-0.407194	0.245619	-0.567387	0.0500744	-0.786059	0.0106351	-0.109171	0.999954	-0.869686	0.00895656	-1.0236	0.000884539
s6_24475	0.174532	0.999963	0.483528	0.374509	0.631784	0.139926	0.748758	0.0500744	1.21133	0.000424126	0.563944	0.339018	1.5821	4.84e-05	1.29851	0.000148175
s6_24508	0.0505093	0.999963	0.734774	0.267119	0.650198	0.228165	1.04303	0.00605919	1.30019	0.000330784	0.337597	0.999954	1.43375	0.000600828	1.43642	0.000772857
s6_24520	-0.160688	0.999963	-1.0191	0.000865625	-0.581926	0.0965303	-0.247853	0.681635	-0.64836	0.104346	-0.413448	0.999954	-0.739054	0.132155	-0.460094	0.260726
s6_24539	-0.185918	0.999963	-0.381716	0.777118	-0.2928	0.691981	-0.684182	0.0548813	-1.00988	0.00372154	-0.0878383	0.999954	-1.3962	0.000168988	-1.41659	0.000172567
s6_24579	-0.132738	0.999963	0.1426	0.92172	0.406526	0.3931	0.817441	0.0112099	0.974597	0.00425195	-0.0384901	0.999954	1.28023	0.000907501	0.906076	0.0120801
s6_2459	0.0736743	0.999963	-1.07978	9.3e-06	-0.97363	1.29e-05	-0.898306	0.00399713	-0.768942	0.0112069	-0.955489	7.04e-05	-0.342558	0.432342	-0.366051	0.32182
s6_24591	-0.0364777	0.999963	0.462628	0.593365	0.695938	0.0660447	0.961947	0.0109311	1.27103	0.00273269	0.418686	0.999954	1.79377	2.24e-05	1.33804	0.00107521
s6_24602	-0.227226	0.999963	-0.58433	0.607466	-0.463341	0.198687	0.0847999	0.851368	0.279309	0.523425	-0.769217	0.250833	0.669667	0.0825071	1.16047	0.000481794
s6_24631	-0.243207	0.999963	0.316289	0.85333	0.618709	0.26721	1.05049	0.0298856	1.40236	0.0010958	0.259294	0.999954	1.60182	7.25e-05	1.28437	0.00449498
s6_24634	0.120549	0.999963	0.170857	0.896757	0.229297	0.710927	0.66265	0.0343502	0.955331	0.00188301	-0.0604582	0.999954	1.20273	0.000267643	1.26849	2.07e-05
s6_24639	-0.0774213	0.999963	-0.22704	0.8747	-0.476581	0.142766	-0.782055	0.00923533	-1.13239	0.000129042	-0.161311	0.999954	-1.15693	0.000396546	-1.04074	0.00084289
s6_24642	0.235232	0.999963	0.519768	0.311082	0.453028	0.200299	0.604414	0.0516357	0.872633	0.00607471	0.367249	0.999954	1.01849	0.0104955	1.08478	0.000624862
s6_24649	0.121256	1	-0.180161	0.906648	-0.0783675	0.938524	0.373108	0.44467	0.815447	0.0370586	-0.0425061	0.999954	0.990441	0.0209826	1.388	0.000394369
s6_24659	-0.0794083	0.999963	-0.410347	0.787502	-0.544248	0.271108	0.298622	0.58188	0.718264	0.179995	-0.341082	0.999954	1.39334	0.00180085	1.54196	4.09e-05
s6_2466	0.167391	0.999963	-0.24672	0.818298	-0.740516	0.0056386	-1.18325	0.00054507	-1.29117	3.89e-05	-0.0718951	0.999954	-1.39984	4.81e-05	-1.49424	2.38e-06
s6_24671	-0.294919	0.999963	-0.326575	0.802107	-0.478715	0.508601	-0.647676	0.250369	-1.43622	0.00330841	-0.0998798	0.999954	-2.05778	2.18e-05	-1.76199	0.000123449
s6_24672	-0.362714	0.999963	-0.567296	0.51793	-0.740533	0.0384936	-1.20836	0.00030672	-1.54732	8.34e-06	-0.246277	0.999954	-1.72199	2.7e-06	-1.87235	6.96e-08
s6_24677	8.84e-05	0.999963	-0.174039	0.907844	-0.411639	0.431982	-0.948791	0.00637309	-1.39635	1.37e-06	-0.129412	0.999954	-1.24034	0.00295971	-1.45444	9.62e-06
s6_24682	-0.35467	0.999963	-1.09675	0.0405978	-0.628805	0.382892	-1.04173	0.0240708	-1.5305	0.000266926	-0.251699	0.999954	-1.59622	0.000746215	-1.57364	0.00140441
s6_24689	0.0594437	0.999963	1.05661	0.0308299	1.14665	0.00299005	1.47819	6.65e-05	1.49499	2.39e-05	0.514462	0.999954	1.54493	0.000264348	1.27415	0.00295149
s6_24702	0.0199404	1	-0.478639	0.584978	-0.502688	0.25473	-1.17051	0.0134215	-1.18326	0.0152994	-0.324215	0.999954	-1.87889	0.000190747	-1.66717	0.000221588
s6_24723	0.126395	1	0.576818	0.60225	0.724357	0.132326	1.44265	0.0188456	1.95703	8.41e-05	0.311328	0.999954	2.25074	2.93e-07	2.00481	3.89e-06
s6_24742	0.209415	1	0.570854	0.644168	0.549436	0.51937	1.33703	0.0196881	1.70972	0.000920677	0.521061	0.999954	1.79729	0.000837986	1.36824	0.0327745
s6_24764	-0.346046	0.999963	-0.555863	0.307479	-0.487816	0.225132	-1.02326	9.5e-06	-0.88541	0.00974986	-0.00236558	0.999954	-0.411754	0.453328	-1.08443	3.73e-05
s6_24784	-0.0475013	0.999963	0.0208916	0.985035	0.387641	0.47838	0.792755	0.0315285	1.24231	0.00170411	0.077283	0.999954	1.63396	2.62e-05	1.32617	0.000481854
s6_24860	-0.356769	0.999963	-0.255079	0.688572	-0.256688	0.652418	-0.392905	0.285035	-0.717793	0.00591163	-0.0216993	0.999954	-0.572774	0.0860285	-0.924343	0.000834746
s6_24900	-0.3035	1	-0.364146	0.731527	-0.648259	0.107041	-0.973179	0.0298856	-1.19711	0.00613102	-0.40117	0.999954	-1.63388	0.00236802	-1.46755	0.000831481
s6_24904	-0.194263	0.999963	0.538392	0.512374	0.546005	0.403406	0.937628	0.010929	1.39039	6.93e-05	0.270929	0.999954	1.67008	2.15e-05	1.05953	0.00821859
s6_24905	-0.0676391	0.999963	-0.0352504	0.979252	-0.359516	0.653824	-0.613587	0.289024	-0.99522	0.0460356	-0.168551	0.999954	-2.05931	0.000378473	-1.06036	0.0101076
s6_24916	-0.0186613	0.999963	0.702372	0.106608	0.560298	0.141473	0.760079	0.0197014	1.03038	0.00309091	0.420178	0.999954	1.23649	0.000967979	1.03923	0.00319683
s6_2492	-0.18255	1	0.368593	0.761645	0.77427	0.0496478	1.0997	0.0491695	1.34897	9.31e-05	0.410154	0.999954	1.30033	0.000782515	1.20127	0.000786782
s6_24922	0.291995	1	0.67863	0.309655	0.626593	0.162281	1.14229	0.00147496	1.60109	1.04e-06	0.502822	0.914615	1.42124	0.000185913	1.62992	2.13e-05
s6_24931	0.0202252	0.999963	-0.556677	0.315392	-0.478159	0.1909	-0.61745	0.0405354	-0.805766	0.00779604	-0.261399	0.999954	-1.18218	0.000715579	-0.745518	0.028803
s6_24935	-0.306032	1	-0.0500562	0.973965	0.696986	0.109528	0.575857	0.361304	1.36526	0.00137972	-0.215553	0.999954	1.60184	0.00021954	1.29049	0.00395006
s6_24949	0.337233	1	0.747459	0.325254	0.252761	0.828807	1.11197	0.0420173	1.82305	0.000341925	0.180715	0.999954	1.96278	0.000102876	2.37525	1.43e-06
s6_24969	0.136663	1	0.477372	0.71683	0.434651	0.596388	0.821857	0.084895	1.42114	0.000118051	0.0531519	0.999954	1.19634	0.0123078	1.19291	0.00848119
s6_24972	-0.303927	0.999963	0.482773	0.51658	0.604602	0.282409	0.978421	0.0082018	1.3138	0.000309832	0.258161	0.999954	1.61712	6.44e-05	1.34264	0.00101206
s6_24977	-0.0611912	1	0.173459	0.910607	0.226171	0.75797	0.836602	0.0200667	1.12042	0.000910141	0.603011	0.275551	1.09575	0.00425925	1.12105	0.00240977
s6_24989	0.282777	0.999963	0.92766	0.0594959	0.655963	0.154569	0.921677	0.0370893	1.3432	0.000890393	0.447663	0.999954	1.65706	6.76e-05	1.46435	0.000156619
s6_24995	-0.220268	1	0.148421	0.919363	0.660076	0.0806619	1.25151	0.00124135	1.57764	2.9e-06	0.24296	0.999954	1.73279	1.89e-06	1.3772	0.00023229
s6_25	-0.615248	0.251779	-0.355706	0.815497	-0.22917	0.655936	-0.807911	0.027108	-0.804144	0.0173718	0.0534165	0.999954	-0.376878	0.422115	-1.01706	0.000628815
s6_25017	0.253054	1	0.559786	0.653207	0.295033	0.801948	0.491697	0.434931	0.990556	0.0693468	0.537823	0.999954	0.779841	0.230158	1.60441	0.00077469
s6_25022	-0.137559	1	0.163745	0.927385	0.722791	0.197792	1.16118	0.0139752	1.67202	8.4e-05	0.396744	0.999954	1.67117	0.000592655	0.789395	0.165283
s6_25036	0.00786159	0.999963	0.709076	0.258707	0.688009	0.161833	0.954921	0.00871339	1.21484	0.000370646	0.37152	0.999954	1.46948	0.00031994	0.991383	0.0137254
s6_25037	0.27541	1	0.564433	0.61171	0.159646	0.841586	0.383937	0.394927	1.21597	0.00079618	0.455052	0.999954	1.41679	0.000783161	2.32061	2.9e-09
s6_25042	-0.183241	0.999963	0.0408134	0.977813	0.137783	0.908745	0.576055	0.222821	0.99997	0.0164584	0.152112	0.999954	1.40858	0.00083966	1.30297	0.00498034
s6_25057	0.404608	0.999963	0.301132	0.799219	0.332545	0.5439	0.833076	0.0109091	0.998835	0.0016605	0.432361	0.999954	0.753422	0.0510853	1.25447	0.000452245
s6_25064	0.304166	1	0.520457	0.70185	0.881355	0.0517862	1.01617	0.0426732	1.47539	0.00087218	0.253878	0.999954	1.42897	0.00350735	1.11962	0.0439705
s6_25065	-0.522796	1	1.054	0.0130683	1.25748	2.08e-05	1.06448	0.00345309	1.2508	0.000260833	0.451889	0.928892	1.44306	0.0013466	0.632679	0.10488
s6_25084	0.164619	1	0.682476	0.315392	0.757913	0.109791	0.954115	0.00496132	1.39966	2.02e-06	0.625662	0.597313	1.37763	0.000181852	1.26264	0.000316182
s6_25095	0.0374905	0.999963	0.721963	0.297764	0.689694	0.131476	1.01749	0.00379625	1.29214	0.000291556	0.285056	0.999954	1.55713	0.000835927	0.842243	0.0355976
s6_251	0.204045	0.999963	-0.548865	0.502086	-1.12832	0.00384191	-1.67666	6.13e-05	-1.73967	8.57e-05	-0.119188	0.999954	-2.01862	5.72e-05	-1.48329	0.00181782
s6_25116	0.0842373	1	0.349052	0.789179	0.370978	0.591446	0.921396	0.0213049	1.18	0.00181235	0.627541	0.294396	1.35407	0.000723075	1.49807	8.45e-05
s6_25128	0.270105	0.999963	0.540295	0.490442	0.275645	0.652437	0.835929	0.0112433	1.32032	6.95e-05	0.216095	0.999954	1.42516	5.32e-05	1.64161	1.96e-07
s6_25150	0.0296765	1	0.701421	0.325254	0.735944	0.0881546	0.903989	0.0314467	1.24282	0.000964857	-0.0647745	0.999954	0.739927	0.1209	0.821877	0.102637
s6_25157	-0.113407	0.999963	-0.419362	0.756666	-0.423152	0.586399	-0.907718	0.0258789	-1.20828	0.00133362	-0.228606	0.999954	-1.40362	0.00041901	-1.24361	0.00407834
s6_25170	0.286766	1	-0.00847618	0.995813	0.0972828	0.924315	0.740346	0.130843	1.25617	0.00191289	-0.129087	0.999954	1.43675	0.000982161	1.77235	1.8e-05
s6_25179	0.0890879	1	0.528935	0.398546	0.505239	0.262273	1.02274	0.00487254	1.27883	0.000171524	0.476472	0.87882	1.2684	0.00143097	1.09784	0.00521535
s6_25199	0.252905	0.999963	0.377007	0.759544	0.174094	0.794299	0.244691	0.587057	0.457939	0.213646	0.169959	0.999954	0.341708	0.460259	1.1573	0.000476753
s6_25226	-0.444036	0.999963	-0.362618	0.850837	-0.651319	0.389397	-1.15207	0.03637	-1.39674	0.0034597	0.0246901	0.999954	-1.67395	0.000776205	-1.3441	0.0183786
s6_25256	0.422582	0.999963	0.648519	0.290953	0.326675	0.586329	0.706909	0.048748	1.13931	0.000705136	0.936928	0.00217745	0.872291	0.051475	1.79569	1.16e-07
s6_25266	-0.463085	0.999963	-0.483259	0.719098	-0.512026	0.368658	-0.979697	0.0172941	-1.26046	0.00245581	-0.165906	0.999954	-1.52128	0.000664728	-1.48548	0.000260761
s6_25268	-0.0933408	0.999963	0.793705	0.0872686	1.37631	3.22e-06	1.68362	8.72e-07	1.8172	2.96e-08	0.590508	0.627742	2.00123	2.9e-08	1.24011	0.00242032
s6_25270	0.282866	0.999963	0.164218	0.925263	0.213179	0.81191	0.810144	0.0189211	1.00587	0.00310322	0.174123	0.999954	0.830441	0.090159	1.45539	2.87e-05
s6_25281	-0.162709	0.999963	-0.206948	0.893927	-0.568971	0.349548	-0.878427	0.135894	-1.31462	0.0057829	-0.10129	0.999954	-1.75781	0.000288092	-1.56094	0.000100668
s6_25302	-0.128115	0.999963	0.741639	0.265252	0.673464	0.25211	1.04676	0.0101029	1.34811	0.000529216	0.215113	0.999954	1.41828	0.000540838	1.37947	0.00165071
s6_25331	0.0819953	1	-0.112635	0.946454	0.0831831	0.956162	0.568829	0.462599	1.38193	0.0130855	-0.219902	0.999954	1.88196	0.000855646	1.58654	0.0125009
s6_25338	0.0563857	0.999963	0.851785	0.1288	0.867338	0.0797864	1.42214	0.00168464	2.01894	9.87e-07	0.465646	0.999954	2.50215	7.81e-09	2.39525	1.11e-08
s6_25352	-0.124544	1	0.503317	0.712042	0.631205	0.401446	1.91398	0.000177281	2.243	2.04e-06	0.298614	0.999954	2.25475	1.71e-06	1.56254	0.00520315
s6_25366	0.222279	1	1.07816	0.0724582	1.47716	0.000230448	1.82607	0.000152052	1.72596	0.00066158	0.0316116	0.999954	1.18554	0.0632029	1.06625	0.110569
s6_25383	0.37797	1	0.843756	0.115811	1.29664	0.000229425	2.0436	1.21e-07	2.31135	2.2e-10	0.511797	0.999954	2.49262	8.08e-10	2.00773	9.67e-07
s6_25390	-0.0207417	0.999963	0.25561	0.884965	0.161078	0.826134	0.801491	0.014393	0.997641	0.00195178	0.0605423	0.999954	0.958212	0.00939999	1.36075	0.000465714
s6_2541	-0.118726	0.999963	-0.268452	0.885818	-0.34486	0.687012	-1.03843	0.012265	-1.25632	0.000949043	-0.218379	0.999954	-1.14589	0.00848545	-1.16366	0.0117238
s6_25422	-0.793786	1	-1.26072	0.000330225	-0.777913	0.0360832	-1.4966	0.000123261	-1.30595	0.00266372	-0.632932	0.672989	-2.04987	0.000568459	-1.90436	2.44e-06
s6_25424	0.609431	0.574571	0.619222	0.253561	0.536995	0.350817	1.08708	0.00150197	1.20047	0.000830482	0.508969	0.722898	1.07594	0.00620927	1.0722	0.00673786
s6_25429	-0.227592	0.999963	-0.286067	0.884329	-0.626497	0.370087	-1.52123	0.000558736	-1.74322	5.7e-05	-0.0482912	0.999954	-2.00919	3.48e-06	-1.88042	0.000145914
s6_25449	0.148268	1	0.962522	0.0980496	1.14441	0.00455349	1.68811	0.000455086	2.27683	1.44e-08	0.530195	0.999954	2.17288	3.38e-06	1.46907	0.00939604
s6_25484	-0.113436	1	0.174465	0.927479	0.512506	0.583445	1.24882	0.0516031	1.83804	0.000661486	0.0895873	0.999954	2.11215	7.22e-05	1.47256	0.0203491
s6_25495	-0.693918	0.491121	-0.682849	0.282146	-0.466373	0.430146	-0.8668	0.106632	-1.45213	0.000244906	-0.240982	0.999954	-1.56025	0.000506732	-2.04017	1.94e-06
s6_25503	-0.034976	0.999963	-0.474361	0.742686	-0.630955	0.348391	-1.2269	0.00867004	-1.42355	0.00152518	-0.126462	0.999954	-1.67258	0.000232293	-1.36436	0.00824255
s6_25513	-0.194622	0.999963	-0.395921	0.823614	-0.511063	0.475117	-1.04583	0.0169656	-1.30484	0.000450801	-0.263699	0.999954	-1.41616	0.000500828	-1.5932	0.000135632
s6_25530	-0.169539	0.999963	-0.491499	0.602228	-0.84148	0.024629	-0.935586	0.00944678	-1.1289	0.000945168	-0.0788482	0.999954	-1.18188	0.00157032	-0.837268	0.0427411
s6_25534	-0.554764	0.400668	-0.280725	0.82762	-0.320971	0.484926	-0.905743	0.000558881	-1.32853	1.96e-07	0.045648	0.999954	-1.40845	0.000272225	-2.24826	4.08e-16
s6_25553	-0.463191	0.999963	0.316014	0.85031	1.00605	0.0160145	1.36033	0.000975636	1.57883	4.73e-05	0.336825	0.999954	1.75818	2.75e-05	1.67191	0.000265804
s6_25554	-0.418394	0.999963	0.306088	0.874514	0.742549	0.265483	1.31986	0.0146635	1.57576	0.00114632	0.184677	0.999954	1.71102	0.000791564	1.46247	0.0112829
s6_25555	-0.215205	0.999963	-0.601624	0.233708	-0.456098	0.259451	-0.746464	0.0569483	-0.877307	0.00513942	-0.15546	0.999954	-1.33215	0.00152197	-1.37747	2.43e-05
s6_25557	-0.47297	0.994224	-0.512817	0.508904	-0.514939	0.10226	-1.02653	0.0220473	-1.08419	0.0176833	-0.341226	0.999954	-1.49773	0.00123309	-1.2737	0.000285083
s6_2556	-0.313874	0.999963	-0.581642	0.274115	-0.527619	0.154362	-0.724985	0.072756	-1.17458	0.000252931	-0.263166	0.999954	-1.26733	0.000193792	-1.21805	0.000239228
s6_25570	-0.074321	0.999963	-0.519943	0.70185	-0.711276	0.294197	-1.46997	0.00215405	-1.79133	9.14e-05	-0.155317	0.999954	-2.00197	3.32e-05	-1.83263	0.000515485
s6_25579	-0.388099	0.999963	-0.173381	0.894436	0.115647	0.844408	-0.246931	0.453958	-0.415112	0.20439	-0.0122871	0.999954	-0.849349	0.0484298	-1.2622	4.71e-05
s6_25580	-0.222677	0.999963	-0.724967	0.00400147	-0.847685	1.52e-05	-0.735617	0.00806954	-0.713788	0.0277117	-0.515128	0.32749	-0.747639	0.0331351	-0.481491	0.101158
s6_25587	-0.12865	0.999963	0.623181	0.397767	0.664911	0.196956	0.933651	0.0111814	1.28381	0.000286089	0.279322	0.999954	1.44912	0.000149881	0.929416	0.0247238
s6_25600	-0.151548	0.999963	-0.241543	0.897304	-0.304712	0.764721	-0.873616	0.0602058	-1.1442	0.00566734	-0.138685	0.999954	-1.24868	0.00560721	-1.57874	0.00077444
s6_25617	0.466503	1	-1.31845	0.000141915	-1.01905	0.0333323	-0.144867	0.830986	-0.351377	0.497738	-0.837181	0.130352	-0.158684	0.775139	-0.539672	0.239728
s6_25631	-0.86395	1	-0.503777	0.669638	-0.45226	0.463872	-0.878883	0.0537053	-1.02459	0.00491208	-0.248014	0.999954	-1.25977	0.0043363	-1.38194	0.000371009
s6_25674	-0.235661	0.999963	-0.801284	0.0217175	-0.707665	0.0542478	-0.840083	0.00893864	-1.10907	0.000180993	-0.213094	0.999954	-1.15293	0.000668163	-1.37662	5.48e-05
s6_25681	-0.566207	0.722307	-0.50191	0.650742	-0.409722	0.468779	-0.621186	0.0771361	-0.773765	0.0241742	-0.0894633	0.999954	-1.03898	0.00715942	-1.5968	1.1e-05
s6_25683	-0.0737212	1	-0.221714	0.907921	-0.413516	0.657541	-1.24435	0.0307101	-1.45139	0.0111326	-0.277761	0.999954	-1.8785	0.00053073	-1.593	0.00697869
s6_25695	-0.200407	0.999963	-0.343458	0.856618	-0.372462	0.706573	-0.958094	0.0520341	-1.28142	0.00218005	-0.124348	0.999954	-1.44789	0.00116793	-1.65336	0.000638185
s6_25706	-0.221765	0.999963	0.273264	0.877149	0.514457	0.517147	0.757264	0.123899	1.16041	0.0115897	0.206188	0.999954	1.53675	0.000731161	1.03093	0.0424412
s6_25718	-0.0647638	0.999963	-0.14679	0.884219	-0.238435	0.51446	-0.417412	0.19297	-0.662707	0.0445671	-0.152162	0.999954	-0.841015	0.0126873	-1.03902	0.00039943
s6_25768	-0.420316	0.999963	-0.391507	0.815497	-0.520575	0.334784	-0.873049	0.0248672	-0.94702	0.00766718	-0.0509093	0.999954	-0.941323	0.012196	-1.2875	0.000624862
s6_2578	-0.167427	0.999963	-0.188272	0.922636	-0.225457	0.85037	-0.80009	0.144982	-1.1425	0.0104532	-0.0583176	0.999954	-0.981142	0.0532548	-1.5761	0.000845315
s6_25793	-0.298692	0.999963	-0.535349	0.581634	-0.69546	0.0503208	-1.34093	2.37e-05	-1.64606	5.44e-08	-0.0788704	0.999954	-1.46217	3.57e-05	-1.62849	2.16e-06
s6_25794	-0.345684	0.999963	-0.349193	0.850837	-0.445511	0.561059	-1.0912	0.00885655	-1.46603	1.86e-05	-0.210014	0.999954	-1.59042	6.76e-05	-1.96807	3.17e-07
s6_25799	-0.21514	1	-0.633389	0.520627	-0.496567	0.574093	-1.02419	0.122858	-1.54268	0.000137933	-0.0501757	0.999954	-1.74924	0.000588608	-1.71634	0.000227211
s6_25826	-0.404744	0.999963	-0.68557	0.408066	-0.56192	0.0620201	-1.01037	0.000388529	-1.54628	1.77e-07	-0.215382	0.999954	-2.10165	1.04e-09	-1.90753	1.13e-09
s6_25831	-0.531554	0.806308	-0.0187832	0.9866	-0.0969251	0.929324	-0.509818	0.185182	-0.734946	0.0265375	0.200731	0.999954	-0.726562	0.078574	-1.26053	0.000559008
s6_25832	-0.0825387	0.999963	-0.723805	0.0164129	-0.534934	0.268124	-0.867214	0.00660146	-1.28138	0.00024615	-0.312629	0.999954	-1.55361	0.000192389	-1.40267	4.98e-06
s6_25838	-0.22161	0.999963	0.392277	0.74357	0.762399	0.0605285	1.18077	0.00472645	1.55581	0.000291049	0.248388	0.999954	1.96697	9.34e-07	1.58016	0.000112975
s6_25852	-0.401873	1	-0.539247	0.684517	-0.554199	0.48285	-1.43481	0.00714923	-2.09105	4.04e-05	-0.0125887	0.999954	-2.50113	9.09e-06	-1.97797	0.000552133
s6_25863	-0.270719	0.999963	-0.824572	0.000370116	-0.824612	0.0204666	-0.894699	0.000845546	-0.841323	0.00682435	-0.101506	0.999954	-0.450765	0.224073	-0.0414822	0.913247
s6_2588	0.000506253	0.999963	-0.289651	0.745703	-0.712487	0.0175239	-0.98772	0.0503918	-1.35587	0.00538154	-0.0561284	0.999954	-1.78709	4.13e-05	-1.21415	0.000146162
s6_25882	-0.0711806	0.999963	0.384119	0.801243	0.536831	0.43136	0.97174	0.0217106	1.33441	0.00128582	0.150476	0.999954	1.64578	0.000179004	1.02812	0.0255189
s6_25910	0.0358867	0.999963	-0.293845	0.86605	-0.778025	0.1131	-0.911752	0.033305	-1.28426	0.00097607	-0.221389	0.999954	-1.1043	0.013988	-0.721109	0.126215
s6_25913	-0.312707	0.999963	-0.164867	0.891514	-0.0829884	0.919139	-0.627756	0.040859	-0.805556	0.0146523	-0.154115	0.999954	-0.69113	0.059433	-1.17689	0.000317788
s6_25924	0.0716166	0.999963	0.60171	0.463982	0.711232	0.122137	1.00333	0.0127775	1.2165	0.00092576	0.116899	0.999954	1.30111	0.00206081	0.780743	0.0861153
s6_25976	0.214821	0.999963	0.745974	0.0319119	0.567005	0.0615779	0.853831	0.0231932	1.16757	0.000715315	0.38209	0.999954	1.48702	2.52e-05	1.313	2.79e-05
s6_25984	-0.0102174	0.999963	0.412198	0.814332	0.438449	0.649953	1.06922	0.0424573	1.63437	0.0010158	0.106986	0.999954	1.96108	0.000255897	1.44621	0.0100091
s6_25986	-0.298635	0.999963	-0.217272	0.907627	-0.205591	0.828633	-0.805727	0.0447332	-1.09867	0.00370432	-0.0308236	0.999954	-1.33015	0.000344122	-1.75251	2.41e-06
s6_2599	0.229811	0.999963	0.556863	0.264321	0.60199	0.00662849	1.08042	0.000748554	1.37711	0.000569807	0.0520351	0.999954	1.8256	1.18e-05	1.73952	4.92e-08
s6_26045	-0.18929	1	-0.62278	0.51706	-0.648961	0.384414	-1.20385	0.00720175	-1.30126	0.0107187	-0.157736	0.999954	-1.99334	1.31e-05	-1.48893	0.00118114
s6_2606	-0.00538712	0.999963	-0.182206	0.925235	-0.420321	0.655003	-1.41613	0.00332671	-1.57984	0.000915522	-0.0943792	0.999954	-1.5694	0.00162072	-1.54364	0.00416567
s6_26070	-0.299526	0.999963	-0.423968	0.732769	-0.391028	0.589152	-1.04636	0.00658447	-1.09186	0.00785354	-0.282657	0.999954	-1.47535	0.000836552	-1.49773	0.000415786
s6_26075	0.133306	0.999963	-0.196991	0.916698	-0.151835	0.881522	0.777174	0.104724	1.30882	0.00873533	-0.463096	0.999954	1.69733	4.06e-05	2.22636	1.43e-08
s6_26083	-0.0188451	0.999963	0.763956	0.340788	0.717477	0.272232	1.18965	0.00915823	1.53202	0.000368179	0.34328	0.999954	1.8398	3.43e-05	1.4251	0.00460003
s6_26088	-0.0666609	0.999963	0.607918	0.527157	0.606463	0.353185	0.982276	0.0336316	1.35358	0.0014263	0.255569	0.999954	1.66706	0.000279218	0.963135	0.0556571
s6_26103	-0.294506	0.999963	-0.152109	0.922636	-0.128286	0.854701	-0.71295	0.158072	-1.07401	0.0188735	0.0548404	0.999954	-1.76768	2.17e-05	-1.57398	0.00010563
s6_26104	0.0304878	1	0.145674	0.92884	0.727763	0.0769022	1.30816	0.000848571	1.62038	8.77e-06	0.0137354	0.999954	1.41043	0.00314084	1.37483	0.00426278
s6_26112	-0.179662	1	-0.11028	0.943007	-0.643619	0.308036	-1.7021	0.000850398	-1.49883	0.00657563	-0.141925	0.999954	-1.99248	0.000410586	-1.90224	0.0024135
s6_26132	0.186032	1	0.782735	0.31265	1.31484	0.00480851	2.05232	0.000438788	2.6124	2.23e-06	-0.16755	0.999954	3.24434	2.56e-10	2.04572	0.000606478
s6_26138	0.105028	0.999963	0.547499	0.455292	0.250486	0.598902	0.560751	0.149854	0.704332	0.03394	0.0927024	0.999954	0.816864	0.0352714	1.18662	0.000167636
s6_26144	-0.360898	1	-0.349763	0.835585	-0.148154	0.867007	-0.271442	0.675698	-0.697054	0.224849	-0.118303	0.999954	-2.12545	0.000194348	-1.35155	0.00709237
s6_26156	-0.138443	1	0.114125	0.940006	0.85773	0.0673066	1.35531	0.00794061	1.77862	0.000226378	-0.384776	0.999954	2.27795	6.12e-07	1.36929	0.00568903
s6_26161	-0.155211	0.999963	-1.51275	0.000434999	-1.44204	0.000450784	-1.59063	0.000525248	-1.63816	0.000237005	-0.509858	0.999954	-1.58968	0.00128158	-1.86133	0.000312394
s6_26215	-0.10511	1	-0.560833	0.45973	-1.22951	0.000758314	-0.916153	0.0731225	-1.01081	0.0422757	-0.171414	0.999954	-0.984815	0.0569622	-1.08731	0.0356629
s6_26221	0.0242906	1	-0.0738707	0.95376	0.377658	0.592138	0.950792	0.0239697	1.26406	0.000474837	-0.087207	0.999954	1.12402	0.0164933	1.03127	0.0158696
s6_26261	0.23414	1	0.116709	0.940402	0.392544	0.530191	1.21671	0.000653147	1.60466	4.91e-06	-0.151678	0.999954	2.00888	9.13e-10	2.06284	3.94e-11
s6_26266	0.109881	1	0.296886	0.880491	0.572107	0.469946	1.31807	0.0125213	1.64124	0.000669406	0.10683	0.999954	1.57646	0.00275974	1.59612	0.00595942
s6_26284	-0.145896	1	-0.355714	0.854612	-0.466744	0.617158	-1.53995	0.00462562	-1.6731	0.0010294	-0.203639	0.999954	-2.23416	2.7e-05	-1.72942	0.00282104
s6_26293	-0.0717183	0.999963	-0.569864	0.201888	-0.730057	0.00571008	-0.831372	0.0106334	-1.05863	0.000639485	-0.326636	0.999954	-1.02905	0.00346199	-0.992453	0.00324908
s6_26299	-0.413306	0.944677	-0.307522	0.817993	-0.588077	0.0117998	-0.827983	0.00553277	-0.956533	0.000369799	0.0323787	0.999954	-0.760676	0.0445425	-1.21544	2.01e-05
s6_263	-0.095973	0.999963	-0.20671	0.888019	-0.400507	0.41165	-0.810705	0.00989102	-1.0337	0.000539452	0.00501754	0.999954	-0.942023	0.00686204	-0.881531	0.0127342
s6_26305	0.122201	1	1.34912	0.000570276	2.22852	4.41e-17	2.41254	1.59e-09	2.81379	1.37e-15	0.74493	0.275551	2.92164	2.17e-14	2.87084	3.35e-14
s6_26306	0.34938	1	0.859175	0.250934	0.487051	0.567938	1.49289	0.00308592	2.06361	2.27e-06	0.278127	0.999954	1.76668	0.000809993	1.43469	0.0130836
s6_26312	-0.614266	0.425889	-0.575796	0.494523	-0.505707	0.150797	-0.884322	0.00527897	-1.23638	7.74e-05	-0.194952	0.999954	-1.11303	0.0119839	-1.46487	1.97e-05
s6_2632	-0.159419	0.999963	-0.0121564	0.988801	-0.0801084	0.878188	-0.528607	0.0358466	-0.556993	0.0371805	0.14934	0.999954	-0.294038	0.529263	-1.08966	0.000117745
s6_26333	-0.0944924	0.999963	-0.82906	0.1059	-0.687953	0.13288	-0.675612	0.24429	-1.02958	0.0138751	-0.123429	0.999954	-0.942939	0.01701	-1.54328	4.81e-05
s6_26344	-0.502802	0.454226	-0.368865	0.646075	-0.123857	0.804612	-0.371341	0.18967	-0.646625	0.0289422	-0.0767342	0.999954	-0.680481	0.0403928	-1.13701	8.54e-05
s6_26369	1.02619	0.00469774	-0.162324	0.927798	0.230766	0.746053	0.284286	0.474065	0.640107	0.310825	0.0639872	0.999954	0.601087	0.337685	1.7654	0.000165615
s6_26384	-0.0475393	0.999963	0.618018	0.247045	0.600048	0.119255	1.15106	0.000562306	1.37676	9.95e-06	0.314287	0.999954	1.71127	1.33e-06	1.43546	2.6e-05
s6_26385	0.0174505	0.999963	0.177494	0.85521	0.508328	0.014085	0.786233	0.00376358	0.909246	0.0119736	0.166497	0.999954	1.22128	0.00152887	0.944597	0.000959025
s6_26391	-0.665768	0.277324	-0.501714	0.419245	-0.202849	0.833485	-0.66552	0.121776	-0.638328	0.146206	-0.0816943	0.999954	-1.13611	0.00511612	-1.33538	3.91e-05
s6_26403	-0.33527	0.999963	-0.302617	0.873096	-0.273043	0.799547	-0.770687	0.107306	-1.08934	0.00997585	-0.0733783	0.999954	-1.21868	0.00591795	-1.58556	0.00086188
s6_26408	0.165947	0.999963	-0.167624	0.880928	-0.498982	0.166568	-0.878769	0.000551391	-0.909166	0.000517164	0.0267617	0.999954	-0.68911	0.0448017	-0.526148	0.156901
s6_26430	-0.0256108	0.999963	-0.476665	0.676547	-0.768992	0.0516726	-1.19309	0.00328978	-1.43871	0.000232559	-0.158324	0.999954	-1.48522	0.000374396	-0.859413	0.0446084
s6_26433	-0.879063	0.060403	-0.478678	0.758561	-0.623791	0.0831067	-1.24006	0.000133431	-1.41959	1.92e-05	-0.204143	0.999954	-1.60657	5.58e-05	-2.05108	8.21e-11
s6_26476	0.383531	0.999963	0.961299	0.0658884	0.741683	0.102957	0.953191	0.0266965	1.36416	0.000163875	0.317287	0.999954	1.33539	0.00247416	1.20411	0.0054997
s6_26485	-0.268369	1	0.896046	0.0273571	1.37557	3.6e-06	1.42528	3.77e-05	1.44037	2.93e-05	0.560482	0.690818	1.25005	0.00520434	1.14045	0.00451903
s6_26494	-0.679657	0.159436	-0.938816	0.00490722	-0.833748	0.000210833	-1.22352	1.37e-06	-1.2044	2.99e-05	-0.0452309	0.999954	-1.2685	0.000116357	-1.36693	0.000393831
s6_26503	0.0538231	0.999963	-0.311293	0.757959	-0.829488	0.057648	-1.19135	0.000598394	-1.37706	5.33e-05	0.0184589	0.999954	-1.47651	5.17e-05	-1.0389	0.00137918
s6_26504	0.0198762	1	0.721055	0.389144	0.89115	0.0302097	1.64171	2.64e-06	1.98619	2.83e-07	0.190675	0.999954	2.30532	5.8e-08	1.69676	4.53e-05
s6_26544	-0.270257	1	-0.274546	0.861715	-0.966157	0.0355977	-0.992381	0.0778646	-1.07255	0.0213939	-0.384754	0.999954	-1.70203	0.000990238	-1.34754	0.00730429
s6_26553	-0.0624687	0.999963	0.487249	0.697671	0.60864	0.343915	1.01903	0.0153287	1.25057	0.000820233	0.21749	0.999954	1.22398	0.00432396	0.650743	0.169278
s6_26579	0.120073	0.999963	0.290541	0.807143	0.413515	0.418314	0.684646	0.210223	1.17206	0.0022326	0.144027	0.999954	1.38762	0.000140864	0.932687	0.00501918
s6_26606	-0.151389	0.999963	0.617016	0.376199	0.502557	0.490631	0.925505	0.0264	1.19096	0.00548218	0.226639	0.999954	1.45137	0.000879431	1.05821	0.0162376
s6_2662	0.57303	0.277903	0.561878	0.189515	0.334703	0.508424	0.557174	0.161932	0.868527	0.0114358	0.0737481	0.999954	1.21549	0.00588747	1.41568	1.82e-06
s6_26633	0.0454739	0.999963	1.32432	0.000897023	1.84401	2.7e-13	2.60263	1.23e-30	2.80379	2.67e-28	0.475476	0.999954	2.96663	3.21e-19	2.45572	7.82e-18
s6_26657	-0.530738	0.646638	-0.602313	0.125611	-0.431579	0.292073	-0.653516	0.0443213	-0.846982	0.00928648	-0.401509	0.999243	-1.12666	0.00322968	-1.54726	6.38e-06
s6_2666	-0.0052303	0.999963	-0.276961	0.850226	-0.461077	0.330793	-1.01267	0.00158384	-1.31436	1.53e-05	-0.187261	0.999954	-1.45272	7.49e-05	-1.14695	0.00122484
s6_26661	-0.226605	1	0.275789	0.887386	0.419287	0.677886	1.10579	0.0228311	1.45885	0.00058836	0.111161	0.999954	1.63361	0.000293918	1.65181	0.00076325
s6_26664	-0.691813	0.279648	-0.542803	0.651228	-0.291193	0.678223	-0.860243	0.0136684	-1.06164	0.00191796	-0.270045	0.999954	-1.0565	0.00658416	-1.51377	2.15e-05
s6_26668	0.18209	1	0.234932	0.905638	0.236379	0.852405	1.09099	0.0890717	1.8965	0.00189955	0.175249	0.999954	2.63662	2.26e-06	3.67897	1.78e-11
s6_26671	-0.293339	1	-0.3451	0.859667	-0.354905	0.756973	-0.980491	0.116799	-1.36635	0.0118831	-0.187506	0.999954	-2.19244	0.000199724	-1.36322	0.0318149
s6_2668	-0.463146	0.548754	-0.0705793	0.951904	0.0789641	0.874975	-0.197808	0.61892	-0.461574	0.109572	0.0885651	0.999954	-0.374548	0.312146	-1.03217	0.000354848
s6_26686	-0.131489	1	0.251569	0.877134	0.443423	0.526655	0.79416	0.0480956	1.20508	0.000471367	0.287058	0.999954	1.14476	0.00467927	0.654458	0.116714
s6_26705	-0.0517636	1	0.697282	0.454548	1.08829	0.0147278	1.6663	0.000235443	2.20043	2.05e-07	0.350976	0.999954	2.15406	6.04e-06	1.81784	0.00039951
s6_26721	0.0958245	0.999963	0.228379	0.814332	0.11741	0.862662	0.477399	0.152073	0.649126	0.100929	0.0468897	0.999954	1.1612	0.00993056	1.17681	0.000162486
s6_26729	-0.117631	0.999963	0.775311	0.258192	0.795219	0.123208	1.20327	0.00266593	1.51392	0.000153027	0.254704	0.999954	1.78459	6.81e-05	1.27991	0.0054726
s6_26730	-0.607119	0.671056	-0.545111	0.400179	-0.458197	0.309996	-0.752345	0.0627598	-0.94168	0.030044	-0.399714	0.999954	-1.54517	0.00119102	-1.53143	2.5e-05
s6_26731	-0.408651	0.999963	-1.1374	0.0171677	-1.13216	0.00616203	-0.895637	0.169927	-1.56062	0.00604893	-0.23769	0.999954	-2.25284	4.22e-05	-1.62941	0.000930092
s6_26733	-0.487154	1	-0.369223	0.758292	-0.611944	0.343915	-0.742588	0.105193	-0.730072	0.0779038	-0.140078	0.999954	-1.07855	0.031257	-1.99088	0.000256733
s6_26734	-0.403367	0.981337	-0.347212	0.643332	-0.299935	0.54809	-0.430061	0.245105	-0.55822	0.0430617	-0.142193	0.999954	-0.652553	0.0682108	-1.08389	0.000858288
s6_26738	-0.272607	0.999963	-0.559216	0.427592	-0.862749	0.0212819	-1.31135	0.00109217	-1.59474	0.000348575	-0.121	0.999954	-2.18224	3.22e-06	-1.43315	2.02e-05
s6_26761	-0.219904	0.999963	0.0547326	0.96246	-0.271786	0.774085	-0.485833	0.420448	-1.04148	0.023588	0.206259	0.999954	-1.24956	0.0215439	-1.52595	0.000566047
s6_26783	-0.317602	0.999963	-0.32953	0.834026	-0.352176	0.59164	-1.04017	0.0164721	-1.51302	0.000129337	0.110124	0.999954	-1.19533	0.013757	-1.92519	1.24e-08
s6_268	-0.269902	0.999963	-0.70698	0.237882	-1.07027	2.22e-08	-0.980866	0.000198257	-1.0234	0.000108562	-0.176474	0.999954	-0.821828	0.0177829	-1.59425	3.12e-08
s6_26804	0.117225	1	-0.364309	0.745583	-0.695621	0.222005	-0.848967	0.218148	-1.33033	0.02066	-0.194699	0.999954	-1.79243	0.000208083	-1.31831	0.00478562
s6_26806	-0.0170384	0.999963	0.657889	0.412973	0.609088	0.401446	0.863521	0.0906551	1.27293	0.00295302	0.195415	0.999954	1.66716	0.000441201	1.14911	0.0256914
s6_26812	-0.149193	0.999963	-0.594206	0.21498	-0.639779	0.117411	-1.2482	0.00268821	-1.60509	3.1e-05	-0.204275	0.999954	-2.06881	1.66e-08	-1.54133	5.71e-06
s6_26829	-0.785856	1	-0.473206	0.759065	-0.933043	0.00276152	-0.904099	0.0211137	-1.35658	0.00061442	-0.467726	0.654774	-1.50387	0.000157293	-1.92793	1.23e-07
s6_2684	0.448632	0.760676	0.13243	0.895178	-0.48915	0.215993	-0.657557	0.0361151	-0.951017	0.000920053	-0.0276006	0.999954	-0.670557	0.130914	-0.279447	0.412512
s6_26843	-0.962836	1	-0.602202	0.563386	-0.458645	0.5701	-0.618057	0.190765	-0.96302	0.023937	-0.24485	0.999954	-1.70827	0.000397036	-1.32275	0.0162191
s6_26848	-0.35704	0.999963	-0.304752	0.86629	-0.23529	0.807841	-0.842663	0.035614	-1.06372	0.00269535	-0.157269	0.999954	-1.09551	0.00587293	-1.50793	9.92e-05
s6_26859	0.365006	1	0.496676	0.737203	0.619047	0.42293	1.43268	0.0044467	1.97845	7.31e-06	-0.0238021	0.999954	1.58709	0.00538153	1.64587	0.00273326
s6_26862	0.0100436	0.999963	-0.163002	0.91332	-0.201648	0.784199	-0.413049	0.462627	-0.674446	0.136485	-0.053365	0.999954	-1.08027	0.0505392	-1.49749	0.00010847
s6_26871	-0.0363669	1	0.399186	0.82707	0.955428	0.0941558	1.18634	0.0634612	1.81715	6.95e-05	0.263804	0.999954	1.39173	0.0101461	1.0607	0.0799893
s6_26874	0.0309451	1	0.796469	0.289806	0.772226	0.238577	1.05279	0.0531383	1.45127	0.00307501	0.312217	0.999954	1.85701	0.000459861	1.0279	0.0832107
s6_26877	-0.0962756	1	0.234512	0.895556	0.646888	0.0972399	1.29537	0.00121265	1.68603	2.1e-07	0.503418	0.937079	1.63563	1.83e-05	1.23011	0.00357084
s6_26898	-0.219227	0.999963	0.389393	0.824504	0.643849	0.368298	1.10369	0.0242922	1.44842	0.00153543	0.233556	0.999954	1.62131	0.000767372	0.928787	0.0951942
s6_2695	0.124759	0.999963	-0.804457	0.242086	-0.943332	0.0840682	-1.09972	0.0346455	-1.57416	0.000250662	-0.485635	0.999954	-1.638	0.00351816	-0.905802	0.0752272
s6_26952	-0.281517	1	-0.306499	0.876333	-0.476665	0.589152	-1.14579	0.0435351	-1.16821	0.019334	-0.190589	0.999954	-1.83525	0.000852643	-1.91393	0.000613736
s6_26956	-0.153349	1	-0.0367781	0.980356	0.15289	0.877132	0.667425	0.141831	1.23234	0.00605171	-0.160234	0.999954	1.3789	0.000685835	1.37116	0.00203333
s6_26968	-0.200725	0.999963	-0.387184	0.827986	-0.457445	0.572315	-1.02789	0.0431507	-1.41936	0.000811156	-0.21605	0.999954	-1.14398	0.0301307	-1.55903	0.000655038
s6_27007	-0.0103904	1	0.680473	0.413004	0.905963	0.048917	1.66906	6.32e-07	1.97169	5.08e-10	0.380425	0.999954	2.15508	1.33e-08	1.91233	7.31e-08
s6_27046	0.0955214	0.999963	-0.220888	0.908504	-0.502497	0.530679	-1.08009	0.0216438	-1.47837	0.000505809	-0.15812	0.999954	-1.59392	0.000418821	-1.4337	0.00437423
s6_27098	-0.174796	0.999963	0.64258	0.536228	0.691297	0.345173	1.12323	0.0272324	1.50431	0.00121637	0.319573	0.999954	1.80358	0.000252906	0.909445	0.113505
s6_271	-0.13574	0.999963	-0.278453	0.88576	-0.429183	0.520387	-0.94494	0.0582952	-1.27741	0.00048689	-0.0760216	0.999954	-1.06576	0.01184	-1.26532	0.00363436
s6_27119	-0.200305	1	0.194833	0.918297	0.46519	0.628472	1.50958	0.0265371	2.24517	0.000521198	-0.0726293	0.999954	2.59651	5.77e-05	1.81321	0.0164519
s6_27131	-0.591586	0.775346	-0.856227	0.0404846	-0.584625	0.216468	-0.727507	0.171024	-1.23608	0.00673273	-0.0273642	0.999954	-1.78177	0.00047485	-1.71399	3.35e-06
s6_27146	-0.474742	1	-1.10443	0.003607	-0.560847	0.286445	-0.934412	0.0391546	-1.56837	1.92e-05	-0.431151	0.999954	-1.77608	0.000296868	-1.60287	2.09e-05
s6_27160	-0.423438	0.85868	-0.327614	0.789179	-0.277654	0.578029	-0.485788	0.100335	-0.556605	0.0500589	-0.0245145	0.999954	-0.630796	0.0588551	-1.15509	0.000155846
s6_27210	-0.273635	0.999963	-0.439377	0.629406	-0.382935	0.588096	-0.725019	0.109775	-0.883865	0.0169229	-0.0610328	0.999954	-1.11647	0.00281129	-1.18923	0.000378954
s6_27227	-0.213036	1	-0.17036	0.912484	-0.404094	0.561083	-0.883209	0.0882122	-0.959408	0.0339399	-0.139197	0.999954	-1.79369	0.000267643	-1.3922	0.00194707
s6_27254	-0.2528	0.999963	-0.267651	0.84195	-0.45439	0.154748	-0.656665	0.0525787	-1.00964	0.000970833	-0.137066	0.999954	-1.26595	0.000213745	-1.03851	0.00163526
s6_27266	-0.0540383	0.999963	-0.331063	0.852743	-0.623204	0.330793	-1.26743	0.0134215	-1.47849	0.00460503	-0.0483314	0.999954	-2.00521	0.000111829	-1.44627	0.0057993
s6_2727	0.360232	1	-0.244351	0.891514	0.0842346	0.953032	0.652587	0.304138	1.27871	0.0114685	-0.313598	0.999954	1.50966	0.00165853	1.77042	0.000248181
s6_27280	0.190712	0.999963	0.493767	0.238179	0.462919	0.15968	0.70011	0.0119873	1.00104	0.000903132	0.215369	0.999954	1.38498	0.000119749	1.40923	5.23e-07
s6_27284	-0.164316	1	-0.4453	0.66272	-0.77793	0.109791	-0.998479	0.0776469	-1.50917	0.000646337	-0.419323	0.999954	-1.53839	0.00148254	-1.96371	0.000140496
s6_273	-0.155395	0.999963	-0.120229	0.94143	0.173887	0.893482	1.02908	0.144024	0.879686	0.161311	0.0830664	0.999954	-0.515856	0.502523	-2.48947	0.000316922
s6_2730	-0.739088	0.324604	-0.90871	0.0298621	-0.499932	0.273997	-0.791362	0.0297397	-0.850397	0.0339897	-0.300654	0.999954	-1.27698	0.000837986	-1.5949	0.000149579
s6_27309	-0.376143	0.999963	-0.657721	0.203063	-0.477505	0.0651703	-0.844868	0.0155063	-1.05289	0.00128854	-0.29493	0.999954	-1.56846	1.08e-05	-1.69445	1.84e-08
s6_27319	-0.360422	1	-0.313408	0.873247	-0.49218	0.483646	-1.14416	0.0350937	-1.24179	0.00982068	-0.283838	0.999954	-1.9503	0.00194915	-1.96027	0.00029073
s6_27323	-0.403743	0.999963	-0.330004	0.831362	0.00621902	0.99436	-0.456416	0.180584	-0.435252	0.161319	-0.253847	0.999954	-0.704599	0.0762912	-1.24685	0.000282902
s6_27334	-0.00124852	1	0.890627	0.215153	0.711174	0.314827	1.53061	0.00635338	1.83082	0.000493927	0.0709526	0.999954	1.59925	0.00744303	1.19083	0.0932673
s6_27387	0.132282	0.999963	-0.387635	0.828017	-0.539297	0.461581	-1.19604	0.00747856	-1.38309	0.000873112	-0.0903105	0.999954	-1.29078	0.00688943	-1.14898	0.0195524
s6_2740	-0.540571	1	0.879539	0.145799	1.29606	0.00133652	1.99195	3.17e-06	2.20453	6.57e-08	0.384818	0.999954	2.58439	2.82e-09	1.37109	0.00945339
s6_2741	-0.578419	0.42052	-0.0255697	0.979431	0.0181035	0.984211	-0.0141893	0.978012	-0.187634	0.640094	0.139761	0.999954	-0.0119579	0.984538	-1.23334	0.000116802
s6_27424	-0.177669	1	-0.440517	0.791853	-0.275517	0.820504	-1.15768	0.0723271	-1.88537	0.000558819	-0.18114	0.999954	-1.46884	0.0182473	-2.20069	0.000414327
s6_27443	-0.137979	1	0.948587	0.127809	1.48248	3.38e-05	1.93332	5.03e-05	2.22837	2.7e-06	0.0543788	0.999954	2.02177	0.000140275	1.60511	0.00512479
s6_27452	0.114528	1	0.135887	0.936421	0.808282	0.205418	1.88913	0.0038829	2.24386	0.000402303	0.0228758	1	2.02885	0.00332691	0.758153	0.371429
s6_27476	-0.0202308	1	0.944479	0.166239	1.30434	0.00630064	2.67027	1.97e-08	3.04543	3.88e-10	0.0342194	0.999954	3.29452	1.7e-11	2.21474	0.000193585
s6_2750	-0.291688	0.999963	-0.306899	0.756269	-0.265504	0.584461	-0.690537	0.0441454	-1.07924	0.00771155	-0.142113	0.999954	-1.27531	0.00885775	-1.38357	0.000502662
s6_2751	0.0670833	0.999963	-0.485558	0.72789	-0.6948	0.266937	-1.07376	0.0368596	-1.52664	0.000664003	-0.168949	0.999954	-1.34892	0.00511612	-1.02316	0.0629388
s6_27526	0.126413	1	0.808718	0.111784	0.772452	0.0994935	1.27083	0.0332728	1.92819	0.000119903	0.305576	0.999954	2.16341	2.09e-05	1.2829	0.00238489
s6_27558	-0.119067	0.999963	-0.136689	0.909812	-0.280395	0.530617	-0.557992	0.131374	-0.860798	0.0034785	-0.0109014	0.999954	-0.850557	0.0107983	-1.13764	0.000212832
s6_27605	0.046652	1	0.809303	0.306443	0.973928	0.079525	1.82107	0.000432451	2.14388	2.51e-05	0.0645019	0.999954	2.20571	0.000101763	2.01362	0.000747348
s6_27606	-0.132442	1	-0.371793	0.662285	-0.656068	0.0679682	-0.649051	0.263971	-0.953625	0.059166	-0.249315	0.999954	-1.61847	0.000341027	-1.07272	0.0113797
s6_27630	-0.442938	0.999963	-0.548215	0.368091	-0.458295	0.378567	-0.725501	0.147863	-0.953613	0.0191484	-0.072556	0.999954	-1.53254	0.000305069	-1.21999	0.00182564
s6_27637	-0.222842	0.999963	-0.286998	0.870739	-0.270515	0.733343	-0.657998	0.0664771	-0.915748	0.00362031	-0.00565679	0.999954	-0.883641	0.0152182	-1.24697	0.000199018
s6_2764	-0.31648	0.999963	-0.216492	0.893788	-0.358782	0.541176	-0.7414	0.026358	-1.01637	0.00138037	0.0694335	0.999954	-0.969758	0.00633355	-1.24173	0.000312326
s6_27644	-0.429	0.999963	-0.423781	0.515365	-0.0983564	0.928971	-0.712378	0.111974	-0.926469	0.0252833	0.0250122	0.999954	-1.5587	0.000567918	-1.76109	1.82e-06
s6_2766	-0.336807	0.999963	-0.36828	0.796869	-0.284294	0.684564	-0.909922	0.00363341	-1.14219	0.000283233	-0.0849784	0.999954	-1.34047	0.00257961	-1.55044	3.51e-06
s6_27662	-0.513545	1	-0.754404	0.133591	-0.560463	0.300024	-0.636033	0.189119	-0.760374	0.0584941	-0.17316	0.999954	-1.40797	0.00314688	-1.50254	0.000458968
s6_27699	-0.291038	0.999963	-0.290675	0.867514	-0.499423	0.19846	-0.999834	0.00177852	-1.23976	2.96e-05	-0.107016	0.999954	-1.33396	0.000218411	-1.67871	4.44e-07
s6_27701	-0.248261	0.999963	0.498704	0.527801	0.518981	0.360983	0.896177	0.0154895	1.15953	0.00309091	0.169156	0.999954	1.48794	0.000431574	0.904062	0.0268862
s6_27703	-0.115263	0.999963	-0.230984	0.834541	-0.51083	0.108621	-0.609605	0.164219	-0.951408	0.0163226	-0.246952	0.999954	-1.19104	0.000536238	-0.890048	0.018817
s6_27704	-0.34649	0.999963	-0.312652	0.854612	-0.270758	0.742114	-0.694823	0.0913859	-0.94725	0.00730577	-0.08117	0.999954	-0.706873	0.110064	-1.26659	0.000847334
s6_27728	-0.284267	0.999963	-0.249828	0.890292	-0.396439	0.52576	-1.10613	0.00379435	-1.35728	2.53e-05	0.0057833	0.999954	-1.06961	0.0210895	-1.66434	3.91e-06
s6_27747	-0.0546405	0.999963	-0.291341	0.883607	-0.586107	0.466089	-1.25078	0.013757	-1.65682	0.000356413	-0.0801711	0.999954	-1.73837	0.000317001	-1.58146	0.00395067
s6_2776	-0.162829	0.999963	-0.210498	0.917637	-0.533782	0.53254	-1.28823	0.0158809	-1.74026	0.000204427	-0.0736831	0.999954	-1.84835	0.000197713	-1.70079	0.00200644
s6_27769	-0.0750697	0.999963	0.578304	0.0467844	0.489392	0.0736238	0.911193	0.0128252	1.02352	0.00466039	0.208313	0.999954	1.45768	0.000166036	1.39438	0.000474511
s6_27771	-0.136268	0.999963	-0.293649	0.607567	-0.476541	0.122105	-0.858584	0.000899964	-0.997509	0.000669406	0.172647	0.999954	-1.22778	0.000555225	-1.20608	6.4e-05
s6_27789	-0.121047	0.999963	-0.509056	0.726468	-0.833106	0.142275	-1.52592	0.00506059	-1.99342	6.04e-05	-0.118632	0.999954	-2.18732	1.39e-05	-1.64076	0.00316928
s6_27793	-0.421079	0.875199	-0.0575944	0.95671	-0.0402006	0.950464	-0.240986	0.489276	-0.573622	0.0532829	0.0483918	0.999954	-0.679489	0.0479308	-1.08157	0.000259516
s6_2780	0.295448	0.999963	0.520915	0.576996	0.547298	0.241239	1.10432	0.0022468	1.41754	9.56e-06	0.157367	0.999954	1.52649	3.8e-05	1.89464	7.98e-08
s6_27800	-0.0394283	0.999963	-0.189033	0.918782	-0.197537	0.855851	-0.874695	0.0400114	-1.33402	0.00133424	-0.0554622	0.999954	-1.63555	7.4e-05	-1.36518	0.00279297
s6_27814	-0.565336	0.548754	-0.342911	0.688572	-0.31952	0.499522	-0.623419	0.0875877	-0.949304	0.00943346	0.110826	0.999954	-1.13427	0.00103168	-1.38255	1.35e-05
s6_27826	-0.310763	0.999963	-0.148901	0.931359	-0.147887	0.879939	-0.511268	0.288154	-0.986753	0.00570104	-0.0794094	0.999954	-0.861897	0.0795252	-1.33165	0.000910113
s6_27829	0.0451052	0.999963	-0.345364	0.644168	-0.78619	0.00057832	-1.01941	0.000478823	-1.12869	3.81e-05	-0.0685741	0.999954	-0.793666	0.0245927	-0.297662	0.399887
s6_27830	0.291154	0.999963	0.42494	0.340301	0.299548	0.329119	0.629701	0.0270367	0.789533	0.0206653	0.023299	0.999954	1.07596	0.00256948	1.22904	0.000126353
s6_27839	-0.225768	0.999963	-0.361316	0.845997	-0.330157	0.7407	-0.90162	0.0501328	-1.19443	0.00330538	-0.113922	0.999954	-1.5814	0.000309937	-1.72967	4.31e-05
s6_27840	0.208037	0.999963	-0.418974	0.60225	-0.857116	0.0105797	-0.9896	0.0539117	-1.4461	0.00051025	-0.310931	0.999954	-1.77964	0.000153651	-1.13538	0.00147735
s6_27844	-0.200315	0.999963	-0.338505	0.842758	-0.669953	0.177125	-1.38747	0.000501459	-1.728	1.18e-05	-0.0213938	0.999954	-1.66137	3.07e-05	-1.72605	9.51e-05
s6_27867	0.0782906	0.999963	-0.357153	0.836624	-0.888111	0.0487593	-1.40782	0.00070831	-1.46825	0.000267424	-0.169188	0.999954	-1.49636	0.000556449	-1.01765	0.0360651
s6_27876	-0.415938	0.86038	-0.349481	0.752552	-0.331108	0.248066	-0.961001	0.00891437	-1.28606	0.000816485	-0.0203762	0.999954	-1.80271	4.39e-07	-1.72612	3.86e-06
s6_27919	-0.41506	0.844936	-0.375972	0.614961	-0.497949	0.0326948	-0.776077	0.00315004	-0.776142	0.00418389	-0.239757	0.999954	-0.593481	0.152989	-0.971842	0.000794885
s6_27965	-0.129349	0.999963	-0.195279	0.918744	-0.354141	0.71094	-0.877772	0.0894529	-1.1553	0.026693	-0.0771494	0.999954	-0.690191	0.27235	-1.69954	0.00011735
s6_27990	-0.323954	0.999963	-0.491352	0.746269	-0.458814	0.628979	-1.1954	0.01362	-1.50716	0.000553068	-0.182695	0.999954	-1.84652	0.000120146	-1.46331	0.00450569
s6_27998	-0.109205	0.999963	-0.96025	0.0578389	-1.04262	0.000195361	-1.01723	0.00130873	-0.888396	0.00619178	-0.0941319	0.999954	-0.802485	0.0367637	-0.945002	0.00821299
s6_28007	-0.342129	0.999963	-0.0518892	0.972164	-0.0343341	0.980299	-0.353966	0.550841	-0.799716	0.0730753	0.0951643	0.999954	-0.972577	0.0364044	-1.75176	7.92e-05
s6_28009	-0.598435	0.494482	-0.853366	0.196699	-0.875752	0.00271616	-1.12414	0.000267751	-1.21766	0.000104063	-0.126089	0.999954	-1.32303	0.0013788	-1.33594	0.000478808
s6_2804	-0.212383	0.999963	-0.602392	0.60225	-0.890797	0.0135191	-1.46402	0.000596157	-1.31732	0.000178701	-0.0314694	0.999954	-1.02121	0.0211292	-1.23697	0.00217448
s6_28043	-0.226678	0.999963	-0.62676	0.291055	-0.608978	0.190912	-1.24333	1.68e-05	-1.0847	0.000223354	0.0142225	0.999954	-1.02703	0.00393599	-1.0955	0.00112103
s6_2808	0.261397	0.999963	0.369335	0.753032	0.249502	0.766159	0.567428	0.091781	0.708862	0.0194985	0.187738	0.999954	0.936685	0.0101355	1.26534	0.000159214
s6_28080	0.0602558	0.999963	-0.78319	0.0163014	-0.900991	0.000158297	-0.877646	0.0481768	-1.09013	0.0141676	-0.493206	0.907335	-1.26081	0.00661953	-0.675828	0.04309
s6_28094	-0.0297471	0.999963	0.485623	0.187962	0.231747	0.651248	0.774236	0.0785738	0.985067	0.0268929	0.0220357	0.999954	1.43545	0.0017717	1.20181	2.11e-05
s6_28102	-0.27539	0.999963	-0.266583	0.865294	-0.18305	0.821974	-0.441319	0.211598	-0.714301	0.0252103	-0.000406961	0.999954	-0.689355	0.0892669	-1.3629	5.61e-06
s6_28104	-1.13759	0.000148652	-0.528518	0.66563	-0.486736	0.105375	-0.697478	0.013714	-0.720857	0.00700587	-0.113465	0.999954	-0.68919	0.0615866	-1.04322	0.000825136
s6_28106	-0.0715727	0.999963	0.656596	0.246563	1.02576	0.0028526	1.33178	0.00219773	1.68228	9.51e-05	0.49611	0.999954	2.10456	1.45e-06	1.38421	0.000828895
s6_28117	-0.131061	0.999963	-0.312598	0.873247	-0.689139	0.309474	-1.45827	0.00318004	-1.6956	0.000407557	-0.0985418	0.999954	-1.83794	0.000177926	-1.65648	0.00249141
s6_28118	-0.0507537	0.999963	-0.265333	0.882105	-0.55765	0.3948	-1.13317	0.0103146	-1.38595	0.000687246	-0.269355	0.999954	-1.50906	0.000278909	-1.26439	0.00761752
s6_28130	-0.330094	0.999963	0.205694	0.883342	0.431233	0.394761	0.764469	0.062432	1.06783	0.00875194	0.267332	0.999954	1.48663	0.000176006	1.1445	0.00378652
s6_2814	0.0213215	1	0.416929	0.762015	0.851072	0.0380286	1.15796	0.00986163	1.43524	0.000334435	0.0656123	0.999954	1.17654	0.0115373	1.01643	0.0368081
s6_28141	-0.063961	0.999963	-0.265438	0.88911	-0.377704	0.676719	-1.10593	0.0137357	-1.62632	3.27e-05	-0.146412	0.999954	-1.59558	0.000273804	-1.63037	0.000363909
s6_28170	-0.412656	0.999963	-0.402352	0.778059	-0.449431	0.503266	-0.874244	0.0158637	-1.17025	0.000688201	-0.070956	0.999954	-1.18752	0.0013384	-1.50657	7.13e-05
s6_28171	-0.329604	0.999963	-0.712696	0.256094	-0.705385	0.102204	-1.02049	0.0115937	-1.20769	0.00111274	-0.183814	0.999954	-1.49596	0.000169802	-1.3412	0.00176298
s6_28253	-0.185699	0.999963	-0.37193	0.424915	-0.650374	0.00480438	-0.848343	0.000796185	-0.568553	0.101184	-0.154451	0.999954	0.116252	0.848143	-0.148678	0.744712
s6_28258	-0.283922	0.999963	-0.519766	0.252716	-0.443951	0.465613	-0.946049	0.000334607	-0.973251	0.000367153	-0.135538	0.999954	-0.872559	0.00672845	-0.948333	0.00072963
s6_2827	0.118989	0.999963	-0.383615	0.602398	-0.48952	0.0433617	-0.752314	0.0198144	-0.996198	0.000708498	-0.130666	0.999954	-1.23091	0.00053766	-0.702646	0.0221141
s6_28300	-0.24509	0.999963	-0.258637	0.883066	-0.366239	0.611886	-0.88698	0.0214794	-1.2216	0.000241243	-0.00108167	0.999954	-1.26107	0.000652721	-1.51423	2.02e-05
s6_28306	-0.244726	0.999963	-0.300453	0.71152	-0.430178	0.0604928	-0.603156	0.035536	-0.896897	0.00057012	-0.226008	0.999954	-0.91358	0.00456197	-0.889413	0.00203879
s6_28311	0.232504	0.999963	0.409761	0.417028	0.275347	0.630532	0.327631	0.307499	0.573423	0.0945869	0.349974	0.999954	0.882844	0.0191573	1.06285	0.000664765
s6_28342	-0.37547	0.999963	-0.289517	0.849578	-0.236198	0.748555	-0.503863	0.124878	-0.83044	0.0134339	-0.111687	0.999954	-1.02218	0.00319889	-1.19649	0.00031394
s6_28343	-0.422664	0.722307	-0.0522153	0.955785	0.0848819	0.855855	-0.136008	0.681665	-0.376975	0.146768	0.012763	0.999954	-0.398237	0.277664	-1.02093	0.000271304
s6_2835	0.0638148	1	0.383921	0.824504	0.570294	0.4824	1.26956	0.0791946	1.92696	0.00536921	-0.0400981	0.999954	2.69945	3.45e-05	1.75222	0.0242988
s6_28352	-0.160294	0.999963	-0.376781	0.717828	-0.34676	0.561059	-1.01454	0.00914508	-1.28594	0.000531334	-0.126237	0.999954	-1.77239	9.42e-07	-1.63035	9.54e-07
s6_28363	-0.323331	0.999963	-0.455202	0.667402	-0.702142	0.000953412	-1.11454	0.000801239	-1.37659	1.74e-06	-0.0753972	0.999954	-1.32638	5.75e-05	-1.49938	1.31e-07
s6_28381	0.179977	0.999963	0.391418	0.450811	0.368966	0.319045	0.690855	0.0370893	0.956415	0.00966554	0.144989	0.999954	1.4865	0.00052053	1.63567	1.12e-05
s6_28394	-0.252094	0.999963	-1.93884	1.19e-15	-1.45727	6.96e-07	-1.40502	0.000163681	-1.6406	1.48e-08	-1.66964	1.51e-17	-1.47731	4.06e-06	-1.35414	2.46e-06
s6_28401	0.126122	0.999963	0.00595596	0.993316	-0.564337	0.112831	-0.898321	0.000230944	-1.13075	7.53e-06	-0.0357981	0.999954	-0.908616	0.0109934	-0.84484	0.00244439
s6_28404	-0.192792	0.999963	-0.339483	0.764646	-0.405509	0.344927	-0.655736	0.0828191	-0.848104	0.0145469	-0.20639	0.999954	-0.972137	0.00658416	-1.16465	0.000810677
s6_28429	-0.21843	0.999963	0.323879	0.828017	0.611921	0.284617	0.812254	0.0607976	1.27767	0.0010958	0.255613	0.999954	1.65326	4.52e-05	1.12627	0.00727941
s6_28435	-0.446896	0.935099	-0.518315	0.370457	-0.18513	0.790907	-0.682263	0.0236648	-0.88386	0.00160014	-0.120425	0.999954	-0.883128	0.00940472	-1.47583	2.15e-06
s6_28445	-0.151338	0.999963	0.396897	0.650511	0.566758	0.291152	0.911651	0.016563	1.28647	0.000698621	0.152066	0.999954	1.38478	0.000399992	1.35074	0.000363909
s6_28471	0.116899	0.999963	0.402121	0.778838	0.61764	0.161637	0.939789	0.0100845	1.10811	0.00109823	0.14937	0.999954	1.078	0.00643085	1.25878	0.00026278
s6_28482	-0.387818	0.999963	-0.584794	0.337191	-0.616542	0.0457228	-0.804873	0.0077461	-0.766187	0.00701226	-0.031221	0.999954	-0.801374	0.0172347	-1.01678	0.000416541
s6_28503	-0.225012	0.999963	-0.236827	0.882829	-0.264351	0.70772	-0.701005	0.0456373	-0.997595	0.00461852	-0.0730331	0.999954	-1.22365	0.000942947	-1.17427	0.00303259
s6_28505	0.0363644	0.999963	-0.553453	0.425064	-0.96019	3.26e-05	-0.711752	0.0128043	-1.20714	1.11e-05	-0.0373523	0.999954	-0.968324	0.0122443	-0.532737	0.103813
s6_28508	-0.358018	0.999963	-0.43294	0.285602	-0.663267	0.0643885	-1.14772	4.85e-07	-0.954672	0.00089931	0.0466891	0.999954	-0.842287	0.0110449	-1.08104	3.86e-05
s6_28565	-0.260488	0.999963	-0.50426	0.512374	-0.594666	0.0987743	-0.904068	0.0239785	-1.17089	0.00141462	-0.150097	0.999954	-1.36806	0.000909659	-1.36184	0.0001354
s6_28566	-0.0314274	0.999963	-0.430427	0.791855	-0.693552	0.251953	-1.31952	0.00309737	-1.76271	3.21e-05	-0.142874	0.999954	-1.73475	0.000122363	-1.42501	0.00432119
s6_28573	0.181933	0.999963	-0.562556	0.467387	-1.07447	3.21e-05	-0.951736	0.0255723	-0.949068	0.0118142	-0.183411	0.999954	-1.02316	0.0125207	-0.394038	0.307349
s6_28575	0.578683	0.681949	-0.521705	0.61171	-0.0632181	0.963437	0.532533	0.301191	1.01663	0.0294985	-0.867817	0.0725174	1.28892	0.00367851	1.75136	9.87e-07
s6_2859	0.00784795	0.999963	-0.309554	0.872085	-0.651268	0.351765	-1.21542	0.0145765	-1.54274	0.000692874	-0.177456	0.999954	-1.58744	0.000906708	-1.44903	0.00774422
s6_28590	-0.179624	0.999963	-0.296581	0.880777	-0.380187	0.729396	-1.10969	0.0554384	-1.51883	0.00458447	-0.0554698	0.999954	-1.89773	0.000545638	-1.56389	0.0100338
s6_28604	0.00551912	0.999963	-1.14978	0.00181587	-1.25016	1.41e-09	-0.657267	0.0199146	-0.403408	0.212807	-1.73145	3.2e-12	-0.217751	0.601394	-0.154519	0.655486
s6_28606	-0.128607	0.999963	-0.212449	0.861715	-0.26079	0.594031	-0.969942	0.00017445	-1.02278	0.000149509	0.0532458	0.999954	-0.897217	0.0215439	-1.33607	5.4e-07
s6_28617	0.141474	0.999963	0.341167	0.770944	0.105325	0.915758	0.508501	0.132368	0.599069	0.059844	0.112381	0.999954	0.944987	0.00899281	1.21788	8.49e-05
s6_2863	0.0186591	0.999963	-0.264755	0.872445	-0.729242	0.0684568	-1.18894	0.000423932	-1.42766	2.96e-05	-0.0431127	0.999954	-1.42149	0.000120146	-1.50772	5.3e-05
s6_2865	0.0186963	0.999963	-0.379946	0.763612	-0.71029	0.0510499	-1.12852	0.000395527	-1.3627	7.18e-06	-0.167172	0.999954	-1.23854	0.000641735	-0.983696	0.00728583
s6_2866	0.231152	0.999963	0.458167	0.643332	0.384591	0.549513	0.884485	0.00625691	1.07951	0.00131752	0.0842935	0.999954	1.39858	0.000220122	1.54791	2.06e-05
s6_28670	-0.352515	1	-0.396286	0.788019	-0.565803	0.184066	-1.37309	0.000118153	-1.08626	0.0028104	-0.295142	0.999954	-1.512	0.000238797	-1.47292	0.000403194
s6_28671	0.0315442	0.999963	0.551408	0.494517	0.486845	0.390228	0.754511	0.0498614	1.2659	0.0003471	0.227348	0.999954	1.49538	4e-05	1.3282	0.00021444
s6_28683	-0.389752	0.896452	-0.800094	0.00174646	-0.727399	4.52e-05	-0.939785	0.00561801	-1.19312	0.000189937	-0.251166	0.999954	-1.4304	0.000364957	-1.29492	8.01e-06
s6_28684	0.0280547	0.999963	-0.725077	0.200538	-1.00975	0.00576365	-1.52656	0.000366702	-1.93118	6.57e-08	-0.220555	0.999954	-2.0134	4.13e-08	-1.64184	5.56e-05
s6_28689	-0.257193	0.999963	-0.408288	0.762015	-0.576858	0.0972556	-1.25374	3.31e-06	-1.56502	7.74e-07	-0.0377683	0.999954	-1.56038	3.3e-06	-1.26744	6.39e-05
s6_28711	-0.202357	0.999963	-0.194598	0.865856	-0.242203	0.725603	-0.514933	0.20435	-0.624262	0.0836286	0.0112034	0.999954	-0.989811	0.00617727	-1.15419	0.000559856
s6_28715	-0.0494221	0.999963	-0.284388	0.887471	-0.530831	0.557811	-1.25109	0.0250261	-1.73495	0.000605068	-0.122209	0.999954	-1.64253	0.00241169	-1.61202	0.00712692
s6_28737	-0.0414374	0.999963	-0.190072	0.92047	-0.494937	0.542965	-0.964262	0.0479006	-1.38089	0.00168686	-0.077648	0.999954	-1.54919	0.000709413	-1.05953	0.0456145
s6_28745	-0.127009	0.999963	-0.314728	0.849238	-0.730455	0.0856056	-1.01468	0.0150725	-1.30841	0.000393959	-0.158328	0.999954	-1.31506	0.00088008	-1.0764	0.0121647
s6_28746	-0.110646	0.999963	0.234062	0.870694	0.146878	0.836091	0.458426	0.163993	0.802397	0.0284312	0.0866786	0.999954	1.1478	0.00208203	1.3608	1.07e-06
s6_28817	-0.215925	0.999963	-0.501037	0.42963	-0.810468	0.000144809	-0.682943	0.112712	-0.817678	0.00239325	-0.33813	0.999954	-0.475112	0.368037	-1.09417	0.000183153
s6_28819	-0.328519	0.999963	-0.805708	0.215106	-0.883073	0.00167669	-1.4225	4.46e-06	-1.2178	0.00092576	-0.295987	0.999954	-1.18568	0.00257546	-1.23321	0.000971222
s6_28842	-0.353837	0.999963	-0.251216	0.880928	-0.0663419	0.937864	-0.61624	0.280339	-1.05158	0.00432153	0.0886807	0.999954	-0.807583	0.0576375	-1.66813	7.4e-08
s6_28851	-0.50383	0.802806	-1.13137	0.000308785	-0.656141	0.0428833	-0.929151	0.0184125	-1.11732	0.00809115	-0.279774	0.999954	-1.55601	0.000186633	-1.44923	4.07e-05
s6_28870	-0.104001	0.999963	-0.299343	0.879373	-0.476759	0.609157	-1.32997	0.00880947	-1.64698	0.000461731	-0.0722218	0.999954	-1.61016	0.00112259	-1.69006	0.00203333
s6_28875	-0.449266	0.820799	-0.296493	0.850431	-0.134796	0.817848	-0.766805	0.00222551	-0.938395	0.00236339	0.0691365	0.999954	-0.896206	0.00523884	-0.942859	0.00072093
s6_28885	-0.681525	0.114227	-0.709918	0.00910872	-0.914343	1.92e-05	-1.2307	4.86e-07	-1.54749	1.22e-09	-0.233446	0.999954	-1.37352	2.9e-05	-1.56692	9.11e-09
s6_28917	-0.193219	0.999963	-0.312615	0.655354	-0.140056	0.845188	-0.466758	0.0988168	-0.5077	0.0618763	-0.032676	0.999954	-0.367085	0.348433	-1.04401	0.000912561
s6_28926	-0.0564796	0.999963	0.662855	0.445876	0.514834	0.500577	0.800156	0.0677278	1.3311	0.00100198	0.152132	0.999954	1.7733	0.000258517	1.29695	0.00589488
s6_28928	0.101663	0.999963	0.488792	0.31265	0.582415	0.00821625	0.907225	0.000378996	1.035	0.000468299	0.366988	0.999954	1.04849	0.00448467	0.749664	0.0246812
s6_28934	-0.207903	0.999963	-0.259032	0.893788	-0.476722	0.53254	-0.958041	0.0268166	-1.42643	0.000410257	-0.101199	0.999954	-1.24637	0.00366681	-1.28503	0.00559611
s6_28940	-0.184251	0.999963	-1.38199	6.9e-07	-1.14278	8.71e-05	-1.10002	0.00382987	-1.08831	0.000469137	-0.872713	0.0109296	-0.980225	0.0117163	-1.00926	0.0021658
s6_28962	-0.198952	0.999963	-1.21699	0.00585173	-1.23643	0.000227889	-1.37707	0.000145679	-1.52321	3.35e-05	-0.223968	0.999954	-1.77048	2.73e-05	-1.3157	0.00145727
s6_28964	-0.556072	0.514269	-0.725292	0.0242308	-0.608253	0.137708	-1.08119	0.0360929	-1.59853	0.000478372	-0.195579	0.999954	-2.08394	1.48e-05	-2.23661	5.92e-15
s6_28986	-0.233957	0.999963	-0.554925	0.237687	-0.672325	0.0499797	-0.981409	0.0171779	-1.26446	0.000417661	-0.0372021	0.999954	-1.43609	0.000558917	-1.37377	2.6e-05
s6_28991	-0.152585	0.999963	-0.279644	0.877134	-0.461211	0.52637	-1.24243	0.00115777	-1.40646	0.000104063	-0.184068	0.999954	-1.2528	0.00352152	-1.37139	0.00123724
s6_28998	-0.027505	0.999963	-0.17707	0.900319	-0.559758	0.224543	-0.953992	0.0429375	-1.42467	0.000185836	-0.0178235	0.999954	-1.51598	0.000203251	-1.25261	0.00188924
s6_29003	-0.210623	0.999963	-0.404897	0.470984	-0.365821	0.226622	-0.501776	0.1038	-0.90379	0.00140478	-0.0231557	0.999954	-1.08874	0.00106562	-1.03621	0.000495781
s6_29014	0.0139371	0.999963	-0.0972672	0.943465	-0.251824	0.72989	-0.850947	0.0258165	-1.09561	0.00199269	-0.00536128	0.999954	-1.28212	0.000777343	-1.08654	0.00438891
s6_29028	-0.0684081	0.999963	-0.225104	0.842447	-0.360747	0.456419	-0.941166	0.00990717	-1.11222	6.9e-05	-0.0511799	0.999954	-1.01947	0.00212703	-0.935784	0.00266012
s6_2904	0.026848	0.999963	0.655241	0.385571	0.590278	0.35912	1.09382	0.0155063	1.28282	0.00396338	0.172197	0.999954	1.87381	7.37e-05	1.96308	4.39e-05
s6_29053	-0.454241	0.739126	-0.147131	0.906945	-0.0354753	0.956162	-0.410581	0.212097	-0.818718	0.0185823	0.0910043	0.999954	-1.01192	0.00470763	-1.43411	4.25e-07
s6_29084	-0.0965922	0.999963	0.365211	0.285839	0.440653	0.017984	0.684997	0.010902	0.840476	0.020868	0.234053	0.999954	1.11595	0.000266993	0.997668	0.000867972
s6_29094	-0.249652	0.999963	-0.370272	0.841538	-0.353268	0.761966	-1.17244	0.0688647	-1.92291	0.000900455	-0.13727	0.999954	-2.15311	0.000417112	-1.75242	0.00867433
s6_29107	-0.248109	0.999963	0.293723	0.749127	0.490422	0.0842035	0.775702	0.019106	1.04162	0.00181345	0.12743	0.999954	1.39786	7.89e-05	1.39755	5.26e-05
s6_29110	-0.158612	0.999963	-0.284329	0.763252	-0.410263	0.0926856	-0.753851	0.0127071	-0.941059	0.000427072	-0.0491205	0.999954	-0.909577	0.00453772	-0.992703	0.00037362
s6_29113	0.239812	0.999963	0.675174	0.00281618	0.82311	0.0123381	1.08904	0.000191693	1.14749	0.00103233	0.165358	0.999954	1.41484	0.000531899	1.30042	1.27e-06
s6_29123	-0.141456	0.999963	-0.588296	0.593653	-0.913227	0.0455411	-1.53028	4.89e-05	-1.94669	1.61e-07	-0.261766	0.999954	-1.86679	4.78e-06	-1.74367	4.62e-05
s6_29147	-0.137812	0.999963	0.338882	0.802181	0.505949	0.182735	0.826314	0.00829198	1.07655	0.00303608	0.104587	0.999954	1.30742	0.000349612	1.05468	0.00202483
s6_29174	0.318559	1	0.216208	0.91332	0.582255	0.494131	1.35268	0.0192691	1.99234	0.000220972	-0.28539	0.999954	2.32288	7.28e-06	2.06184	0.000242366
s6_29204	0.117833	0.999963	-0.293547	0.874514	-0.63661	0.293485	-1.28711	0.00320059	-1.45801	0.000526407	-0.177389	0.999954	-1.54534	0.000540639	-1.09493	0.0287667
s6_29207	-0.0881975	0.999963	-1.09708	0.0251369	-1.69893	2.34e-09	-1.3384	0.00894282	-1.90903	3.14e-05	-0.378181	0.999954	-2.4208	2.99e-06	-2.10271	6.84e-07
s6_2922	-0.230225	0.999963	-0.324001	0.85521	-0.398828	0.600405	-1.00169	0.0122579	-1.443	0.000216989	-0.103195	0.999954	-1.52254	0.00013268	-1.12182	0.00998582
s6_29221	-0.273363	0.999963	-0.502979	0.632608	-0.517127	0.33407	-0.878922	0.0225719	-1.26017	0.000257725	-0.107568	0.999954	-1.2834	0.000555261	-1.13178	0.00539569
s6_29274	-0.0272817	0.999963	-0.288332	0.728676	-0.696234	0.011388	-1.06535	0.000129628	-1.27462	3.23e-05	0.0873919	0.999954	-1.41107	1.62e-05	-1.17746	0.000160002
s6_29296	-0.00314214	0.999963	-0.346996	0.84878	-1.15063	0.00600592	-1.7198	0.000247492	-2.0599	1.85e-06	-0.0670643	0.999954	-2.02217	1.56e-05	-1.58162	0.00147435
s6_29298	-0.386657	0.999963	-0.41232	0.695302	-0.398903	0.420346	-0.724474	0.0257806	-0.878514	0.0042738	-0.178999	0.999954	-0.978186	0.00538143	-1.1798	0.000601763
s6_29307	0.00587209	0.999963	-0.41046	0.805994	-0.820726	0.12462	-1.48434	0.00284026	-1.84765	0.000104304	-0.175927	0.999954	-1.9977	6.89e-05	-1.39432	0.0066572
s6_29310	-0.262129	0.999963	-0.397137	0.600912	-0.56902	0.00941959	-0.845188	0.000764974	-1.14277	1.52e-05	-0.0813887	0.999954	-1.10161	0.000711294	-1.29485	2.11e-06
s6_29323	0.295866	1	-0.797534	0.0920395	0.0808341	0.954778	1.12127	0.0686156	1.3982	0.00717593	-0.57467	0.794553	1.87263	4.15e-05	2.32127	6.01e-16
s6_29347	-0.750901	0.171186	-0.423344	0.796125	-0.418065	0.350035	-0.819629	0.00797937	-0.949452	0.000974168	0.0767909	0.999954	-0.996833	0.00365108	-1.31464	3.95e-05
s6_29364	0.00206716	0.999963	0.521905	0.0608204	0.527786	0.017627	0.940484	0.00784312	1.21317	0.00291313	0.105333	0.999954	1.6483	6.55e-05	1.26526	0.000181909
s6_2938	0.121283	0.999963	0.733747	0.326247	0.687709	0.145301	1.03773	0.00641957	1.40367	6.76e-05	0.284207	0.999954	1.42543	0.0003223	1.56353	0.000130662
s6_294	0.270576	1	0.215898	0.890856	0.421851	0.42971	0.88362	0.0106433	0.857381	0.031827	-0.215101	0.999954	0.537306	0.331978	1.38958	0.000112688
s6_29411	-0.51504	0.985265	-0.433311	0.730897	-0.299063	0.572082	-1.02876	0.0016532	-1.26717	0.00421494	-0.150447	0.999954	-1.76735	4.78e-05	-1.82598	4.08e-08
s6_29425	-0.00757056	0.999963	0.441676	0.779514	0.574458	0.437072	0.993271	0.0361469	1.40228	0.00106194	0.109676	0.999954	1.60147	0.00067579	1.01615	0.0481933
s6_29437	-0.191077	0.999963	-0.349264	0.444643	-0.260266	0.419406	-0.502209	0.111356	-0.664308	0.0171358	-0.216633	0.999954	-1.07468	0.0127557	-1.17778	7.13e-05
s6_29458	-0.0574834	0.999963	-0.685188	0.46438	-0.970685	0.0450836	-1.67199	4.52e-05	-1.93174	1.62e-06	-0.260419	0.999954	-1.89599	9.65e-06	-1.39419	0.00410363
s6_29465	-0.351811	0.999963	-0.75396	0.0611792	-0.622084	0.0780331	-0.744333	0.0559135	-0.886316	0.0217647	-0.216325	0.999954	-1.23857	0.00331719	-1.53357	3.79e-05
s6_2947	0.236054	0.999963	0.463555	0.278032	0.199248	0.705139	0.552316	0.0920251	0.772913	0.0412425	0.126011	0.999954	1.23118	0.00575614	1.26509	0.00031394
s6_29476	0.0855628	1	0.88495	0.176728	1.03228	0.0131263	1.46925	0.000923426	1.66108	1.48e-05	0.126232	0.999954	1.38025	0.00238884	0.748057	0.129788
s6_29486	-0.102553	0.999963	-0.466986	0.689269	-0.713477	0.0399117	-1.03063	0.00282019	-1.3327	7.02e-05	-0.0474079	0.999954	-1.12302	0.00328272	-0.914619	0.0175408
s6_29497	0.0174183	0.999963	0.479381	0.342798	0.530063	0.0898643	0.792414	0.0186625	1.01705	0.0123379	0.390128	0.999954	1.35775	0.00184649	1.08505	0.00078075
s6_295	-0.0465961	0.999963	-0.243688	0.902743	-0.401448	0.696915	-1.17589	0.028882	-1.65735	0.000747026	-0.0819378	0.999954	-1.85721	0.000360578	-1.55686	0.00632863
s6_29505	-0.134712	0.999963	-0.347811	0.851636	-0.519308	0.49047	-1.143	0.0171849	-1.499	0.000700598	-0.144148	0.999954	-1.43485	0.00111087	-1.20179	0.0175408
s6_29510	-0.170608	0.999963	0.599673	0.460177	0.569131	0.369423	0.82211	0.0314758	1.21658	0.000222722	0.0520451	0.999954	1.40203	0.000272251	0.99343	0.0132189
s6_29520	-0.14963	0.999963	-0.166506	0.92884	-0.359237	0.755915	-1.22167	0.0402229	-1.77797	0.00069322	-0.0750591	0.999954	-1.61378	0.00313493	-1.40341	0.026298
s6_29522	-0.278407	0.999963	-1.52268	2.33e-05	-1.66383	5.45e-08	-1.61694	0.00044002	-2.298	3.38e-11	-0.450978	0.999954	-2.46758	2.56e-10	-2.17372	2.03e-08
s6_29525	0.0953075	0.999963	0.763911	0.274003	0.765317	0.118606	1.14972	0.0208051	1.21345	0.00255248	0.327995	0.999954	1.30172	0.00330883	1.42012	0.000958077
s6_29527	-0.0255426	1	0.781387	0.162577	1.21939	0.000376572	1.4483	0.0042623	1.82786	1.03e-06	0.852211	0.0785037	1.82905	1.71e-05	1.25431	0.00518801
s6_29532	-0.789111	1	-0.474592	0.760862	-0.541301	0.348201	-1.04071	0.0144728	-1.14102	0.00483933	-0.332545	0.999954	-1.38917	0.00218473	-2.09076	2.55e-06
s6_29547	0.0906274	0.999963	0.402829	0.646075	0.548856	0.180307	0.985409	0.00761723	1.23278	0.00305777	0.137282	0.999954	1.67824	0.000100225	1.44098	0.000250948
s6_29561	0.062458	0.999963	0.498671	0.44164	0.6398	0.0536893	0.739851	0.0326829	1.11335	0.000667178	0.462799	0.506323	1.21009	0.00029966	0.665993	0.0372717
s6_29563	-0.17529	0.999963	-0.496476	0.268029	-0.654343	0.00572194	-0.690576	0.167481	-0.990446	0.0174868	-0.257152	0.999954	-1.43246	0.000953272	-1.09803	0.000662506
s6_29570	0.0108442	0.999963	-0.213864	0.903356	-0.318823	0.722534	-1.00242	0.0129378	-1.31236	0.000430173	-0.164716	0.999954	-1.42361	0.000207235	-1.32473	0.00127751
s6_29580	-0.0274509	0.999963	0.492361	0.318641	0.118109	0.876249	0.608475	0.0560742	0.882915	0.0218465	0.270053	0.999954	1.04674	0.0117136	1.16666	0.000901705
s6_2960	-0.168616	0.999963	-0.315696	0.871956	-0.399012	0.700881	-1.04528	0.0388146	-1.42693	0.00177483	-0.170577	0.999954	-1.75951	0.000175367	-1.66358	0.00128842
s6_29614	0.551008	1	1.3088	1.06e-05	1.1667	0.000608159	1.67367	1.53e-08	1.5984	1.84e-06	0.63089	0.513256	1.48813	9.53e-05	1.79527	1.19e-08
s6_29617	-0.246555	0.999963	-0.462561	0.773467	-0.81361	0.196233	-1.54053	0.00302341	-1.81094	0.000305525	-0.199177	0.999954	-2.04769	0.000175367	-1.66317	0.00423883
s6_2964	-0.269938	0.999963	-0.013953	0.987708	0.296207	0.230713	0.199033	0.502978	-0.0399011	0.916716	0.179336	0.999954	0.0381275	0.948263	-1.26875	1.39e-05
s6_29646	-0.254749	0.999963	-0.14203	0.901329	-0.177954	0.73665	-0.235815	0.650323	-0.679982	0.0994038	-0.0894561	0.999954	-0.985065	0.00983126	-1.17872	0.000387427
s6_2965	-0.450641	0.999963	-0.407791	0.771195	-0.464566	0.50836	-0.946847	0.0090454	-1.31219	0.000221579	-0.101207	0.999954	-1.27325	0.00407771	-1.16811	0.00365634
s6_29658	-0.106687	0.999963	-0.507153	0.695203	-0.723268	0.154748	-1.36707	0.0009107	-1.68406	2.52e-05	-0.182735	0.999954	-1.52131	0.00088008	-1.1199	0.0188165
s6_2967	-0.0446469	0.999963	-0.194608	0.922022	-0.48652	0.611526	-1.37029	0.021433	-1.91326	0.000168228	-0.106581	0.999954	-1.84684	0.000642476	-1.43309	0.0194406
s6_29671	-0.0769201	1	-0.528963	0.693218	-1.04593	0.0522194	-2.1566	0.000152694	-2.59905	3.33e-05	-0.227016	0.999954	-2.84122	1.26e-06	-2.34162	0.00222723
s6_29678	0.225857	0.999963	0.200054	0.897042	0.243526	0.756664	0.734896	0.104984	1.24442	0.00539559	0.0157164	0.999954	1.4865	0.00093079	1.42979	0.000378202
s6_29689	-0.537192	0.600549	-0.580333	0.38238	-0.407903	0.292572	-0.817405	0.00747856	-1.1199	0.000228981	-0.183896	0.999954	-1.1661	0.000564249	-1.36471	1.43e-05
s6_29697	-0.0609172	0.999963	-0.328657	0.867597	-0.588914	0.470083	-1.36493	0.00997533	-1.76683	0.000640854	-0.149506	0.999954	-2.01792	0.000121076	-1.68215	0.00398619
s6_29702	-0.504646	0.999963	-0.323572	0.867597	-0.312895	0.740639	-0.303088	0.636594	-0.42116	0.363784	-0.0651224	0.999954	-0.471236	0.363576	-1.43723	0.000926636
s6_29709	-0.157232	0.999963	-0.469786	0.67557	-0.779079	0.0753982	-1.13471	0.0130056	-1.31787	0.0010684	-0.0935264	0.999954	-1.3943	0.00184798	-1.51161	0.000968701
s6_29731	-0.118442	0.999963	-0.5036	0.447455	-0.520401	0.205451	-0.767021	0.0226851	-1.03969	0.00175462	-0.27205	0.999954	-1.17263	0.000684189	-0.92831	0.0059777
s6_29769	-0.150695	0.999963	-0.555139	0.581635	-0.517187	0.417025	-0.919525	0.02335	-1.34454	0.000227257	-0.29201	0.999954	-1.44134	0.000604642	-1.3891	0.0011866
s6_29784	-0.299005	0.999963	-0.414997	0.728213	-0.550323	0.151245	-0.875557	0.0108258	-1.06263	0.00537845	-0.0993001	0.999954	-1.48431	0.0006976	-1.25037	0.000630941
s6_29793	0.0927259	0.999963	0.568959	0.567076	0.458017	0.597274	0.964373	0.0440641	1.52053	0.00132199	0.23818	0.999954	1.98157	5.63e-05	1.42342	0.00360482
s6_29797	-0.149135	0.999963	-0.0761086	0.938636	-0.185076	0.781071	-0.510493	0.220359	-0.803159	0.0253519	-0.0418233	0.999954	-1.24349	0.00673629	-1.40416	0.000291964
s6_298	0.112563	0.999963	-0.576993	0.200263	-0.990559	1.23e-06	-0.914849	0.0626409	-1.26115	0.000451019	-0.320767	0.999954	-1.53916	0.000117362	-0.808694	0.00419984
s6_2980	-0.0074202	0.999963	0.46612	0.371601	0.414922	0.352754	0.847544	0.0275261	1.19984	0.00934003	0.0190252	0.999954	1.82812	7.23e-05	1.77167	5.29e-06
s6_29800	-0.442464	0.999963	0.469955	0.662285	0.348868	0.701517	0.692389	0.138688	1.19223	0.00496214	-0.00323369	0.999954	1.44815	0.000362468	1.04688	0.0237617
s6_29803	0.0736433	0.999963	-0.344978	0.772732	-0.657209	0.0431609	-0.938895	0.00829754	-1.26905	6.11e-05	-0.0892848	0.999954	-1.19518	0.00169813	-0.776416	0.0276328
s6_29825	-0.453285	0.999963	-0.492287	0.742817	-0.600646	0.441846	-0.963683	0.0621183	-1.27383	0.00501518	-0.210584	0.999954	-1.81055	0.000337968	-1.58615	0.00168072
s6_29829	0.266393	0.999963	0.130385	0.91856	0.105695	0.855964	0.455847	0.206182	0.886848	0.0191505	-0.174356	0.999954	0.976575	0.0122634	1.02448	0.000623669
s6_29838	-0.201541	0.999963	0.295385	0.844879	0.491243	0.310483	0.666506	0.177709	0.975981	0.0461337	0.215639	0.999954	1.64825	3.62e-06	1.63537	3.55e-06
s6_29844	-0.0748254	0.999963	0.459232	0.145858	0.368463	0.298386	0.627057	0.118323	0.908338	0.0104201	0.457879	0.239172	1.24926	0.00119113	1.01394	0.000239337
s6_29850	-0.0728339	0.999963	0.138019	0.933383	0.509319	0.437769	1.26128	0.00963124	1.83941	2.53e-05	-0.231624	0.999954	2.17749	1.87e-08	2.05675	7.11e-07
s6_29865	-0.521268	0.471044	-0.648407	0.0143622	-0.55555	0.0302133	-0.971104	0.00452373	-1.30299	0.00100669	-0.161454	0.999954	-1.67202	0.00031863	-1.4951	9.38e-08
s6_2988	0.0863634	0.999963	0.620657	0.176899	0.516104	0.161557	0.962433	0.0259463	1.26319	0.00184678	0.267175	0.999954	1.65977	0.000242178	1.37913	1.42e-05
s6_29937	0.498846	0.999963	1.07751	0.0620383	1.15183	0.000653983	1.5603	0.000473029	1.80435	4.86e-05	0.323174	0.999954	1.3574	0.0139494	1.64723	0.000185697
s6_29956	0.209598	0.999963	0.559723	0.0788927	0.104246	0.864732	0.342268	0.395818	0.549596	0.0846532	0.301223	0.999954	0.900437	0.0242634	1.11869	0.000521159
s6_2996	0.359164	0.999963	0.546136	0.396256	0.425517	0.504138	0.987726	0.0212561	1.27934	0.00318669	-0.0367626	0.999954	1.70044	0.000101014	1.78795	2.06e-06
s6_29964	-0.257581	1	-0.255914	0.893788	-0.35455	0.687475	-1.06024	0.0279059	-0.950576	0.0534349	-0.226614	0.999954	-1.91783	0.000371596	-1.54403	0.00288801
s6_29983	-0.0216036	0.999963	0.25104	0.824504	0.136919	0.851776	0.424878	0.195339	0.614678	0.0491534	0.154971	0.999954	1.02944	0.00402551	1.24596	0.000571532
s6_29996	-0.0584262	0.999963	0.262289	0.850764	0.477208	0.334263	1.03478	0.000701767	1.04435	0.000854674	0.160363	0.999954	1.1899	0.00228997	0.679214	0.0722703
s6_30003	-0.0984653	0.999963	-0.373183	0.840316	-0.607529	0.418128	-1.17968	0.0216559	-1.54057	0.00100994	-0.115548	0.999954	-1.6126	0.000791564	-1.2463	0.0227245
s6_30008	-0.181308	0.999963	-0.543091	0.673321	-0.628671	0.394169	-1.37118	0.00642321	-1.70269	0.000223354	-0.0611729	0.999954	-1.76803	0.00034334	-1.63488	0.00282747
s6_30025	0.255557	0.999963	0.668613	0.10234	0.607551	0.0675299	0.899858	0.050146	1.25468	0.00152518	0.324365	0.999954	1.60442	0.000287354	1.38024	0.000248199
s6_3003	0.170376	0.999963	0.332741	0.824504	0.577281	0.13558	0.803483	0.0714147	1.16791	0.000903132	0.321089	0.999954	0.923681	0.0187142	0.774443	0.0521523
s6_30048	-0.192138	0.999963	0.630697	0.543066	0.81586	0.170697	1.18855	0.0115575	1.59477	0.000233769	0.320205	0.999954	1.67993	0.000494764	0.859922	0.117104
s6_30053	-0.42549	0.999963	-0.626806	0.415436	-0.618298	0.157671	-1.02509	0.00544282	-1.21379	0.00159361	-0.0910965	0.999954	-1.64606	7.2e-05	-1.60214	6.74e-05
s6_30074	-0.0291751	0.999963	-0.442156	0.706111	-0.478747	0.493088	-1.09394	0.0105966	-1.24791	0.00460012	-0.205833	0.999954	-1.64638	4.55e-05	-1.52565	0.000917706
s6_30084	-0.724592	0.19185	-0.500485	0.65149	-0.568187	0.0606516	-1.1324	0.00123821	-1.52597	9.61e-07	-0.25991	0.999954	-1.13674	0.0191761	-1.73849	4e-07
s6_301	0.0958147	0.999963	-0.782306	0.0673666	-1.19685	6.92e-07	-1.31656	0.000440388	-1.55613	1.05e-07	-0.332121	0.999954	-1.39706	0.000294601	-0.94855	0.00822238
s6_30148	-0.137737	1	0.316107	0.788125	0.567335	0.29652	1.14033	0.0338808	1.37469	0.00569892	0.0637232	0.999954	1.70171	0.000176006	1.3904	0.000197205
s6_3017	-0.466197	0.668706	-0.233339	0.87937	-0.264611	0.589056	-0.580006	0.0741791	-0.828449	0.00191524	-0.101443	0.999954	-0.853751	0.0105943	-0.95063	0.000696857
s6_30182	-0.16013	1	-0.393255	0.827986	-0.799061	0.231773	-1.5431	0.0248333	-2.21175	0.000540062	-0.163901	0.999954	-1.94742	0.0112839	-1.89541	0.00776949
s6_30183	-0.175174	0.999963	-0.348979	0.784119	-0.221893	0.773802	-0.546622	0.131249	-0.863957	0.0237565	-0.0943645	0.999954	-1.11691	0.00711387	-1.32844	0.00089035
s6_30188	-0.00715332	0.999963	0.47117	0.434988	0.520301	0.206437	0.783656	0.0250929	1.11045	0.00092767	0.301853	0.999954	1.29696	0.000463138	0.972814	0.0064814
s6_3019	-0.448798	0.999963	-0.500693	0.369217	-0.544124	0.35912	-1.5232	4.97e-06	-1.82452	7e-08	0.0738349	0.999954	-1.46149	0.000471376	-1.87425	6.28e-08
s6_302	0.209289	1	-0.395725	0.829344	-0.739132	0.266763	-1.66151	0.00239184	-1.46617	0.0072423	-0.221251	0.999954	-2.11268	0.000274271	-1.25872	0.0378195
s6_30211	-0.485273	0.690981	-0.347223	0.650511	-0.199864	0.701625	-0.413758	0.289775	-0.71251	0.0601824	-0.122916	0.999954	-0.941623	0.0494262	-1.24168	0.000109382
s6_30226	-0.13934	0.999963	0.431439	0.759544	0.505614	0.509418	0.867274	0.0507253	1.21917	0.00188395	0.0813876	0.999954	1.40582	0.000933023	1.33758	0.00401438
s6_30251	-0.375773	0.999963	0.26782	0.88085	0.915218	0.0546191	1.52093	0.000415042	1.54079	0.000201264	0.375724	0.999954	1.67455	0.000127636	0.60735	0.255999
s6_30271	0.0807129	0.999963	-0.240497	0.867547	-0.306748	0.583445	-0.702326	0.0243095	-0.935253	0.00210163	-0.0653988	0.999954	-1.21221	0.000636146	-0.878305	0.0101656
s6_30285	0.0599142	0.999963	-0.251303	0.900203	-0.358495	0.733004	-0.890388	0.0651974	-1.50323	0.000428098	-0.0938878	0.999954	-1.8419	4.38e-05	-1.60104	0.0013235
s6_30297	-0.124399	0.999963	-0.17943	0.892137	-0.269611	0.522676	-0.941635	0.00251717	-1.15038	0.000688201	0.164802	0.999954	-1.27502	0.000776951	-1.28016	0.000179697
s6_303	0.081761	0.999963	-0.575283	1	-0.713392	1	-1.69875	1	-1.88412	0.00161202	-0.172348	0.999954	-2.04198	0.000991316	-1.16164	0.0963378
s6_30301	-0.0261441	0.999963	0.470588	0.709148	0.497727	0.49178	0.890296	0.0388485	1.18864	0.00271297	0.180914	0.999954	1.44884	0.000749605	1.07179	0.0128903
s6_30344	0.162531	0.999963	0.746053	0.365016	0.958121	0.0523786	1.58839	0.000332203	1.85732	1.07e-05	0.222683	0.999954	1.87165	5.59e-05	1.93833	0.000105504
s6_30356	-0.0355235	0.999963	0.667865	0.354472	0.589241	0.328844	0.942151	0.021786	1.19352	0.00188363	0.193584	0.999954	1.42819	0.000984652	1.48231	0.000683754
s6_30376	-0.155291	0.999963	-0.315579	0.605207	-0.748813	0.00052415	-0.591033	0.0557333	-0.69789	0.0196506	-0.124738	0.999954	-0.584686	0.110625	-0.502255	0.16422
s6_30383	0.0893588	1	0.940127	0.111197	0.886521	0.100004	1.18946	0.0279253	1.62747	0.00087218	0.416855	0.999954	1.39931	0.00438406	1.02674	0.0729022
s6_30408	-0.186567	1	0.382423	0.717819	0.428823	0.391581	0.856125	0.0497279	1.2063	0.0013991	0.126355	0.999954	1.43959	0.00061603	1.05619	0.0110222
s6_30421	-0.0686397	0.999963	0.373482	0.730897	0.503902	0.137726	0.782983	0.00903272	1.10784	0.00183257	0.113636	0.999954	1.37578	0.000712363	0.932815	0.00991071
s6_30428	-0.162943	0.999963	-0.31809	0.615482	-0.185114	0.816143	-0.84364	0.00367031	-1.08141	0.00116077	-0.0698099	0.999954	-0.971979	0.00547738	-1.12305	0.000573786
s6_30447	0.0355229	0.999963	-0.597927	0.0644376	-0.873607	0.000229425	-0.97703	0.0172136	-0.712556	0.0976088	0.0430152	0.999954	-0.972991	0.022723	0.0244084	0.961573
s6_3045	0.124067	0.999963	0.35727	0.410945	0.0700578	0.92956	-0.662179	0.010149	-0.866068	0.000585946	0.314383	0.999954	-0.989588	0.00240729	-1.04012	0.000248181
s6_30453	-0.654712	0.367587	-0.476976	0.289485	-0.283194	0.643058	-0.556592	0.182784	-0.795836	0.0733102	-0.342057	0.999954	-1.30988	0.00203298	-1.36543	0.000501846
s6_3047	0.109151	0.999963	-0.15835	0.918016	-0.876166	0.0267844	-1.64145	3.09e-06	-1.66106	0.000169468	0.0208093	0.999954	-1.7641	0.000153439	-1.19196	0.0048295
s6_30491	-0.0427888	0.999963	-1.01845	0.0362202	-1.03109	3.14e-05	-1.07078	0.00124683	-0.856478	0.00558814	-0.587507	0.34716	-0.35653	0.39237	-0.489024	0.181998
s6_30495	0.0904517	0.999963	-0.23427	0.84896	-0.839527	0.00134792	-1.14129	0.00519019	-1.43535	0.000469137	-0.0784472	0.999954	-1.58812	9.65e-06	-1.50696	7.26e-06
s6_30498	-0.246338	0.999963	0.631936	0.412863	0.687627	0.216507	0.915506	0.02448	1.2169	0.00221402	0.297116	0.999954	1.54918	0.000379991	0.948004	0.0337478
s6_30503	-0.428121	0.929343	-0.290528	0.788125	-0.0993649	0.858761	-0.350436	0.376739	-0.436535	0.196023	-0.0359153	0.999954	-0.894557	0.0661481	-1.18808	0.000189281
s6_30522	-0.0815542	0.999963	0.714027	0.045457	0.933656	9.06e-06	0.978049	6.76e-05	1.03468	4.96e-05	0.140895	0.999954	0.930711	0.0246814	0.934942	0.00134815
s6_30546	-0.297458	0.999963	-0.394184	0.648466	-0.73612	0.00256772	-0.948525	0.00834449	-1.37863	8.72e-05	-0.149649	0.999954	-1.18539	0.000748437	-1.18394	0.000235611
s6_30554	0.0254908	1	0.865137	0.243733	0.556219	0.523497	1.19366	0.0120847	1.55614	0.000409458	0.33709	0.999954	1.68571	0.000377883	0.820861	0.153989
s6_30571	-0.195862	0.999963	0.351357	0.719932	0.43627	0.436745	0.742502	0.06041	1.24942	0.00233139	0.308808	0.999954	1.63379	9.54e-05	1.02943	0.00867443
s6_30573	-0.430891	0.994224	-0.57384	0.292271	-0.46672	0.130988	-0.554489	0.127428	-0.605153	0.0603556	-0.167586	0.999954	-0.39908	0.380848	-1.11432	0.000415723
s6_30580	0.142444	0.999963	-0.717214	0.299516	-1.0422	0.000111593	-1.1169	0.00522522	-1.62851	4.5e-07	-0.0813395	0.999954	-1.83782	1.95e-06	-1.25816	0.000841643
s6_3059	-0.0125927	0.999963	-0.380862	0.760455	-0.50806	0.276779	-0.903321	0.0174591	-1.24823	0.000150141	-0.256909	0.999954	-1.24087	0.000720965	-0.893108	0.0194055
s6_3062	-0.514954	0.999963	-0.391109	0.833252	-0.478225	0.501376	-1.11644	0.00683191	-1.27861	0.000685262	-0.157267	0.999954	-1.23636	0.0028867	-1.30761	0.00351924
s6_30627	0.0799608	0.999963	0.343242	0.564416	0.372486	0.442396	0.622826	0.116793	1.08051	0.0120323	0.146415	0.999954	1.55065	0.000403278	1.40634	8.89e-05
s6_30655	-0.545506	0.753225	-0.350037	0.679594	-0.291976	0.685591	-0.814164	0.0227068	-0.839938	0.00666859	0.0350826	0.999954	-0.807499	0.0572117	-1.29455	0.00034233
s6_30670	0.254066	1	0.604695	0.602969	0.861518	0.153119	1.8505	0.00108195	2.24949	0.000114232	0.0209134	0.999954	2.52549	2.78e-06	0.854839	0.24826
s6_30682	-0.11	0.999963	-0.0329342	0.975405	-0.101367	0.885521	-0.475613	0.170312	-0.802572	0.0227357	-0.0617066	0.999954	-1.18889	0.00162838	-1.26796	0.000221588
s6_30688	-0.185328	1	-0.24139	0.890856	-0.425195	0.519319	-1.02007	0.0262793	-0.881663	0.0560064	-0.350607	0.999954	-1.60146	0.000942947	-1.57391	0.0024108
s6_30700	0.0102575	0.999963	-0.308589	0.619172	-0.765436	0.0160281	-1.07033	0.0101029	-1.08911	0.000410257	-0.339884	0.999954	-1.31957	0.000122548	-0.942293	0.00150408
s6_30703	-0.467046	0.603825	-0.707613	0.138699	-0.982612	2.85e-05	-1.7477	1.13e-16	-1.95373	1.64e-16	-0.277221	0.999954	-1.41185	0.00100481	-2.03713	8.1e-16
s6_30730	-0.210254	1	-0.252291	0.897042	-0.699056	0.228165	-1.41078	0.00598285	-1.74023	0.00128521	-0.197426	0.999954	-2.13318	0.00148886	-1.72895	0.000785464
s6_30733	-0.174993	0.999963	-0.466996	0.553587	-0.457668	0.24175	-0.722972	0.0355898	-1.04059	0.000314064	-0.16901	0.999954	-1.16452	0.000776205	-1.37729	1.48e-05
s6_30745	-0.187827	0.999963	-0.882236	0.184739	-0.599123	0.328525	-1.18364	0.00908908	-1.4053	0.00125517	-0.211791	0.999954	-1.6336	0.000321218	-1.39396	0.0032547
s6_30749	-0.11612	0.999963	-0.0145196	0.986517	-0.231339	0.644433	-0.566211	0.212097	-0.93994	0.038601	0.0376976	0.999954	-1.65428	0.000980036	-1.32686	3.5e-05
s6_30750	-0.131444	0.999963	-0.303526	0.639531	-0.800027	0.00832884	-1.01663	0.000734503	-1.17366	3.22e-05	0.150229	0.999954	-1.19984	0.000196147	-1.03334	0.000265702
s6_3081	0.0587083	0.999963	-0.197559	0.893535	-0.355828	0.360088	-0.903602	0.00060555	-0.754426	0.0271065	-0.0309933	0.999954	-0.00422268	0.995277	-0.167888	0.702176
s6_30828	-0.363287	0.999963	-0.312555	0.710807	-0.128814	0.854701	-0.406273	0.2306	-0.729639	0.0429289	-0.133802	0.999954	-0.847078	0.0342975	-1.14582	0.000410594
s6_30892	-0.195459	0.999963	-0.52002	0.601065	-0.523997	0.386586	-0.948957	0.0152669	-1.25189	0.00107803	-0.115024	0.999954	-1.33601	0.000655835	-1.13145	0.00723976
s6_30918	-0.254586	0.999963	0.494383	0.134551	0.682422	0.000487143	0.636091	0.0248714	0.715834	0.00685802	0.180945	0.999954	0.8198	0.0225599	0.204758	0.539259
s6_30942	-0.207468	1	0.346134	0.834026	0.925908	0.0318801	1.31296	0.0100845	1.83192	1.96e-05	-0.000994058	0.999954	1.94673	2.8e-05	1.34311	0.00940057
s6_30943	-0.328255	0.999963	-0.492524	0.363199	-0.438347	0.449354	-1.03753	0.0343886	-1.20871	0.00652124	-0.213963	0.999954	-1.67566	7.52e-05	-1.54324	3.28e-05
s6_30953	-0.0990977	0.999963	-0.278467	0.642716	-0.255494	0.518392	-0.546404	0.240971	-0.926719	0.0331306	0.00687574	0.999954	-1.3781	0.00290601	-1.12211	0.000159353
s6_30973	-0.220634	0.999963	0.345022	0.829378	0.511541	0.382747	0.950565	0.00594853	1.23706	0.00075867	0.13781	0.999954	1.38182	0.000481534	0.923727	0.0190209
s6_30977	-0.166698	0.999963	0.363327	0.61171	0.393082	0.396038	0.710005	0.0317664	1.03606	0.00474373	0.198467	0.999954	1.52135	6.33e-05	0.97276	0.00174397
s6_31027	-0.201357	0.999963	0.369541	0.710718	0.653322	0.0687662	1.12522	0.000238506	1.41681	0.000113189	0.169007	0.999954	1.7277	4.61e-06	1.16316	0.000720405
s6_31038	-0.238934	0.999963	-0.508561	0.508713	-0.687626	0.0579049	-0.945982	0.0501328	-1.30006	0.00122138	-0.100507	0.999954	-1.15137	0.0113364	-1.27774	0.000998172
s6_31060	-0.0208896	0.999963	-0.971361	0.00122767	-0.915317	0.000879475	-1.05896	0.00148019	-1.11553	0.0002823	-0.335833	0.999954	-1.08997	0.00803769	-0.997865	0.0067531
s6_31071	-0.217789	0.999963	-0.559588	0.251671	-0.705263	0.0031581	-0.936708	0.00111363	-1.14729	1.85e-05	-0.313528	0.999954	-0.964554	0.00750968	-1.04941	0.00245109
s6_31081	0.169529	0.999963	0.710394	0.305516	0.551283	0.330897	1.02195	0.00776197	1.42161	2.01e-05	0.329463	0.999954	1.55832	0.000113767	1.39642	0.000614038
s6_31087	-0.477612	1	-0.86258	0.212884	-0.704263	0.192898	-0.959701	0.125723	-1.1011	0.0109991	-0.173566	0.999954	-1.65006	0.000804496	-1.47848	0.00232415
s6_31088	-0.600848	0.454226	-0.929202	0.0307283	-0.65267	0.200299	-1.02169	0.00171651	-1.33368	8.39e-06	-0.233557	0.999954	-1.45206	0.000667748	-1.3596	6.79e-05
s6_31103	-0.0305685	0.999963	-0.556343	0.626238	-0.968491	0.0364029	-1.31663	0.0103279	-1.44283	0.00545369	-0.084114	0.999954	-1.95047	1.79e-05	-1.19418	0.0188959
s6_3113	0.276069	0.999963	0.576537	0.0275662	0.409863	0.0243171	0.7665	0.0226872	0.972546	0.0150931	0.0794251	0.999954	1.3929	0.00059472	1.53299	1.55e-06
s6_31152	0.200609	1	0.941446	0.111197	0.921165	0.0553823	1.40344	0.000216497	1.82041	9.89e-07	0.32775	0.999954	1.81639	6.44e-05	1.11948	0.0168774
s6_31186	-0.147828	0.999963	-0.389328	0.378567	-1.12532	7.13e-11	-1.4121	5.05e-06	-1.41318	0.000695782	0.110715	0.999954	-1.58033	0.000391909	-1.38623	0.000312394
s6_312	-0.011733	0.999963	-0.239366	0.878054	-0.371662	0.519779	-0.7766	0.0305042	-1.11603	0.000872968	-0.151055	0.999954	-1.17081	0.00146991	-0.942369	0.0134519
s6_3122	0.00293228	0.999963	-0.501926	0.680108	-0.991149	0.0339223	-1.46027	0.00195131	-1.79099	5.38e-05	-0.180589	0.999954	-1.79313	0.000104838	-1.14432	0.026562
s6_31243	0.228146	1	0.484829	0.73198	0.841404	0.140559	1.6978	9.82e-05	2.01023	1.62e-06	0.0097491	0.999954	1.93206	0.000110706	1.4842	0.00627852
s6_31249	0.044391	1	0.479358	0.726732	1.08125	0.0124565	1.40369	0.00253764	1.65248	0.000138602	0.305739	0.999954	1.70906	0.000205267	1.52611	0.00242652
s6_31268	0.00932096	1	-0.311421	0.873247	-0.677212	0.355836	-1.36037	0.0257877	-1.68206	0.00405286	-0.26978	0.999954	-2.36833	0.000726685	-1.16901	0.0719367
s6_31271	0.344848	0.999963	-0.61024	0.500033	-0.546666	0.13887	-0.00756204	0.989205	0.370467	0.347761	-0.409025	0.999954	0.740764	0.0837753	1.62449	3.13e-06
s6_31276	-0.580731	1	-0.617826	0.326254	-0.466056	0.381178	-0.989132	0.0429375	-1.43199	0.000468606	-0.232503	0.999954	-1.95373	0.00254962	-1.70869	0.000129534
s6_3129	0.00428056	1	0.691599	0.297764	0.613009	0.398748	1.17363	0.0327666	1.34853	0.00137972	0.159548	0.999954	1.24911	0.00507456	1.48539	0.000642044
s6_31318	-0.277603	0.999963	-0.50652	0.530639	-0.377585	0.53795	-0.929976	0.0207651	-1.1883	0.000683066	-0.00582015	0.999954	-1.47981	9.59e-05	-1.57199	2.31e-05
s6_31333	-0.0906527	0.999963	-0.470798	0.730004	-0.504829	0.436548	-0.994913	0.0166874	-1.38992	0.000385928	-0.0991815	0.999954	-1.51613	0.000779055	-1.55956	0.000297227
s6_31337	-0.302303	0.999963	-0.90418	0.161895	-0.428785	0.626892	-0.714339	0.141683	-1.14859	0.00956513	-0.31773	0.999954	-1.85293	0.000344122	-1.47229	0.00397717
s6_3135	-0.166306	0.999963	-0.28199	0.859803	-0.349516	0.592707	-0.763916	0.0340641	-0.961713	0.00780872	-0.281979	0.999954	-1.275	0.000472871	-1.07591	0.00497864
s6_31350	-0.285717	0.999963	-0.40356	0.487691	-0.671772	0.00157886	-0.660592	0.155746	-0.919268	0.0174073	-0.250206	0.999954	-1.32252	0.00308969	-1.46512	2.66e-06
s6_31351	-0.083578	0.999963	-0.343859	0.819104	-0.485612	0.259451	-0.923349	0.0051848	-1.08024	0.00199523	-0.0162785	0.999954	-1.11487	0.00331821	-1.39869	0.000164393
s6_31356	-0.574071	0.60966	-0.189081	0.888019	-0.0213828	0.983417	-0.469093	0.24115	-0.792633	0.0259743	0.159439	0.999954	-1.02108	0.00949469	-1.3763	0.000286916
s6_3137	-0.0760924	0.999963	-0.603663	0.504928	-1.17043	0.00257646	-1.52332	0.000232727	-1.5203	8.96e-05	-0.0762855	0.999954	-1.19074	0.00534296	-1.21864	0.0138201
s6_31371	-0.489735	0.508821	-0.346131	0.617288	-0.380295	0.202661	-0.636345	0.0589007	-0.91144	0.00282297	0.14935	0.999954	-1.13806	0.00126529	-1.09051	6.77e-05
s6_31391	-0.319822	0.999963	-0.226643	0.910566	-0.257067	0.832257	-1.04693	0.0545986	-1.54595	0.000739026	-0.0258397	0.999954	-1.66735	0.000459861	-1.62609	0.00243722
s6_314	0.0316705	0.999963	-0.252225	0.897133	-0.49668	0.603415	-1.35416	0.0348244	-2.04135	0.000261219	-0.101785	0.999954	-2.00869	0.00057291	-1.68575	0.0102311
s6_31406	-0.394729	0.799789	-0.398533	0.53891	-0.222274	0.550182	-0.617764	0.0112599	-0.692001	0.00552949	-0.0309993	0.999954	-0.755927	0.0182328	-1.12705	0.000298631
s6_3141	0.187227	0.999963	-0.348466	0.845579	-0.768816	0.156989	-1.1007	0.0192623	-1.37886	0.000930696	-0.186723	0.999954	-1.36933	0.00329004	-0.660797	0.205145
s6_3143	0.216895	0.999963	0.264764	0.840705	0.364895	0.271787	0.589899	0.0414134	0.924459	0.00931104	-0.0234277	0.999954	1.34081	0.000211682	1.39608	9.35e-07
s6_3145	-0.145755	0.999963	-0.665053	0.263372	-0.765234	0.164328	-1.17396	0.00842101	-1.02265	0.0202668	-0.0513603	0.999954	-1.1156	0.0304804	-2.03714	3.89e-06
s6_31450	-0.695759	0.162931	-0.300201	0.747649	-0.102064	0.895183	-0.498566	0.205098	-0.510373	0.123501	0.236956	0.999954	-0.131075	0.805487	-1.51006	1.61e-07
s6_3146	-0.139022	0.999963	-0.371232	0.807549	-0.44919	0.426184	-0.940872	0.00787911	-1.24728	0.000108562	-0.0876136	0.999954	-1.21949	0.000815569	-1.40971	0.000127839
s6_31470	-0.240748	0.999963	-0.592597	0.0341191	-0.650306	0.0135539	-0.768161	0.0481973	-1.19208	2.13e-05	-0.136347	0.999954	-1.08906	0.000861848	-1.07034	0.00012621
s6_31471	-0.276232	0.999963	-0.750121	0.0250849	-0.477337	0.118456	-0.954079	0.0141231	-1.13706	0.00255232	-0.128054	0.999954	-1.61111	0.000204692	-1.08986	0.00149614
s6_31477	-0.167052	0.999963	-0.495164	0.590683	-0.428126	0.339014	-0.868106	0.0266965	-1.2193	7.54e-05	-0.350286	0.999954	-1.17962	0.0032257	-1.37005	0.000527812
s6_31492	-0.382887	1	-0.568904	0.646075	-0.307617	0.801265	-1.2061	0.0388026	-1.40375	0.00877302	-0.235698	0.999954	-2.05202	0.000417535	-1.60005	0.0121049
s6_315	-0.00465804	0.999963	-0.539468	0.231254	-0.654004	0.0531247	-1.04015	0.0141917	-1.16357	0.00057601	-0.152142	0.999954	-1.15947	0.00193575	-0.375247	0.259361
s6_3150	-0.389271	1	0.39479	0.677956	1.05677	0.000376572	1.15826	0.00639502	1.22073	0.00015055	0.544566	0.648429	1.34608	0.000425667	0.923701	0.0160623
s6_31500	-0.228446	1	-0.404845	0.816158	-0.611297	0.359542	-0.808997	0.174447	-1.22623	0.0131427	-0.223459	0.999954	-2.18931	0.00012371	-2.21286	0.000792308
s6_31531	0.137665	0.999963	0.413365	0.527869	0.275403	0.591146	0.537871	0.233996	0.980035	0.0184818	0.253934	0.999954	1.29981	0.00402551	1.22847	0.000451206
s6_31532	-0.054756	0.999963	-0.160945	0.912484	-0.714617	0.0331343	-0.784015	0.181697	-1.01823	0.0549957	-0.0384616	0.999954	-1.6673	0.00767071	-1.34964	1.48e-05
s6_31553	-0.283368	0.999963	-0.457825	0.660192	-0.306867	0.704723	-1.01046	0.00404921	-0.969838	0.0216343	0.0575292	0.999954	-1.19216	0.00580411	-1.2992	0.00084811
s6_31558	0.563141	0.611345	0.80533	0.28728	0.182602	0.828633	0.476929	0.26994	0.848967	0.0173733	0.265432	0.999954	0.880924	0.0437947	1.92226	3.96e-12
s6_31573	0.126452	0.999963	0.64801	0.358367	0.683139	0.126536	1.00769	0.0035188	1.1906	0.000264005	0.374425	0.999954	1.22329	0.0015701	0.927791	0.0211511
s6_31593	-0.0524888	1	0.565283	0.59756	0.541253	0.303976	1.14618	0.0062645	1.31445	0.000702448	0.0662603	0.999954	1.02704	0.0473673	1.45855	0.000466776
s6_31606	-0.0157728	0.999963	0.434779	0.297917	0.622539	0.0134178	0.838098	0.0317483	1.14058	0.00786267	0.27674	0.999954	1.63556	6.93e-05	1.32341	0.000130662
s6_31607	-0.448644	1	-0.613606	0.435431	-0.572938	0.388347	-0.907637	0.138374	-1.52514	0.00164741	-0.467785	0.999954	-1.82913	0.000625872	-1.84261	0.000162421
s6_31608	-0.269329	0.999963	-0.469586	0.667354	-0.347782	0.746261	-0.795666	0.187658	-0.917271	0.0643563	-0.044929	0.999954	-1.67993	0.000939255	-1.49018	0.00172504
s6_3161	0.415026	1	0.358569	0.845213	0.229014	0.849003	0.784391	0.168687	1.34869	0.00461339	0.239039	0.999954	1.15287	0.0453361	1.91724	7.87e-05
s6_31614	-0.220693	0.999963	-0.368734	0.511807	-0.65071	0.0734225	-1.18219	2.33e-06	-1.29324	2.03e-07	-0.00848096	0.999954	-1.18879	0.000588608	-1.3709	2.9e-06
s6_31632	0.282544	1	1.06528	0.0805378	1.19427	0.0207601	1.94274	0.00166703	2.47376	2.38e-05	0.490702	0.999954	2.06565	0.00334993	1.31894	0.0923053
s6_31675	0.169163	1	1.33683	0.000846441	1.50175	1.3e-05	1.68428	1.78e-05	1.84267	1.78e-06	0.218342	0.999954	1.66995	0.000561617	1.71792	0.000119615
s6_31680	-0.434929	0.999963	-0.331495	0.761133	-0.264698	0.667534	-0.610151	0.0808258	-0.973741	0.00234428	-0.0608882	0.999954	-1.03532	0.0122115	-1.52401	9.53e-06
s6_31698	-0.187468	1	0.607509	0.602969	0.998701	0.0717732	1.6218	0.00626769	1.94195	0.000618391	0.205433	0.999954	2.03734	0.000477966	1.51399	0.0277994
s6_31707	0.115027	1	-0.00715828	0.996602	0.453664	0.598902	1.13383	0.0245982	1.46014	0.00137812	-0.222506	0.999954	1.71043	0.000744435	1.88435	0.000150349
s6_31726	-0.282551	1	-0.722064	0.110421	-1.2871	4.13e-05	-1.45817	0.00363614	-1.91819	0.000953693	-0.0855276	0.999954	-2.1191	0.00141692	-2.44113	9.76e-08
s6_31737	0.264676	0.999963	0.410436	0.408066	0.360356	0.172464	0.742421	0.0124123	0.923412	0.00549967	0.0441747	0.999954	1.25716	0.00111742	1.28134	4.44e-05
s6_31740	0.152139	0.999963	0.373102	0.744293	0.563043	0.229107	0.691508	0.0652633	1.1078	0.000950697	0.294932	0.999954	1.39769	0.000267525	0.849581	0.0233409
s6_3175	-0.485046	0.621092	-0.215711	0.856839	-0.171855	0.627244	-0.569227	0.0221342	-0.738241	0.00949312	0.0959274	0.999954	-0.65239	0.0502018	-0.953875	0.000427997
s6_31750	-0.193246	1	-0.488703	0.427097	-0.651635	0.257087	-1.15862	0.0196428	-1.10897	0.0346841	0.0666874	0.999954	-1.91559	4.23e-05	-1.16967	0.0111177
s6_31752	-0.0351383	0.999963	-0.287599	0.802413	-0.716253	0.0303037	-1.48591	7.71e-07	-1.35229	0.00145341	-0.3548	0.999954	-1.81422	9.09e-07	-1.78562	7.39e-07
s6_31762	-0.256201	0.999963	-0.143338	0.922448	-0.331485	0.651324	-0.585492	0.245189	-0.939297	0.0212572	0.00451558	0.999954	-1.34096	0.0022554	-1.38977	0.000617269
s6_31769	-0.232216	0.999963	-0.302534	0.85521	-0.572749	0.227894	-0.937061	0.0277576	-1.09231	0.0174562	-0.271906	0.999954	-1.41802	0.00432396	-1.46857	0.000433795
s6_31772	-0.244751	1	0.604229	0.163809	0.532591	0.195136	0.769025	0.0944392	1.15701	0.000592917	0.386988	0.999954	1.14963	0.00484655	0.808582	0.051068
s6_31778	-0.369453	0.999963	-0.148792	0.914176	-0.367269	0.441332	-0.645982	0.10935	-0.754814	0.0287213	0.0655077	0.999954	-0.255431	0.648171	-1.14351	0.000615753
s6_31779	-0.113729	0.999963	-0.414256	0.802497	-0.422058	0.644678	-1.07073	0.0174604	-1.48059	0.000367153	-0.114139	0.999954	-1.49944	0.000890947	-1.30742	0.00746739
s6_3178	0.251351	0.999963	0.055053	0.971282	0.223626	0.854701	0.718648	0.237916	1.05038	0.0393532	-0.237628	0.999954	1.31295	0.0125553	1.88289	0.00043138
s6_31785	-0.318344	1	-0.650478	0.427097	-0.420212	0.542721	-1.28119	0.0015751	-1.32264	0.000497745	-0.336952	0.999954	-1.87013	4.55e-05	-1.94542	5.71e-06
s6_31789	-0.259159	1	-0.322388	0.867514	-0.368158	0.708582	-0.84379	0.141536	-1.47228	0.00075544	-0.169053	0.999954	-1.4693	0.00280897	-1.70832	0.000720405
s6_31825	-0.270623	1	-0.726132	0.348955	-0.946055	0.0248173	-2.14952	8.04e-06	-1.63183	0.000460024	-0.440775	0.999954	-2.24183	0.00045679	-3.00404	7.93e-08
s6_31849	-0.319341	0.999963	-0.872253	0.0319491	-0.488394	0.209301	-0.955149	0.00950636	-1.19597	0.000757275	-0.0726612	0.999954	-1.58892	7.64e-05	-1.55119	4.86e-07
s6_3185	-0.0934299	0.999963	-0.674536	0.134551	-1.11558	5.92e-07	-1.40437	0.00233875	-1.72389	7.68e-05	-0.296664	0.999954	-1.99527	3.82e-05	-1.29157	0.000186489
s6_31876	0.114406	0.999963	0.507193	0.389753	0.312616	0.608282	0.800596	0.0189734	1.10619	0.000493289	0.280699	0.999954	1.40569	6.1e-05	1.19737	0.00065871
s6_31902	-0.0118416	1	0.639581	0.242413	1.37202	5.92e-07	1.44015	2.66e-06	1.34352	0.000203708	0.0507755	0.999954	1.0965	0.0112417	0.429025	0.373511
s6_31906	-0.222828	0.999963	-0.281917	0.888019	-0.409629	0.703708	-1.24817	0.0271661	-1.58741	0.0014825	-0.162882	0.999954	-1.80186	0.000607812	-1.71572	0.00306166
s6_31937	0.0710762	0.999963	-0.198757	0.912411	-0.501406	0.24179	-0.855274	0.0225018	-1.06474	0.000838681	-0.0735025	0.999954	-1.05521	0.00459196	-1.14383	0.0016512
s6_31947	-0.25557	0.999963	-0.227853	0.869805	-0.434335	0.326291	-0.893814	0.00245492	-1.04441	0.00107522	0.0179816	0.999954	-1.20186	0.000300545	-1.24226	0.00011143
s6_31959	-0.287424	0.999963	-0.581458	0.21195	-0.333245	0.476744	-0.629162	0.101911	-0.807551	0.0219366	-0.22473	0.999954	-1.07742	0.00406839	-1.35516	7.07e-05
s6_31987	-0.403642	0.999963	-0.401515	0.64253	-0.364521	0.457294	-0.76092	0.111992	-1.00532	0.00717593	-0.293514	0.999954	-1.30426	0.00311362	-1.5727	2.3e-06
s6_31993	-0.239922	1	-0.327241	0.866726	-0.704593	0.181864	-1.35023	0.0091266	-2.27103	4.45e-05	-0.241228	0.999954	-1.54068	0.0149901	-2.0782	0.000172517
s6_32014	-0.0359208	1	-0.415566	0.815396	-0.489893	0.577944	-1.30335	0.0388026	-1.98691	0.000723678	0.0390543	0.999954	-2.10522	0.000822804	-1.59621	0.0115466
s6_32015	-0.358457	0.999963	-0.794636	0.0325668	-0.746609	0.00754868	-1.45954	2.44e-08	-1.55921	1.07e-05	-0.233813	0.999954	-1.7002	1.22e-06	-1.85959	4.67e-10
s6_32027	-0.177983	0.999963	-0.806335	0.272705	-0.886413	0.0106761	-1.29666	0.00104265	-1.31719	0.000368674	-0.203741	0.999954	-1.54289	9.43e-05	-1.62656	2.34e-05
s6_32041	-0.123597	1	-0.22265	0.906162	-0.443737	0.666571	-1.26096	0.059229	-1.96113	0.000881144	-0.158777	0.999954	-2.01598	0.00237135	-1.5487	0.0224219
s6_32074	-0.400271	0.999963	-0.526548	0.539944	-0.63047	0.168828	-0.669512	0.121024	-0.87018	0.0573604	-0.0742128	0.999954	-0.842435	0.0812512	-1.64611	1.6e-05
s6_32078	-0.346012	0.999963	-0.61626	0.291055	-0.338308	0.652437	-0.604501	0.23349	-1.25553	0.0030184	-0.195967	0.999954	-1.55733	0.000348502	-1.60883	0.000170667
s6_32112	-0.86802	0.105598	-0.78662	0.274115	-0.628165	0.00666792	-0.541504	0.0605776	-0.681928	0.0197259	-0.387343	0.964963	-0.870776	0.0183367	-1.38607	4.76e-06
s6_32141	0.0357338	1	1.05341	0.0815964	1.32502	0.00677304	2.16353	0.00012823	2.57256	2.4e-06	0.183102	0.999954	2.48008	1.98e-05	1.65417	0.0175346
s6_32157	-0.0762475	1	-0.460253	0.620537	-0.476504	0.520897	-1.18197	0.0439297	-1.61376	0.00432745	-0.321632	0.999954	-2.32672	0.000130356	-1.99272	2.47e-05
s6_32165	-0.356313	0.999963	-0.179648	0.867597	-0.194914	0.766161	-0.730805	0.0231932	-1.11808	5.31e-05	0.0741835	0.999954	-1.34521	1.96e-05	-1.75554	6.07e-07
s6_32193	-0.211232	0.999963	-0.304691	0.850837	-0.261059	0.813064	-0.687818	0.211627	-1.42823	0.00190001	-0.0598596	0.999954	-1.68036	0.0061509	-1.854	3.37e-05
s6_32197	-0.311639	1	-0.311952	0.860947	-0.40092	0.637785	-0.976302	0.039704	-1.58961	0.00054404	-0.0358465	0.999954	-1.44883	0.00186814	-1.15736	0.0181691
s6_32201	0.0438782	0.999963	0.640776	0.531048	0.516996	0.55784	1.00595	0.0504582	1.44268	0.00128428	0.222576	0.999954	1.6553	0.000450748	1.2806	0.0158075
s6_32205	-0.510912	0.999963	-0.781212	0.193503	-0.705627	0.261217	-1.68462	1.85e-05	-1.6589	4.79e-05	-0.0200224	0.999954	-1.66287	0.000310395	-2.64356	5.83e-10
s6_32259	-0.217738	0.999963	-0.527745	0.546671	-0.650842	0.041655	-1.15607	0.000198093	-1.43058	5.07e-05	-0.297455	0.999954	-1.60069	2.35e-05	-1.41122	2.04e-05
s6_32278	-0.0472036	0.999963	0.228029	0.888019	0.260475	0.774687	0.587824	0.205601	1.10589	0.0150647	0.230485	0.999954	1.548	0.000693866	1.03961	0.0160494
s6_3228	-0.214725	0.999963	0.493776	0.719956	0.632201	0.339014	1.33709	0.00950636	1.60876	0.000876526	0.0832947	0.999954	1.92119	6.78e-05	0.741903	0.181711
s6_32296	-0.300424	0.999963	-0.245309	0.893644	-0.369883	0.733343	-1.03059	0.0707766	-1.41128	0.00868304	0.00494355	0.999954	-1.8271	5.99e-05	-1.64398	0.000367382
s6_32299	-0.47449	0.923506	-0.496164	0.252011	-0.376345	0.418387	-0.788476	0.0639117	-1.00158	0.0119567	-0.337169	0.999954	-1.40138	0.00147422	-1.4324	9.2e-05
s6_3232	0.0414576	0.999963	-0.423834	0.730309	-0.58331	0.238424	-1.32302	0.000361921	-1.4784	5.08e-05	-0.11489	0.999954	-1.31106	0.000917049	-1.28115	0.00246165
s6_32344	-0.161512	0.999963	-0.477281	0.543189	-0.263272	0.613319	-0.631139	0.0548062	-0.808998	0.0224537	-0.351328	0.999954	-1.21208	0.000725229	-1.29244	7.75e-05
s6_32345	-0.362745	0.999963	-0.63258	0.292058	-0.706618	0.106049	-1.01242	0.0913894	-1.63606	6.4e-05	-0.272239	0.999954	-1.44696	0.00149424	-1.32279	0.00085747
s6_32361	0.15402	1	0.811238	0.110442	1.30067	7.32e-05	1.70922	7.45e-07	1.78988	5.01e-06	0.333203	0.999954	1.99396	3.78e-06	0.995749	0.0317401
s6_32362	0.207143	1	0.897415	0.2095	1.16343	0.0190081	1.55512	0.00394096	2.08284	1.53e-06	0.273121	0.999954	1.76258	0.000517005	1.3441	0.0207571
s6_32364	-0.0912977	0.999963	-0.255372	0.831022	-0.658442	0.136788	-0.905225	0.0491306	-1.32779	0.000469448	-0.318773	0.999954	-1.6059	7.57e-05	-1.39911	0.000317654
s6_3237	-0.463557	0.999963	-0.371432	0.831541	-0.241063	0.754082	-0.603396	0.134249	-0.824902	0.0105531	-0.0857286	0.999954	-0.730878	0.0831863	-1.25573	0.000501017
s6_32388	0.574911	1	1.28663	0.0134501	1.5462	0.000293562	2.34615	1.38e-06	2.58702	9.94e-08	0.361561	0.999954	2.30184	3.07e-05	1.98039	0.00170396
s6_32430	-0.285928	1	-0.301871	0.879115	-0.432049	0.56718	-1.33981	0.00587497	-1.17488	0.0406645	-0.444551	0.999954	-2.49774	1.58e-06	-1.99107	0.000169896
s6_32445	0.0543132	0.999963	-0.338033	0.860714	-0.541696	0.514587	-1.26721	0.00982716	-1.55882	0.000936694	-0.162457	0.999954	-1.57833	0.00287713	-0.952829	0.100565
s6_32471	-0.245336	0.999963	-0.193227	0.800589	-0.19822	0.635902	-0.489035	0.063274	-0.893961	0.000425812	-0.126018	0.999954	-0.817817	0.0152538	-1.05627	0.000132182
s6_32472	-0.197326	0.999963	-0.351136	0.667028	-0.480776	0.106101	-0.742462	0.0077073	-1.02267	8.94e-05	-0.0786958	0.999954	-0.864113	0.0119277	-0.959849	0.00162369
s6_32483	-0.227334	0.999963	-0.766954	0.107992	-0.734051	0.011908	-1.39972	2.04e-07	-1.32672	1.07e-06	-0.337988	0.999954	-1.11572	0.00137467	-1.0524	0.000580156
s6_32550	-0.346204	0.999963	-0.144584	0.928272	0.019418	0.984407	-0.244194	0.571261	-0.505214	0.119168	0.113574	0.999954	-0.495559	0.190982	-1.12973	0.00049049
s6_32608	0.0236582	0.999963	-0.242019	0.903224	-0.545006	0.54494	-1.37775	0.0217614	-1.8178	0.000969687	-0.0577207	0.999954	-1.8131	0.00151611	-1.29401	0.0520141
s6_32618	-0.363799	0.999963	-0.576759	0.202591	-0.422743	0.459296	-0.815012	0.0712579	-1.02779	0.00319216	-0.158551	0.999954	-1.1134	0.00317531	-1.19614	0.000638185
s6_32620	-0.213876	0.999963	-0.165798	0.901941	-0.387572	0.589547	-1.16836	0.00106231	-1.04466	0.00807972	-0.146104	0.999954	-1.67849	0.000204717	-1.69256	8.3e-06
s6_32633	0.105057	0.999963	-0.339994	0.839666	-0.582597	0.281827	-1.09823	0.00524742	-1.27548	0.000430006	-0.2797	0.999954	-1.36498	0.000876854	-1.03207	0.0186164
s6_32657	-0.443994	0.999963	-0.274792	0.884219	-0.241014	0.812485	-0.629782	0.24558	-0.805882	0.0910779	-0.0387227	0.999954	-0.497697	0.383606	-1.51783	0.000132037
s6_32686	-0.641788	0.0730615	-0.282358	0.817581	-0.240798	0.32272	-0.710138	0.0566894	-0.918127	0.0213049	0.227537	0.999954	-0.711908	0.123027	-2.1441	1.42e-19
s6_327	0.0190408	0.999963	-0.165728	0.927592	-0.517352	0.452852	-1.21084	0.00573944	-1.5614	9.35e-05	-0.137189	0.999954	-1.42716	0.000785063	-1.22354	0.00976241
s6_3271	-0.0638734	0.999963	0.442018	0.489606	0.567685	0.110166	0.864583	0.0378769	1.04595	0.00816003	0.187719	0.999954	1.43741	0.000179042	1.25179	0.00107901
s6_32711	-0.150273	0.999963	-0.328545	0.867597	-0.423436	0.683335	-1.25452	0.0357466	-1.85775	0.000109951	-0.101953	0.999954	-1.69231	0.00136504	-2.06393	6.03e-05
s6_32712	-0.373469	0.999963	-0.425747	0.682676	-0.234413	0.70836	-0.575989	0.0988113	-0.896437	0.00836337	-0.19627	0.999954	-1.20182	0.00292148	-1.31509	0.000342997
s6_32713	-0.14234	0.999963	-0.485347	0.659525	-0.544073	0.362681	-0.945707	0.0128871	-1.31157	0.00052909	-0.133898	0.999954	-1.37594	0.00148533	-1.5805	6.38e-05
s6_32720	-0.00141311	0.999963	0.187666	0.799219	0.231136	0.408731	0.611414	0.0318877	0.777266	0.0232757	-0.0201827	0.999954	1.24688	0.000800592	1.26912	0.000376271
s6_32726	0.0532311	0.999963	-0.27288	0.83645	-0.388473	0.198268	-0.791042	0.00227706	-0.857049	0.0051433	-0.266105	0.999954	-0.978316	0.00327079	-1.10985	8.14e-05
s6_32735	-0.675468	1	-0.301006	0.845638	-0.0151846	0.990142	-0.539527	0.345074	-0.832722	0.0499132	-0.2306	0.999954	-1.08598	0.0546993	-1.61987	0.00092377
s6_3275	-0.410385	0.999963	-0.198434	0.918557	-0.26021	0.735833	-0.538836	0.357881	-0.662685	0.179379	0.104278	0.999954	-0.251456	0.690996	-1.57326	5.62e-05
s6_32755	-0.475071	0.999963	-0.413149	0.813574	-0.544407	0.417341	-0.879987	0.0830135	-1.2198	0.00353332	-0.0914702	0.999954	-1.12504	0.0231917	-1.47068	0.000761804
s6_32763	-0.357119	0.999963	-0.467335	0.709987	-0.703448	0.000749072	-1.3072	7.7e-08	-1.43836	8.86e-06	-0.0140154	0.999954	-1.59253	2.91e-06	-1.89994	4.86e-13
s6_32781	-0.281825	0.999963	-0.192138	0.832074	-0.218261	0.676282	-0.434298	0.164626	-0.629367	0.015989	-0.0813404	0.999954	-0.6547	0.0445961	-0.960083	0.000484508
s6_32795	-0.329112	0.999963	-0.185914	0.915242	-0.351378	0.651324	-0.727918	0.0932482	-1.08587	0.00547342	-0.0306633	0.999954	-1.19668	0.0103915	-1.52225	0.000838553
s6_32801	-0.331971	0.999963	-0.121443	0.926377	0.129898	0.857228	-0.279212	0.448683	-0.482478	0.199714	-0.0654465	0.999954	-0.807063	0.0661481	-1.11531	0.00078657
s6_32843	-0.545218	0.86038	-0.173046	0.92572	-0.116186	0.922387	-0.272436	0.658204	-0.506282	0.219286	-0.053129	0.999954	-0.328577	0.564426	-1.31989	0.000880958
s6_32869	-0.180579	0.999963	-0.265764	0.817649	-0.385571	0.161021	-0.548795	0.0583044	-0.764683	0.00592262	-0.04582	0.999954	-0.650303	0.0515295	-1.12479	0.000248181
s6_32877	-0.10107	0.999963	-0.186639	0.905752	-0.421007	0.587904	-0.847607	0.0816794	-1.36246	0.00139297	-0.118618	0.999954	-1.82306	1.44e-05	-1.57193	0.000132323
s6_32878	-0.37434	0.999963	-0.345886	0.859428	-0.755056	0.209026	-1.34097	0.00880505	-1.94299	4.44e-06	-0.0789091	0.999954	-1.66731	0.000887161	-1.83092	0.000456144
s6_32891	-0.618493	0.130729	-0.386053	0.635039	-0.350316	0.134621	-0.842549	0.00201408	-1.10873	3.82e-05	-0.0900533	0.999954	-1.0829	0.000426188	-1.42044	1.92e-08
s6_32899	-0.228548	1	-0.625748	0.177973	-0.28774	0.687919	-0.56135	0.217581	-0.658891	0.180818	-0.20289	0.999954	-1.27526	0.016773	-1.40706	0.000636527
s6_32926	-0.499084	0.705546	-0.155269	0.89937	-0.14741	0.797723	-0.34869	0.243185	-0.563678	0.07207	0.168802	0.999954	-0.422872	0.348777	-1.06349	0.000275028
s6_32935	-0.36872	0.999963	-0.370169	0.621464	-0.724136	0.000229425	-0.658872	0.0520728	-0.458899	0.303763	-0.114209	0.999954	0.00863226	0.990693	-0.882082	0.00736243
s6_32940	-0.4482	0.884287	-0.397477	0.707809	-0.232131	0.619888	-0.380287	0.224908	-0.439855	0.112441	-0.114051	0.999954	-0.684526	0.047928	-1.24848	3.34e-05
s6_32981	0.418553	0.999963	0.409121	0.775812	0.449195	0.188662	0.990312	0.00050947	1.50734	4.8e-08	0.0792987	0.999954	1.34086	7.89e-05	1.48756	9.3e-07
s6_32991	-0.556212	0.865539	-0.343053	0.816617	-0.44632	0.601454	-0.973012	0.0342694	-1.36232	0.000884023	-0.321204	0.999954	-1.46157	0.00143569	-1.8086	9.84e-05
s6_33	0.00918494	0.999963	-0.127088	0.941126	-0.231532	0.849679	-1.01428	0.0531466	-1.40902	0.00122608	-0.0618236	0.999954	-1.60432	0.000433103	-1.47159	0.00406222
s6_33000	-0.419465	0.915919	-0.389156	0.501338	-0.474397	0.441603	-1.0912	6.27e-05	-1.10116	2e-05	0.148698	0.999954	-0.704985	0.0524438	-0.796886	0.00757486
s6_33012	-0.128191	0.999963	-0.239539	0.871155	-0.486188	0.310722	-0.946969	0.0551012	-1.18017	0.0069671	-0.149271	0.999954	-1.55408	0.00048479	-1.15473	0.00324132
s6_33050	-0.053065	1	-0.680464	0.492416	-0.59331	0.389426	-0.814318	0.195792	-1.09144	0.0379399	-0.334577	0.999954	-1.84018	0.000578831	-1.55483	0.00680205
s6_33053	-0.183575	1	-0.705874	0.43404	-0.823279	0.172623	-0.785716	0.292527	-1.28199	0.0450667	-0.208801	0.999954	-2.02668	0.000982469	-1.84151	0.00260787
s6_33104	-0.966472	0.0257149	-0.476091	0.325254	-0.274556	0.717892	-0.563787	0.13877	-0.886689	0.00581123	-0.120122	0.999954	-1.12526	0.00702483	-1.54864	9.18e-07
s6_33124	0.269128	1	0.461845	0.775838	0.687155	0.320812	1.7248	0.000540168	2.42624	1.28e-07	-0.0790257	0.999954	2.61285	2.61e-08	2.14743	0.000146162
s6_3315	-0.0726064	0.999963	-0.238623	0.891321	-0.456664	0.499324	-0.972146	0.0198989	-1.224	0.00344593	-0.198075	0.999954	-1.45577	0.000846015	-1.0465	0.0206899
s6_33156	-0.361098	1	-0.594268	0.600257	-0.434438	0.59456	-1.34096	0.0146172	-1.3652	0.00467098	-0.146108	0.999954	-1.83918	0.000592987	-1.37726	0.0156191
s6_33161	-0.431158	0.999963	-0.640801	0.105059	-0.451403	0.456641	-1.10405	0.000101453	-1.05188	0.000309613	-0.0829248	0.999954	-0.798018	0.0231652	-1.04229	0.00185818
s6_33162	-0.108286	0.999963	-0.314587	0.70012	-0.219448	0.824942	-0.925075	0.0176651	-0.921747	0.00972229	0.0381882	0.999954	-1.14124	0.00405835	-1.44773	1.19e-05
s6_33166	-0.415831	0.974212	-0.41246	0.583611	-0.512138	0.0408172	-1.27821	8.53e-05	-1.63665	3.89e-05	-0.312065	0.999954	-2.46721	1.09e-12	-2.67053	1.89e-13
s6_33194	-0.33119	0.999963	-0.287329	0.826167	-0.353044	0.657296	-0.603053	0.214467	-0.935853	0.0228029	-0.21351	0.999954	-1.11944	0.0413879	-1.30203	0.000698795
s6_33198	-0.126451	0.999963	-0.256843	0.868768	-0.478801	0.29634	-0.931267	0.00635946	-1.08369	0.000863797	-0.108496	0.999954	-0.879198	0.018229	-0.88809	0.0199697
s6_33209	-0.0803616	0.999963	-0.164366	0.906883	-0.186222	0.729428	-0.847913	0.00556489	-1.17974	0.000238286	-0.285958	0.999954	-0.88181	0.0439804	-1.13155	0.00083753
s6_3321	0.0224241	0.999963	-0.36865	0.802107	-0.730763	0.0958729	-0.953995	0.0300726	-1.2017	0.00305678	-0.235819	0.999954	-1.36036	0.000808552	-1.10569	0.00953175
s6_33214	-0.315489	1	-0.168272	0.92811	0.0502976	0.968982	-0.894162	0.0858263	-0.71302	0.229226	-0.18082	0.999954	-2.09568	0.000156725	-1.57398	0.00724383
s6_33229	-0.424845	1	-0.614661	0.254084	-0.830526	0.0475607	-1.12484	0.0296065	-1.13806	0.0146976	-0.304511	0.999954	-0.879895	0.0879105	-1.58652	0.00050595
s6_33236	-0.00254515	0.999963	-0.169932	0.906118	-0.258626	0.788742	-0.798184	0.108539	-1.05636	0.021748	0.0186006	0.999954	-1.58867	0.00014242	-1.62884	1.2e-05
s6_33238	-0.246978	1	-0.390682	0.832793	-0.352929	0.750498	-1.06888	0.0615846	-1.67085	0.00361305	-0.32888	0.999954	-2.15727	0.000112318	-1.83368	0.00469812
s6_33239	-0.0445173	1	0.125101	0.94143	-0.352378	0.762199	-1.0143	0.148124	-1.18404	0.0610862	-0.0437295	0.999954	-2.22326	0.000297942	-1.42401	0.0336372
s6_33250	-0.675247	1	-0.920199	0.0643105	-0.716589	0.181646	-0.886057	0.172089	-1.25968	0.0157924	-0.150724	0.999954	-1.76833	0.000651073	-1.57094	0.000582258
s6_33271	-0.36396	0.999963	-0.603183	0.438645	-0.463847	0.425105	-0.943587	0.0363264	-1.32668	0.00131244	-0.187248	0.999954	-1.76331	5.36e-06	-1.4869	3.92e-05
s6_33282	-0.471818	0.717227	-0.255667	0.831541	-0.211839	0.602738	-0.725362	0.0115461	-0.603419	0.0358205	-0.0581945	0.999954	-0.747356	0.0402153	-1.18161	6.2e-05
s6_33283	0.060451	0.999963	0.0451422	0.954739	-0.48465	0.182318	-0.86708	0.000239928	-0.880273	0.00116844	-0.013677	0.999954	-0.787348	0.0126779	-0.723983	0.00939362
s6_33293	-0.247096	0.999963	-0.506807	0.631744	-0.424942	0.231773	-1.17336	0.000547317	-1.19068	0.00206846	-0.0839498	0.999954	-1.55446	2.38e-05	-1.71634	6.97e-07
s6_33295	-0.593685	0.468555	-0.477614	0.637372	-0.0730358	0.922003	-0.434152	0.206566	-0.601393	0.0767378	-0.126505	0.999954	-0.626444	0.0888435	-1.39862	3.05e-06
s6_33314	-0.0575465	0.999963	-0.442424	0.764311	-0.776563	0.176568	-1.4012	0.0122531	-1.64945	0.00138473	-0.102275	0.999954	-1.9868	0.00085017	-1.85531	0.000651923
s6_33337	0.271728	1	0.896342	0.185074	0.971426	0.0933924	1.94591	0.00181084	2.21653	0.000324378	0.0489342	1	2.57801	4.88e-05	2.65677	4.64e-05
s6_33340	-0.100147	0.999963	-0.534717	0.425064	-0.74338	0.0810737	-1.28153	0.00729046	-1.36056	0.000730891	-0.206717	0.999954	-1.57111	0.0017619	-1.37858	0.00242032
s6_33348	-0.315555	1	-0.540921	0.46315	-0.878899	0.00536506	-0.939908	0.0204462	-1.21516	0.0027098	-0.135209	0.999954	-1.38714	0.00190855	-1.37106	0.000830482
s6_3335	-0.568883	0.343824	-0.346126	0.656417	-0.465909	0.0811933	-0.949476	0.000102321	-1.13122	4.22e-06	0.108517	0.999954	-0.962701	0.00520434	-1.34925	4.86e-07
s6_33414	-0.366326	1	-1.11694	0.050295	-0.469255	0.41679	-0.888184	0.0498728	-1.3239	0.00827892	-0.348986	0.999954	-2.24336	4.46e-05	-1.65856	0.00152043
s6_33420	0.139561	1	1.44145	0.00281618	1.9109	1.11e-07	3.18066	3.03e-17	3.58107	2.79e-21	0.195088	0.999954	3.35767	4.06e-15	2.42835	3.81e-06
s6_33441	-0.477102	0.956696	-0.434904	0.646075	-0.197002	0.792836	-0.629704	0.0818459	-0.854394	0.00925889	-0.108436	0.999954	-1.05423	0.00730312	-1.31473	0.000487106
s6_33462	-0.0756212	0.999963	-0.363488	0.715154	-0.381795	0.437072	-0.675321	0.14087	-1.00425	0.00852534	-0.123034	0.999954	-1.43899	0.00113448	-1.34215	0.000442971
s6_33463	-0.511107	1	-0.717244	0.341287	-0.831984	0.0457458	-0.987463	0.0676993	-1.60092	0.000239334	-0.161646	0.999954	-1.87462	0.000600439	-1.62403	0.000844803
s6_33473	-0.0928275	0.999963	-0.0878038	0.923497	-0.242386	0.696557	-1.08569	0.000906857	-1.21311	0.00034182	0.104519	0.999954	-1.19958	0.00199511	-0.949838	0.000473291
s6_33502	-0.298993	0.999963	-0.37079	0.792433	-0.243142	0.633676	-0.633724	0.0439186	-0.697273	0.0259273	-0.323829	0.999954	-0.658014	0.194825	-1.17591	0.000607692
s6_3351	-0.433316	0.693415	-0.516279	0.506822	-0.489164	0.013374	-1.01212	0.0144005	-1.26661	0.00223913	0.00579745	0.999954	-1.06249	0.0217119	-2.25251	2.64e-19
s6_33519	0.159262	0.999963	-0.573825	0.41285	-0.83776	0.0432669	-1.31493	0.000384043	-1.22248	0.000729326	-0.381879	0.999954	-1.11219	0.00729295	-0.912212	0.0381151
s6_33521	-0.0259226	0.999963	-0.251143	0.900203	-0.396233	0.700881	-1.04042	0.0419939	-1.433	0.00181624	-0.127276	0.999954	-1.62513	0.000520594	-1.255	0.0220438
s6_33527	-0.195533	0.999963	-0.247436	0.900931	-0.409794	0.702699	-1.28398	0.0187801	-1.74456	0.000347357	-0.110521	0.999954	-1.87624	0.000394239	-1.81103	0.00147428
s6_3353	-0.135004	0.999963	-0.681346	0.470984	-0.858392	0.110229	-1.38742	0.00131662	-1.609	0.00012958	-0.190037	0.999954	-1.92708	0.000265427	-1.22183	0.0136842
s6_33533	-0.496715	0.400668	-0.274595	0.784877	0.0447299	0.940501	-0.363869	0.199737	-0.562093	0.0522857	-0.0421232	0.999954	-0.478887	0.148652	-0.890255	0.000912561
s6_33579	-0.372339	0.999963	-0.636764	0.308757	-0.660091	0.00197036	-0.900196	0.00500107	-1.24824	1.13e-05	-0.03214	0.999954	-1.04551	0.00240245	-1.45433	1.52e-07
s6_33589	0.0121561	0.999963	-0.354897	0.85521	-0.795434	0.227277	-1.50038	0.00629891	-1.83455	0.000383223	-0.0886448	0.999954	-1.74145	0.000946294	-1.57361	0.0102337
s6_3361	-0.0724456	0.999963	-0.281623	0.88576	-0.634612	0.375603	-1.27014	0.00963754	-1.39815	0.00210491	-0.1527	0.999954	-1.57189	0.000906685	-1.31184	0.016041
s6_33610	0.448208	0.929343	0.386395	0.805735	0.445487	0.529272	0.794778	0.142787	0.982219	0.0371468	0.0123879	0.999954	1.50019	0.00349928	1.71433	2.33e-06
s6_3362	-0.171053	0.999963	-0.304812	0.877134	-0.474414	0.617815	-1.15431	0.0330085	-1.41948	0.00394317	-0.117205	0.999954	-1.78456	0.000496842	-1.38666	0.0163346
s6_3363	-0.00263343	0.999963	-0.0848027	0.928967	-0.351907	0.476515	-0.558766	0.166467	-0.901876	0.0117102	-0.0250097	0.999954	-1.02892	0.00285163	-0.950805	0.000783239
s6_33654	-0.282688	0.999963	-0.299236	0.759809	-0.379909	0.231551	-0.956197	0.000448952	-1.22763	8.5e-06	-0.175688	0.999954	-0.960562	0.0271968	-1.3415	3.23e-06
s6_33660	-0.59385	0.696903	-0.791655	0.150016	-0.667834	0.0166344	-0.79533	0.0381555	-1.31824	0.000802935	-0.303196	0.999954	-1.6316	0.000209594	-1.57431	7.19e-06
s6_33663	-0.0590638	0.999963	-0.238037	0.876333	-0.280868	0.508424	-0.478555	0.122095	-0.673178	0.0339285	-0.012797	0.999954	-0.418941	0.400346	-1.05324	0.000624862
s6_33672	-0.399327	0.999963	-0.308852	0.840049	-0.298803	0.607891	-0.742906	0.0595042	-0.83393	0.0128184	-0.0684414	0.999954	-0.800569	0.0772048	-1.25881	0.000482972
s6_33679	-0.283544	0.999963	-0.213569	0.914749	-0.218157	0.855066	-0.98963	0.0515085	-1.50183	0.000181235	-0.0340533	0.999954	-1.54981	0.000302066	-1.48682	0.00177908
s6_33680	-0.497348	0.999963	-0.752564	0.140064	-0.602282	0.338065	-1.1393	0.0313567	-1.38475	0.00659001	-0.143699	0.999954	-2.19568	1.21e-05	-1.56383	0.000376813
s6_33681	-0.535371	0.611345	-0.182281	0.920782	-0.130093	0.893929	-0.605107	0.258232	-0.873389	0.0345439	-0.0168345	0.999954	-0.819891	0.131566	-1.58845	4.85e-06
s6_33683	-0.316853	0.999963	-0.401093	0.544903	-0.365897	0.308232	-0.560391	0.117803	-1.15316	0.00017022	-0.297822	0.999954	-1.09729	0.00577381	-1.12623	0.000583769
s6_33696	-0.549791	0.68696	-0.384412	0.627885	-0.244454	0.805687	-0.741914	0.0385501	-0.874753	0.00621517	0.000612475	0.999954	-0.67691	0.121502	-1.27872	0.000189338
s6_33702	-0.329592	0.999963	-0.311053	0.871025	-0.314112	0.773844	-0.817502	0.0813761	-1.19402	0.00344578	-0.139248	0.999954	-1.45361	0.000771726	-1.50825	0.000993201
s6_33726	-0.0664119	0.999963	-0.326444	0.864612	-0.659151	0.302231	-1.18609	0.0111814	-1.47445	0.000801645	-0.192533	0.999954	-1.30967	0.00498772	-1.26695	0.0142622
s6_33792	-0.324751	0.999963	-0.119225	0.925902	-0.28043	0.585361	-0.323981	0.38935	-0.489568	0.128386	-0.285019	0.999954	-0.846041	0.0241642	-1.17197	0.000720234
s6_33853	-0.193707	0.999963	-0.150283	0.930527	-0.254369	0.803721	-0.699677	0.136236	-1.0381	0.00647183	-0.139837	0.999954	-1.10402	0.00741811	-1.53628	0.00068211
s6_33859	-0.431884	0.999963	-0.676413	0.413661	-0.661895	0.197173	-1.39476	0.000405402	-1.74691	4.62e-05	-0.339636	0.999954	-2.11161	0.000263983	-1.92461	5.07e-07
s6_33895	-0.47396	0.60966	-0.375713	0.560688	-0.448837	0.0263954	-0.5645	0.0238458	-0.61951	0.0176549	-0.0500935	0.999954	-0.380407	0.332565	-0.975416	0.000221354
s6_33913	-0.280138	0.999963	-0.311929	0.764646	-0.391733	0.190535	-0.876167	0.00103916	-1.02952	0.000299692	-0.054252	0.999954	-0.782557	0.0280483	-0.993497	0.00131704
s6_33934	0.149939	0.999963	-0.0695282	0.958536	-0.49047	0.375929	-0.88024	0.0244519	-1.33807	0.000163928	-0.167113	0.999954	-1.27567	0.000876854	-1.00724	0.0179634
s6_33951	0.117101	0.999963	0.362782	0.421915	0.683022	4.79e-05	0.602103	0.0209953	0.682549	0.0104469	0.14454	0.999954	0.709863	0.0275088	0.814502	0.0038695
s6_33967	-0.623677	0.40175	-0.224781	0.89937	0.0125301	0.987889	-0.326515	0.410169	-0.528666	0.0483761	0.136886	0.999954	-0.544127	0.208589	-1.42196	1.4e-07
s6_33998	-0.205363	0.999963	-0.402677	0.715017	-0.555828	0.30623	-0.820267	0.137997	-1.35659	0.00165864	-0.16319	0.999954	-1.58931	0.00160732	-1.42298	0.000264769
s6_34012	-0.695036	0.441766	-0.590561	0.442863	-0.821542	0.0208354	-1.11237	0.0332061	-1.75773	0.000161558	-0.284352	0.999954	-1.93291	0.000413861	-1.95524	1.51e-06
s6_34052	-0.219752	0.999963	-0.313825	0.872364	-0.673549	0.315898	-1.33079	0.00404226	-1.67035	0.000109041	-0.156681	0.999954	-1.74752	0.000123672	-1.68058	0.000751214
s6_34062	-0.286206	0.999963	-0.336386	0.839048	-0.611201	0.117689	-1.09958	0.000986397	-1.37428	1.9e-05	0.0156333	0.999954	-1.32432	0.000173276	-1.49419	1.59e-05
s6_34064	-0.096696	0.999963	-0.324531	0.869465	-0.670267	0.331862	-1.27932	0.010466	-1.48901	0.00146274	-0.12769	0.999954	-1.68757	0.00051495	-1.56902	0.00411053
s6_3407	-0.216448	0.999963	-0.311591	0.872364	-0.40762	0.668915	-1.14394	0.00886405	-1.44226	0.000365885	-0.157891	0.999954	-1.63611	0.000150324	-1.65885	0.00023079
s6_34089	-0.17235	0.999963	-0.325938	0.85521	-0.59883	0.265475	-1.02747	0.0114479	-1.28173	0.000828933	-0.0611448	0.999954	-1.19599	0.00399801	-0.973775	0.033073
s6_3409	-0.0986846	0.999963	-0.503112	0.297143	-0.644182	0.093501	-0.93975	0.011026	-1.12335	0.00101232	-0.0181576	0.999954	-1.16014	0.00479385	-1.34458	0.00011856
s6_34102	-0.448437	0.806878	-0.297746	0.753082	-0.265145	0.549513	-0.674701	0.0120847	-0.730235	0.00635366	0.00105861	0.999954	-0.745008	0.0275267	-1.01056	0.000493042
s6_34103	-0.429643	0.996191	0.200596	0.870694	0.288494	0.579464	0.71117	0.14035	1.0631	0.0105391	-0.0393107	0.999954	1.53378	5.12e-05	1.15156	0.00213826
s6_34130	-0.748102	0.291066	-0.708523	0.412483	-0.765551	0.048315	-1.0263	0.00276842	-1.53859	2.44e-05	-0.278939	0.999954	-2.06037	2.94e-08	-1.73363	5.92e-07
s6_34134	-0.53989	0.370534	-2.22089	2.71e-20	-1.57181	1.37e-06	-2.10409	8.3e-09	-2.42673	1.23e-12	-0.97261	0.0253527	-2.37116	9.8e-13	-2.50262	1.32e-24
s6_34141	0.426213	0.999963	0.468903	0.661825	0.278032	0.730155	0.552666	0.119241	0.724423	0.0305198	0.0762661	0.999954	1.06885	0.00516412	1.3146	0.000454417
s6_34147	-0.26593	1	-0.507173	0.578014	-0.547585	0.259451	-1.07968	0.026563	-1.38789	0.00177724	-0.345387	0.999954	-1.76697	0.000843294	-1.35156	0.00541961
s6_34157	0.0609274	0.999963	-0.226891	0.905638	-0.661429	0.287011	-1.31203	0.00543584	-1.63642	0.000160952	-0.172221	0.999954	-1.83445	3.68e-05	-1.45338	0.0041758
s6_34191	0.0393622	0.999963	-0.163582	0.926252	-0.333205	0.710715	-1.12108	0.00606898	-1.52183	7.69e-05	-0.126668	0.999954	-1.51205	0.000185878	-1.32599	0.00306647
s6_34197	-0.370978	0.999963	-1.36082	0.000847041	-0.63427	0.163027	-1.37926	0.00495232	-1.46643	3.47e-05	-0.527251	0.999954	-1.44887	0.00165028	-2.11818	8.21e-08
s6_342	-0.16821	0.999963	-0.283056	0.811604	-0.222783	0.643095	-0.744233	0.0917481	-1.06652	0.0128786	-0.116772	0.999954	-1.3152	0.00685193	-1.07133	0.000433706
s6_3424	-0.156438	0.999963	-0.364517	0.849058	-0.720688	0.224466	-1.41497	0.00145554	-1.61945	0.000287292	-0.0187856	0.999954	-1.54537	0.0010728	-1.24067	0.0142622
s6_34242	0.0252621	0.999963	-0.284254	0.888016	-0.561851	0.511332	-1.53306	0.00398371	-1.89977	0.000152033	-0.0900566	0.999954	-1.98309	0.000237271	-1.54972	0.00894971
s6_34251	-0.739474	0.425889	-0.40104	0.824221	-0.545222	0.526889	-1.13085	0.0307101	-1.42682	0.00207283	-0.102487	0.999954	-1.83023	0.000132535	-1.62918	0.00263335
s6_34269	-0.348628	0.999963	-0.18976	0.922728	-0.548735	0.523497	-1.23692	0.0308616	-1.61813	0.000612913	-0.0429783	0.999954	-1.40801	0.00766954	-1.71351	0.00198107
s6_34290	-0.253449	0.999963	-0.580635	0.251246	-0.508898	0.0956249	-0.748612	0.00947425	-0.783447	0.00627011	0.0161523	0.999954	-0.708427	0.0608757	-1.0997	0.00018728
s6_34298	-0.0946669	0.999963	-0.395421	0.830668	-0.527909	0.567194	-1.40664	0.0133437	-1.84426	0.000450908	-0.135988	0.999954	-2.01688	0.000202736	-1.7302	0.00539569
s6_3430	-0.625653	0.61197	-0.413699	0.805111	-0.3842	0.672632	-0.956105	0.0185449	-1.45721	3.32e-05	-0.187767	0.999954	-1.81725	1.15e-06	-1.65254	3.53e-05
s6_34303	-0.123183	0.999963	-0.25638	0.897042	-0.382865	0.733221	-1.29879	0.0322508	-1.8521	0.00073257	-0.0607596	0.999954	-2.14536	0.000137268	-1.83997	0.00399683
s6_34304	-0.202675	0.999963	-0.482617	0.439884	-0.466204	0.187475	-0.799164	0.00468511	-1.07336	8.21e-05	-0.106665	0.999954	-1.05508	0.00480878	-1.02394	0.000725426
s6_3432	0.0532158	0.999963	-0.453538	0.762015	-0.850542	0.12346	-1.2181	0.0169487	-1.53654	0.00178281	-0.153911	0.999954	-1.67161	0.000690711	-1.40329	0.00859959
s6_34349	-0.30277	0.999963	-0.090395	0.925946	-0.0251051	0.969194	-0.262554	0.391399	-0.470184	0.0845392	0.0231596	0.999954	-0.616165	0.0795271	-1.01832	0.000684224
s6_34358	-0.195644	0.999963	-0.676829	0.457771	-0.994877	0.0390336	-1.54592	0.000765485	-1.5928	0.000298763	-0.199722	0.999954	-1.51511	0.00102004	-1.40539	0.00753968
s6_34359	-0.177588	0.999963	-0.493559	0.494523	-0.477865	0.161807	-0.890351	0.00786511	-1.02373	0.000516965	-0.0973729	0.999954	-0.857554	0.018473	-0.858791	0.0158786
s6_34362	0.0416931	0.999963	-0.399852	0.751234	-0.805235	0.0286148	-1.0847	0.00145094	-1.1218	0.000699639	-0.251858	0.999954	-0.926339	0.0188283	-0.665479	0.106814
s6_34401	-0.369773	0.999963	-0.282365	0.880491	-0.132979	0.90255	-0.717317	0.119575	-1.03069	0.00591949	-0.0160979	0.999954	-1.18357	0.00494359	-1.50673	0.000562757
s6_34407	-0.0387076	0.999963	0.378466	0.80761	0.437569	0.575111	0.916057	0.0195966	1.18783	0.00197101	0.046827	0.999954	1.43366	0.000228009	1.26549	0.00242085
s6_34410	-0.385857	0.999963	-0.408705	0.389589	-0.543031	0.234859	-1.00138	0.00395736	-0.949199	0.0108788	0.0741432	0.999954	-1.08528	0.0103218	-1.21512	7.76e-05
s6_34430	-0.287658	0.999963	-0.0724749	0.937087	-0.200019	0.633676	-0.596945	0.0208454	-0.83875	0.000374877	0.138848	0.999954	-0.828145	0.0148177	-0.936822	0.000473291
s6_34467	-0.443032	0.885654	-0.380083	0.777817	-0.3786	0.359078	-0.864162	0.02583	-0.884013	0.0190652	-0.0676765	0.999954	-0.421777	0.424719	-1.17758	9.16e-05
s6_34495	-0.0787827	0.999963	-0.358301	0.815756	-0.486852	0.396645	-0.943091	0.0157238	-1.24275	0.00136834	-0.210506	0.999954	-1.52219	0.000725455	-1.07506	0.00930249
s6_34512	-0.00439634	0.999963	-0.280039	0.871901	-0.672482	0.00751011	-1.0266	0.00204455	-1.16151	0.000807957	-0.103529	0.999954	-0.509565	0.357723	-0.74494	0.0337452
s6_34542	-0.320317	0.999963	-0.369966	0.844403	-0.51811	0.515256	-1.14536	0.0159247	-1.43076	0.000608535	-0.0796093	0.999954	-1.42672	0.0021196	-1.68936	0.000317654
s6_34544	-0.386472	0.999963	-0.351732	0.85521	-0.345344	0.732894	-0.963726	0.0537256	-1.29532	0.000943696	-0.000225821	0.999954	-1.47283	0.0003223	-1.67729	0.000133346
s6_34548	-0.314728	0.999963	-0.16592	0.909688	-0.289795	0.653492	-0.131469	0.837279	-0.513295	0.269029	-0.150207	0.999954	-1.07407	0.0491389	-1.32839	0.000939032
s6_34562	-0.947998	1	-0.760796	0.365682	-0.806768	0.0480565	-1.11305	0.00907871	-1.40338	0.000562894	-0.313874	0.999954	-1.36957	0.00587293	-1.74592	0.000100458
s6_34563	-0.0219866	0.999963	-0.247098	0.888019	-0.312983	0.698983	-0.743199	0.056422	-1.12842	0.000840718	-0.178929	0.999954	-0.964747	0.0141191	-0.803493	0.0544052
[truncated: 3,047 more rows]
