# Supplementary material for: Distinct transcriptomic strategies underlie differential heat tolerance in Symbiodiniaceae symbionts
Source: ISME J. 2025 Dec 4;19(1):wraf268. doi: 10.1093/ismejo/wraf268 (PMC12743301; doi:10.1093/ismejo/wraf268)
Supplement: Dataset-S2_wraf268 [file dataset-s2_wraf268.xlsx]

## Sheet: Dataset-S2-SSA01
ID	SSA01.27C.8d.vs.0d	SSA01.27C.8d.vs.0d	SSA01.34C.3h.vs.0d	SSA01.34C.3h.vs.0d	SSA01.34C.12h.vs.0d	SSA01.34C.12h.vs.0d	SSA01.34C.1d.vs.0d	SSA01.34C.1d.vs.0d	SSA01.34C.2d.vs.0d	SSA01.34C.2d.vs.0d	SSA01.34C.3d.vs.0d	SSA01.34C.3d.vs.0d	SSA01.34C.4d.vs.0d	SSA01.34C.4d.vs.0d	SSA01.34C.8d.vs.0d	SSA01.34C.8d.vs.0d
	log2FoldChange	padj	log2FoldChange	padj	log2FoldChange	padj	log2FoldChange	padj	log2FoldChange	padj	log2FoldChange	padj	log2FoldChange	padj	log2FoldChange	padj
SSA01_DN10009_c0_g1_i1	-0.175369	0.745347	0.354054	0.491152	0.0316547	0.999976	0.321539	0.707055	0.729734	0.000204169	0.424727	0.214989	0.417147	0.223227	0.50622	0.159783
SSA01_DN1005_c0_g2_i1	-0.0410026	0.946446	-0.968007	0.0343915	-1.6845	7.5e-10	-1.0419	0.000856474	-0.940141	0.00584889	-0.743084	0.0383081	-1.14943	1.03e-05	-0.495705	0.431789
SSA01_DN10083_c0_g1_i1	-0.253443	0.742289	-0.390369	0.557367	-0.313025	0.915228	-0.757687	0.147254	-1.50104	1.8e-06	-1.16677	0.0016935	-0.481716	0.563974	-1.32287	0.00121104
SSA01_DN10099_c0_g1_i1	0.0835728	0.832837	-0.53124	0.128167	-0.7139	1.96e-05	-0.409916	0.13861	-0.525137	0.0188121	-0.441712	0.111004	-0.800047	9.09e-05	-0.421333	0.104954
SSA01_DN10126_c0_g2_i1	-0.106056	0.78753	-0.228479	0.583356	-0.696444	1.12e-05	-0.193366	0.769181	-0.195444	0.525063	-0.0550865	0.884855	-0.0850031	0.944491	0.0190954	0.974665
SSA01_DN10174_c0_g1_i1	0.323055	0.725272	0.424145	0.270393	0.385305	0.36168	0.363105	0.524254	0.483161	0.0249081	0.612809	3.57e-05	0.673781	9.56e-05	0.504407	0.13103
SSA01_DN10188_c0_g2_i1	0.012212	0.977281	-0.0550255	0.884782	0.0384076	0.999976	-0.596416	0.0745978	-1.17428	3.31e-08	-1.14741	1.13e-12	-1.06065	1.48e-09	-0.910572	0.0039489
SSA01_DN10200_c0_g1_i2	0.193443	0.725272	0.103384	0.674672	0.0998465	0.999976	0.181505	0.69094	0.642286	2.9e-09	0.580741	3.87e-06	0.446081	0.101848	0.675744	9.11e-05
SSA01_DN10213_c0_g1_i1	0.159332	0.759904	-0.844696	0.000628028	-0.994303	9.51e-06	-0.611511	0.0228123	-0.62535	0.00787987	-0.694732	0.00215169	-0.647532	0.00825037	-0.527372	0.0519983
SSA01_DN10220_c0_g1_i1	-0.167828	0.727962	-0.204058	0.59884	-0.141645	0.952487	-0.28018	0.358267	-0.449388	0.119239	-0.47526	0.0242551	-0.421536	0.0868467	-0.686935	8.84e-05
SSA01_DN10225_c0_g1_i1	-0.472192	0.157039	-0.0698424	0.762812	0.0787496	0.999976	0.311769	0.534931	0.667122	1.42e-08	0.54363	0.000243545	0.447933	0.129412	0.495861	0.0599296
SSA01_DN10235_c0_g1_i1	-0.00976307	0.990021	-0.167844	0.777457	0.410059	0.61969	0.828024	0.0221525	1.23484	3.98e-05	1.17949	8.29e-05	0.977738	0.00171948	1.13397	0.00212811
SSA01_DN10240_c0_g1_i1	0.821247	0.0814829	0.344887	0.522027	0.527285	0.0887595	0.771445	0.00314317	1.31214	1.68e-09	1.48657	4.67e-13	1.33694	7.15e-11	1.83243	4.79e-17
SSA01_DN10255_c0_g2_i1	0.200436	0.725272	0.0852548	0.789124	0.334033	0.257317	0.360556	0.260242	0.687802	5.84e-05	0.758248	8.53e-06	0.665296	0.00118612	0.405206	0.184529
SSA01_DN10300_c0_g1_i1	0.0246606	0.959899	-0.897138	0.00048224	-0.129741	0.999976	-0.0809328	0.947082	-0.06393	0.888946	-0.0394897	0.943108	-0.0975265	0.954693	0.182677	0.618919
SSA01_DN1036_c0_g1_i1	-0.301101	0.725272	-0.0213201	0.942353	-0.109223	0.999976	-0.359903	0.07988	-0.547871	0.00174876	-0.545938	0.000224594	-0.346535	0.0970485	-0.50484	0.0813957
SSA01_DN1037_c0_g1_i1	0.0552462	0.874067	0.213538	0.526948	-0.0998255	0.999976	-0.347775	0.216069	-0.4354	0.310466	-0.42674	0.22589	-0.63281	0.000316264	-0.619124	0.0560296
SSA01_DN10399_c0_g1_i1	-0.365825	0.255603	0.0598333	0.820317	0.200446	0.983374	0.0452015	0.968685	-0.232856	0.359223	-0.403485	0.0477324	-0.536575	1.08e-05	-0.747474	2.94e-10
SSA01_DN10406_c0_g1_i1	-0.252591	0.749185	-0.231632	0.726054	-1.21787	0.000288785	-1.01375	0.0191539	-0.554384	0.366076	-0.97656	0.0245798	-1.10874	0.00221642	-0.957973	0.0537902
SSA01_DN10455_c0_g1_i1	-0.347586	0.725272	-0.853102	0.310023	-1.20821	0.000618242	-0.820282	0.0335833	-0.933917	0.0288895	-0.846093	0.0366127	-1.1138	0.00186125	-1.06478	0.0049119
SSA01_DN10488_c0_g1_i1	-0.362946	0.438734	-0.112379	0.637818	-0.270988	0.221758	-0.238266	0.413947	-0.369512	0.105777	-0.5221	0.000771588	-0.691122	0.000112211	-0.755192	1.48e-05
SSA01_DN10503_c0_g2_i1	0.153559	0.747819	0.283765	0.489493	0.269479	0.470895	0.372374	0.390937	0.664583	0.000129643	0.564608	0.0135741	0.397361	0.0883726	0.663683	0.00177881
SSA01_DN10504_c0_g1_i1	0.0892176	0.882762	0.0270616	0.958542	-0.404458	0.419122	0.322069	0.747396	0.873899	0.000409135	1.00479	0.000528084	1.22776	1e-06	1.20825	1.24e-06
SSA01_DN10508_c0_g2_i1	0.121826	0.808406	0.0632086	0.88093	-0.196212	0.974029	-0.35931	0.425914	-0.350882	0.431287	-0.60125	0.0303766	-0.83681	0.00024417	-0.643939	0.0217499
SSA01_DN10515_c0_g1_i1	-0.0521562	0.898459	0.209982	0.557572	-0.345994	0.603994	-0.474504	0.121809	-0.633508	0.00692768	-0.618159	0.000915141	-0.437895	0.0840289	-0.152007	0.755556
SSA01_DN10537_c0_g1_i2	0.0541889	0.89802	-0.801395	0.192576	-1.18531	9.77e-07	-0.594996	0.270865	-0.494212	0.382061	-0.52869	0.309378	-0.694013	0.0856598	-0.118214	0.901981
SSA01_DN10557_c0_g1_i1	-0.0385511	0.947787	-0.831492	0.109637	-0.992349	0.000830916	-0.811838	0.0172915	-0.573865	0.373185	-0.786205	0.0244674	-0.859006	0.0267009	-0.34702	0.62255
SSA01_DN10631_c0_g1_i1	-0.458716	0.251468	-0.190534	0.591741	-0.445952	0.00295644	-0.510765	0.00242279	-0.589207	2.98e-07	-0.455447	0.000584873	-0.572328	0.00228031	-0.617802	0.00500783
SSA01_DN10664_c0_g1_i1	0.333879	0.725272	0.53718	0.0430474	0.450992	0.0203099	0.480425	0.0213341	0.612957	5.32e-05	0.690502	2.56e-06	0.586279	0.00029756	0.712685	0.000654189
SSA01_DN10672_c0_g2_i1	0.323863	0.725272	0.288708	0.625082	0.304629	0.737002	0.943211	0.000242761	1.1865	1.72e-06	1.07846	0.000329799	0.922152	0.000693131	0.842971	0.026704
SSA01_DN10674_c0_g2_i1	0.282013	0.730017	0.286801	0.631014	0.107453	0.999976	0.561673	0.272827	0.919838	0.0131974	1.05638	0.00160518	0.858978	0.0131118	1.13682	0.000877723
SSA01_DN1068_c0_g1_i1	0.324578	0.725272	0.142925	0.696223	-0.277471	0.479942	0.249652	0.475968	0.638757	1.97e-05	0.561032	0.0631772	0.364408	0.254694	1.10281	4.81e-08
SSA01_DN10707_c0_g1_i1	0.18801	0.725272	0.265098	0.496596	0.708233	1.04e-05	0.49985	0.0213071	0.336839	0.101181	0.52372	0.0149946	0.651523	9e-06	0.568881	0.0903233
SSA01_DN10748_c0_g1_i1	-0.148181	0.741667	0.207828	0.56844	-0.239294	0.596057	-0.466672	0.301206	-0.58601	0.0244688	-0.505209	0.0440186	-0.836915	1.47e-05	-0.494734	0.0451996
SSA01_DN10756_c0_g1_i1	-0.3429	0.725272	-0.0880636	0.74491	-0.457393	0.0516904	-0.439352	0.118803	-0.706484	0.000387561	-0.568964	0.00471906	-0.458756	0.0231737	-0.486906	0.0370767
SSA01_DN10768_c0_g1_i1	-0.284081	0.725272	-0.233551	0.552104	-0.527919	0.000165436	-0.399626	0.157573	-0.0657269	0.81922	-0.100039	0.824616	-0.24285	0.538057	-0.0129299	0.980202
SSA01_DN10782_c0_g1_i1	-0.447121	0.725272	-0.696024	0.218815	-0.763395	0.0384715	-1.46567	2.26e-08	-2.18003	7.09e-14	-2.00359	1.62e-12	-1.73046	2.23e-08	-1.80844	4.18e-10
SSA01_DN10783_c0_g1_i1	0.283028	0.725272	-0.123131	0.744043	-0.405185	0.326953	-0.132594	0.90007	-0.139633	0.839968	-0.276769	0.559668	-0.754665	0.000704083	-0.233687	0.675725
SSA01_DN10797_c0_g2_i1	0.413964	0.725272	-1.48501	8.63e-05	-0.719238	0.00663248	-0.237608	0.814556	-0.377604	0.333163	-0.182366	0.786472	-0.675778	0.00903914	-0.0361354	0.966006
SSA01_DN10865_c0_g2_i1	0.740729	0.1886	0.658888	0.206559	0.310048	0.87924	0.368347	0.554821	0.585226	0.207369	0.659562	0.0665232	0.430913	0.38196	0.916263	0.000655178
SSA01_DN1087_c0_g1_i1	-0.0700753	0.89371	-1.06064	0.00171645	-1.61613	2.67e-10	-0.740559	0.0474645	-0.58517	0.0831221	-0.738084	0.00337478	-0.743467	0.00307649	-0.304868	0.594279
SSA01_DN10892_c0_g1_i1	-0.103498	0.768197	-0.140954	0.657506	-0.0443615	0.999976	-0.248738	0.476104	-0.550666	0.00209338	-0.641229	0.000383868	-0.614489	7.07e-05	-0.822386	2.55e-05
SSA01_DN10910_c0_g2_i1	-0.167586	0.731229	-0.297889	0.493341	-0.00481156	0.999976	-0.234337	0.701887	-0.435016	0.118609	-0.601433	0.00147481	-0.587065	0.00247772	-0.848683	4.45e-05
SSA01_DN10914_c0_g2_i1	-0.103022	0.804941	0.0601426	0.888684	0.0833237	0.999976	-0.158744	0.855262	-0.791851	9.92e-05	-0.76361	0.00424645	-0.976581	0.00067444	-0.765515	0.12659
SSA01_DN10957_c0_g1_i1	-0.286902	0.734812	-0.492242	0.545333	-0.147992	0.999976	-0.351502	0.794288	-0.831832	0.064646	-1.17817	0.00103977	-1.21674	0.000350313	-1.58384	1.5e-06
SSA01_DN10962_c0_g2_i1	0.0577566	0.892465	0.017487	0.952516	-0.62468	0.00191234	-0.650088	0.000275753	-0.24127	0.468053	-0.192484	0.596156	-0.310815	0.290825	-0.380964	0.133301
SSA01_DN10963_c0_g1_i1	-0.0141208	0.977577	-0.567396	0.441625	-0.764669	0.00171531	-0.628914	0.0073449	-0.686346	0.000287151	-0.551124	0.0100674	-0.378987	0.143748	-0.434297	0.0828593
SSA01_DN10996_c0_g1_i1	0.194153	0.725272	-0.0718274	0.802894	0.212754	0.599929	0.598258	0.000316095	0.470671	0.0101731	0.679513	7.7e-06	0.636606	0.000674298	0.764522	0.0481116
SSA01_DN11002_c0_g2_i1	-0.281711	0.725272	-0.338236	0.539826	-0.136487	0.999976	-0.511265	0.150178	-1.13217	9.4e-07	-1.28453	1.74e-08	-1.33758	1.32e-09	-1.58745	7.58e-10
SSA01_DN11022_c0_g1_i1	-0.44271	0.651756	-0.403267	0.457096	-0.943973	1.69e-05	-0.714178	0.00691599	-0.702512	0.0183038	-0.814785	0.00202269	-0.845455	0.0263408	-0.637117	0.00582715
SSA01_DN11024_c0_g1_i1	0.56772	0.351573	0.34815	0.469338	0.427817	0.439758	0.442287	0.324513	0.612614	0.0166265	0.827664	8.74e-05	0.712525	0.000641042	0.840938	9.86e-05
SSA01_DN11028_c0_g1_i1	-0.0442771	0.896428	-0.652859	0.000643353	-0.990024	2.69e-06	-0.755639	8.25e-05	-0.771936	3.42e-07	-0.733339	1.96e-09	-0.651251	1.11e-05	-0.534599	0.00286482
SSA01_DN11036_c0_g1_i1	-0.00665713	0.98822	0.219217	0.538105	0.353878	0.200166	0.365373	0.393367	0.371074	0.247943	0.546185	0.000566086	0.561302	0.00064261	0.581212	0.0180655
SSA01_DN11062_c0_g1_i1	0.49229	0.425277	-0.151771	0.753106	0.522998	0.0251165	0.88349	3.56e-06	0.96243	1.65e-06	0.907327	3.07e-05	0.612251	0.00845723	0.87751	0.00074356
SSA01_DN11084_c0_g2_i1	-0.346034	0.285176	-0.0981886	0.624072	-0.252303	0.502245	-0.340723	0.295307	-0.430757	0.00159581	-0.530532	0.000122367	-0.631397	3.9e-07	-0.619276	1.89e-06
SSA01_DN11118_c0_g2_i1	0.0437654	0.899552	-0.1197	0.672195	0.0179339	0.999976	0.264682	0.232963	0.505879	0.00137551	0.498135	0.000292355	0.485956	0.000213903	0.495988	0.00197614
SSA01_DN1113_c0_g1_i1	-0.0431717	0.884021	-0.0402632	0.871315	-0.07102	0.999976	-0.283598	0.115822	-0.467923	5.22e-05	-0.515331	0.0104953	-0.490487	0.0254366	-0.695975	0.00185531
SSA01_DN11146_c0_g2_i1	-0.170423	0.756727	-0.276557	0.570379	-0.306506	0.62385	-0.954235	5.55e-05	-1.33925	6.83e-11	-1.30429	5.47e-11	-1.18198	2.05e-09	-1.13616	2.09e-06
SSA01_DN11176_c0_g1_i1	0.335888	0.466582	0.0949407	0.677659	0.179234	0.774987	-0.331717	0.639816	-0.412387	0.0411482	-0.551156	0.0939748	-0.621523	0.000100128	-0.479682	0.0259753
SSA01_DN11181_c0_g2_i1	-0.21917	0.725272	-0.0407077	0.8853	0.0236258	0.999976	-0.157525	0.895501	-0.432095	0.00112527	-0.430442	0.000458888	-0.272598	0.476133	-0.417769	0.0375974
SSA01_DN11233_c0_g1_i1	-0.34274	0.680349	-0.265415	0.439213	-0.524991	0.000861728	-0.61731	0.000113528	-0.752369	1.06e-07	-0.662224	3.86e-06	-0.568107	0.00130275	-0.588917	0.00469602
SSA01_DN11302_c0_g1_i1	-0.0873096	0.788804	-0.124321	0.632098	-0.306524	0.265859	-0.466622	0.033085	-0.681904	1.19e-06	-0.553372	0.00271135	-0.462885	0.000239461	-0.655269	1.76e-05
SSA01_DN11327_c0_g1_i1	-0.0644981	0.900471	0.189501	0.649817	0.345564	0.202351	0.757335	4.47e-05	0.816734	0.000252552	0.778829	8.29e-05	0.7061	6.39e-05	0.741032	0.0114499
SSA01_DN11353_c0_g2_i1	0.121411	0.769355	0.0273315	0.94439	0.121448	0.999976	-0.0467961	0.977678	0.372786	0.0753416	0.490137	0.202383	0.811416	0.00250367	1.30636	1.52e-05
SSA01_DN11372_c0_g2_i1	0.419283	0.725272	0.529264	0.316716	0.882766	0.000290146	0.743579	0.0429818	0.386409	0.317314	0.6492	0.0614974	0.894064	0.0161044	0.681446	0.170701
SSA01_DN11419_c0_g2_i1	-0.353196	0.710328	0.181786	0.580346	-0.103347	0.999976	-0.241162	0.48012	-0.563162	0.000293333	-0.726167	5.51e-06	-0.787371	2.09e-06	-0.979421	2.56e-06
SSA01_DN11471_c0_g2_i1	-0.63949	0.463989	-0.526368	0.440921	-1.07611	1.48e-05	-0.582293	0.22141	-1.38735	8.11e-09	-0.916849	0.022801	-1.15406	7.97e-06	-1.01206	0.000308122
SSA01_DN11486_c0_g2_i1	-0.0874485	0.81947	0.239244	0.521927	0.126458	0.999976	0.497056	0.0117226	0.779724	5.86e-07	0.880599	2.98e-05	0.886761	1.3e-08	0.872258	5.26e-05
SSA01_DN11494_c0_g2_i1	-0.509011	0.725272	-0.527377	0.500494	-0.200582	0.999976	-0.420732	0.63908	-0.873311	0.0496662	-0.994267	0.00559173	-1.03758	0.00101909	-1.59498	3.87e-07
SSA01_DN11551_c0_g2_i1	0.0668204	0.849333	0.11356	0.666708	0.0966836	0.999976	0.277255	0.323318	0.51097	0.000375567	0.426224	0.004397	0.412449	0.0666539	0.337653	0.105603
SSA01_DN11565_c0_g1_i1	-0.239315	0.725272	-0.130183	0.672727	-0.491514	0.0191688	-0.420207	0.223783	-0.581573	0.000426597	-0.644005	0.00122273	-0.713431	9.43e-08	-0.502731	0.00581454
SSA01_DN11620_c0_g2_i1	0.146724	0.772935	-0.75062	0.000757886	-0.484478	0.101762	-0.289757	0.727945	-0.16099	0.768647	-0.0600391	0.927134	0.0069014	0.997174	0.619345	0.00242281
SSA01_DN11632_c0_g1_i1	0.0656828	0.918441	0.237975	0.669563	0.66655	0.0821841	0.737643	0.126823	0.527266	0.149858	0.760743	0.0446542	1.13073	4.31e-05	0.964258	0.000834284
SSA01_DN11642_c0_g1_i1	0.194155	0.749474	-0.337706	0.543709	-1.13068	9.43e-07	-0.505548	0.452894	-0.602289	0.111755	-0.717558	0.00830392	-1.0193	6.12e-06	-0.289345	0.619414
SSA01_DN11644_c0_g2_i1	-0.021906	0.957763	-0.166727	0.646628	-0.505083	0.0188707	-0.744572	0.000261861	-0.852782	1.53e-08	-0.705475	2.74e-05	-0.727998	8.5e-06	-0.5787	0.00376652
SSA01_DN11647_c0_g2_i1	0.164762	0.749474	0.123002	0.740669	0.186118	0.976249	0.298144	0.813331	0.701882	0.000593101	0.525111	0.0889211	0.219937	0.853087	0.485823	0.132314
SSA01_DN11660_c0_g1_i3	0.222698	0.725272	-0.21136	0.600873	-0.832174	0.0140551	-1.12339	8.58e-10	-0.646961	0.0125615	-0.514949	0.0371505	-0.562326	0.131737	-0.0459949	0.925652
SSA01_DN11664_c0_g2_i1	0.255505	0.725272	-0.180229	0.666482	-0.460718	0.576048	-0.704537	0.152508	-0.571928	0.312767	-0.645647	0.118592	-0.8554	0.000192925	-0.224055	0.668385
SSA01_DN11715_c0_g1_i1	0.756907	0.39968	0.0843682	0.871365	-0.179076	0.999976	-0.00922212	0.996663	0.67277	0.0521581	0.60429	0.133355	0.511769	0.258157	1.18306	1.53e-05
SSA01_DN11740_c0_g1_i1	-0.0979335	0.863709	0.626864	0.272368	0.793615	0.018373	1.05467	0.000536906	0.891602	0.0277244	0.98328	0.0104146	1.09885	3.15e-07	0.426403	0.539519
SSA01_DN11775_c0_g2_i1	0.262066	0.727962	0.121628	0.809202	-0.117461	0.999976	-0.554873	0.195039	-0.666343	0.074409	-0.765191	0.0333308	-1.10679	3.27e-05	-1.19533	7.73e-05
SSA01_DN11794_c0_g2_i1	0.184991	0.760475	0.4472	0.35528	1.10301	1.84e-10	0.994749	2.33e-06	1.03926	5.38e-07	1.12765	6.39e-10	1.11433	1.07e-09	0.951252	0.000197728
SSA01_DN11808_c0_g2_i1	0.161386	0.727247	-0.445919	0.349867	-0.60188	0.000604625	-0.148072	0.925561	-0.502188	0.0270547	-0.373309	0.270887	-0.568976	0.00608359	-0.154987	0.827142
SSA01_DN11813_c0_g1_i1	-0.24228	0.772059	-1.39751	0.00571118	-0.93958	0.01395	-0.895539	0.0507713	-1.37658	0.000827808	-1.34183	0.000718605	-0.940031	0.027038	-1.56087	5.63e-05
SSA01_DN11823_c0_g1_i2	-0.186008	0.778921	-0.488375	0.513174	-1.21438	6.68e-06	-0.938866	0.00647732	-0.722039	0.0356443	-0.585063	0.117178	-0.588353	0.126238	-0.419379	0.355894
SSA01_DN11840_c0_g1_i2	-0.167785	0.725272	-0.0262967	0.933058	-0.180298	0.494034	-0.345888	0.202533	-0.437372	0.00096416	-0.425823	0.00123185	-0.548618	0.00053151	-0.431895	0.0644634
SSA01_DN11853_c0_g2_i1	-0.188458	0.725272	0.225544	0.511595	0.0567092	0.999976	0.34406	0.142796	0.725719	2.86e-05	0.761009	1.8e-10	0.605389	1.59e-05	0.719925	3.02e-06
SSA01_DN1185_c0_g1_i1	1.02752	0.254818	1.07485	0.0833476	1.74538	2.4e-09	2.2039	3.98e-15	2.7995	4.39e-23	2.69089	7.84e-20	1.92319	2.13e-09	2.17856	2.46e-09
SSA01_DN11861_c0_g2_i1	-0.201085	0.725272	-0.038142	0.904317	-0.0542936	0.999976	-0.266391	0.443279	-0.808186	1.09e-07	-0.802053	0.0168053	-0.629753	0.0520566	-0.868366	0.000160376
SSA01_DN11868_c0_g3_i1	-0.0996892	0.830253	-0.265666	0.545295	-0.430614	0.0891297	-0.817745	5.15e-05	-0.541586	0.0129247	-0.465483	0.0491603	-0.303773	0.437036	-0.473601	0.0771098
SSA01_DN1187_c0_g2_i1	0.274723	0.725272	0.709933	0.000783924	0.580412	0.0220158	0.571447	0.0276151	0.438529	0.0689112	0.507455	0.0175488	0.49453	0.0250704	0.674139	0.0300777
SSA01_DN11893_c0_g1_i1	-0.088201	0.869635	0.430639	0.364536	0.639576	0.0102067	1.29046	1.67e-10	1.33985	3.47e-10	1.32101	5.75e-11	1.34048	2.05e-12	1.14363	4.2e-07
SSA01_DN11898_c0_g1_i2	0.18493	0.738321	-0.903866	0.00073588	-0.455995	0.314524	-0.0574258	0.966202	-0.0660513	0.893233	0.0287179	0.958194	-0.0467794	0.987411	0.041489	0.945396
SSA01_DN11912_c0_g3_i1	-0.126304	0.787277	-0.23485	0.55321	-0.801757	4.85e-06	-0.686635	0.00925224	-1.02066	5.08e-10	-0.959924	3.1e-08	-1.10985	1.26e-11	-0.965298	8.56e-07
SSA01_DN11925_c0_g1_i1	0.380951	0.725272	0.0625691	0.895034	0.187935	0.999976	0.443616	0.332339	0.487752	0.163486	0.584526	0.0382311	0.519265	0.10742	1.02117	4.51e-05
SSA01_DN11926_c0_g1_i1	0.61036	0.725272	0.424929	0.610214	1.03079	0.00434148	1.35714	0.000149376	1.49073	0.000217308	1.75485	2.59e-06	1.33884	0.000345515	1.81612	1.77e-05
SSA01_DN11930_c0_g1_i1	0.135303	0.743915	0.226643	0.53928	-0.255761	0.409422	-0.537316	0.0372278	-0.629892	0.000168392	-0.707621	0.000431148	-0.750165	1.42e-05	-0.68262	0.00162547
SSA01_DN11935_c0_g2_i1	0.825846	0.168685	0.614354	0.304848	0.729836	0.0225402	0.451316	0.442305	0.679744	0.109014	0.688692	0.0703582	0.559541	0.128531	0.941242	0.000835347
SSA01_DN11939_c0_g1_i2	-0.101353	0.80869	-0.139016	0.678109	-0.44059	0.169065	-0.711004	0.000488285	-0.472681	0.0173774	-0.318003	0.236642	-0.398569	0.0452006	-0.351581	0.218677
SSA01_DN11982_c0_g1_i3	0.0561684	0.940866	0.617645	0.258081	0.643197	0.0430486	0.8529	0.00288668	0.832924	0.0116744	0.935228	0.00268703	0.809707	0.00657535	1.25198	3.45e-06
SSA01_DN11989_c0_g1_i1	0.286023	0.700576	0.318969	0.486538	0.486453	0.00294368	0.594769	2.17e-05	0.609659	0.000108029	0.718638	1.14e-09	0.654526	2.27e-07	0.620692	6.95e-06
SSA01_DN12003_c0_g1_i1	-0.0709692	0.860053	-1.13029	0.00756949	-0.922864	1.37e-05	-0.763478	0.000426049	-0.536198	0.148859	-0.618736	0.0469553	-0.772306	0.000172806	-0.28863	0.605854
SSA01_DN12007_c0_g1_i1	0.537344	0.725272	-0.236267	0.721905	-0.0284875	0.999976	0.424471	0.677969	0.537089	0.240041	0.776795	0.09501	0.582628	0.249765	1.0957	0.000865048
SSA01_DN1200_c0_g2_i1	0.0618301	0.918693	0.0747132	0.866928	-0.0787632	0.999976	-0.302497	0.752163	-0.349178	0.52999	-0.882814	0.00157118	-1.0509	9.41e-05	-0.872364	0.041903
SSA01_DN12013_c0_g1_i2	-0.289086	0.725272	-0.334426	0.478582	-0.915354	0.00011344	-0.971362	8.92e-07	-0.871466	1.29e-05	-0.944627	1.82e-06	-1.08336	4.82e-09	-0.932576	2.36e-05
SSA01_DN12025_c0_g2_i1	-0.190926	0.746969	-0.622245	0.105276	-0.959002	1.96e-05	-0.894366	0.000101633	-1.16833	1.55e-06	-0.9348	0.000133087	-0.6059	0.029139	-0.912423	0.000102225
SSA01_DN12102_c0_g2_i1	-0.170642	0.745347	-0.727004	0.00479033	-1.01039	9.35e-05	-0.778316	0.0511042	-1.10929	1.3e-05	-1.10493	7.2e-06	-0.823105	0.0164312	-0.973174	0.00190892
SSA01_DN1210_c0_g1_i1	-0.398452	0.725272	0.0635368	0.870891	-0.525292	0.0258071	-0.494517	0.176372	-0.874636	1.05e-05	-0.647381	0.0158698	-0.445073	0.194066	-0.386509	0.361546
SSA01_DN12140_c0_g1_i1	-0.012463	0.965426	0.118927	0.635437	-0.00619129	0.999976	-0.358357	0.0501801	-0.91557	1.86e-05	-1.09679	9.51e-05	-1.25187	1.06e-07	-0.968607	0.0170496
SSA01_DN12173_c0_g1_i1	0.0546216	0.935008	0.580529	0.284284	0.571688	0.0514311	0.76185	0.00396099	1.18082	2.52e-05	1.23844	1.5e-05	1.1051	8.63e-07	1.31717	1.39e-06
SSA01_DN12220_c0_g1_i1	0.038381	0.932783	0.549414	0.0381491	0.624891	0.000678435	0.614098	0.00168263	0.562276	0.00203438	0.645102	0.00066758	0.598012	0.00161478	0.688956	0.00711007
SSA01_DN12228_c1_g1_i1	0.106862	0.785369	0.370644	0.132337	0.241889	0.439165	0.201724	0.828732	0.486391	0.00559798	0.538755	0.000280127	0.279722	0.31333	0.533339	0.103385
SSA01_DN12329_c0_g1_i2	-0.125909	0.824517	-0.0515625	0.89786	-0.114599	0.999976	0.299402	0.724782	0.809143	0.00168942	0.736756	0.0394224	0.586931	0.0237754	0.879176	0.000308318
SSA01_DN12359_c0_g2_i1	-0.471507	0.335668	0.101353	0.717387	-0.282635	0.306486	-0.442427	0.0818086	-0.838831	4.61e-05	-0.880372	1.73e-08	-0.750812	4.43e-06	-0.787818	2.56e-06
SSA01_DN1236_c0_g1_i1	0.350976	0.61653	0.405423	0.0640255	0.346678	0.237009	0.314246	0.171855	0.511098	0.000281562	0.51026	0.000324595	0.430457	0.0712251	0.677586	0.00127049
SSA01_DN12384_c0_g1_i1	-0.125913	0.725314	-0.063104	0.816618	-0.0745381	0.999976	-0.211474	0.406589	-0.197221	0.247507	-0.293226	0.172403	-0.370947	0.0197124	-0.647411	2.91e-07
SSA01_DN12397_c0_g1_i1	-0.147457	0.731229	0.0314549	0.915046	-0.261235	0.356234	-0.268084	0.756818	-0.836858	0.00160829	-0.814165	2.26e-05	-0.751203	0.00282039	-0.837486	0.0108256
SSA01_DN1239_c0_g1_i1	0.234539	0.725272	-0.400299	0.469338	-0.856568	0.000492512	-0.552829	0.0457535	-0.623548	0.0123878	-0.4485	0.183565	-0.504528	0.0585853	-0.185611	0.750997
SSA01_DN12406_c0_g1_i2	0.607002	0.651756	0.0189076	0.973715	0.176219	0.999976	0.637791	0.0997791	0.873859	0.0313683	0.87043	0.0100631	0.71796	0.0255278	1.23483	0.000413945
SSA01_DN12415_c0_g1_i3	0.455839	0.725272	0.87812	0.093238	1.1379	1.82e-05	1.088	0.000439669	0.969182	0.00412103	1.19766	7.24e-05	1.07659	0.000239001	1.44986	2.92e-07
SSA01_DN12430_c0_g1_i1	0.0467434	0.92249	-0.691929	0.116105	-0.872643	0.000163296	-0.518197	0.340539	-0.582405	0.196717	-0.771531	0.00070812	-1.05529	6.31e-08	-0.562763	0.206739
SSA01_DN12470_c0_g2_i1	-0.469897	0.725272	-1.15332	0.00162835	-0.828268	0.0143806	-1.09168	0.00221021	-1.03106	0.00430345	-1.51025	4.24e-07	-1.35623	1.76e-05	-1.27171	0.00151875
SSA01_DN12484_c0_g1_i2	-0.114685	0.758311	-0.276821	0.437924	-0.691242	2.51e-06	-0.532006	0.0456559	-0.569406	0.00322749	-0.649284	0.000197827	-0.704189	3.34e-06	-0.608006	0.00900331
SSA01_DN12486_c0_g3_i1	-0.27707	0.725272	-0.804182	0.0338825	-0.920803	0.000540509	-0.376912	0.549991	-0.452725	0.285453	-0.181174	0.746179	-0.344795	0.471086	-0.293313	0.656188
SSA01_DN12527_c0_g2_i1	-0.256624	0.74465	-0.437389	0.574057	0.0411753	0.999976	-0.415886	0.614186	-1.35566	2.86e-05	-1.4413	7.21e-06	-1.04763	0.00149497	-1.24738	0.000277323
SSA01_DN12528_c0_g1_i1	-0.27243	0	0.365358	0.64727	0.84543	0.050709	0.821058	0.11356	0.863197	0.114293	1.21145	0.00381445	1.39579	7.55e-05	1.26534	0.00733354
SSA01_DN12536_c0_g2_i1	-0.213383	0.77009	0.126264	0.833141	-0.289452	0.931846	-0.347633	0.816837	-1.20443	0.0042539	-1.12572	0.0193312	-1.3034	0.000443393	-1.25545	0.0116142
SSA01_DN1253_c0_g1_i1	-0.151558	0.772935	-0.852516	0.00398218	-0.958678	8.78e-06	-0.44405	0.273332	-0.282383	0.576142	-0.286784	0.444214	-0.654073	0.00458135	-0.0763652	0.921068
SSA01_DN12543_c0_g1_i1	-0.39424	0.725272	-1.41631	1.02e-08	-1.207	2.47e-08	-0.883672	0.000245777	-1.01569	1.79e-05	-1.03639	2.35e-05	-1.04923	1.2e-05	-0.956424	0.000156214
SSA01_DN12559_c0_g1_i3	0.208516	0.758897	-0.106943	0.851565	0.176689	0.999976	0.658331	0.0920997	0.708571	0.0274499	0.912838	0.000274372	1.04973	1.36e-05	1.01801	0.000617373
SSA01_DN12585_c0_g2_i1	-0.123773	0.786756	-0.191874	0.603252	-0.148286	0.996772	-0.433875	0.237183	-0.525752	0.0274499	-0.592926	0.00423548	-0.76373	9.44e-05	-0.755678	0.000153243
SSA01_DN12594_c0_g1_i1	-0.0450426	0.885261	0.00945187	0.97579	-0.107541	0.946937	-0.476489	0.0024891	-0.942749	2.92e-12	-0.96047	8.13e-08	-0.695793	0.000132387	-0.733567	1.27e-07
SSA01_DN12601_c1_g1_i1	-0.268345	0.725272	-0.341769	0.56738	-0.357032	0.570374	-0.505008	0.318021	-1.07643	6.73e-05	-0.973883	0.000288506	-0.737438	0.0108421	-0.90312	0.00444222
SSA01_DN12622_c0_g1_i1	-0.128019	0.776148	0.127491	0.690446	0.0940051	0.999976	0.392326	0.109878	0.563755	0.00325252	0.663232	8.74e-05	0.779265	7.26e-05	0.575457	0.0256271
SSA01_DN1262_c0_g1_i1	-0.121273	0.732539	-0.00589421	0.982759	-0.172275	0.580718	-0.395078	0.260241	-0.510939	0.0213142	-0.608806	0.00125819	-0.774323	1.1e-08	-0.857813	0.00197658
SSA01_DN12631_c0_g1_i2	-0.314802	0.725272	-0.303611	0.513897	-0.591727	0.00855467	-0.902467	2.11e-05	-1.0105	3.36e-07	-0.851728	1.62e-05	-0.759302	0.000214949	-0.59519	0.0256215
SSA01_DN12656_c0_g1_i1	0.193743	0.725272	0.10037	0.716475	0.207476	0.457966	0.0526829	0.964036	0.521668	0.00052238	0.495949	0.000320124	0.356092	0.0291324	0.336998	0.0587181
SSA01_DN1265_c0_g1_i1	-0.395702	0.725272	-0.0932562	0.825273	-0.170069	0.999976	-0.327145	0.640049	-0.736478	0.00861796	-0.814819	0.000792579	-1.03952	1.43e-06	-1.21775	1.01e-07
SSA01_DN12666_c0_g1_i1	0.0747892	0.837781	0.101655	0.701563	0.124708	0.975156	0.347981	0.278073	0.679385	3.66e-06	0.677311	7.34e-06	0.497058	0.129412	0.685193	0.00245541
SSA01_DN12675_c0_g2_i1	0.208019	0	-0.00794413	0.993417	0.499512	0.539276	1.25084	0.00124735	1.38333	0.000639128	1.66264	7.12e-05	1.89693	9.65e-10	1.71892	1.92e-05
SSA01_DN12693_c0_g1_i1	0.371815	0.725272	-0.550095	0.554303	-0.134936	0.999976	-0.269223	0.898879	-1.08346	0.000841123	-0.698691	0.102731	-0.199358	0.941319	-0.804089	0.0971574
SSA01_DN12745_c0_g2_i1	0.544518	0.628266	-0.509488	0.549731	-0.802787	0.0213777	-0.656429	0.14093	-0.86543	0.0132153	-0.812584	0.0319556	-1.37458	2.84e-07	-0.856823	0.091504
SSA01_DN12746_c0_g1_i1	0.182441	0.727288	0.266612	0.557309	0.441305	0.0483348	0.394831	0.132057	0.378785	0.0759294	0.551418	0.00477607	0.673812	0.000895991	0.63602	0.00051595
SSA01_DN12755_c0_g1_i3	-0.0633619	0.897307	0.374434	0.433118	0.670279	0.00180346	0.535905	0.134095	0.802045	1.1e-05	0.693017	0.000251165	0.728029	0.00020245	0.607601	0.0473076
SSA01_DN12759_c0_g1_i1	0.0886065	0.842058	-0.486348	0.300228	-0.0113293	0.999976	-0.517889	0.240907	-1.23707	1.83e-09	-1.12048	7.66e-09	-0.803386	0.000799727	-1.37217	2.73e-11
SSA01_DN12763_c0_g1_i1	-0.126516	0.776732	-0.127341	0.682827	-0.684836	0.000793267	-0.249356	0.646175	0.0802751	0.869294	0.0895696	0.874955	-0.19962	0.674347	0.292568	0.285597
SSA01_DN12789_c0_g1_i1	0.259198	0.725272	-0.602222	0.182255	-0.838306	0.000983525	-0.20814	0.886518	-0.6745	0.0320458	-0.493005	0.342344	-0.501183	0.122927	-0.2114	0.732293
SSA01_DN12812_c0_g3_i2	0.266046	0.725272	-0.283949	0.587165	-0.794311	3.07e-06	-0.42642	0.151255	-0.260376	0.55298	-0.390322	0.191188	-0.669853	0.000445536	-0.195741	0.619672
SSA01_DN12830_c0_g3_i1	-0.309337	0.725272	-0.432004	0.176969	-0.64779	0.000137592	-0.917238	1.07e-06	-0.929138	2.25e-07	-0.871702	7.96e-07	-0.83501	9.82e-08	-0.759489	0.00134585
SSA01_DN12832_c0_g1_i1	0.116184	0.808545	-0.323604	0.61288	0.508837	0.121281	0.904144	0.00139984	0.845314	0.000279323	0.876373	0.000577948	0.661154	0.00944614	1.01865	0.00849195
SSA01_DN12869_c0_g2_i2	0.401161	0.725272	-0.0398415	0.946105	0.331024	0.689178	0.597664	0.123228	0.634172	0.12229	0.773472	0.0187625	0.68072	0.0633359	1.12975	1.28e-05
SSA01_DN12877_c0_g1_i1	-0.134822	0.748728	-0.139526	0.667177	-0.1126	0.999976	-0.372441	0.180896	-0.876195	2.81e-09	-0.941045	1.09e-08	-0.871868	4.28e-10	-0.890524	1.65e-06
SSA01_DN12934_c0_g1_i2	0.243545	0.725272	0.354736	0.4734	0.22875	0.86808	0.406339	0.272003	0.723451	0.000767338	0.62224	0.00362122	0.398899	0.21672	0.616954	0.0109882
SSA01_DN12957_c0_g1_i1	0.0855371	0.826357	-0.0631579	0.813546	0.128469	0.999976	0.414394	0.0564042	0.687188	1.96e-06	0.661202	1.34e-05	0.50848	0.00315484	0.734737	3.8e-05
SSA01_DN12962_c0_g1_i1	-0.225984	0.732524	-0.264043	0.590839	-0.200547	0.971975	-0.424172	0.380084	-1.04356	7.27e-05	-0.916679	0.000192282	-0.721015	0.00629111	-0.96172	0.000515205
SSA01_DN12993_c0_g1_i1	-0.172973	0.725272	-0.132281	0.732431	-0.321496	0.263169	-0.550178	0.0106862	-0.544694	0.00317363	-0.687175	8.69e-05	-0.529765	0.00212554	-0.539116	0.0620873
SSA01_DN13025_c0_g1_i1	0.235662	0.725272	-0.223577	0.654952	-0.338178	0.817439	-0.676383	0.0472595	-0.960123	2.16e-05	-0.547899	0.16335	-0.693745	0.00237861	-0.0837674	0.926892
SSA01_DN13040_c0_g1_i1	0.164828	0.784101	-0.324676	0.59769	-0.0345962	0.999976	0.30199	0.67908	0.46211	0.433211	0.417247	0.408133	0.293157	0.654359	0.894156	0.000344492
SSA01_DN13045_c0_g1_i1	0.0949756	0.814107	-0.114685	0.697802	-0.69097	0.00124409	-0.541756	0.0319341	-0.780449	8.87e-05	-0.571482	0.0165734	-0.549485	0.00194192	-0.67353	0.0018631
SSA01_DN13094_c0_g1_i1	0.155768	0.727288	0.178392	0.645528	0.295613	0.198754	0.382199	0.0694203	0.604656	1.75e-05	0.495843	0.00325124	0.364011	0.0620795	0.328047	0.212784
SSA01_DN13095_c0_g1_i1	0.0921264	0.862463	-0.529315	0.379075	-1.13318	1.28e-06	-0.755292	0.0147099	-0.595166	0.102719	-0.749893	0.00403266	-0.603087	0.0275459	-0.211701	0.715981
SSA01_DN13219_c0_g1_i2	0.389376	0.725272	-0.027814	0.956716	-0.155511	0.999976	0.0668786	0.96997	-0.209111	0.75086	0.148029	0.767493	0.605918	0.0760578	0.863632	0.000869458
SSA01_DN1322_c0_g1_i1	0.466544	0.725272	0.639481	0.179983	0.841754	0.00399545	0.754647	0.0379728	0.976096	0.00136157	1.13432	8.59e-07	1.02819	1.23e-05	1.01451	3.1e-05
SSA01_DN13233_c0_g1_i1	0.158925	0.731191	0.0108805	0.971593	0.362992	0.187108	0.452017	0.0106288	0.64712	8.82e-06	0.705638	1.48e-05	0.299268	0.541507	0.414158	0.0548191
SSA01_DN13239_c0_g3_i1	0.0564583	0.899551	-0.0396483	0.910826	-0.803248	4.48e-05	-0.123654	0.927554	0.103011	0.807328	0.0141845	0.981048	-0.252011	0.622105	0.231466	0.650908
SSA01_DN13241_c0_g2_i1	0.304955	0.725272	0.050671	0.900655	0.150974	0.999976	0.309018	0.513353	0.773697	9.14e-05	0.64457	0.00192528	0.553839	0.0694426	0.656255	0.00733856
SSA01_DN13269_c0_g3_i1	-0.0301138	0.923785	-0.0243665	0.918002	-0.108191	0.949072	-0.228601	0.423914	-0.302462	0.220472	-0.492134	0.000642872	-0.709537	0.000112379	-0.95742	1.4e-14
SSA01_DN13319_c0_g1_i1	0.477537	0.551897	0.0928373	0.795926	0.0180234	0.999976	0.501328	0.0686954	0.822678	3.46e-05	0.862716	7.86e-06	0.512283	0.0249268	0.471915	0.118334
SSA01_DN13340_c0_g1_i2	0.237122	0.727247	-0.498853	0.326095	0.388301	0.548242	0.35955	0.420892	0.802198	0.00019027	0.745663	0.00165381	0.6449	0.0205245	0.65329	0.116606
SSA01_DN13348_c0_g2_i1	0.36042	0.725272	-0.360778	0.575999	-0.807093	0.000989159	-0.638296	0.0484941	-0.98797	3.65e-05	-0.740373	0.00530864	-0.840721	0.00165644	-0.320949	0.457859
SSA01_DN13362_c0_g4_i1	-0.565105	0.725272	-0.223496	0.664687	-0.512252	0.391274	-1.04367	0.000908015	-1.73394	1.06e-08	-1.12019	0.000134459	-0.707897	0.0323564	-0.599056	0.129424
SSA01_DN13371_c1_g1_i1	0.545227	0	1.44163	0.000619044	2.20337	2.51e-18	1.36892	0.000167649	0.73254	0.15578	0.413117	0.592769	1.0234	0.0156047	0.10204	0.922875
SSA01_DN13383_c0_g2_i2	0.203406	0.725272	-0.850881	8.75e-06	-1.14418	1.15e-10	-0.686698	0.00130996	-0.628066	0.00960662	-0.601927	0.000159605	-0.664552	0.000226486	-0.37892	0.457798
SSA01_DN13419_c0_g1_i1	0.0315223	0.95259	0.314043	0.542796	-0.0328096	0.999976	-0.263399	0.738957	-0.633923	0.0972116	-0.852767	0.00183621	-1.00954	4.67e-05	-0.809887	0.0536873
SSA01_DN13437_c0_g1_i2	-0.0446324	0.874718	-0.0873887	0.667528	-0.170802	0.823499	-0.336677	0.421586	-0.557418	4.39e-05	-0.478049	0.000785358	-0.324373	0.0134555	-0.442121	0.145391
SSA01_DN134_c0_g2_i1	-0.283207	0.725272	-0.699621	0.0929083	-1.45561	1.84e-10	-0.501549	0.210735	-0.323681	0.362057	-0.517318	0.0977433	-0.558785	0.0644226	-0.322073	0.412826
SSA01_DN1355_c0_g1_i1	-0.336723	0.66077	-0.0626543	0.799145	0.257304	0.251804	0.498533	0.000255835	0.378002	0.0151115	0.391938	0.0222065	0.498641	0.00254287	0.32711	0.154809
SSA01_DN1356_c0_g1_i1	-0.112373	0.884772	0.165829	0.794012	-0.22895	0.999976	-0.450327	0.609191	-0.700174	0.170076	-1.15192	0.00617424	-1.47259	9.5e-06	-1.10309	0.0184389
SSA01_DN135_c0_g1_i1	0.114763	0.780409	-0.150616	0.701028	-1.12908	9.12e-07	-0.429689	0.460044	-0.657607	0.0233777	-0.511406	0.264763	-0.480735	0.238975	-0.375956	0.308802
SSA01_DN13604_c0_g3_i1	-0.448537	0.725272	-0.456298	0.577609	-0.435393	0.632332	-0.981744	0.0208062	-1.38474	0.000210391	-1.1541	0.00384823	-0.810691	0.0577443	-0.800566	0.0770893
SSA01_DN1362_c0_g1_i1	0.169977	0.732539	0.132419	0.716013	0.32789	0.455413	0.266574	0.860079	0.758402	1.6e-05	0.669206	0.00251212	0.330634	0.573124	0.277086	0.514067
SSA01_DN13645_c0_g1_i1	0.0930604	0.784101	0.0555365	0.808172	-0.0645548	0.999976	0.0611594	0.968858	0.537945	8.54e-05	0.465897	0.0540526	0.277097	0.635631	0.59432	0.000124905
SSA01_DN13647_c0_g1_i1	-0.0369863	0.959077	0.0328148	0.957319	-0.297147	0.88017	-0.266147	0.889041	-0.617816	0.258781	-0.7394	0.0827712	-0.502618	0.429777	-1.32266	0.000119619
SSA01_DN1367_c0_g2_i1	0.214049	0.725272	0.267688	0.57547	0.402944	0.189117	0.460902	0.131834	0.720461	0.000179364	0.661139	0.00126644	0.338275	0.373342	0.636191	0.0097635
SSA01_DN13680_c0_g3_i1	-0.397537	0.725272	-0.166657	0.669593	-0.246611	0.869677	-0.610041	0.0857346	-0.75531	0.000919595	-0.505668	0.0713435	-0.458881	0.126076	-0.541482	0.0580939
SSA01_DN13731_c0_g1_i1	0.0872087	0.874718	0.00115823	0.997799	-0.372131	0.485338	-0.715437	0.0209088	-1.02838	7.56e-06	-1.18484	4.66e-05	-1.50845	1.02e-10	-1.24767	0.000403073
SSA01_DN1373_c0_g1_i1	0.0638646	0.914862	-0.766937	0.107098	-0.348309	0.814939	-0.677255	0.112341	-1.50285	9.23e-08	-0.959519	0.044633	-0.939577	0.0195065	-1.20374	0.00751286
SSA01_DN13747_c0_g1_i1	0.369583	0.725272	0.802721	0.134257	0.376749	0.743799	0.424704	0.713062	1.1092	0.00374782	1.15352	0.00148577	1.00876	0.00455804	1.43433	2.98e-06
SSA01_DN13794_c0_g2_i1	-0.164509	0.750717	-0.231789	0.603249	-0.488286	0.0828053	-0.628472	0.0589602	-0.950427	3.87e-06	-0.948866	9.93e-06	-0.874528	2.81e-05	-1.22667	7.91e-09
SSA01_DN13810_c0_g1_i1	-0.0855886	0.840137	0.289069	0.507898	0.621883	0.00835486	0.845037	7.13e-08	0.732738	0.00116856	0.76483	0.000380196	0.718832	0.0115259	0.951022	0.000547499
SSA01_DN13871_c0_g1_i1	-0.352888	0.725272	0.153455	0.656605	-0.778089	0.000505438	-1.45682	4.77e-09	-1.84048	6.32e-25	-1.82033	5.47e-16	-1.94318	1.1e-31	-1.76875	1.14e-17
SSA01_DN13905_c0_g1_i2	-0.0107169	0.981421	-0.00299669	0.993688	-0.272701	0.427736	-0.599063	0.0122029	-0.442842	0.0488259	-0.510796	0.0118455	-0.812365	6.27e-05	-0.739963	0.000214877
SSA01_DN13916_c0_g1_i1	-0.156845	0.725272	-0.0293347	0.870347	-0.137175	0.542335	-0.238077	0.103069	-0.426875	6.64e-05	-0.533568	0.000344967	-0.612367	5.9e-09	-0.662401	2.56e-06
SSA01_DN13934_c0_g3_i1	0.186957	0.725272	-0.127519	0.618683	-0.0232501	0.999976	-0.319301	0.122106	-0.423098	0.00401256	-0.486425	0.000302743	-0.799511	9.34e-11	-0.614264	0.00495876
SSA01_DN13938_c0_g1_i1	-0.0901777	0.786175	-0.259086	0.317855	-0.0973578	0.999976	-0.323769	0.234318	-0.551234	0.0168149	-0.526226	0.000681853	-0.500295	0.00025246	-0.617762	6.88e-05
SSA01_DN13979_c0_g1_i1	0.330647	0.725272	0.566103	0.000293299	0.672982	8.94e-07	0.548215	0.00309661	0.348582	0.303212	0.506157	0.00498813	0.594417	7.26e-05	0.433386	0.222779
SSA01_DN13984_c1_g1_i1	0.102946	0.895296	0.252822	0.736014	1.09463	0.000421945	0.803432	0.0401469	0.846292	0.0307054	0.74985	0.196055	0.647184	0.170518	1.0237	0.00522744
SSA01_DN13990_c0_g1_i1	-0.204902	0.725272	-0.257191	0.511595	-1.00605	1.11e-07	-0.440085	0.501201	-0.346621	0.49724	-0.108446	0.863571	-0.48943	0.146587	0.0255182	0.980364
SSA01_DN13997_c0_g1_i1	0.170411	0.725272	0.0750028	0.774979	0.172086	0.483049	0.151181	0.816582	0.472552	1.7e-06	0.501657	1.41e-06	0.428112	0.000120245	0.273262	0.115339
SSA01_DN1400_c0_g2_i1	-0.27159	0.725272	0.0655836	0.829887	-0.257703	0.525783	-0.277231	0.452894	-0.485125	0.0225657	-0.657296	0.000416837	-0.847716	2.16e-07	-1.02703	1.14e-08
SSA01_DN14073_c0_g1_i1	-0.141242	0.825852	0.244524	0.640184	-0.363389	0.644161	-0.541877	0.500222	-1.40981	4.66e-07	-1.44135	1.97e-05	-0.677698	0.114282	-0.95035	0.0120846
SSA01_DN14088_c0_g1_i1	-0.0266573	0.954777	-0.711452	0.0254434	-1.04402	3.91e-10	-0.430804	0.120672	-0.276541	0.409808	-0.200871	0.635056	-0.079594	0.975121	0.505422	0.0941816
SSA01_DN14102_c0_g1_i1	0.433044	0.575053	0.24799	0.557309	0.168308	0.940618	0.382878	0.252763	0.6461	0.000914525	0.535679	0.0085717	0.429521	0.135717	0.579178	0.00415227
SSA01_DN14118_c0_g1_i1	-0.00556561	0.992595	-1.05754	0.0117196	-1.04397	0.000308097	-0.514328	0.379084	-0.5228	0.241916	-0.396953	0.421203	-0.654201	0.0717469	-0.331628	0.567201
SSA01_DN14143_c1_g1_i1	-0.241992	0	0.509293	0.590786	0.386743	0.744321	0.609856	0.387223	0.938886	0.0915482	0.92254	0.110185	1.51625	3.51e-05	0.810124	0.186188
SSA01_DN1414_c1_g1_i1	-0.0866007	0.875101	-0.410395	0.563364	-1.27424	1.37e-08	-1.23975	3.99e-08	-0.656254	0.0198705	-0.559505	0.0552524	-0.607912	0.0608486	-0.256498	0.64457
SSA01_DN14159_c0_g2_i2	-0.0262396	0.938199	-0.227436	0.501127	-0.646388	3.4e-06	-0.453802	0.0628566	-0.35655	0.0382753	-0.312403	0.27526	-0.259838	0.170206	-0.189688	0.466078
SSA01_DN14172_c0_g2_i1	-0.163999	0.725272	0.109463	0.73788	0.0434999	0.999976	0.0973313	0.929331	-0.0545968	0.918096	-0.295721	0.139047	-0.471137	0.0907884	-0.693887	0.000971163
SSA01_DN141_c0_g1_i1	0.330838	0.725272	-0.126233	0.804731	-0.720416	0.000610735	-0.0487598	0.969768	0.622084	0.00116428	0.423264	0.187645	0.296744	0.575898	0.438665	0.12891
SSA01_DN1420_c0_g2_i1	-0.319126	0.725272	-0.631176	0.302936	-1.19915	2.55e-05	-1.19105	0.000180322	-1.85534	1.12e-09	-1.35674	5.72e-06	-0.973457	0.00278448	-1.33885	8.63e-06
SSA01_DN14238_c0_g1_i1	0.121869	0.758895	-0.439531	0.348449	0.522953	0.00814907	0.438223	0.139266	0.183337	0.745631	0.451759	0.109308	0.909171	1.24e-05	0.640366	0.0745783
SSA01_DN14245_c0_g1_i1	-0.28575	0.725272	0.0239105	0.954576	0.115935	0.999976	0.412785	0.189655	0.36134	0.513107	0.517124	0.0944202	0.853487	0.00053646	0.791215	0.0290734
SSA01_DN1424_c0_g2_i1	0.0898711	0.84963	-0.120239	0.741282	-0.590486	0.0227791	-1.03545	4.57e-05	-1.27276	6.74e-05	-1.15117	0.000272201	-1.38633	5.87e-13	-1.20468	1.72e-07
SSA01_DN14251_c0_g2_i1	-0.026054	0.950053	-0.368233	0.478389	-0.949678	3.29e-07	-0.628202	0.00554724	-0.659289	0.00192089	-0.864595	2.19e-07	-0.851934	6.81e-05	-0.590376	0.0203256
SSA01_DN14255_c0_g1_i1	-0.119033	0.776619	0.0301457	0.916887	0.15681	0.943415	0.279265	0.489752	0.664424	1.88e-05	0.588468	0.000263187	0.480337	0.0897531	0.521104	0.00570469
SSA01_DN14263_c0_g1_i1	-0.22693	0.736469	-0.322776	0.570379	-0.661782	0.0200588	-1.01048	0.00145947	-1.38893	6.2e-09	-1.35813	2.19e-07	-1.77667	2.2e-15	-1.45367	2.32e-06
SSA01_DN14325_c0_g1_i1	-0.112986	0.839298	-0.584424	0.302378	-1.41408	1.2e-09	-0.432861	0.389615	-0.323277	0.44743	-0.450881	0.244868	-0.452373	0.29082	-0.317431	0.619499
SSA01_DN14329_c0_g1_i2	0.0224704	0.958808	0.026545	0.897688	0.0117224	0.999976	0.25822	0.594518	0.430539	0.000275149	0.321556	0.0894285	0.185445	0.802974	0.390286	0.141064
SSA01_DN14340_c0_g1_i1	-0.0134108	0.963562	-0.128928	0.632098	0.0947349	0.999976	-0.158042	0.868458	-0.487689	4.32e-05	-0.515644	0.000427584	-0.483514	0.00108934	-0.802985	7.3e-11
SSA01_DN14370_c0_g1_i2	-0.279042	0.725272	-0.544557	0.424048	-1.20863	5.37e-08	-0.931171	0.00101416	-1.10119	1.05e-06	-1.10406	6.46e-06	-1.31292	2.92e-07	-0.895491	0.00906383
SSA01_DN14377_c0_g2_i1	-0.365264	0.524074	-0.00770908	0.980769	-0.185414	0.711341	-0.214004	0.57063	-0.532337	0.00016054	-0.682323	1.6e-07	-0.764212	9.15e-08	-0.773642	0.000140046
SSA01_DN14391_c0_g1_i3	0.360314	0.725272	0.0434648	0.941006	0.526228	0.0772116	0.871696	6.13e-05	0.593148	0.0234727	0.695722	0.0130931	0.350451	0.304115	0.558408	0.251584
SSA01_DN14475_c0_g1_i1	-0.309101	0.725272	-0.26205	0.553123	-0.539654	0.0491473	-0.635682	0.104821	-1.2041	2.93e-10	-1.01186	8.13e-08	-0.987892	1.24e-08	-1.09235	8.15e-08
SSA01_DN14486_c1_g1_i1	0.0716471	0	0.150762	0.829882	-0.312183	0.93513	-0.441524	0.705898	-1.0947	0.0308973	-0.98539	0.0769054	-1.15455	0.00459992	-1.75869	7.21e-05
SSA01_DN14489_c0_g1_i1	0.297883	0.725272	0.195111	0.660676	0.0882379	0.999976	0.424337	0.301206	0.698174	0.0101823	0.581382	0.022393	0.603299	0.0160458	0.845818	0.000154526
SSA01_DN14490_c0_g1_i1	0.0151603	0.977609	-0.00215008	0.99715	0.0664576	0.999976	-0.595683	0.0634886	-0.978008	0.0017088	-1.00313	0.00054005	-0.769147	0.0608486	-1.09108	0.000200915
SSA01_DN14542_c0_g1_i2	-0.538131	0.725272	-0.362845	0.580276	-1.01693	0.000311967	-0.708735	0.0464752	-1.09118	0.000372546	-0.900833	0.0059581	-0.728783	0.0478752	-0.52361	0.232097
SSA01_DN14553_c0_g2_i1	0.275182	0.725272	0.283197	0.511885	0.347261	0.230969	0.383128	0.532849	0.693168	0.000184671	0.592601	0.00760252	0.503437	0.109031	0.687981	0.0227784
SSA01_DN14572_c0_g2_i1	-0.294044	0.725272	-0.6432	0.128167	-1.08356	4.09e-06	-0.884899	0.00336507	-1.23516	5.98e-07	-1.19499	1.01e-06	-0.806633	0.00166127	-0.918831	0.00070718
SSA01_DN14577_c0_g1_i1	-0.362502	0.725272	-0.330729	0.513174	-0.498497	0.150204	-0.66817	0.00902508	-0.838157	0.000220822	-0.753904	0.00163238	-0.579187	0.0202062	-0.668563	0.0150501
SSA01_DN1458_c0_g1_i1	0.0427063	0.910622	0.215131	0.550236	0.150467	0.999976	0.282997	0.737852	0.643609	3.94e-06	0.52009	0.0303389	0.290491	0.474176	0.49495	0.0586669
SSA01_DN14613_c0_g2_i1	0.128523	0.801201	-0.437536	0.451326	-0.982833	8.67e-05	-0.662709	0.0782046	-0.616262	0.0418344	-0.686045	0.0345656	-0.579308	0.121082	-0.330338	0.466095
SSA01_DN14660_c0_g1_i1	0.0927359	0	-0.0460082	0.955672	0.450983	0.651706	1.06459	0.0111103	1.15384	0.0132709	1.34983	0.00165457	1.02738	0.0153278	1.50556	0.000442577
SSA01_DN14662_c0_g1_i1	0.544166	0.658622	0.876988	0.203948	1.17785	2.19e-06	1.07208	0.00176594	0.533757	0.146973	0.69008	0.112463	0.442643	0.495014	0.543775	0.227607
SSA01_DN14672_c0_g1_i1	0.0937953	0.868197	0.844903	0.00414444	0.68141	0.0360866	0.75916	0.0100413	1.04289	7.33e-06	1.09056	1.05e-06	1.02164	4.92e-05	1.1407	1.49e-05
SSA01_DN14695_c0_g2_i1	0.25115	0.725272	0.168518	0.657221	0.343442	0.0997822	0.166408	0.871402	0.886056	2.31e-14	0.890495	6.6e-10	0.840499	6.23e-09	0.889469	1.15e-07
SSA01_DN14707_c1_g2_i1	0.0896467	0.905771	0.206388	0.743198	-0.118375	0.999976	0.23305	0.906405	0.733408	0.0781327	0.860992	0.0272982	0.72951	0.0622415	1.19787	0.000488171
SSA01_DN14722_c0_g2_i1	0.104043	0.793668	-0.27183	0.578436	-0.757329	1.5e-05	-0.281012	0.442305	-0.0240255	0.949741	-0.0700226	0.86847	-0.12425	0.892904	0.172406	0.579539
SSA01_DN14763_c0_g2_i1	-0.108863	0.742289	-0.150765	0.648998	0.0649969	0.999976	-0.27718	0.53348	-0.5081	2e-05	-0.409063	0.0354809	-0.367748	0.112011	-0.463929	0.0160503
SSA01_DN14765_c1_g1_i1	-0.226639	0.733996	-0.555149	0.171541	-0.982451	9.75e-05	-0.872597	0.000942999	-1.09678	7.5e-05	-0.909203	0.000288353	-0.728063	0.00300512	-0.866353	0.000817308
SSA01_DN14771_c0_g1_i1	0.248672	0.725272	0.0787234	0.814494	0.0359372	0.999976	0.212197	0.703692	0.627065	0.000521436	0.522097	0.0518962	0.407232	0.0878123	0.574446	0.00494746
SSA01_DN14773_c0_g1_i1	-0.20499	0.758895	-0.0377149	0.945722	-0.336287	0.715283	-0.711284	0.163412	-1.28807	1.35e-06	-1.24107	3.32e-06	-1.29631	1.26e-05	-1.09529	0.00181781
SSA01_DN14788_c0_g1_i1	-0.102326	0.791517	-0.261693	0.515001	-0.0960664	0.999976	-0.199838	0.840145	-0.640598	7.11e-05	-0.498433	0.00115789	-0.34645	0.398862	-0.680517	0.0179051
SSA01_DN14799_c0_g2_i1	-0.155946	0.725272	-0.0294644	0.90734	0.244844	0.400598	0.357681	0.308898	0.451679	0.000430595	0.464983	0.00139076	0.443016	0.0415566	0.607576	0.00226378
SSA01_DN14829_c0_g2_i3	0.203881	0.725272	0.181492	0.612649	0.222451	0.859344	0.463218	0.0283248	0.68548	0.00026313	0.602128	0.000169178	0.450975	0.0452006	0.516304	0.0262259
SSA01_DN14832_c0_g1_i1	-0.234608	0.731229	-0.474925	0.446501	-0.369011	0.449673	-0.810629	0.00477655	-0.953064	0.000624258	-0.751256	0.0100283	-0.462473	0.220105	-0.415374	0.283134
SSA01_DN14837_c0_g1_i1	-0.108628	0.812555	-0.790319	0.00150622	-1.27896	1.67e-10	-0.542592	0.0472532	-0.391224	0.397071	-0.491704	0.0372367	-0.419015	0.428783	-0.0509894	0.920865
SSA01_DN14838_c0_g1_i1	0.0424086	0.941241	0.475425	0.505754	0.940644	3.79e-05	1.18154	3.6e-06	0.972095	7.93e-06	0.979948	0.00107197	1.19321	4.85e-07	1.18583	8.75e-05
SSA01_DN14841_c0_g1_i1	0.170395	0.75579	0.204357	0.621986	0.181952	0.999976	0.457753	0.322587	1.07515	2.49e-06	0.977453	3.55e-05	0.700739	0.0161314	1.008	3.57e-06
SSA01_DN14890_c0_g1_i1	-0.043598	0.882995	-0.133526	0.582774	-0.141874	0.999976	-0.293068	0.567417	-0.424328	0.0219468	-0.462711	0.00056637	-0.36326	0.0170794	-0.240843	0.321784
SSA01_DN14901_c0_g2_i1	-0.122997	0.74498	0.0596093	0.832253	-0.174824	0.774129	0.216757	0.712601	0.659625	3.01e-07	0.575773	3.97e-05	0.412064	0.335207	0.628641	0.0128054
SSA01_DN14902_c0_g1_i1	0.113902	0.784761	0.393954	0.19339	0.517078	0.0199985	0.582553	0.000986524	0.522854	0.0590866	0.536336	0.0531766	0.715113	1.75e-06	0.465356	0.204811
SSA01_DN14908_c0_g2_i1	0.140051	0.769688	0.155639	0.709962	0.151398	0.999976	0.414705	0.260241	0.687518	0.0198047	0.840336	4.88e-05	0.781428	2.8e-05	0.804719	0.000129757
SSA01_DN14947_c0_g2_i1	-0.115158	0.809366	-0.337739	0.581583	-0.868621	0.000382567	-0.457813	0.154724	-0.503942	0.0628685	-0.582332	0.0359608	-0.748288	0.00325444	-0.965059	7.25e-05
SSA01_DN14955_c0_g2_i1	0.0766462	0.859646	0.389815	0.379075	0.745353	5.23e-05	0.247062	0.631842	0.279839	0.342934	0.321772	0.230811	0.489141	0.0959753	0.329969	0.328799
SSA01_DN14961_c0_g1_i2	0.374196	0.658622	0.12781	0.732353	0.235248	0.850708	0.325724	0.331911	0.282529	0.28421	0.450987	0.03685	0.309736	0.321308	0.804701	0.000819826
SSA01_DN14966_c0_g2_i1	-0.151087	0.725272	-0.16536	0.635889	-0.657429	1.92e-08	-0.503578	0.012439	-0.662487	1.67e-07	-0.547643	0.00118905	-0.334287	0.111411	-0.401487	0.0458347
SSA01_DN14974_c0_g1_i2	0.217552	0.725272	-0.0505689	0.830372	0.00878022	0.999976	-0.526045	0.101564	-1.03932	0.000601205	-1.07386	6.16e-05	-1.02598	9.22e-05	-0.807271	0.0296514
SSA01_DN14979_c0_g1_i1	0.48949	0.685678	0.424032	0.52429	0.355811	0.304846	0.390988	0.290765	0.543102	0.0976635	0.662433	0.00197803	0.653636	0.000797002	0.884363	7.72e-06
SSA01_DN14990_c0_g1_i2	0.250045	0.74519	-0.384468	0.585868	-1.11551	0.000717451	-0.634424	0.276571	-0.198067	0.816371	-0.291052	0.71358	-0.50574	0.321106	0.281977	0.649717
SSA01_DN15003_c1_g1_i1	-0.393113	0.467534	-0.16459	0.605102	-0.25625	0.338973	-0.427711	0.0180599	-0.773176	5.25e-08	-1.12697	4.8e-17	-1.33779	2.3e-17	-1.54322	1.28e-19
SSA01_DN15014_c0_g1_i1	0.219442	0.725272	-0.695447	0.00408229	-0.82401	0.000131573	-0.452002	0.101605	-0.498805	0.0223035	-0.422722	0.11013	-0.545912	0.0103226	-0.496212	0.0414747
SSA01_DN15023_c0_g1_i1	-0.221449	0.725272	-0.0289609	0.90477	-0.378797	0.0721125	-0.831129	1.65e-11	-0.923748	6.37e-09	-1.03352	7.24e-11	-1.44364	1.32e-27	-1.32391	1.12e-09
SSA01_DN15041_c0_g2_i1	-0.243457	0.725272	-0.277386	0.437924	-0.63277	0.00918614	-1.0665	8.1e-17	-1.18852	7.85e-20	-1.24391	1.91e-20	-1.11548	5.85e-21	-0.977096	5.54e-05
SSA01_DN15064_c0_g1_i1	-0.322311	0.725272	0.34885	0.484918	0.581953	0.041546	0.804607	0.00105299	0.775506	0.000574902	0.835779	0.000242271	0.77277	0.000551753	0.642586	0.105705
SSA01_DN15071_c0_g2_i1	0.143191	0.829423	-0.310126	0.621031	-0.425956	0.701727	-0.830379	0.0762736	-1.08067	0.00822819	-1.35173	8.93e-05	-0.919008	0.0094212	-0.768156	0.187605
SSA01_DN15137_c0_g1_i1	0.423032	0.725272	0.237088	0.588968	0.584505	0.01395	0.540327	0.0920997	0.554152	0.00722071	0.59844	0.0039808	0.811574	7.51e-06	0.61566	0.0154471
SSA01_DN15143_c0_g1_i1	-0.109322	0.882602	1.38849	0.000225432	0.641487	0.180912	0.94445	0.00566784	1.1148	0.0005357	0.977553	0.00481732	1.01336	0.00436203	1.22908	9.21e-05
SSA01_DN15145_c0_g1_i1	-0.290173	0.725272	-0.238544	0.591243	-0.392051	0.418933	-0.55111	0.019835	-0.915377	0.00787987	-0.93469	1.34e-06	-0.70822	0.000822815	-0.926646	9.93e-06
SSA01_DN15185_c1_g2_i1	-0.11799	0.738161	-0.505073	0.00155812	-0.835055	1.14e-05	-0.785175	4.14e-09	-0.705308	6.77e-05	-0.783029	2.21e-05	-0.593933	0.00224031	-0.574866	0.0023295
SSA01_DN15228_c0_g1_i1	-0.347393	0.725272	-0.123459	0.814494	-0.368339	0.676781	-0.340717	0.730713	-0.335379	0.630051	-0.382345	0.453566	-0.56166	0.280201	-0.998387	0.000926843
SSA01_DN15229_c0_g1_i2	-0.0662361	0.831159	-0.070527	0.776419	-0.279599	0.325674	-0.89579	0.00103668	-1.22264	2.59e-05	-1.5284	1.76e-06	-2.07513	1.18e-23	-1.48612	0.000201004
SSA01_DN15237_c1_g1_i1	0.15872	0.791623	0.143621	0.699815	0.0294722	0.999976	0.385212	0.558199	0.354216	0.422337	0.453484	0.217943	0.888646	6.79e-05	0.686036	0.0638891
SSA01_DN15245_c0_g1_i1	0.606712	0.227482	0.501833	0.448323	0.39096	0.394079	0.474049	0.132983	0.859659	0.00065452	0.875313	3.52e-06	0.586764	0.017336	0.918749	3.87e-06
SSA01_DN15281_c0_g1_i1	-0.085652	0.836593	0.0956408	0.774669	-0.164849	0.999976	-0.650705	0.0954189	-1.4563	3.07e-17	-1.59881	2.34e-19	-2.28725	1.12e-39	-2.35099	1.09e-35
SSA01_DN15288_c0_g2_i2	0.052382	0.880121	0.023472	0.931753	-0.350153	0.048809	-0.725204	0.000411281	-0.54997	0.000906248	-0.430147	0.11089	-0.542681	0.0453334	-0.376972	0.0683744
SSA01_DN15299_c0_g2_i2	-0.490156	0.351548	-0.0506588	0.874091	-0.131647	0.999976	-0.215451	0.782599	-0.410929	0.123606	-0.6043	0.00441236	-0.553947	0.00527777	-0.61153	0.00091201
SSA01_DN15336_c0_g1_i3	-0.949462	0.000863139	-0.0480662	0.888805	-0.367523	0.259382	-0.438524	0.184216	-1.27459	2.11e-08	-0.997714	0.00113804	-0.904538	0.0003053	-0.576302	0.26767
SSA01_DN15382_c1_g2_i1	0.136647	0.736315	-0.0639905	0.83169	-0.142237	0.92096	-0.550742	0.00307758	-0.704379	0.00522444	-0.661786	0.127536	-1.02675	9.43e-10	-0.581604	0.25169
SSA01_DN15399_c0_g2_i1	0.202931	0.725272	-0.095663	0.645808	-0.385806	0.324288	-0.872717	9.73e-07	-0.427294	0.000687331	-0.269519	0.216993	-0.327429	0.00944614	-0.0364349	0.937958
SSA01_DN15421_c0_g1_i1	0.310228	0.725272	-0.642068	0.306684	-0.935523	9.62e-05	-0.453999	0.559285	-0.528781	0.34494	-0.49495	0.279669	-0.69258	0.0310978	-0.141404	0.867877
SSA01_DN15436_c0_g3_i1	-0.11451	0.797527	-0.584555	0.0256547	-0.834391	8.88e-06	-0.274306	0.492325	0.248723	0.439745	0.163547	0.625836	-0.128414	0.941528	-0.029394	0.953666
SSA01_DN15460_c0_g1_i1	-0.0912475	0.783596	-0.25932	0.528802	-0.0952412	0.999976	-0.430044	0.0155659	-0.573088	0.00085789	-0.514608	9.87e-05	-0.497282	0.000133899	-0.536913	0.00273416
SSA01_DN15465_c0_g2_i1	0.0247227	0.959039	0.495461	0.22812	0.554799	0.0486149	0.728078	0.000310664	0.672312	0.00725845	0.636196	0.00233525	0.607707	0.0246192	0.677725	0.00771377
SSA01_DN15515_c0_g2_i1	0.163062	0.743262	-0.204223	0.609497	-0.325081	0.429067	-0.677881	0.00970319	-0.719174	9.44e-05	-0.502104	0.0174574	-0.542045	0.0465438	-0.474014	0.152276
SSA01_DN15531_c0_g2_i2	0.316342	0.725272	0.512769	0.0349786	0.872161	5.91e-06	1.02482	4.34e-08	0.955494	4.57e-05	1.13947	4.62e-09	1.01642	6.58e-14	1.2478	1.33e-07
SSA01_DN15581_c0_g2_i1	0.178522	0.805136	-0.162985	0.77499	0.0867851	0.999976	0.500581	0.384468	0.952403	0.00359028	0.935483	0.00347856	1.00864	0.000533667	1.61798	3.66e-10
SSA01_DN15623_c0_g3_i1	-0.158932	0.734708	0.155141	0.625717	-0.104874	0.999976	-0.371624	0.154264	-0.566381	0.00434762	-0.609477	0.00275008	-0.701983	7.81e-05	-0.483706	0.0330893
SSA01_DN15634_c0_g2_i2	0.437049	0.725272	0.37359	0.572834	0.596346	0.120485	0.928234	0.0026139	1.14558	0.000153557	1.10571	0.000148784	0.950121	0.00252698	0.961901	0.00324669
SSA01_DN1563_c0_g1_i1	0.891758	0	0.873688	0.292669	1.15989	0.000761526	0.676814	0.284345	0.917478	0.0614042	0.45982	0.567095	1.04094	0.0145349	0.735084	0.214431
SSA01_DN15641_c0_g3_i1	0.076124	0.843426	-0.0198847	0.949975	-0.0578345	0.999976	0.53145	0.004736	0.454863	0.00837543	0.630241	2.24e-05	0.519638	0.00161319	0.628301	0.00702883
SSA01_DN15648_c0_g1_i1	-0.194745	0.725272	0.13023	0.670008	0.468069	0.020017	0.70329	9.41e-05	0.740614	0.000118819	0.896309	1.88e-07	0.99106	5.66e-09	0.777716	1.36e-05
SSA01_DN15658_c0_g1_i1	0.341346	0.725272	0.363079	0.589624	0.430706	0.429036	0.666658	0.0849487	1.04374	0.000103977	0.88698	0.00560034	0.844834	0.00413763	0.934989	0.00245541
SSA01_DN15678_c0_g1_i1	-0.109014	0.856175	-0.894689	0.0343915	-0.973701	0.000227281	-0.476748	0.328128	-0.493567	0.177114	-0.378174	0.379777	-0.304581	0.62896	-0.174881	0.781036
SSA01_DN15683_c0_g1_i1	0.183531	0.732539	0.0196707	0.965642	-0.232376	0.721592	-0.512197	0.0775316	-0.56621	0.0495613	-0.787371	0.000369116	-0.955733	2.83e-07	-1.11578	4.42e-06
SSA01_DN15694_c0_g1_i1	0.0258855	0.944811	-0.0492171	0.850036	-0.683452	0.000583707	-0.640606	0.00163682	-0.308587	0.200202	-0.349339	0.0813327	-0.425156	0.0491133	-0.249926	0.358141
SSA01_DN156_c0_g1_i1	0.333667	0.725272	0.365629	0.213049	0.62129	0.000114424	0.716549	1.12e-05	0.612947	0.000769743	0.598277	0.00950544	0.718954	2.27e-06	0.683704	0.000775265
SSA01_DN15727_c0_g2_i1	0.34959	0.725272	0.232717	0.566597	0.679455	0.000457546	0.435699	0.0723645	0.321218	0.381198	0.453876	0.24885	0.466549	0.0298081	0.365677	0.390283
SSA01_DN15756_c1_g1_i1	0.223447	0.725272	0.0279468	0.946941	0.00682192	0.999976	0.292355	0.47456	0.5464	0.00666948	0.664585	0.00143652	0.667608	0.000192824	0.715248	0.0124666
SSA01_DN15766_c0_g1_i2	0.136822	0.747819	0.210589	0.571304	0.320883	0.199699	0.542611	0.0224895	0.804828	0.000334616	0.729334	0.000726433	0.464269	0.0440556	0.851018	0.0039553
SSA01_DN15767_c0_g4_i1	-0.412952	0.725272	-0.795243	0.18476	-0.210263	0.999976	-0.514903	0.384468	-0.982768	0.00677356	-1.0211	0.00534868	-0.814649	0.0290011	-1.20795	0.000660736
SSA01_DN15770_c0_g2_i1	-0.21593	0.725272	0.00749028	0.987294	-0.176387	0.957196	-0.198542	0.864338	-0.408477	0.172637	-0.820076	0.000128121	-1.0138	2.2e-06	-1.09675	0.00270365
SSA01_DN15783_c0_g1_i2	-0.219608	0.725272	-0.0479262	0.897986	-0.168962	0.960349	-0.676874	0.00124735	-1.31184	3.47e-12	-1.15914	0.00150807	-1.80408	3.08e-12	-2.0358	7.27e-13
SSA01_DN15788_c0_g1_i1	-0.072076	0.868446	-0.0566014	0.859742	-0.0259821	0.999976	-0.466722	0.150321	-0.908629	9.09e-08	-0.989094	1.23e-06	-0.829505	8.76e-07	-0.872085	5.5e-05
SSA01_DN15790_c0_g1_i2	-0.146488	0.725272	-0.197376	0.599338	-0.37098	0.143924	-0.805778	5.78e-07	-0.793857	1.17e-07	-0.745532	3.21e-08	-0.738259	1.1e-08	-0.590519	0.00864076
SSA01_DN15814_c0_g2_i1	0.232106	0.725272	0.332548	0.482217	0.356417	0.179774	0.564706	0.00713858	0.834544	6.71e-07	0.784042	9.65e-07	0.543597	0.0029378	0.562384	0.0182267
SSA01_DN1582_c0_g1_i1	0.0191345	0.951228	0.146464	0.567632	0.0201435	0.999976	0.139117	0.880958	0.448831	8.56e-05	0.241156	0.227803	0.146692	0.843148	0.121652	0.731722
SSA01_DN15839_c0_g1_i1	-0.190357	0.76055	-0.267171	0.59055	-1.04814	0.000232077	-0.652839	0.224438	-1.32022	5.44e-06	-0.958001	0.00828068	-1.19129	0.000452552	-0.804392	0.107494
SSA01_DN15879_c0_g1_i1	-0.181538	0.725272	-0.195952	0.622279	-0.396059	0.0763392	-0.435839	0.0364157	-0.84817	5.98e-08	-0.713595	0.00026074	-0.901395	4.08e-07	-0.653781	0.0533987
SSA01_DN15908_c0_g3_i1	0.400063	0.725272	0.418037	0.486517	0.294597	0.591156	0.514503	0.0752817	0.824233	0.000102809	0.817318	0.000122293	0.741764	0.000817047	0.775171	0.00162547
SSA01_DN15916_c0_g1_i2	-0.312809	0.725272	-0.421713	0.203379	-0.223552	0.763516	-0.346354	0.246509	-0.776714	2.78e-06	-0.744614	1.34e-05	-0.702647	0.0011532	-0.553224	0.00570469
SSA01_DN15943_c0_g1_i1	0.638021	0.214115	0.917822	2.44e-05	1.07245	1.44e-07	1.23953	4.09e-09	1.4931	1.09e-11	1.60214	1.14e-18	1.26296	5.83e-10	1.60058	1.42e-12
SSA01_DN15992_c0_g1_i2	0.0602223	0.910035	0.159649	0.705604	0.265931	0.800229	0.548466	0.113855	0.606457	0.0707428	0.716496	0.00392939	0.688881	0.00136764	0.960357	6.17e-05
SSA01_DN159_c0_g2_i1	-0.0768518	0.817949	-0.0468567	0.857139	-0.323708	0.121436	-0.855339	2.38e-05	-0.794592	1.09e-11	-0.686908	2.21e-05	-0.486837	0.0174054	-0.560936	0.0184389
SSA01_DN16036_c0_g1_i2	0.317917	0.725272	0.497737	0.108691	0.310892	0.418107	0.379895	0.427986	0.280988	0.563342	0.472854	0.0744197	0.571095	0.0676142	0.873521	4.22e-06
SSA01_DN16076_c0_g2_i1	0.774576	0.618868	0.126863	0.851866	0.395842	0.772075	0.610772	0.343719	1.3962	0.000513757	1.64699	2.8e-06	1.43241	2.41e-05	1.94827	2.55e-08
SSA01_DN16080_c0_g1_i1	0.0560787	0.898271	-0.142436	0.664687	-0.722704	7.66e-05	-0.394691	0.439509	-0.142258	0.752631	-0.145811	0.737584	-0.154401	0.867025	-0.188302	0.597261
SSA01_DN16112_c0_g1_i1	0.195186	0.725272	-0.131403	0.727841	-0.471134	0.495196	-0.651413	0.00785913	-0.571473	0.0610312	-0.530548	0.0186286	-0.751511	0.000857231	-0.525054	0.033688
SSA01_DN16122_c0_g1_i1	0.562747	0.252814	0.42643	0.476341	0.785817	7.13e-05	0.850031	0.00763972	0.994445	0.00164609	1.06124	2.84e-05	0.791468	0.00645048	0.897827	0.0512106
SSA01_DN16124_c0_g2_i3	0.616712	0.180115	-0.651996	0.0387047	-0.567747	0.016003	-0.275626	0.814556	-0.398857	0.42678	-0.40324	0.229405	-0.880905	3.05e-05	-0.37727	0.485219
SSA01_DN16134_c0_g1_i1	0.0971177	0.853558	0.145925	0.742268	0.0565986	0.999976	0.227232	0.792194	0.251572	0.430174	0.376611	0.0966665	0.381432	0.150324	0.669638	0.000569195
SSA01_DN16171_c0_g2_i1	0.254871	0.725272	-0.341668	0.197419	-0.591649	9.62e-05	-0.511217	0.00258122	-0.26694	0.189744	-0.303706	0.225592	-0.307814	0.589851	-0.170524	0.585936
SSA01_DN16192_c0_g1_i1	0.291948	0.725272	0.384765	0.52261	0.546822	0.0234549	0.526999	0.0921126	0.659388	0.00229172	0.727965	0.000557194	0.73105	0.00688125	0.710114	0.0102814
SSA01_DN16204_c0_g2_i1	0.265328	0.725272	-0.0454959	0.930073	0.704635	0.00808551	1.01178	0.00025436	0.839201	0.00377924	0.978278	0.000101513	0.865661	0.000308645	0.965673	0.00221643
SSA01_DN16210_c0_g1_i1	-0.39454	0.725272	-0.188785	0.664687	-0.101098	0.999976	-0.471591	0.16017	-0.894636	9.67e-05	-0.961353	8.43e-05	-0.886729	4.5e-05	-1.00913	2.53e-05
SSA01_DN16213_c0_g1_i1	0.272969	0.725272	-0.811894	0.00642761	-1.14143	5.2e-07	-0.411812	0.490601	-0.373696	0.48243	-0.477565	0.171984	-0.469949	0.164797	-0.0355615	0.956548
SSA01_DN16223_c0_g2_i1	0.499514	0.725272	0.712733	0.383177	1.3324	3.08e-06	1.42486	2.56e-07	1.01249	0.00969927	1.38599	1.49e-06	1.40276	8.01e-06	1.15196	0.000430237
SSA01_DN16228_c0_g1_i1	0.685689	0.725272	0.293446	0.675151	0.483895	0.567717	0.747729	0.123843	1.01621	0.0122032	1.32948	0.000355044	1.23468	0.000198984	1.51587	4.01e-05
SSA01_DN16236_c0_g1_i1	0.159095	0.725272	0.179909	0.552807	0.392234	0.016795	0.320449	0.239774	0.585513	4.86e-06	0.498968	0.00452731	0.367327	0.0230828	0.426986	0.0145812
SSA01_DN1624_c0_g1_i1	-0.125291	0.761971	-0.590152	0.101208	-0.117496	0.999976	-0.266176	0.813331	-0.711244	0.000205886	-0.499168	0.0792023	-0.176366	0.911707	-0.476036	0.137563
SSA01_DN16299_c0_g1_i1	-0.479638	0.725272	-0.348985	0.589338	-0.293345	0.834438	-0.512108	0.299612	-0.882671	0.0101723	-0.888244	0.00406614	-0.899804	0.00125178	-1.18132	2.94e-05
SSA01_DN16314_c0_g3_i1	-0.343766	0.319931	-0.0922072	0.670051	-0.158582	0.625755	-0.434952	0.169251	-0.537395	0.000745177	-0.672883	2.29e-06	-0.87131	1.06e-12	-0.861027	4.5e-12
SSA01_DN16315_c0_g2_i1	-0.354409	0.613857	-0.102156	0.754744	-0.128674	0.999976	-0.335701	0.270865	-0.69355	0.00109192	-0.580012	0.000657495	-0.367099	0.0387599	-0.285749	0.380338
SSA01_DN16330_c0_g1_i3	0.0112608	0.985755	-0.507561	0.480769	-0.898251	0.000381121	-0.551559	0.184469	0.128509	0.826455	-0.00332422	0.997223	0.000684927	0.999731	0.258223	0.611917
SSA01_DN16335_c0_g1_i1	0.251639	0.725272	0.12848	0.793116	0.219714	0.837752	0.419554	0.288757	0.680382	0.00302294	0.878706	7.66e-06	0.903791	3.27e-05	1.11834	1.36e-05
SSA01_DN16361_c0_g1_i2	0.0887924	0.882602	-0.397224	0.546704	-0.738331	0.00894154	-1.30968	8.62e-08	-0.945034	0.00609121	-0.952149	0.0026731	-1.14565	3.23e-06	-0.362049	0.615054
SSA01_DN16362_c0_g1_i3	-0.155422	0.725272	-0.142823	0.682331	-0.0975413	0.999976	0.243748	0.318236	0.354089	0.0109389	0.464517	0.000750862	0.523991	0.0014248	0.645013	0.000185704
SSA01_DN16399_c0_g2_i1	0.146185	0.736925	0.197097	0.574566	0.242732	0.725609	0.47947	0.00964565	1.01053	3.73e-13	1.09399	5.04e-16	1.0349	6.51e-10	1.01241	2.42e-09
SSA01_DN16426_c0_g1_i3	-0.13599	0.786051	-0.0873962	0.814416	-0.186369	0.96327	-0.418724	0.311351	-1.0169	1.25e-06	-0.891087	1.49e-05	-0.850167	9.71e-05	-0.914862	0.000197728
SSA01_DN16427_c0_g1_i1	-0.125924	0.812555	-1.02433	0.126179	-0.747305	0.00253722	-0.650493	0.0839856	-1.08665	1.32e-05	-0.410159	0.212842	-0.225811	0.782692	-0.344543	0.536002
SSA01_DN16452_c0_g2_i1	-0.217882	0.760608	-0.88919	0.0527481	-1.14792	5.61e-05	-0.492268	0.496083	-0.708159	0.0847793	-0.824012	0.0359608	-1.04103	0.000795288	-0.667465	0.13189
SSA01_DN16456_c1_g1_i1	-0.0523239	0.952127	0.51738	0.568152	0.807865	0.0688761	1.28736	0.000790135	1.9024	3.28e-08	1.68828	5.89e-06	1.48196	9.5e-06	1.27856	0.00283001
SSA01_DN16465_c0_g1_i1	0.214893	0.725272	0.0500981	0.815497	-0.100633	0.999976	-0.533517	3.78e-05	-0.442782	0.000695475	-0.34762	0.0213582	-0.468073	0.00485667	-0.286069	0.299366
SSA01_DN16483_c0_g1_i1	0.270739	0.725272	-0.204059	0.648644	-0.810359	0.00147949	-0.746622	0.0114982	-0.435785	0.427061	-0.642175	0.0683903	-0.905885	1.49e-05	-0.304011	0.663914
SSA01_DN1648_c0_g1_i1	-0.384928	0.690402	0.0757458	0.789054	0.396702	0.157114	0.65461	0.000349085	0.455583	0.0228503	0.231815	0.609455	-0.0699918	0.975038	-0.49309	0.0376549
SSA01_DN16534_c0_g1_i2	-0.0573476	0.928518	-0.462341	0.44684	-1.04804	0.000483515	-0.820069	0.00490243	-0.572894	0.105845	-1.0084	4.58e-05	-1.16551	7.95e-07	-0.79197	0.0600211
SSA01_DN16536_c0_g2_i1	-0.0956904	0.740681	0.0472107	0.815111	-0.103153	0.999976	-0.249371	0.384468	-0.537005	7.47e-07	-0.490941	1.55e-05	-0.336422	0.130394	-0.465335	0.00694866
SSA01_DN16543_c0_g1_i1	0.154344	0.752532	-0.39866	0.389642	-0.874211	1.07e-05	-0.394573	0.241177	-0.366165	0.25221	-0.316627	0.351147	-0.360698	0.176623	-0.296505	0.463584
SSA01_DN16561_c0_g1_i3	-0.31838	0.712859	-0.800515	1.05e-05	-1.45082	4.47e-20	-1.5433	1.66e-29	-1.42746	1.98e-18	-1.33298	2.68e-24	-1.17796	1.37e-09	-1.0664	5.07e-07
SSA01_DN16579_c0_g1_i1	0.501049	0.414317	0.525651	0.0475608	0.547029	0.00733745	0.696017	0.000253026	0.998528	1.38e-08	1.15339	5.85e-13	1.16335	7.13e-12	1.35143	9.92e-11
SSA01_DN16590_c0_g2_i2	0.585372	0.200463	0.444419	0.206944	0.411477	0.257144	0.417801	0.32666	0.54136	0.0193755	0.643666	0.00121482	0.858316	7.66e-06	1.11383	3.25e-10
SSA01_DN16598_c0_g1_i2	0.201955	0.725272	-0.0294069	0.952055	0.418421	0.0804084	0.745119	4.06e-05	0.557098	0.00913769	0.734433	0.00136452	0.433615	0.148265	0.832283	0.0315591
SSA01_DN16604_c0_g1_i1	0.383955	0.725272	-0.0669248	0.900653	-0.347345	0.692616	0.126361	0.9426	0.425292	0.399372	0.426638	0.28243	0.476838	0.132104	1.23256	4.89e-09
SSA01_DN16608_c0_g3_i1	0.0322124	0.946188	-0.276399	0.644762	-0.895899	3.53e-05	-0.255773	0.814665	-0.558538	0.0359664	-0.406785	0.169447	-0.459802	0.105235	-0.132837	0.846503
SSA01_DN16649_c0_g1_i1	-0.193736	0.725272	0.594777	0.053712	0.684669	0.000228672	0.840988	2.5e-06	1.08211	4.82e-12	1.02534	3.41e-08	1.08537	3.07e-13	1.0957	3.87e-07
SSA01_DN16684_c1_g2_i1	0.171345	0.725272	-0.159244	0.63676	0.160253	0.904023	0.336408	0.444543	0.849331	8.72e-08	0.981617	9.71e-06	0.971107	6.54e-08	1.12447	8.38e-08
SSA01_DN16686_c0_g1_i3	0.558487	0.631975	0.303822	0.589005	0.596931	0.0692643	0.642583	0.115335	0.623679	0.0960145	0.830523	0.00304317	0.817092	0.01037	0.944055	0.000834284
SSA01_DN16693_c0_g1_i1	-0.0348616	0.90128	0.00313354	0.992455	-0.105776	0.904023	-0.387784	0.00791958	-0.437211	0.00403688	-0.384984	0.0110735	-0.51598	0.000797527	-0.639016	0.000822675
SSA01_DN16734_c0_g2_i1	0.115324	0.823394	-0.489153	0.191202	-0.848569	0.00126874	-0.715676	0.0105013	-1.0978	6.36e-07	-0.861972	0.000128121	-0.655309	0.0048719	-0.837079	0.00127399
SSA01_DN16739_c0_g2_i1	0.784476	0.353729	0.671761	0.21103	0.410505	0.586314	0.754562	0.0592597	1.08753	0.00130264	1.07722	0.000319252	0.991031	0.00254287	1.27569	9.55e-06
SSA01_DN16760_c0_g2_i1	0.388186	0.607621	-0.245152	0.56802	0.497221	0.0271564	0.781931	3.97e-05	0.969863	1.95e-10	0.98226	2.37e-12	0.684536	8.45e-05	0.813883	3.39e-05
SSA01_DN16774_c0_g1_i2	-0.303246	0.725272	-0.199302	0.552807	-0.715183	4.85e-07	-0.748688	3.34e-07	-0.600678	0.00193505	-0.52301	0.00660847	-0.673068	0.000280233	-0.402153	0.0580939
SSA01_DN16776_c0_g1_i4	-0.0621669	0.892422	-0.780196	0.000367991	-0.962807	3.18e-07	-0.586033	0.00874882	-0.309806	0.503197	-0.489054	0.0815044	-0.506171	0.0195028	-0.292952	0.450099
SSA01_DN16792_c0_g1_i2	0.039751	0.938151	-0.854966	0.0320802	-1.40866	6.95e-09	-0.479182	0.425553	-0.359923	0.396929	-0.347916	0.414661	-0.494021	0.256179	-0.0778569	0.933433
SSA01_DN16795_c0_g1_i1	-0.288019	0.725272	-0.347443	0.48073	-0.413798	0.122115	-0.571854	0.0185856	-0.803178	5.43e-05	-0.784122	6.59e-05	-0.557861	0.0114457	-0.644537	0.00505644
SSA01_DN16807_c0_g1_i2	-0.274351	0.725272	-0.248364	0.528802	-0.760046	2.39e-06	-0.546828	0.0303577	-0.482927	0.00338897	-0.499678	0.00684605	-0.490368	0.00718895	-0.407279	0.0427408
SSA01_DN16808_c0_g1_i1	-0.32858	0.524074	-0.217493	0.513174	-0.655422	4.13e-07	-0.82587	1.6e-06	-1.15323	1.49e-17	-1.09989	4.8e-19	-0.932055	1.43e-08	-0.749427	0.000900438
SSA01_DN16882_c1_g2_i1	-0.143693	0.725272	-0.00590068	0.983484	-0.1136	0.969762	-0.13746	0.872031	-0.505617	6.35e-05	-0.633754	1.14e-05	-0.507088	0.000887689	-0.455052	0.00671668
SSA01_DN16883_c0_g2_i3	0.00433511	0.990504	0.122536	0.631097	0.197139	0.619129	0.259296	0.366396	0.552161	0.00664415	0.518873	0.000593877	0.528139	0.000148846	0.522303	0.000819826
SSA01_DN16888_c0_g1_i2	0.489125	0.353729	0.414824	0.142758	0.410386	0.223564	0.448302	0.0723606	1.04727	2.64e-10	1.12194	8.69e-13	0.977674	2.27e-07	1.28663	2.73e-10
SSA01_DN16928_c0_g2_i1	0.170393	0.728606	0.128237	0.699417	0.185598	0.778008	0.523994	0.015236	0.446555	0.039567	0.63187	5.66e-05	0.616619	6.61e-05	0.636126	0.00594848
SSA01_DN16941_c0_g1_i2	-0.234679	0.725272	0.0540637	0.876109	-0.247384	0.710674	-0.552544	0.0515616	-0.6925	0.000569832	-0.6509	0.0195473	-0.719447	0.00294145	-0.474745	0.130217
SSA01_DN16958_c0_g1_i1	-0.259326	0.749667	-0.583838	0.509979	-1.06574	0.00116268	-1.51908	1.6e-06	-1.64722	1.05e-06	-1.6812	6.23e-07	-1.51266	2.68e-06	-1.47213	2.82e-05
SSA01_DN16980_c0_g1_i2	0.721016	0.571745	0.481683	0.531136	0.633039	0.0901049	0.461336	0.444119	1.02981	0.000718408	1.08496	0.00136143	0.827836	0.0275378	1.09132	0.0071161
SSA01_DN16994_c0_g1_i3	0.69242	0.000535333	-0.573328	0.000717451	-0.425807	0.064607	-0.44255	0.126843	-0.648303	0.0196969	-0.527605	0.0365889	-0.741471	0.00127588	-0.278819	0.717917
SSA01_DN1699_c0_g1_i1	0.23086	0.725272	0.445768	0.37135	0.205429	0.878155	0.270235	0.84961	0.746172	0.000299072	0.627384	0.0135141	0.500544	0.048481	0.720157	0.000458635
SSA01_DN17026_c0_g1_i1	0.251246	0.725272	-0.804289	0.000344403	-0.912249	3.41e-11	-0.237489	0.812745	0.184379	0.788452	0.124642	0.83873	-0.148514	0.925304	0.363326	0.619575
SSA01_DN17042_c0_g1_i1	0.022365	0.958294	0.215502	0.608989	0.651271	0.00698066	0.791755	6.17e-05	0.334158	0.554681	0.322031	0.473436	0.176267	0.902137	0.0366731	0.967369
SSA01_DN17045_c0_g1_i1	-0.0766769	0.865345	-0.796585	0.00061926	-0.177121	0.826831	0.21377	0.708217	0.206098	0.687809	0.0821932	0.849369	0.0302561	0.990767	0.321529	0.422459
SSA01_DN17063_c0_g1_i2	0.431311	0.725272	0.252258	0.647691	0.286603	0.790477	0.593164	0.0697165	0.682701	0.0216368	0.68294	0.0259019	0.500161	0.219874	0.880591	0.000638153
SSA01_DN17081_c0_g1_i1	-0.191931	0.727962	-0.178545	0.636349	-0.304071	0.709082	-0.539998	0.101564	-1.08845	5.62e-08	-0.865872	0.000151736	-0.632822	0.00731718	-0.934986	0.000900438
SSA01_DN17096_c0_g1_i1	-0.286981	0.725272	0.0565436	0.874226	-0.0156636	0.999976	-0.100041	0.939536	-0.695002	6.53e-06	-0.749646	1.08e-05	-0.625549	0.00545896	-0.842463	5.85e-06
SSA01_DN17110_c0_g1_i1	-0.250533	0.727962	-0.479179	0.377903	-0.902967	0.000447602	-0.355428	0.534349	-0.609604	0.0450819	-0.460527	0.214966	-0.489262	0.174183	-0.481496	0.208263
SSA01_DN17133_c0_g1_i1	-0.0607501	0.859748	0.00843574	0.980432	-0.132849	0.959449	-0.47484	0.0501801	-0.402994	0.0630437	-0.424666	0.0164072	-0.548511	0.00489391	-0.581127	0.000435474
SSA01_DN17143_c0_g1_i2	-0.0568457	0.878855	-0.202513	0.585063	-0.683477	9.6e-07	-0.851725	4.91e-09	-0.899525	5.79e-11	-1.02628	9.72e-14	-0.98404	8.73e-12	-0.642901	0.00156475
SSA01_DN17162_c1_g1_i1	-0.167627	0.725272	-0.0128482	0.961608	0.0822203	0.999976	-0.168749	0.858008	-0.329981	0.0811823	-0.292956	0.140038	-0.335951	0.342941	-0.693001	1.87e-06
SSA01_DN17194_c0_g1_i1	0.37243	0.725272	-1.05905	0.00027333	-0.674251	0.0059698	-0.159856	0.919482	-0.152888	0.759641	-0.23596	0.559175	-0.270991	0.450206	-0.48617	0.101029
SSA01_DN17198_c0_g1_i4	-0.323229	0.493188	-0.161091	0.568923	-0.28537	0.0562024	-0.34305	0.057165	-0.550966	2.79e-05	-0.498809	1.57e-05	-0.387844	0.00466319	-0.525903	0.00120799
SSA01_DN17208_c0_g1_i5	0.268827	0.725272	0.304104	0.381427	0.296951	0.371335	0.375745	0.640452	0.396831	0.0956412	0.558537	0.00248989	0.602671	0.000606644	0.817189	0.000115167
SSA01_DN17214_c0_g4_i2	-0.174777	0.728295	-0.200618	0.603955	-0.348277	0.239177	-0.669003	0.00430469	-0.621801	0.000328087	-0.610232	0.000537225	-0.624242	0.000957383	-0.527028	0.0325436
SSA01_DN17236_c0_g1_i1	-0.218815	0.725272	-0.41033	0.312558	-0.037118	0.999976	-0.42798	0.121809	-0.801867	4.49e-13	-0.794414	1.16e-06	-0.593387	0.0267009	-0.727184	6.52e-06
SSA01_DN17260_c0_g1_i2	0.734075	0.323136	0.450559	0.486517	0.821869	0.0262144	1.29298	1.66e-06	1.73307	1.92e-12	1.66601	2.7e-09	1.5473	8.85e-11	1.74519	1.48e-12
SSA01_DN17276_c0_g2_i1	0.0371999	0.945502	0.349338	0.496456	0.789826	0.000830916	0.919775	9.23e-05	0.274252	0.512218	0.36242	0.276994	0.18744	0.854141	0.429202	0.174659
SSA01_DN17277_c0_g1_i5	0.04812	0.93575	-0.304507	0.584349	-0.330453	0.696322	-0.798384	0.00478418	-1.28972	1.05e-06	-0.995714	0.00492883	-1.10885	1.07e-05	-1.2503	0.00024853
SSA01_DN17279_c0_g1_i4	0.249638	0.725272	-0.103933	0.774066	0.285082	0.880522	1.03073	4.36e-08	1.33423	8.24e-09	1.42756	1.18e-07	1.70638	2.32e-23	1.66203	1.2e-11
SSA01_DN17283_c0_g1_i2	-0.00700585	0.985603	-0.0524563	0.820317	-0.0619802	0.999976	-0.428284	0.0556734	-0.522653	0.000283484	-0.497881	0.00104575	-0.481405	0.00139265	-0.508992	0.0140106
SSA01_DN17288_c0_g3_i1	-0.139795	0.725272	-0.048018	0.84424	-0.0470416	0.999976	-0.28424	0.343463	-0.493009	0.000863044	-0.590095	7.25e-05	-0.531196	0.00373725	-0.551385	0.00289468
SSA01_DN17294_c0_g4_i1	0.493187	0.725272	0.227257	0.672778	0.223849	0.999976	0.76442	0.0883712	0.944057	0.016854	1.06806	0.000872175	0.893279	0.00618995	1.01242	0.00894694
SSA01_DN17331_c0_g1_i2	0.400914	0.725272	-0.452188	0.300291	-0.711078	0.00763216	-0.7418	0.000834051	-0.708044	0.00065452	-0.888686	8.74e-05	-0.971336	5.38e-06	-0.596547	0.0302713
SSA01_DN17337_c0_g1_i1	0.013714	0.979454	-0.541888	0.286382	-0.8423	0.000678435	-0.442136	0.318236	-0.359166	0.335135	-0.487187	0.0767354	-0.628067	0.0241518	-0.165559	0.791036
SSA01_DN1733_c0_g1_i1	0.506036	0.299968	0.261699	0.544111	0.248375	0.698461	0.1684	0.8688	0.489933	0.00964272	0.496758	0.0119649	0.421996	0.0918206	0.703241	0.000455601
SSA01_DN17374_c0_g3_i1	0.282069	0.725272	0.166626	0.678654	0.447643	0.0628686	0.415061	0.157651	0.749334	1.63e-05	0.796534	0.000115775	0.613631	0.00176419	0.706343	0.023727
SSA01_DN17380_c0_g1_i1	0.188048	0.725272	0.26579	0.442342	0.254669	0.402157	0.388931	0.055207	0.617439	0.00065452	0.570174	0.00148298	0.416793	0.0349982	0.504822	0.00561635
SSA01_DN17384_c0_g1_i2	-0.0245452	0.975651	-1.61569	0.00150622	-0.985365	0.00898129	-0.568426	0.462896	-1.16336	0.00485623	-1.23991	0.00751816	-0.969773	0.0211897	-1.96232	2.08e-06
SSA01_DN17398_c0_g1_i2	0.0694917	0.856175	-0.130157	0.70498	-0.258526	0.619736	-0.991562	1.29e-10	-1.16106	3.16e-16	-1.0678	9.36e-14	-0.990461	4.75e-12	-0.887996	4.76e-07
SSA01_DN17421_c0_g1_i2	-0.00539262	0.992447	-0.644062	0.082757	-1.29427	6.43e-08	-1.05182	1.62e-05	-1.00869	6.33e-05	-1.16042	2.58e-06	-1.1617	2.09e-06	-0.989147	0.000304979
SSA01_DN17478_c0_g1_i1	-0.115299	0.830852	0.053223	0.893138	-0.248726	0.840483	-0.758951	0.00271738	-0.700916	0.0127874	-0.767925	0.0016921	-0.534412	0.179886	-0.89172	0.000464377
SSA01_DN1747_c0_g1_i1	0.377659	0.725272	0.0115627	0.980582	-0.0315672	0.999976	0.670757	0.00672814	0.662136	0.0082933	0.820396	0.000662342	0.738203	0.00266427	0.650503	0.018274
SSA01_DN17504_c0_g1_i1	0.575189	0.725272	0.573694	0.474933	0.965095	0.00312208	1.26546	2.4e-05	1.38963	7.5e-06	1.27789	9.76e-05	1.00615	0.00196443	1.17615	0.000513749
SSA01_DN17512_c0_g1_i1	0.0790051	0.845294	-0.312361	0.579005	-0.657325	0.00059515	-0.316701	0.507397	-0.295775	0.239331	-0.235926	0.425477	-0.248127	0.485489	-0.243291	0.526193
SSA01_DN17535_c0_g1_i1	-0.286044	0.725272	-0.0757097	0.774066	-0.473299	0.0104091	-0.704796	0.000507382	-0.95817	5.21e-08	-1.00099	4.7e-06	-1.052	3.99e-12	-1.08701	1.09e-06
SSA01_DN17552_c0_g2_i2	-0.0138731	0.980308	-0.722766	0.0230085	-1.05407	3.82e-05	-0.493683	0.16174	-0.472301	0.137517	-0.372229	0.330934	-0.493939	0.310923	-0.291144	0.598548
SSA01_DN17582_c0_g1_i2	0.129747	0.74498	-0.113994	0.663391	-0.436993	0.0181771	-0.228267	0.627266	0.157818	0.550874	0.192627	0.577845	0.29021	0.462158	0.730677	0.000435
SSA01_DN1759_c0_g1_i1	-0.00841486	0.987753	0.00327294	0.994277	0.065705	0.999976	0.2	0.8688	0.402945	0.186381	0.491617	0.18014	0.232432	0.682377	0.755978	0.000715829
SSA01_DN17649_c0_g1_i1	0.314813	0.725272	0.240065	0.577421	0.569762	0.0496245	0.654658	0.0208062	0.626964	0.0187626	0.739018	0.0110471	0.76617	0.000797527	0.732935	0.00957809
SSA01_DN17658_c0_g1_i3	0.598288	0.147246	-0.644742	0.0244614	-0.819568	2.43e-05	-0.450144	0.222736	0.26972	0.637286	0.198339	0.678865	0.0579704	0.97794	0.606774	0.245518
SSA01_DN17672_c0_g1_i1	0.181315	0.782939	0.226645	0.670303	0.190316	0.999976	0.465146	0.28449	0.940621	0.000236106	0.96495	9.51e-05	0.794586	0.00303039	0.546154	0.123294
SSA01_DN17673_c0_g2_i2	0.326709	0.725272	-0.0122231	0.973745	0.0830468	0.999976	0.404734	0.318565	0.84691	0.000139724	0.918268	6.39e-05	0.703407	0.0342267	0.704241	0.00959085
SSA01_DN17702_c0_g1_i2	-0.0428758	0.931702	-0.267703	0.568851	-0.203883	0.867606	-0.412025	0.233092	-0.388435	0.21755	-0.463984	0.108848	-0.641063	0.0053988	-0.951711	0.000893919
SSA01_DN17748_c0_g2_i1	-0.0203315	0.966716	-0.929553	0.000100436	-0.524609	0.222494	-0.292146	0.748738	-0.357853	0.184724	-0.304773	0.394477	-0.345948	0.437178	-0.450642	0.0832608
SSA01_DN17763_c0_g2_i1	-0.134614	0.761148	-0.411172	0.169439	-0.937007	1.63e-06	-0.489295	0.0653937	-0.435862	0.035525	-0.444618	0.0337045	-0.379029	0.0917018	-0.280299	0.473537
SSA01_DN17797_c0_g1_i1	0.28692	0.725272	0.355573	0.452943	0.454098	0.221193	0.432617	0.0128999	0.684509	1.91e-06	0.748299	7.11e-09	0.701896	1.07e-05	0.538532	0.00666899
SSA01_DN17844_c0_g1_i1	0.482311	0.0978705	0.427397	0.0422416	0.473392	0.00484466	0.20002	0.814556	0.822672	8.08e-08	0.760646	1.6e-07	0.584557	0.000280233	0.616221	0.00138259
SSA01_DN17848_c0_g1_i3	-0.219347	0.725272	-0.517359	0.0767045	-0.963003	0.000592106	-1.14246	3.2e-05	-1.28451	6.69e-07	-1.20011	3.83e-08	-0.813004	0.00447187	-0.951314	2.71e-08
SSA01_DN17873_c0_g1_i2	0.277011	0.725272	0.071455	0.838518	-0.0176469	0.999976	0.336459	0.225954	0.376148	0.273701	0.687079	0.000307582	0.519695	0.00455979	0.569831	0.0260775
SSA01_DN17874_c0_g1_i2	-0.0290452	0.955721	-0.282168	0.574057	-0.416038	0.334431	-1.02211	2.45e-06	-1.20032	8.39e-07	-1.19857	1.89e-09	-1.31215	8.73e-12	-1.56969	1.14e-12
SSA01_DN17890_c0_g1_i1	0.0277732	0.949938	0.172195	0.640977	0.517107	0.00668152	0.571311	0.00223855	0.74768	3.29e-05	0.689522	0.000357949	0.63526	0.000117082	0.774533	0.000177771
SSA01_DN17895_c0_g1_i2	0.439073	0.448414	0.512367	0.0230708	0.505334	0.00823	0.542861	0.0345582	0.755694	5.55e-07	0.810166	2.1e-07	0.843015	6.96e-06	0.890549	1.86e-07
SSA01_DN17903_c0_g1_i3	-0.181666	0.744505	0.416451	0.343433	0.43879	0.105863	0.495271	0.11804	0.736587	0.00197349	0.710928	0.000288882	0.573593	0.0615679	0.833837	0.000486833
SSA01_DN17914_c0_g1_i1	0.550548	0.053839	0.527173	0.00442348	0.402492	0.00814907	0.378662	0.0913413	0.57128	0.000737407	0.726468	1.53e-05	0.561049	0.00299245	0.842484	1.32e-06
SSA01_DN17930_c0_g2_i1	-0.0834176	0.857072	-0.758729	0.0576365	-0.848919	0.000240542	-0.513965	0.186107	-0.629109	0.0424899	-0.663323	0.0150512	-0.99763	5.52e-07	-0.707971	0.0272633
SSA01_DN17953_c0_g2_i2	0.0537159	0.90889	-0.253999	0.56738	-0.280368	0.550445	0.158245	0.898153	0.52678	0.0338393	0.702122	0.0133566	0.55179	0.146395	0.80067	0.000370469
SSA01_DN17980_c0_g1_i1	-0.639131	0.0261901	-0.186274	0.625717	-0.380929	0.0745786	-0.448283	0.0473887	-0.837279	1.86e-05	-1.11083	6.94e-17	-0.929347	4.32e-09	-1.10847	1.21e-05
SSA01_DN17986_c0_g1_i2	-0.0456594	0.941445	0.00180104	0.997304	0.293191	0.688883	0.946934	1.07e-05	0.634573	0.0894669	0.673541	0.0213598	0.676148	0.027772	0.902643	0.00117119
SSA01_DN17988_c1_g1_i1	0.361082	0.511715	0.42319	0.0347063	0.636647	5.42e-07	0.372413	0.167027	0.204185	0.57777	0.255501	0.350248	0.263509	0.666948	0.205539	0.557663
SSA01_DN18022_c0_g1_i2	0.321706	0.725272	-0.653852	0.319253	-1.08736	0.00160361	-0.649181	0.294236	-0.518836	0.503861	-0.677639	0.228739	-1.23275	0.000150709	-0.439132	0.551706
SSA01_DN18050_c0_g2_i1	0.387255	0.654012	0.296345	0.381081	0.0525389	0.999976	0.2418	0.54339	0.690908	8.97e-06	0.690359	8.69e-05	0.353447	0.310975	0.636338	0.000591266
SSA01_DN18073_c0_g1_i1	-0.021771	0.944202	-0.00194578	0.994182	0.23872	0.211063	0.436249	0.00545472	0.567758	7.56e-06	0.538169	0.00312844	0.446175	0.00213112	0.239454	0.331529
SSA01_DN18102_c0_g1_i2	-0.0518284	0.865101	0.12505	0.609976	0.275394	0.304846	0.378493	0.0118751	0.505542	0.00573771	0.498916	0.000136812	0.498526	0.0104455	0.531146	0.00582715
SSA01_DN18109_c0_g1_i2	-0.198819	0.741513	-0.511997	0.500752	-0.585515	0.135298	-1.35492	9.28e-09	-1.95301	3e-16	-1.78939	1.38e-15	-1.50882	1.28e-11	-1.53915	4.71e-11
SSA01_DN18113_c0_g1_i1	-0.0216412	0.959711	-0.321647	0.533452	-0.476951	0.108635	-0.429186	0.38291	-0.663581	0.000460865	-0.60673	0.00510578	-0.610478	0.00130275	-0.447047	0.334447
SSA01_DN1812_c0_g2_i1	-0.177928	0.725272	-0.0526319	0.81837	-0.157639	0.641886	-0.39006	0.032098	-0.459465	0.000539977	-0.452505	0.000353328	-0.690681	5.53e-09	-0.492045	0.123522
SSA01_DN18163_c0_g2_i1	-0.459273	0.725272	-0.707182	0.337697	-0.40424	0.669199	-0.918099	0.0229912	-1.35801	7.06e-05	-1.214	0.00124485	-0.785072	0.0741295	-1.32568	0.00131243
SSA01_DN18175_c0_g1_i1	0.293693	0.725272	-0.443825	0.0280466	-0.52178	0.0187583	0.209025	0.579785	0.438227	0.008369	0.558545	0.000638803	0.644658	0.00015091	1.17566	7.39e-09
SSA01_DN18221_c0_g1_i3	-0.0285162	0.956198	-0.0125346	0.973447	-0.948879	5.13e-06	-0.209959	0.792782	0.104143	0.805081	-0.102634	0.810122	-0.213901	0.661184	0.170038	0.71059
SSA01_DN18235_c1_g2_i1	-0.267541	0.725272	-0.244222	0.475163	-0.255973	0.285105	-0.331872	0.148764	-0.751773	4.94e-08	-0.764519	1.16e-05	-0.755678	3.26e-07	-1.03504	1.22e-12
SSA01_DN18253_c0_g1_i4	0.340457	0.725272	-0.154807	0.743993	0.108313	0.999976	0.267974	0.774725	0.47212	0.0655319	0.814565	0.00464703	0.918057	3.82e-05	0.912691	0.0136564
SSA01_DN18261_c0_g1_i4	-0.313685	0.736925	0.00604243	0.994182	-0.0500027	0.999976	-0.365042	0.820985	-1.00455	0.049965	-1.47948	0.000624637	-0.510776	0.464761	-0.998642	0.0477535
SSA01_DN18274_c0_g1_i6	-0.243165	0.620021	-0.0461629	0.797808	-0.046211	0.999976	-0.107977	0.927469	-0.288782	0.458211	-0.471748	0.0754999	-0.575966	0.000131643	-0.737703	4.41e-07
SSA01_DN18282_c0_g1_i1	-0.538788	0.444982	-0.195867	0.64789	-0.296685	0.556725	-0.542161	0.0834338	-0.769091	0.000339532	-0.61498	0.00901994	-0.535758	0.0333003	-0.669776	0.00792618
SSA01_DN18299_c0_g1_i2	0.272433	0.725272	-0.162451	0.656974	-0.0184942	0.999976	0.399169	0.0855891	0.581252	0.00034121	0.57845	0.0024394	0.671242	0.000280905	0.589142	0.0128849
SSA01_DN18328_c0_g2_i2	-0.403955	0.717306	-0.838498	1.63e-05	-1.00602	1.15e-05	-0.58654	0.0445969	-0.450138	0.121403	-0.381525	0.540507	-0.327275	0.662866	-0.318518	0.372192
SSA01_DN18329_c0_g1_i1	-0.481688	0.725272	-0.412142	0.564712	-0.173133	0.999976	-0.582692	0.230019	-1.29449	0.000114592	-1.35877	6.55e-06	-1.14246	9.6e-05	-1.40515	6.64e-06
SSA01_DN18342_c0_g2_i2	-0.428196	0.478921	-0.803549	0.000209559	-0.96273	1.19e-09	-0.434874	0.142837	-0.413619	0.0318531	-0.53214	0.00494979	-0.286061	0.294624	-0.314454	0.204731
SSA01_DN18346_c0_g1_i1	0.504589	0.725272	0.852216	0.0703594	1.13942	7.07e-05	1.28179	4.59e-06	1.13477	0.000729573	1.15933	0.000897899	0.962875	0.00904117	1.40458	1.73e-06
SSA01_DN18383_c0_g2_i1	0.687885	0.718761	-0.175594	0.786874	0.601475	0.245465	1.21849	0.000271994	1.92208	3.01e-09	1.94473	6.51e-09	1.63594	3.9e-08	1.84786	7.28e-09
SSA01_DN18398_c0_g2_i1	-0.237905	0.725272	-0.187222	0.640295	-0.541913	0.0698036	-0.570169	0.0530375	-0.677741	0.0361738	-0.887139	0.000260448	-0.99402	7.96e-05	-0.773642	0.0512353
SSA01_DN18405_c1_g1_i1	-0.0961539	0.828845	-0.145926	0.662892	-0.0475591	0.999976	-0.235115	0.844105	-0.403473	0.322583	-0.433333	0.125814	-0.476803	0.187067	-0.710657	0.000939221
SSA01_DN18421_c0_g3_i2	-0.0512585	0.931557	-1.46018	2.59e-07	-0.818201	0.0035788	-0.542742	0.18796	-0.531648	0.139774	-0.637343	0.071645	-0.557976	0.196207	-0.514579	0.246014
SSA01_DN18440_c1_g1_i3	0.0163033	0.973935	-0.396771	0.371675	-0.393629	0.412292	-0.595121	0.0372278	-1.10636	3.39e-07	-0.93164	1.2e-05	-0.862689	6.98e-05	-0.434047	0.480741
SSA01_DN18454_c0_g1_i1	-0.0904462	0.836236	-0.343632	0.474933	-0.961969	2.02e-06	-0.659213	0.0075937	-0.645714	0.00225168	-0.618089	0.00305826	-0.520012	0.0275409	-0.315774	0.385357
SSA01_DN18475_c0_g1_i1	-0.136245	0.761148	-0.243787	0.46422	-0.139391	0.913568	-0.346711	0.174769	-0.501802	0.00105637	-0.437206	0.0255181	-0.58427	6e-05	-0.603182	0.0743625
SSA01_DN18488_c0_g1_i1	0.451136	0.725272	-0.231596	0.608228	-0.880729	0.000730145	-0.68531	0.104155	-0.54761	0.116686	-0.27397	0.494467	-0.16363	0.928588	-0.0220194	0.975695
SSA01_DN18502_c0_g1_i2	-0.31801	0.725272	-0.306902	0.526777	-0.997914	6.85e-07	-0.495482	0.073191	-0.291476	0.533372	-0.18904	0.714969	-0.045792	0.987937	0.0968802	0.836573
SSA01_DN18507_c0_g2_i2	-0.224772	0.725272	0.0933996	0.728089	-0.0522067	0.999976	-0.137441	0.897058	-0.313558	0.15578	-0.397129	0.0625336	-0.618189	0.000294651	-0.603888	0.0208234
SSA01_DN18532_c0_g1_i1	0.0931855	0.819285	-0.155025	0.74985	0.272844	0.527965	0.602875	0.000854024	0.454837	0.0092974	0.503259	0.00241465	0.473203	0.0101252	0.610159	0.0598773
SSA01_DN18543_c0_g1_i1	-0.348483	0.658622	-0.252531	0.539051	-0.457429	0.00245172	-0.319709	0.23948	-0.503866	0.00552508	-0.631319	0.000105934	-0.47472	0.03589	-0.466199	0.0900363
SSA01_DN18551_c0_g1_i3	0.407864	0.575053	-0.253686	0.582607	0.2141	0.836122	0.456279	0.0575235	0.790593	5.04e-05	0.778193	3.6e-05	0.650314	0.000140308	1.17489	8.56e-09
SSA01_DN18555_c0_g1_i1	-0.0340217	0.955824	0.096775	0.843397	0.268378	0.796339	0.444213	0.390937	0.599716	0.170799	0.678522	0.0978709	0.966893	0.000597785	1.06585	0.00160974
SSA01_DN18558_c0_g1_i1	-0.0814882	0.824466	-0.0360659	0.927164	-0.237005	0.576543	0.385219	0.220746	0.472211	0.0246222	0.609447	0.000940384	0.697941	1.7e-07	0.644465	0.0231738
SSA01_DN18577_c0_g1_i2	0.296395	0.725272	0.179836	0.685651	0.271723	0.795188	0.637707	0.0189753	0.829594	0.00045708	0.817574	0.000530541	0.695331	0.0100336	0.827209	0.00166807
SSA01_DN18599_c0_g1_i2	2.56e-05	0.999968	0.0903616	0.794148	0.333033	0.33464	0.679376	0.00271308	0.943471	2.2e-07	0.940115	4.95e-06	0.8876	1.98e-06	0.951242	2.14e-05
SSA01_DN18609_c0_g1_i2	0.45539	0.36631	-0.0807397	0.825221	0.297443	0.292667	0.319727	0.665713	0.691915	2.15e-05	0.765227	0.0104285	0.465131	0.0153278	0.441163	0.206492
SSA01_DN18630_c0_g2_i1	0.206153	0.725272	0.213868	0.578081	0.438768	0.114085	0.594693	0.0039731	0.696282	0.000217972	0.592926	0.00420762	0.665948	0.00192455	0.624632	0.0463328
SSA01_DN18645_c2_g1_i1	-0.0115421	0.979454	-0.285434	0.455771	-0.199538	0.889949	-0.484446	0.0811914	-0.635314	0.00011386	-0.442032	0.0568949	-0.368548	0.0910267	-0.399665	0.0735458
SSA01_DN1866_c0_g1_i1	0.950929	0.353729	0.785187	0.349374	0.929558	0.0133472	0.41001	0.732538	1.15042	0.00717917	1.18417	0.00860485	1.3224	0.00021772	1.93353	7.05e-09
SSA01_DN18692_c0_g3_i5	-0.509352	0.725272	-0.514658	0.448532	-0.504597	0.336769	-0.928747	0.00581729	-1.35829	1.06e-06	-1.31315	4.26e-07	-1.15033	1.95e-05	-1.19858	2.87e-05
SSA01_DN18717_c0_g2_i1	0.515405	0.725272	0.376535	0.623873	0.795516	0.0261385	1.13197	0.000129036	1.26434	0.000212363	1.02516	0.00577895	1.06153	0.000645854	1.19398	0.00017495
SSA01_DN18729_c0_g1_i6	0.2864	0.725272	0.152497	0.650386	0.0751452	0.999976	0.411981	0.234318	0.923443	1.17e-07	1.04636	4.62e-09	0.896565	8.01e-06	0.728851	0.00994739
SSA01_DN1872_c0_g1_i1	0.405841	0.725272	0.277188	0.630795	0.356517	0.446345	0.701392	0.0336747	0.817896	0.0101723	0.96617	0.000744987	0.721728	0.0653758	1.0744	0.0109402
SSA01_DN18822_c0_g1_i5	0.0681433	0.873326	-0.12446	0.682331	-0.142674	0.999976	-0.17134	0.893094	-0.45576	0.0270526	-0.864587	2.4e-06	-1.23965	2.97e-10	-1.15306	0.000115784
SSA01_DN18890_c0_g1_i1	0.644294	0.557492	0.00317285	0.996335	0.122259	0.999976	0.302205	0.797378	0.733757	0.0206332	0.87858	0.00976649	0.879178	0.00279851	1.49137	7.77e-08
SSA01_DN18895_c0_g1_i2	0.107652	0.844941	-0.458407	0.45226	-0.816425	0.000535205	-0.575926	0.135943	-0.447966	0.22948	-0.283129	0.543879	-0.363156	0.527501	-0.163145	0.756211
SSA01_DN18929_c1_g1_i1	0.00231386	0.992962	-0.214647	0.549731	0.0492376	0.999976	-0.279051	0.0761505	-0.487339	5.54e-07	-0.544067	3.27e-07	-0.495513	0.0023273	-0.593707	1.5e-06
SSA01_DN18946_c2_g2_i1	-0.0142261	0.983249	-0.682456	0.243982	-0.682343	0.0635226	-0.70486	0.0538539	-1.06063	7.16e-05	-0.740267	0.105374	-0.681294	0.10913	-0.865659	0.0186474
SSA01_DN18996_c0_g1_i1	-0.308732	0.725272	-0.761983	0.218274	-0.886541	0.0115753	-0.933942	0.00527617	-1.20452	0.000126399	-1.14901	0.000271606	-0.699262	0.048024	-1.1524	0.000715829
SSA01_DN19003_c0_g1_i1	0.0383189	0.95847	-0.200642	0.719401	-0.93307	0.00205768	-1.05147	0.00259621	-1.26134	0.000847885	-1.23019	0.000873332	-1.18425	0.000100128	-0.808022	0.0772355
SSA01_DN19036_c0_g2_i1	-0.192952	0.725272	0.0135991	0.951422	-0.0661882	0.999976	-0.0899937	0.920237	-0.313535	0.0465039	-0.381315	0.0102093	-0.448044	0.000239001	-0.653624	5.95e-08
SSA01_DN1903_c0_g1_i1	0.368356	0.725272	0.124796	0.71684	0.345917	0.367076	0.463038	0.156483	0.791417	0.000249807	0.761907	0.00136452	0.684067	0.00035459	0.797155	0.019117
SSA01_DN19056_c0_g1_i1	-0.113486	0.808048	0.779417	0.449679	-0.367205	0.833735	-0.310955	0.864569	-0.197269	0.771456	-0.596914	0.187507	-0.671625	0.239335	-1.18059	1.15e-07
SSA01_DN19118_c0_g1_i1	0.0874797	0.81902	-0.0875791	0.746536	-0.259151	0.374184	-0.524159	0.0357128	-0.795308	2.32e-07	-0.552552	0.00443638	-0.426611	0.140286	-0.427506	0.116673
SSA01_DN19121_c0_g1_i1	-0.369491	0.725272	-0.130597	0.716814	-0.0811407	0.999976	-0.197584	0.854613	-0.533449	0.186543	-0.74812	0.00723582	-0.781125	0.000529583	-0.990159	2.76e-05
SSA01_DN19123_c0_g1_i2	0.109897	0.824584	0.328479	0.580276	0.424121	0.166459	0.691356	0.00426966	0.681092	0.00409974	0.763647	0.00344226	0.55867	0.067104	0.898737	8.87e-05
SSA01_DN19132_c0_g1_i3	-0.234383	0.725272	-0.47337	0.0855312	-0.874742	0.00171157	-1.07581	1.05e-13	-0.995447	1.59e-24	-0.896038	3.64e-14	-0.987154	2.55e-15	-0.899818	4.71e-11
SSA01_DN19140_c0_g2_i1	0.313244	0.725272	-0.0163678	0.972409	-0.278212	0.556725	-0.544278	0.0207226	-0.410488	0.170285	-0.476405	0.0950127	-0.739545	9.09e-05	-0.46033	0.380514
SSA01_DN19142_c0_g1_i2	0.00691922	0.985673	-0.0341276	0.920135	0.0160022	0.999976	-0.656628	0.000225648	-0.73691	1.1e-07	-0.66791	0.000371945	-0.689362	1.35e-05	-0.505517	0.0351049
SSA01_DN19148_c0_g1_i2	-0.0296367	0.931028	-0.37636	0.0322992	-0.841171	1.45e-11	-0.593879	0.00411562	-0.556082	0.0582513	-0.529993	0.00212354	-0.614584	1.46e-06	-0.381886	0.0160358
SSA01_DN1915_c0_g2_i1	-0.28392	0.71748	-0.267575	0.32515	-0.290447	0.279468	-0.782782	1.4e-05	-0.894136	1.12e-09	-0.669349	1.44e-05	-0.524713	0.00033448	-0.497577	0.000884911
SSA01_DN19161_c0_g2_i1	0.433307	0.591308	0.355315	0.448532	0.230475	0.705242	0.441191	0.188122	0.761023	0.00052238	0.941349	2.27e-08	0.809853	1.56e-06	0.920354	3.03e-06
SSA01_DN19165_c0_g2_i2	0.67387	0.0311004	0.0517239	0.913967	0.416718	0.0295077	0.867873	1.92e-08	0.937938	1.18e-08	0.847401	6.54e-05	0.803941	3.27e-05	0.93255	0.00167428
SSA01_DN19172_c0_g1_i1	0.0649556	0.834408	0.0912872	0.691993	0.169121	0.997536	0.154415	0.740948	0.379093	0.00388626	0.411861	0.00822973	0.57845	1.5e-05	0.708272	0.000669821
SSA01_DN19176_c0_g2_i7	0.0111247	0.987031	-0.176156	0.727	-0.188239	0.999976	-0.60789	0.111514	-0.924596	0.00840251	-0.774941	0.013906	-0.931021	0.000963962	-0.760837	0.054329
SSA01_DN19193_c0_g1_i3	0.438467	0.725272	-0.470224	0.405823	0.140485	0.999976	0.0633274	0.969094	0.545999	0.0212493	0.843735	0.00691575	1.14174	1.8e-08	1.38861	6.64e-07
SSA01_DN19197_c0_g1_i1	0.638279	0.536925	0.59157	0.312613	0.657303	0.0598501	0.906589	0.000705749	1.14928	0.00025507	1.06928	0.000461944	0.845317	0.0152	0.881483	0.00500078
SSA01_DN19227_c0_g1_i1	-0.052506	0.883595	-0.28159	0.543124	-0.169448	0.93566	-0.297555	0.488781	-0.56433	0.000177817	-0.415148	0.0135741	-0.294435	0.189597	-0.344188	0.1017
SSA01_DN19235_c0_g9_i1	-0.104634	0.805848	0.207358	0.55887	-0.114868	0.999976	-0.558476	0.00546367	-0.98398	2.81e-05	-1.05157	6.63e-09	-1.20926	1.81e-11	-0.966108	0.001117
SSA01_DN19255_c0_g1_i6	-0.397593	0.162704	-0.226579	0.484704	-0.125058	0.929108	-0.210101	0.467026	-0.561421	7.01e-05	-0.476004	0.00739391	-0.370821	0.0024808	-0.675848	1.92e-08
SSA01_DN19268_c0_g1_i10	-0.0100586	0.983036	-0.00172653	0.99715	-0.196356	0.866745	-0.30898	0.475838	-0.485003	0.0203711	-0.780353	0.000182603	-0.710304	0.000616819	-0.614703	0.0463328
SSA01_DN19271_c0_g1_i1	-0.149491	0.736991	-0.123144	0.752505	-0.569834	0.000527276	-0.752747	0.000128261	-0.40024	0.0800534	-0.295077	0.166607	-0.287533	0.294929	-0.221043	0.490759
SSA01_DN19299_c0_g1_i1	-0.558708	0.725272	-0.854207	0.133526	-1.14226	0.000391894	-1.16316	0.000929565	-1.74629	1.42e-07	-1.8818	6.08e-09	-1.42003	8.22e-06	-1.90306	1.01e-08
SSA01_DN19330_c0_g1_i2	0.0966408	0.755581	0.00511914	0.985931	-0.0782365	0.999976	0.0989893	0.918569	0.440675	2.67e-05	0.351817	0.0928318	0.342151	0.164908	0.470291	0.0140688
SSA01_DN19364_c0_g1_i1	0.103088	0.82107	0.0664387	0.839091	-0.277415	0.615551	-0.203236	0.897866	-0.265663	0.614377	-0.441002	0.221957	-0.76157	0.000382776	-0.376145	0.568441
SSA01_DN19379_c0_g1_i18	0.147443	0.788171	-0.272026	0.587165	-0.398134	0.322825	0.0064187	0.996663	0.617343	0.00820741	0.639586	0.0435841	0.695781	0.00252734	0.933567	1.46e-05
SSA01_DN19397_c0_g2_i1	-0.101195	0.790534	-0.222516	0.565474	-0.240185	0.421764	-0.412456	0.102767	-0.969896	8.08e-13	-0.81408	3.07e-08	-0.553734	0.00127795	-0.66797	0.000182021
SSA01_DN19435_c0_g1_i3	0.204882	0.754427	0.479382	0.412386	0.624592	0.0530002	0.968933	0.000333656	1.40985	3.16e-09	1.63638	1.01e-10	1.45427	6.86e-11	1.2031	3.22e-05
SSA01_DN19457_c0_g1_i3	-0.188498	0.726599	-0.193211	0.614377	-0.427774	0.10942	-0.640079	0.00516181	-0.641123	0.00109586	-0.863973	4.36e-05	-0.667235	0.000983126	-0.608069	0.0399971
SSA01_DN19495_c0_g2_i1	-0.0734529	0.784177	-0.0221232	0.918764	-0.0108009	0.999976	-0.122264	0.864338	-0.266248	0.0472509	-0.310257	0.0916718	-0.357689	0.032426	-0.499819	0.000117594
SSA01_DN19499_c0_g2_i1	0.379475	0.725272	0.321471	0.540745	1.2313	6.71e-09	1.38312	2.65e-12	1.18982	4.17e-10	1.26724	2.02e-09	1.35508	5.17e-12	1.31511	1.61e-10
SSA01_DN19504_c0_g2_i1	-0.11685	0.729602	0.100881	0.717938	0.0207312	0.999976	0.0260802	0.977729	-0.242096	0.0894669	-0.336456	0.00732398	-0.416733	0.0148667	-0.596105	3.92e-05
SSA01_DN19516_c0_g1_i1	0.0661727	0.924757	1.01689	0.0155564	1.79451	4.78e-16	1.02	0.000976882	0.603274	0.206799	0.959939	0.0333342	1.05825	0.00666162	0.554137	0.393952
SSA01_DN19522_c0_g1_i1	0.0997483	0.875972	-0.238585	0.642209	-0.767758	0.0243239	-0.866085	0.00785913	-0.676482	0.0800534	-0.796564	0.0124996	-1.10613	3.54e-05	-0.892089	0.0261855
SSA01_DN19531_c0_g2_i4	0.0452404	0.886749	0.0516763	0.841513	0.169094	0.571373	0.259743	0.254711	0.325344	0.0893748	0.439136	0.00654937	0.449917	0.000524961	0.452004	0.0251083
SSA01_DN19534_c0_g1_i1	0.225047	0.725272	-1.29219	0.00155812	-1.40476	1.65e-06	-0.723162	0.186306	-0.748193	0.162783	-0.979806	0.00979252	-1.18187	1.6e-05	-0.479273	0.485369
SSA01_DN19570_c0_g1_i2	0.0909718	0.834544	-0.0319461	0.931757	-0.415975	0.516568	-0.817742	0.00471462	-0.911367	1.69e-06	-0.852159	0.000222891	-0.74375	0.00250851	-0.634787	0.176636
SSA01_DN19593_c0_g1_i1	0.354467	0.725272	0.186264	0.727607	0.382265	0.689936	0.51236	0.413947	0.361221	0.581303	0.680613	0.0925609	0.973496	0.00252698	1.34949	2.59e-05
SSA01_DN195_c0_g2_i1	0.50436	0.0194751	0.117291	0.640531	0.508449	0.00855467	0.547754	7.07e-07	0.867721	2.78e-11	0.82225	1.29e-14	0.751463	1.7e-15	0.786647	1.65e-07
SSA01_DN19603_c0_g1_i8	0.33685	0.700419	0.200247	0.557309	0.259921	0.323415	0.458985	0.112409	0.656022	2.68e-06	0.49555	0.00147481	0.370797	0.0733535	0.602683	0.000360013
SSA01_DN19604_c0_g2_i1	0.129506	0.742289	-0.359221	0.497107	-0.698788	8.92e-06	-0.469719	0.240907	-0.159823	0.73305	-0.103705	0.856988	-0.286741	0.247479	-0.297899	0.300375
SSA01_DN19607_c0_g1_i6	0.184477	0.725272	0.0299119	0.945794	0.0173397	0.999976	0.198892	0.836895	0.318396	0.273855	0.539701	0.00969225	0.627825	0.00156416	0.932452	1.85e-07
SSA01_DN19674_c0_g1_i1	0.0520046	0.928636	-0.203339	0.679559	0.65041	0.0299119	0.503706	0.159188	0.224807	0.781758	0.476028	0.364302	0.837337	0.000817047	0.558683	0.182462
SSA01_DN19677_c0_g1_i1	0.428765	0.725272	0.385822	0.607946	0.818442	0.050709	1.26424	9.23e-05	0.9259	0.0347911	1.30133	0.000718568	1.17496	0.00048695	1.56591	4.18e-06
SSA01_DN19692_c0_g4_i1	-0.0382062	0.943914	0.468888	0.344124	0.343876	0.409199	0.639026	0.0453635	0.810926	0.00137998	0.807617	0.00018164	0.612356	0.0153278	0.63089	0.0376916
SSA01_DN19695_c0_g1_i3	0.287161	0.725272	0.0573036	0.911607	0.193373	0.999976	0.349318	0.591297	0.794226	0.00756126	0.944459	0.000163796	0.941228	0.000115115	1.12438	1.7e-05
SSA01_DN19720_c0_g1_i2	-0.288802	0.628266	-0.00925182	0.975784	-0.298162	0.11608	-0.344977	0.0519409	-0.674138	5.28e-11	-0.870775	1.43e-14	-0.950839	3.31e-08	-1.02033	3.64e-10
SSA01_DN19734_c1_g1_i1	0.390635	0	0.504187	0.59403	1.18063	0.00107493	1.24497	0.00128144	1.37522	0.00158328	1.46814	0.00073668	1.15467	0.0047122	1.03597	0.0549864
SSA01_DN19735_c0_g1_i1	0.696979	0.469875	-0.162221	0.779163	-0.336996	0.763869	0.362524	0.74088	1.10889	0.000277347	1.05335	0.000380196	0.989535	0.000338332	1.07605	0.000360013
SSA01_DN19745_c0_g1_i1	-0.372577	0.724147	-0.34531	0.248403	-0.73646	0.000598459	-0.357161	0.201021	-0.356293	0.188104	-0.451573	0.0447027	-0.21655	0.752631	-0.208915	0.661699
SSA01_DN19771_c0_g2_i4	-0.299214	0.725272	-0.589712	0.252627	-1.05024	5.38e-05	-0.832885	0.0176215	-0.684403	0.0359584	-0.684042	0.0435003	-0.598203	0.0877316	-0.500305	0.237466
SSA01_DN19805_c0_g1_i2	0.383833	0.725272	1.1382	0.00413765	0.649025	0.101295	0.433924	0.546285	0.699547	0.0975717	1.19514	0.000197989	1.1458	0.000617208	0.790602	0.0433612
SSA01_DN19807_c0_g1_i2	0.569544	0.532967	-0.0547081	0.925003	0.331694	0.614591	0.444544	0.281249	0.669469	0.0726591	0.89351	0.00048801	0.859383	0.00524193	1.18289	4.02e-05
SSA01_DN19848_c0_g1_i4	0.41042	0.725272	0.471379	0.446501	1.18692	1.07e-10	1.14039	1.01e-06	0.694049	0.00197469	0.717864	0.00786463	0.582536	0.0318944	0.910091	0.00665856
SSA01_DN19859_c0_g2_i7	0.612115	0.679962	0.464844	0.559767	0.753303	0.0174487	1.3782	2.63e-08	1.24598	0.00151234	1.22617	1.19e-05	0.876432	0.00782774	1.32187	3.29e-06
SSA01_DN19921_c0_g1_i2	-0.142203	0.728606	0.0572307	0.809611	0.513533	0.000604371	0.444843	0.0326893	0.440154	0.00451566	0.5063	0.00456063	0.440574	0.058052	0.317843	0.385357
SSA01_DN19924_c0_g1_i1	-0.274009	0.725272	-0.343502	0.515964	-0.194171	0.965518	-0.623523	0.0309812	-0.855034	0.00191867	-0.81264	0.000795986	-0.730525	0.0131118	-0.933214	0.000335526
SSA01_DN19932_c0_g1_i1	0.217059	0.792133	0.474987	0.570379	0.744201	0.0880336	1.01696	0.0115612	0.750732	0.154759	1.22794	0.00240433	1.03185	0.00588305	1.52527	9.49e-05
SSA01_DN19937_c0_g1_i1	-0.487046	0.676705	-0.115758	0.779163	-0.213203	0.999976	-0.414201	0.648728	-0.595973	0.115779	-0.808659	0.0121001	-1.05993	0.000542669	-1.59291	4.81e-08
SSA01_DN19970_c0_g6_i2	0.0645711	0.920155	-0.496363	0.429036	0.0160177	0.999976	-0.518276	0.265886	-1.04616	0.0004101	-0.829987	0.0107312	-0.94187	0.000695236	-0.934028	0.0026298
SSA01_DN19973_c0_g1_i2	0.183657	0.725272	0.0778426	0.778977	-0.0516036	0.999976	0.25174	0.681483	0.667407	9.93e-05	0.598809	0.00342453	0.347689	0.286197	0.417528	0.170421
SSA01_DN19980_c0_g2_i1	-0.108764	0.728606	-0.0966019	0.663021	-0.0318595	0.999976	-0.114201	0.927511	-0.248234	0.349039	-0.343837	0.0168553	-0.425508	0.0176996	-0.636508	9.95e-07
SSA01_DN19985_c0_g1_i4	0.0555113	0.928549	-1.20803	0.00162835	-1.06877	4.49e-06	-0.843863	0.0039731	-0.888077	0.000394784	-0.896782	0.000553995	-0.808355	0.00473954	-0.770144	0.0339855
SSA01_DN20007_c0_g1_i2	0.287072	0.725272	0.0312317	0.931149	0.104155	0.999976	0.227953	0.693237	0.624541	0.000347969	0.395698	0.12545	0.328892	0.282224	0.455856	0.0446065
SSA01_DN20020_c0_g1_i1	0.066988	0.841895	-0.0604698	0.865052	0.233258	0.572223	0.37198	0.0290573	0.385296	0.0359664	0.408459	0.00311297	0.512787	0.000331338	0.476262	0.0284722
SSA01_DN20081_c0_g1_i3	0.118897	0.772692	0.114964	0.685309	0.0423708	0.999976	0.289844	0.593245	0.920087	6.58e-06	0.91338	4.96e-14	0.884745	3.3e-09	1.09503	1.63e-13
SSA01_DN20096_c0_g1_i3	0.470778	0.725272	0.253537	0.630795	0.401187	0.618705	0.319327	0.78217	0.460242	0.290052	0.761129	0.0192209	0.843941	0.00505715	0.995522	0.00024723
SSA01_DN20118_c0_g3_i1	-0.00371537	0.993951	0.386675	0.387665	0.70106	0.0062512	0.821309	4.18e-05	0.687571	0.0131348	0.9306	1.18e-05	0.830622	6.43e-05	0.966628	0.0330893
SSA01_DN20136_c0_g1_i1	0.157317	0.750717	-0.000654641	0.999086	0.842509	1.65e-06	0.662188	0.00263392	0.599132	0.049678	0.722697	0.00554975	0.393535	0.26424	0.567377	0.349484
SSA01_DN20191_c1_g1_i2	-0.127166	0.833094	-0.678933	0.119046	-0.90572	0.000814793	-0.594737	0.102942	-0.56643	0.133376	-0.708367	0.0202358	-0.720512	0.0337929	-0.742889	0.0328574
SSA01_DN20205_c0_g1_i1	-0.658097	0.725272	-0.443986	0.607587	-0.358435	0.852773	-0.716998	0.224247	-1.20176	0.0119284	-1.38801	0.00152872	-1.20993	0.00189231	-1.47108	0.00054519
SSA01_DN20216_c1_g1_i1	0.485399	0.638876	0.599717	0.110495	0.418297	0.311169	0.461963	0.238107	1.04312	2.51e-05	0.982706	1.64e-05	0.673473	0.00228733	0.556685	0.0455027
SSA01_DN20223_c0_g1_i4	0.00424252	0.991563	-0.0553214	0.897119	0.634457	0.000456635	0.335965	0.285097	0.157365	0.557366	0.217933	0.573062	0.255549	0.565742	0.117763	0.800672
SSA01_DN20229_c0_g1_i3	0.272883	0.725272	-0.351965	0.524095	-0.65249	0.0255708	-0.280796	0.807041	0.251544	0.682545	0.413014	0.178613	0.265508	0.6951	0.865569	0.000836969
SSA01_DN20244_c0_g1_i8	0.0970575	0.832297	0.274387	0.543124	0.0467553	0.999976	0.280431	0.649801	0.615193	0.00258168	0.750472	5.36e-05	0.775141	1.95e-05	0.902617	5.48e-05
SSA01_DN20247_c0_g5_i6	-0.199048	0.783504	0.310407	0.623311	-0.422315	0.589955	-0.666891	0.193313	-1.14417	0.00573771	-1.28819	0.00189511	-1.5291	3.13e-07	-1.95335	8.96e-10
SSA01_DN20256_c0_g1_i1	-0.254825	0.725272	-0.333044	0.560737	-0.593886	0.0291607	-0.43785	0.143253	-0.565938	0.052343	-0.599621	0.0100652	-0.804529	0.00020245	-0.596676	0.185535
SSA01_DN20278_c0_g2_i2	-0.102212	0.789454	-0.0366664	0.909184	-0.0928977	0.999976	-0.0965317	0.94103	-0.224513	0.585798	-0.363829	0.202967	-0.598766	0.000205562	-0.619758	0.0107217
SSA01_DN20321_c0_g1_i1	-0.17844	0.745701	-0.352247	0.516091	-0.401564	0.267701	-0.826506	0.00155288	-1.04764	6.97e-05	-1.05258	0.000410725	-0.905557	6.7e-05	-0.795576	0.0566363
SSA01_DN20328_c0_g2_i2	0.112196	0.843446	0.497258	0.414037	0.440057	0.476337	0.692575	0.0626803	1.12066	3.33e-05	1.21929	1.26e-06	1.1341	5.16e-07	1.34307	8.92e-09
SSA01_DN20336_c0_g2_i2	0.0868953	0.776977	-0.170804	0.542796	-0.0879722	0.999976	-0.426801	0.0705039	-0.489036	0.000503041	-0.384612	0.00653925	-0.352868	0.175047	-0.357195	0.206786
SSA01_DN2036_c0_g2_i1	-0.187303	0.726703	-0.288957	0.474933	-0.876427	2.2e-08	-0.572281	0.0245541	-0.757044	1.05e-06	-0.767406	6.46e-06	-0.524209	0.00221348	-0.675492	0.000127247
SSA01_DN20370_c0_g1_i1	-0.107271	0.806118	0.0125241	0.977302	-0.195545	0.999976	-0.5877	0.185183	-1.20198	8.47e-05	-0.987478	0.00332767	-0.817774	0.0298216	-0.981031	0.00695737
SSA01_DN20371_c0_g1_i1	-0.0287914	0.9294	0.0389633	0.85766	0.0383008	0.999976	-0.29775	0.246439	-0.559641	0.000318494	-0.590797	1.37e-06	-0.606512	0.00163953	-0.62147	0.020952
SSA01_DN20376_c0_g2_i6	0.318824	0.725272	0.163959	0.657506	0.31073	0.556725	0.73978	0.000384393	0.820718	2.49e-05	0.847508	3.4e-05	0.847187	8.81e-05	0.794829	0.00063924
SSA01_DN20378_c0_g1_i1	-0.370418	0.725272	-0.898554	0.00625973	-0.788401	0.000168687	-0.513911	0.0922522	-0.513009	0.0358431	-0.709158	0.000694471	-0.692761	0.00132549	-0.429192	0.219745
SSA01_DN20396_c0_g2_i1	0.171549	0.732159	0.261784	0.57905	0.483988	0.0983133	0.440665	0.0626755	0.654875	0.000546015	0.572048	0.00581226	0.440983	0.217376	0.619491	0.011785
SSA01_DN20427_c0_g1_i3	-0.105392	0.730982	-0.0818809	0.66631	-0.0624704	0.999976	-0.344843	0.115745	-0.515246	0.00164812	-0.481804	0.000412581	-0.525111	0.00302221	-0.566973	0.032623
SSA01_DN20442_c1_g2_i1	0.245431	0.725272	0.120388	0.757181	0.242068	0.87497	0.421747	0.364084	0.334796	0.367973	0.663598	0.0185281	0.891268	5.74e-05	1.31777	0.000150694
SSA01_DN20443_c0_g1_i10	0.0508688	0.862058	0.0343062	0.874258	0.362697	0.0172321	0.337913	0.0230448	0.497228	3.06e-06	0.473052	2.56e-05	0.525111	1.03e-05	0.435118	0.0262733
SSA01_DN20450_c4_g1_i1	0.572995	0.697514	0.645205	0.148391	1.0849	8.92e-06	0.815162	0.008144	0.889365	0.00136207	0.698243	0.0944585	0.85745	0.00590112	0.85322	0.0300539
SSA01_DN20460_c0_g2_i3	-0.115771	0.725272	-0.0318922	0.864526	-0.0574288	0.999976	-0.193853	0.361944	-0.316402	0.0114742	-0.475972	4.87e-05	-0.50554	1.03e-07	-0.509367	0.0440463
SSA01_DN20482_c0_g1_i1	-0.0774563	0.844589	-0.156696	0.67276	-0.449506	0.596608	-0.626039	0.349318	-1.05564	0.0195357	-1.34278	2.63e-06	-1.04562	0.000100128	-0.513315	0.385357
SSA01_DN20486_c0_g1_i2	-0.0890107	0.821036	-0.41231	0.430688	-0.280372	0.367614	-0.464744	0.159709	-0.702331	2.99e-06	-0.546618	0.00560823	-0.486099	0.0141837	-0.74275	2.55e-05
SSA01_DN20488_c0_g1_i2	0.623114	0.172228	-0.136332	0.803755	-0.129682	0.999976	0.394087	0.496762	0.635242	0.0844668	0.720311	0.0114626	0.798233	5.52e-05	1.42616	6.61e-11
SSA01_DN20490_c0_g1_i1	0.453841	0.449134	0.00460802	0.99132	-0.813062	3.65e-05	-0.6121	0.0608556	-0.296728	0.353875	-0.348969	0.284316	-0.553848	0.0645487	-0.239666	0.610357
SSA01_DN20541_c0_g2_i5	0.233653	0.725272	-0.540708	0.211641	-1.02937	2.91e-06	-0.647753	0.00672814	-0.585777	0.0829231	-0.511573	0.0603445	-0.459338	0.0878843	0.162773	0.686679
SSA01_DN20565_c0_g1_i2	-0.37654	0.316803	-0.0905728	0.736725	-0.212103	0.732349	-0.153673	0.861682	-0.490341	0.00196848	-0.529182	0.000736178	-0.390513	0.0543337	-0.379362	0.060242
SSA01_DN20567_c0_g1_i1	-0.230437	0.727962	0.175245	0.681506	-0.193974	0.985598	-0.479475	0.182084	-0.79787	0.0156142	-0.710988	0.0901421	-1.05025	0.000113459	-0.933981	0.00247826
SSA01_DN20580_c0_g1_i1	-0.48619	0.725272	-0.0266531	0.963864	-0.34941	0.782525	-0.471188	0.535476	-1.24652	0.000128241	-1.07177	0.00633055	-0.849852	0.0331356	-1.14255	0.0029561
SSA01_DN20607_c0_g3_i9	-0.0840646	0.763934	0.0543616	0.786792	0.12231	0.908863	0.293289	0.241499	0.480969	1.17e-07	0.542684	5.57e-07	0.649571	2.97e-10	0.455801	0.0116762
SSA01_DN20623_c0_g2_i2	-0.231166	0.725272	0.0573903	0.836938	0.335177	0.60541	0.467667	0.160116	0.533592	0.184873	0.604681	0.118574	0.843704	9.19e-08	0.886799	0.0026717
SSA01_DN20627_c0_g1_i1	-0.33926	0.210661	0.0744715	0.743959	-0.0376729	0.999976	-0.0162074	0.980874	-0.259899	0.14359	-0.376402	0.0147516	-0.420123	0.00024417	-0.636597	1.24e-06
SSA01_DN20636_c0_g1_i1	0.0844706	0.79225	-0.0701195	0.768095	-0.0388528	0.999976	-0.0528888	0.948312	0.446067	0.000906975	0.391277	0.0750523	0.245064	0.686193	0.447723	0.00887062
SSA01_DN20640_c0_g1_i1	0.082531	0.849613	-0.0171443	0.965276	-0.205646	0.999976	-0.51197	0.0697978	-0.904282	2.46e-07	-0.928144	3.15e-07	-0.878829	1.95e-06	-0.641318	0.0187521
SSA01_DN20641_c0_g1_i1	-0.374902	0.725272	-1.41158	0.000115041	-0.396065	0.777743	-0.644211	0.257405	-0.738764	0.211899	-0.972417	0.0263733	-0.659329	0.248931	-0.837835	0.146942
SSA01_DN20654_c0_g1_i3	0.206411	0.725272	-0.107549	0.735605	0.218535	0.670343	0.324734	0.299766	0.431954	0.0676186	0.451517	0.0340082	0.636818	0.000313579	0.576156	0.0481116
SSA01_DN20670_c0_g3_i1	0.232198	0.725272	0.041917	0.915212	0.523764	0.000758028	0.8136	8.06e-09	0.906085	8.98e-14	0.996882	1.06e-13	0.928438	8.73e-12	0.763528	2.66e-06
SSA01_DN20673_c0_g1_i2	0.154112	0.751679	0.388623	0.479887	0.920343	2.88e-09	0.51709	0.0190851	0.355896	0.240912	0.582124	0.0166997	0.449838	0.126493	0.433453	0.0977508
SSA01_DN20716_c0_g2_i2	0.112621	0.832468	0.19324	0.650192	0.357901	0.660552	0.326171	0.639651	0.537391	0.0511559	0.566309	0.0507049	0.877399	0.000169297	0.881827	0.000179955
SSA01_DN20716_c1_g1_i1	-0.195481	0.782939	0.228517	0.751672	0.617546	0.117471	0.639507	0.26541	0.762879	0.0956729	1.04692	0.00516393	1.32858	1.81e-08	1.34701	6.86e-07
SSA01_DN20746_c0_g1_i1	-0.108838	0.738321	-0.177677	0.528533	0.402626	0.0839886	0.544733	3.55e-05	0.526191	2.84e-05	0.49862	2.12e-05	0.467166	2.08e-05	0.221865	0.235444
SSA01_DN20747_c0_g1_i1	-0.138516	0.776487	0.0722507	0.841513	0.764477	8.7e-05	0.37343	0.274341	0.217111	0.563747	0.250018	0.473752	0.689703	0.000804907	0.470001	0.143131
SSA01_DN20752_c1_g1_i2	0.45298	0.634775	-1.27969	4.08e-07	-0.540795	0.0643472	-0.0716146	0.965588	0.491406	0.28146	0.265241	0.725401	-0.432692	0.117685	0.410347	0.488916
SSA01_DN20763_c0_g1_i1	0.569355	0.522967	0.653099	0.0640255	1.06472	9.44e-06	0.985774	0.00109346	0.900631	0.00985455	0.921494	0.00307795	0.84935	0.00117703	0.654205	0.0471563
SSA01_DN20782_c0_g1_i1	-0.740138	0.0998024	-0.0886508	0.825244	-0.415191	0.123455	-0.851744	0.00124735	-1.22266	2.32e-10	-1.27574	4.16e-08	-1.24687	9.24e-08	-1.1883	1.82e-05
SSA01_DN20808_c0_g2_i1	0.128056	0.805504	0.20987	0.622361	0.837101	0.000555447	0.449067	0.353291	0.361724	0.294989	0.383357	0.265579	0.189985	0.862956	-0.271867	0.638278
SSA01_DN20809_c0_g1_i3	-0.112496	0.803632	-0.514156	0.0867517	-0.615388	0.00341382	-0.568979	0.0962521	-0.835549	1.05e-05	-0.789665	0.000141739	-0.636335	0.00122464	-0.570489	0.0426513
SSA01_DN20810_c0_g1_i1	0.0329675	0.945129	-0.240741	0.570379	0.440524	0.0966975	0.457647	0.121815	0.332122	0.353295	0.416397	0.133406	0.648631	0.000745965	0.3043	0.337093
SSA01_DN20820_c0_g1_i1	-0.464738	0.53147	-0.141766	0.746807	-0.60675	0.0483348	-1.17246	7.93e-06	-1.91743	2.92e-18	-1.50563	3.36e-08	-1.43512	5.95e-10	-1.63887	1.25e-15
SSA01_DN20841_c0_g2_i3	0.0972229	0.77214	0.349331	0.051245	0.409754	0.00193354	0.447614	0.0155834	0.568708	2.31e-07	0.467766	0.00129242	0.440021	0.0115184	0.444134	0.0601744
SSA01_DN20846_c0_g1_i7	-0.2813	0.727398	-0.517358	0.442983	-0.329473	0.733837	-0.961689	0.00557795	-1.15032	0.000252533	-0.928386	0.00529545	-0.914966	0.00524665	-1.02125	0.00297966
SSA01_DN20854_c0_g1_i1	-0.246063	0.725272	-0.118362	0.631134	-0.228449	0.181569	-0.454779	0.000460473	-0.385073	0.000566624	-0.346051	0.00226767	-0.337022	0.00835902	-0.290074	0.33411
SSA01_DN20859_c0_g1_i2	0.0514139	0.90428	0.356481	0.268397	0.457131	0.0226059	0.386398	0.190098	0.563019	0.00270225	0.604589	0.00781269	0.626255	0.000494092	0.608343	0.0349755
SSA01_DN20861_c0_g1_i1	-0.129968	0.72637	-0.0137637	0.966015	-0.157424	0.612348	-0.370408	0.04283	-0.390155	0.027687	-0.345497	0.281709	-0.443281	0.000172496	-0.352663	0.0424014
SSA01_DN20869_c0_g1_i2	0.0343693	0.918518	0.0691191	0.753211	0.254393	0.249205	0.340776	0.0710614	0.347556	0.0247971	0.467981	0.000710635	0.575445	0.000152493	0.349111	0.208488
SSA01_DN20889_c0_g1_i1	-0.344415	0.725272	-0.303462	0.442579	-0.617671	0.00312193	-0.862758	1.03e-05	-0.76922	1.92e-05	-0.763325	1.36e-05	-0.638567	0.00286966	-0.685407	0.00618091
SSA01_DN20899_c0_g1_i1	0.0038242	0.992381	0.0399771	0.919277	0.281855	0.288577	0.418476	0.0874227	0.680283	7.17e-05	0.703396	2.9e-06	0.672403	0.000145697	0.61991	0.00101143
SSA01_DN20905_c3_g2_i3	-0.141387	0.775474	-0.995956	1.11e-05	-0.347373	0.560691	0.144085	0.905165	0.113777	0.791076	0.170483	0.662373	0.0350865	0.988588	-0.13719	0.776183
SSA01_DN2090_c0_g1_i1	0.451066	0.725272	1.04286	0.137638	0.717019	0.149767	1.0237	0.0192698	1.07465	0.0170388	1.83384	1e-08	1.65105	1.28e-07	2.1355	2.84e-11
SSA01_DN20924_c0_g1_i4	-0.0702816	0.792283	-0.039655	0.882921	-0.0470543	0.999976	-0.266162	0.580745	-0.580672	4.52e-08	-0.633337	0.00026546	-0.592636	0.00472951	-0.658246	2.93e-08
SSA01_DN20925_c0_g1_i2	-0.10014	0.807476	0.457415	0.318276	0.666033	1.3e-05	0.411303	0.473769	0.0292465	0.938054	0.278301	0.365469	0.591726	0.0743566	0.252355	0.418699
SSA01_DN2092_c0_g1_i1	-0.0680613	0.834408	0.0756854	0.784841	0.128555	0.92614	-0.134407	0.883199	-0.497894	0.00612461	-0.791737	0.00383988	-1.24503	5.23e-10	-1.75731	4.46e-13
SSA01_DN20950_c0_g5_i1	-0.241952	0.729129	-0.434986	0.510432	-0.388139	0.52426	-0.443159	0.395204	-0.484744	0.154767	-0.832397	0.00569613	-1.39949	7.12e-08	-0.649276	0.16255
SSA01_DN20973_c0_g1_i2	0.621651	0.414087	0.453735	0.537171	0.489369	0.223695	0.493339	0.152461	0.775214	0.00904562	0.905098	0.00040258	0.654847	0.14003	0.603655	0.156052
SSA01_DN2097_c0_g2_i1	0.423039	0.577984	0.552412	0.03755	0.466044	0.0442985	0.516364	0.0505125	0.684563	0.000119128	0.596743	0.00215976	0.536699	0.00518917	0.605032	0.01421
SSA01_DN20990_c0_g1_i2	-0.724041	0.000101566	0.0780131	0.805966	-0.109577	0.969181	0.0356181	0.969114	-0.177226	0.566685	-0.126903	0.683825	0.0142427	0.993575	-0.215441	0.585672
SSA01_DN209_c0_g1_i1	-0.259672	0.725272	-0.112817	0.626677	-0.323476	0.167358	-0.451951	0.000696012	-0.422842	0.00065452	-0.387921	0.0040466	-0.325164	0.158032	-0.110453	0.760104
SSA01_DN21015_c0_g2_i5	0.702896	0.340194	0.783011	0.0286024	0.833225	0.00180731	0.97787	0.000132933	1.17818	1.98e-05	1.29621	9.55e-08	1.27317	3.75e-08	1.66764	2.34e-12
SSA01_DN21019_c0_g1_i1	-0.171657	0.725272	-0.0652051	0.849226	-0.316126	0.296084	-0.800495	0.000143873	-1.11064	2.87e-14	-0.99142	2.37e-08	-0.927517	0.000150711	-0.660534	0.00348574
SSA01_DN21021_c2_g1_i1	-0.03409	0.954189	0.0754435	0.882716	-0.259002	0.876634	-0.424653	0.391374	-0.98544	0.00557519	-1.21517	0.000137705	-1.57631	2.64e-11	-1.19417	0.000163633
SSA01_DN21030_c0_g1_i2	-0.118896	0.825919	-1.16986	7.59e-05	-1.58647	6.49e-12	-1.15152	2.91e-06	-0.815449	0.0179771	-0.950306	0.00470815	-1.2159	3.26e-08	-0.889097	0.01278
SSA01_DN21033_c0_g1_i3	-0.250794	0.725272	-0.464341	0.291407	-0.810668	3.18e-05	-0.56551	0.107598	-0.764126	0.00013059	-0.502104	0.0254841	-0.486622	0.0477607	-0.333086	0.271255
SSA01_DN21037_c0_g1_i2	-0.293041	0.725272	-0.890617	0.00184973	-0.87932	9.69e-06	-1.23016	6.79e-09	-1.72373	1.11e-21	-1.65212	3.76e-20	-1.41323	2.55e-15	-1.41964	1.14e-12
SSA01_DN21046_c0_g1_i1	-0.195169	0.725272	-0.0379269	0.908601	-0.26019	0.446345	-0.356674	0.203929	-0.692469	9.6e-05	-0.800197	2.53e-08	-0.753902	1.49e-05	-0.831713	5.24e-05
SSA01_DN21065_c0_g1_i3	0.260501	0.725272	0.323447	0.553609	0.848168	0.000233714	0.579725	0.146826	0.509614	0.120917	0.49885	0.141084	0.362101	0.395388	0.0488303	0.938309
SSA01_DN21065_c1_g1_i1	0.0641623	0.922246	0.61986	0.258729	1.04767	3.27e-05	0.400104	0.606993	0.295527	0.592798	0.330651	0.55408	0.274819	0.759241	0.129355	0.8357
SSA01_DN21072_c0_g1_i9	-0.10283	0.819888	-0.512724	0.0731578	-0.664211	0.00381417	-0.801678	6.13e-05	-0.690683	0.000394784	-0.478701	0.0307998	-0.547124	0.0190184	-0.338133	0.290997
SSA01_DN21108_c2_g1_i1	0.12929	0.776148	0.0076114	0.985674	-0.0819707	0.999976	-0.504377	0.0258908	-0.851615	0.00039037	-0.93352	8.95e-06	-1.14268	1.46e-10	-1.05091	0.000102778
SSA01_DN21122_c0_g1_i1	0.0200675	0.960931	0.29959	0.385598	0.775909	0.000133947	0.853468	0.00651995	1.09742	1.36e-06	1.10264	3.61e-05	0.942264	7.26e-05	0.945593	0.000735015
SSA01_DN21125_c0_g1_i1	-0.0418336	0.917813	0.294566	0.511595	0.712986	1.33e-05	0.462772	0.0759705	0.561563	0.000616667	0.569031	0.00094553	0.385486	0.0778653	0.274411	0.403633
SSA01_DN2114_c0_g1_i1	0.243797	0.76266	0.8892	0.0878259	0.928943	0.00584791	1.16863	0.000201907	1.3247	5.57e-05	1.14376	0.00136632	1.19703	9.56e-05	1.32283	4.55e-05
SSA01_DN21210_c0_g2_i1	-0.338053	0.718761	-0.496013	0.268846	-0.713491	0.000147572	-0.316535	0.282477	-0.407135	0.0522771	-0.509637	0.0278841	-0.749049	3.99e-07	-0.431637	0.224181
SSA01_DN21239_c0_g1_i4	0.780217	0.651756	-0.0817067	0.918645	0.864819	0.0384975	1.83674	1.26e-08	1.92531	2.98e-07	2.32712	3.33e-11	2.15269	7.24e-12	2.00668	5.04e-08
SSA01_DN21252_c0_g1_i3	-0.200175	0.731229	-0.233695	0.618833	-0.144868	0.999976	-0.320736	0.532849	-0.89937	7.64e-05	-0.905487	2.19e-05	-0.684251	0.00167507	-0.841458	0.000428872
SSA01_DN21274_c0_g1_i4	-0.580019	0.0596812	-0.215742	0.583681	-0.669252	1.84e-05	-0.610965	4.45e-05	-0.855711	0.000244379	-0.917958	0.000230914	-0.696185	0.00559558	-0.774322	0.000676258
SSA01_DN21301_c1_g2_i2	0.772319	0.271084	-0.0730542	0.909906	-0.16056	0.999976	0.300193	0.86734	0.563135	0.318053	0.663182	0.0792023	0.598079	0.0925507	1.3377	1.42e-06
SSA01_DN21304_c2_g1_i1	0.482675	0.66077	0.185289	0.638553	0.603528	0.0166484	0.6665	0.00263392	0.772972	2.12e-05	0.922671	1.28e-07	0.867378	3.21e-06	0.933798	6.22e-06
SSA01_DN21325_c0_g1_i1	-0.165568	0.730117	-0.249394	0.557367	-0.0557426	0.999976	-0.420178	0.101202	-0.362646	0.109377	-0.411674	0.0561893	-0.578185	0.00730093	-0.687354	0.0009449
SSA01_DN21329_c2_g3_i1	0.642249	0.478921	-0.0524037	0.916844	0.799249	0.0025225	0.687146	0.0715973	0.665376	0.0408655	0.754382	0.0516208	0.994774	0.00221382	1.03118	0.000131299
SSA01_DN21333_c0_g1_i1	0.478672	0.409721	-0.0144593	0.97858	0.259766	0.715853	0.415195	0.102942	0.508749	0.00761247	0.863911	6.38e-05	0.703037	9.36e-05	0.881224	0.00586541
SSA01_DN21344_c0_g1_i2	-0.0201046	0.967552	-0.1264	0.821184	-0.290976	0.873266	-0.592339	0.197305	-0.913447	0.00028835	-0.612839	0.00979249	-0.370488	0.568691	-0.597737	0.0221856
SSA01_DN21357_c1_g2_i5	-0.196447	0.730564	-1.08241	1.11e-05	-0.732016	0.024895	-0.401193	0.258396	-0.40398	0.187884	-0.296114	0.45435	-0.254153	0.698707	-0.191583	0.752941
SSA01_DN21370_c0_g2_i8	-0.20034	0.725272	-0.799789	0.000126139	-0.65917	0.0158046	-0.74816	2.75e-05	-0.70747	5.04e-05	-0.568762	0.0408131	-0.396891	0.113708	-0.49806	0.0612968
SSA01_DN21373_c0_g3_i1	-0.00441564	0.99368	-0.291282	0.577609	-0.0792333	0.999976	0.39008	0.391116	0.421542	0.390481	0.668637	0.0171156	0.902691	0.00202368	1.23761	2.14e-05
SSA01_DN21381_c0_g1_i2	0.381366	0.237421	0.156965	0.569464	0.421768	0.000861737	0.841711	1.72e-14	0.942713	5.19e-20	1.09581	1.8e-16	1.2093	3.75e-37	1.34543	2.1e-28
SSA01_DN21389_c0_g2_i3	0.282827	0.725272	0.411892	0.430351	0.627739	0.0225766	1.02904	2.55e-06	1.22522	8.58e-09	1.13371	5.93e-07	1.15379	3.06e-08	1.13088	1.67e-06
SSA01_DN21404_c0_g1_i1	-0.578955	0.0872905	-0.10515	0.784355	-0.216817	0.657729	-0.370361	0.337974	-1.09505	1.27e-08	-1.00262	0.000117565	-1.26313	1.34e-08	-1.28875	1.99e-11
SSA01_DN21426_c0_g1_i1	-0.671658	0.179068	-0.202996	0.628394	-0.173483	0.999976	-0.21014	0.872031	-0.535368	0.174326	-0.549089	0.0812272	-0.566767	0.0288974	-0.84501	0.00018024
SSA01_DN21455_c3_g2_i4	-0.124859	0.746969	-0.794924	0.000309567	-0.786172	0.0165904	-0.670912	0.00690111	-0.438979	0.252325	-0.330766	0.293593	-0.268443	0.406568	-0.0387142	0.936635
SSA01_DN21460_c0_g1_i1	-0.421344	0.725272	-0.496294	0.557804	-0.503113	0.436377	-0.846247	0.0472595	-1.38659	0.000118869	-1.23829	0.000881522	-0.990918	0.00676565	-1.12874	0.00408489
SSA01_DN21470_c0_g4_i12	-0.447058	0.725272	-0.390499	0.531817	-0.258639	0.931336	-0.400576	0.565606	-0.814351	0.0134453	-0.873964	0.00301135	-0.966647	0.000287759	-1.32171	5.43e-07
SSA01_DN21471_c1_g1_i3	0.250629	0.734812	0.0765864	0.896349	0.292148	0.829922	0.452503	0.464739	0.653012	0.0706777	0.896889	0.00465785	0.837639	0.00563004	1.39711	3.46e-07
SSA01_DN21474_c1_g4_i1	-0.569117	0.725272	-0.39871	0.548189	-0.372388	0.766214	-0.459237	0.483226	-0.739644	0.0717166	-0.81121	0.0149127	-0.89311	0.00209226	-1.11519	0.000910907
SSA01_DN21498_c0_g1_i6	-0.11901	0.725272	-0.00393391	0.987164	-0.0102839	0.999976	-0.102943	0.905939	-0.264528	0.00929064	-0.339314	0.000645408	-0.392098	0.00259578	-0.456071	0.00946872
SSA01_DN21500_c0_g1_i2	0.0372642	0.914263	0.262501	0.524095	0.81641	0.0004697	0.357262	0.716256	0.497703	0.116458	0.477314	0.175583	0.762825	3e-07	0.485225	0.0724902
SSA01_DN21504_c0_g1_i1	-0.102896	0.756806	-0.00741408	0.97991	0.156473	0.881001	0.25175	0.390937	0.25856	0.427045	0.344388	0.169447	0.576584	8.1e-07	0.424361	0.0335635
SSA01_DN21510_c0_g1_i5	-0.0813537	0.775322	-0.0587866	0.788941	0.131361	0.817402	0.0937206	0.903456	0.201489	0.125908	0.297204	0.0791447	0.436866	0.000214085	0.356981	0.0334488
SSA01_DN21516_c0_g1_i6	-0.442833	0.088832	0.00350468	0.990996	-0.133429	0.777412	-0.254619	0.489717	-0.402	0.0508844	-0.44261	0.00428679	-0.558519	5.22e-05	-0.530054	0.00130801
SSA01_DN21518_c0_g1_i2	0.355308	0.725272	0.185607	0.689863	0.782132	0.000698705	0.402867	0.424278	0.247651	0.576273	0.409964	0.220427	0.258423	0.757087	0.0695715	0.928166
SSA01_DN21566_c1_g1_i1	0.131319	0.731191	-0.806191	0.000258298	-0.581441	0.00696453	-0.254949	0.413463	0.063592	0.820498	0.266337	0.210873	0.336819	0.0526623	0.341891	0.311985
SSA01_DN21569_c0_g3_i3	-0.111927	0.725272	-0.0272776	0.877682	0.0185731	0.999976	-0.079644	0.904129	-0.249283	0.0275949	-0.31327	0.0391615	-0.407164	0.00328047	-0.540101	6.15e-08
SSA01_DN21583_c0_g1_i2	-0.0356949	0.934853	-0.12511	0.676622	0.139775	0.999976	0.27414	0.490535	0.458368	0.0117779	0.458857	0.0248542	0.657021	0.000215115	0.577304	0.00398643
SSA01_DN21592_c0_g1_i5	0.103178	0.765016	0.134724	0.606479	0.400039	0.121584	0.561204	0.0264338	0.65966	0.024553	0.75635	0.00475578	0.758719	0.000664739	0.849177	0.00100426
SSA01_DN21593_c4_g1_i2	0.0821636	0.885168	0.201909	0.678858	-0.278156	0.810932	-0.344041	0.578021	-0.594056	0.12546	-0.890953	0.000736337	-1.07959	7.4e-06	-1.12997	0.000904146
SSA01_DN21610_c1_g2_i8	0.331404	0.48878	-0.19857	0.560122	-0.388846	0.00855467	0.115671	0.881192	0.221009	0.209714	0.358236	0.0826577	0.41992	0.016261	0.907027	0.000118426
SSA01_DN21612_c1_g1_i1	0.252593	0.725272	0.00250587	0.995458	0.199426	0.822016	0.454808	0.0879144	0.819938	5.01e-07	1.05596	3.01e-09	0.863086	2.12e-06	0.929551	6.95e-06
SSA01_DN21623_c0_g1_i2	0.280571	0.725272	0.133886	0.654061	0.847463	3.11e-09	1.01143	5.79e-07	1.07494	4.06e-11	1.21437	3.88e-20	1.12629	1.32e-21	1.10016	1.51e-08
SSA01_DN21626_c0_g1_i5	-0.0782655	0.825658	-0.126308	0.623873	-0.527069	0.000610735	-0.0997101	0.918286	0.0248018	0.939865	-0.0506136	0.879007	-0.235483	0.336054	-0.1072	0.75878
SSA01_DN21632_c0_g1_i7	-0.0192371	0.965358	-0.128627	0.677457	-0.0363457	0.999976	0.23275	0.706402	0.428043	0.04963	0.553217	0.00695065	0.532271	0.00514555	0.888349	6.98e-06
SSA01_DN21643_c0_g1_i3	-0.48884	0.274906	-0.136651	0.648774	-0.451442	0.138196	-0.629595	0.00419302	-0.791415	0.00131637	-0.887967	1.07e-05	-0.724036	0.000233116	-0.816127	3.44e-07
SSA01_DN21653_c1_g2_i9	-0.079978	0.889537	0.11346	0.820317	-0.211784	0.97226	-0.216818	0.874072	-0.503621	0.229816	-0.57581	0.122922	-0.956452	0.000422798	-1.03766	0.00642339
SSA01_DN21669_c0_g1_i14	0.00178584	0.995348	0.1322	0.649817	0.0207086	0.999976	0.341081	0.0626803	0.550905	1.74e-05	0.588211	3.55e-05	0.590187	5.77e-06	0.780975	3.49e-07
SSA01_DN21679_c0_g2_i4	0.0687729	0.832297	-0.0360226	0.900885	0.339906	0.205236	0.372121	0.0145847	0.430595	0.00072461	0.50752	0.00370405	0.656907	6.13e-08	0.680512	0.00746554
SSA01_DN21681_c0_g1_i8	0.315835	0.725272	-0.0756786	0.790979	0.0915576	0.999976	0.341757	0.0857672	0.56024	0.00158311	0.638365	1.16e-05	0.64715	0.00325266	0.91913	0.000200699
SSA01_DN21690_c0_g1_i1	-0.236898	0.725272	0.16218	0.67139	0.677208	0.00312208	0.734056	0.00151873	0.902004	2.29e-06	0.895626	6.46e-06	0.842001	2.54e-05	0.333064	0.300821
SSA01_DN21721_c0_g2_i1	0.0422905	0.912038	0.158673	0.631835	0.539003	0.0231497	0.777332	1.18e-06	0.926267	1.48e-11	0.955665	6.07e-13	1.04394	2.39e-14	1.15035	9.83e-10
SSA01_DN21727_c0_g1_i1	0.0960096	0.862531	-0.504527	0.418707	-1.01893	5.53e-05	-0.531102	0.281004	-0.686377	0.0342001	-0.585116	0.0888252	-0.431038	0.351816	-0.10116	0.86348
SSA01_DN21748_c0_g3_i1	0.281523	0.725272	0.285039	0.549731	0.832461	9.13e-07	0.667089	0.00263392	0.808341	2.68e-06	0.813931	3.62e-06	0.651146	0.000536874	0.601257	0.00420752
SSA01_DN21752_c0_g4_i13	0.0323588	0.917405	0.0979797	0.65516	0.565392	0.0100276	0.6689	0.037948	0.796961	0.000718408	0.844265	0.000698031	0.721189	0.00161319	0.7029	0.0107068
SSA01_DN21756_c0_g1_i1	-0.324715	0.725272	-0.917134	0.134111	-0.861549	0.012319	-0.546136	0.406605	-1.22194	0.000612791	-0.756219	0.0538308	-0.513782	0.409018	-0.606154	0.342689
SSA01_DN21775_c0_g1_i4	-0.154666	0.725272	-0.0604002	0.801789	0.146145	0.936644	0.0376033	0.973897	-0.052819	0.897249	-0.133946	0.717982	-0.273093	0.2808	-0.507455	0.000665929
SSA01_DN21778_c3_g1_i2	0.378818	0.725272	-0.657417	0.0911426	-0.575737	0.0132521	-0.0464396	0.974087	0.0893733	0.831686	0.285968	0.373971	0.295151	0.484256	0.913534	0.000775557
SSA01_DN21780_c1_g1_i1	0.160756	0.745701	0.225797	0.582438	0.43448	0.12966	0.780886	5.54e-05	0.981806	2.86e-08	1.00757	4.77e-08	0.76243	7.07e-05	0.889324	2.22e-05
SSA01_DN21806_c0_g1_i1	0.237589	0.725272	0.130732	0.691861	0.497072	0.0146907	0.413933	0.117679	0.445437	0.0250094	0.480492	0.0731568	0.372768	0.118873	0.758086	0.000168918
SSA01_DN21813_c0_g1_i1	0.0780685	0.903759	-0.724613	0.417329	-1.09436	0.000559022	-0.306386	0.827606	-0.460835	0.415871	-0.694667	0.101256	-0.616626	0.141914	-0.276512	0.705568
SSA01_DN21824_c0_g1_i1	0.0861536	0.827213	0.216293	0.582341	0.192788	0.893915	0.193356	0.871505	0.594746	0.000585198	0.439626	0.0516171	0.243603	0.758781	0.39895	0.234753
SSA01_DN21849_c0_g1_i1	0.0429772	0.893539	-0.0130913	0.953958	0.441299	0.000763591	0.277284	0.308697	0.253159	0.127548	0.328295	0.255371	0.418636	0.0750514	0.255881	0.375345
SSA01_DN21857_c0_g1_i1	-0.118044	0.769689	-0.127424	0.729907	0.132664	0.999976	0.0866725	0.955914	0.307036	0.124195	0.516845	0.000662342	0.597082	4.26e-05	0.507878	0.0623603
SSA01_DN21858_c0_g1_i1	-0.509526	0.293733	-0.339972	0.295902	-0.472134	0.020275	-0.342897	0.379084	-0.701951	3.96e-06	-0.356819	0.360671	-0.113481	0.964713	-0.373551	0.236545
SSA01_DN21859_c0_g1_i1	-0.187475	0.728166	-0.395902	0.416986	-0.175256	0.939612	-0.375487	0.328402	-0.658594	0.00190791	-0.667667	0.000209808	-0.368412	0.187759	-0.672604	0.00490312
SSA01_DN21863_c0_g1_i1	-0.0496112	0.937879	-0.834719	0.0296852	-0.981962	0.000440394	-0.372823	0.565916	-0.324176	0.53277	-0.369379	0.446905	-0.422412	0.41629	-0.627487	0.130034
SSA01_DN21887_c0_g1_i1	0.214451	0.725272	0.0709158	0.836287	0.123852	0.999976	-0.167985	0.908611	-0.458446	0.0914856	-0.557653	0.0349359	-0.708454	7.83e-12	-0.703853	0.00184468
SSA01_DN21898_c0_g1_i1	0.211623	0.725272	-0.698159	0.000776587	-1.23328	1.01e-12	-1.03612	1.53e-08	-1.10022	1.3e-07	-0.94209	6.23e-07	-0.838459	4.67e-05	-0.747478	0.000144069
SSA01_DN21911_c0_g1_i1	-0.160043	0.737841	-0.887282	0.0872949	-1.18547	8.49e-08	-0.685349	0.0126029	-0.703831	0.00444319	-0.651973	0.0317139	-0.573448	0.0648447	-0.430443	0.125736
SSA01_DN21919_c0_g1_i1	0.0717852	0.84421	0.102638	0.726054	0.147491	0.935276	0.201568	0.843975	0.528086	0.000418819	0.487034	0.0145498	0.294314	0.34413	0.515102	0.0631909
SSA01_DN21998_c0_g1_i1	0.0394194	0.938293	-0.413563	0.531436	-0.842708	0.00126706	-0.397098	0.583118	-0.374329	0.445831	-0.448798	0.0870175	-0.739692	0.000295195	-0.220622	0.750066
SSA01_DN219_c0_g1_i1	-0.174753	0.725272	0.0189869	0.949286	-0.0860541	0.999976	-0.270457	0.659602	-0.602645	3.3e-05	-0.509867	0.00127725	-0.348568	0.17511	-0.35356	0.107096
SSA01_DN22024_c0_g1_i1	0.646273	0.0192225	0.555276	0.00623011	0.579413	8.12e-05	0.395535	0.0359319	0.45884	0.00269678	0.526406	0.000710635	0.414932	0.0147294	0.490182	0.076979
SSA01_DN2202_c0_g1_i1	-0.0989022	0.880252	-1.47507	0.000101469	-1.13055	0.000164604	-0.875	0.0268235	-0.607248	0.160355	-0.388232	0.465304	-0.470545	0.306151	0.0507461	0.943471
SSA01_DN22030_c0_g1_i1	0.360014	0.725272	0.250062	0.619689	0.417436	0.202091	0.785963	0.00121004	0.553049	0.0229284	0.781286	0.000130806	0.735185	0.00803932	0.955052	0.0015716
SSA01_DN22108_c0_g1_i1	-0.388405	0.725272	-0.265213	0.585163	-0.306452	0.675512	-0.593596	0.0723645	-1.15572	7.6e-06	-1.24065	8.84e-10	-1.02589	1.97e-08	-0.974465	9.53e-06
SSA01_DN2213_c0_g2_i1	-0.431243	0.725272	-0.733271	0.0234421	-0.776168	0.00418455	-0.957097	0.00176737	-1.01878	0.000177836	-1.24122	0.000285923	-1.22096	5.49e-08	-0.91694	0.0551389
SSA01_DN2217_c0_g1_i1	-0.37105	0.725272	-0.218538	0.57905	-0.290539	0.334988	-0.528662	0.020637	-0.643786	0.000686886	-0.614029	0.000812313	-0.614625	0.00514994	-0.628886	0.00223126
SSA01_DN22228_c0_g1_i1	0.118088	0.823321	-0.851551	0.0669253	-0.957035	0.000280052	-0.123796	0.943262	-0.274677	0.615293	-0.182161	0.769156	-0.712823	0.00761677	0.134651	0.827956
SSA01_DN22246_c0_g1_i1	-0.13683	0.76227	0.0592043	0.859788	-0.0854576	0.999976	-0.343487	0.321144	-0.883244	8.4e-05	-1.00419	0.00320866	-1.4417	4e-09	-1.29824	1.95e-05
SSA01_DN22282_c0_g1_i1	0.828755	0.306939	0.755302	0.13741	0.698705	0.0691789	0.927175	0.00465316	1.00365	0.00142286	1.07339	0.000584873	0.836963	0.00987947	0.757493	0.0770539
SSA01_DN22296_c0_g1_i1	-0.340897	0.392382	-0.0611491	0.791845	-0.246921	0.338093	-0.386361	0.0268881	-0.837738	1.51e-06	-0.956435	2.98e-07	-0.9518	2.94e-13	-0.897395	0.000132206
SSA01_DN22347_c0_g1_i1	0.0566894	0.862463	0.125998	0.638034	0.228927	0.349219	0.213167	0.63498	0.503767	6.78e-05	0.375176	0.0417881	0.275097	0.268507	0.334803	0.367521
SSA01_DN22389_c0_g1_i1	-0.29386	0.725272	-0.154239	0.686882	0.0853019	0.999976	-0.155316	0.898041	-0.311299	0.276124	-0.417691	0.161047	-0.707809	2.8e-05	-0.706495	0.0168939
SSA01_DN22393_c0_g1_i1	0.238851	0.785114	0.128306	0.870289	0.128572	0.999976	0.154507	0.946458	0.298001	0.743247	0.754905	0.22564	0.902331	0.0492647	1.75697	4.55e-05
SSA01_DN22394_c0_g1_i1	0.0920151	0	1.31494	0.0388727	1.25311	0.000358163	0.957266	0.0408567	0.78473	0.205793	0.978619	0.0703831	0.446086	0.616232	0.304993	0.725656
SSA01_DN22408_c0_g1_i1	-0.318174	0.725289	-0.302718	0.642092	-0.557819	0.227998	-1.14444	0.000237538	-1.1191	0.00189818	-0.96962	0.0101834	-0.651025	0.109091	-0.880176	0.0149742
SSA01_DN22420_c0_g1_i1	-0.0667289	0.861897	-0.75537	0.000293299	-1.16397	1.88e-08	-0.767039	0.0295765	-0.923483	0.00192298	-0.754611	0.000466142	-0.486163	0.010445	-0.281099	0.404396
SSA01_DN2243_c0_g1_i1	-0.0685674	0.91489	-0.505309	0.550837	-1.61455	3.07e-08	-0.734164	0.107733	-0.627665	0.24164	-1.10502	0.000391273	-0.883256	0.0223653	-0.335277	0.697751
SSA01_DN22481_c0_g1_i1	0.0154058	0.967749	-0.191711	0.589624	-0.0521449	0.999976	-0.292183	0.546853	-0.625112	0.000313874	-0.777066	0.000439417	-0.756024	0.000214411	-1.25283	1.41e-07
SSA01_DN22518_c0_g1_i1	0.261439	0.725272	0.290553	0.424121	0.463072	0.0554322	0.378659	0.0552383	0.533384	0.00036622	0.435964	0.052317	0.592727	0.00067444	0.555683	0.0730057
SSA01_DN2259_c0_g2_i1	-0.35586	0.725272	-0.370246	0.553609	-0.241769	0.937607	-0.802477	0.0186164	-1.02069	0.000255582	-1.08977	7.65e-05	-0.992662	0.000160305	-0.83457	0.00581454
SSA01_DN22601_c0_g1_i1	0.22491	0.725892	-0.55896	0.367557	-1.30084	5.19e-09	-0.616009	0.164571	-0.378571	0.561401	-0.539615	0.185057	-0.847293	0.00156416	-0.4125	0.470502
SSA01_DN22625_c0_g1_i1	-0.0232436	0.97366	-0.597502	0.313434	-0.726593	0.035889	-0.773956	0.0453635	-0.964025	0.0041886	-1.13448	0.00019601	-0.626451	0.129412	-0.972075	0.00273416
SSA01_DN22650_c0_g1_i1	0.194928	0.725272	0.277628	0.546573	0.300551	0.429051	0.413305	0.357057	0.841997	1.08e-06	0.728364	0.000676902	0.612845	0.0254366	0.886356	0.000689379
SSA01_DN22666_c0_g1_i1	-0.329566	0.44187	-0.299087	0.524919	-0.60621	0.00116532	-0.588323	0.000155667	-0.691511	6.4e-10	-0.7194	2.15e-07	-0.571092	5.15e-06	-0.604153	0.000333641
SSA01_DN2271_c0_g1_i1	-0.0131606	0.971787	-0.0120115	0.971293	-0.0211031	0.999976	-0.420699	0.0186947	-0.493213	0.000879994	-0.43032	0.0694502	-0.548576	0.000467701	-0.407842	0.170851
SSA01_DN22742_c0_g1_i1	0.291067	0.725272	-0.666219	0.312932	-0.957642	0.00202993	-0.290481	0.869807	-0.39096	0.441555	-0.372918	0.431991	-0.225148	0.802974	0.824834	0.000311669
SSA01_DN22868_c0_g1_i1	-0.263909	0.725272	-0.445215	0.266017	-0.780491	2.44e-05	-0.637387	0.00791958	-0.541453	0.0118417	-0.537829	0.0155233	-0.511356	0.080707	-0.420934	0.136497
SSA01_DN22869_c0_g1_i1	-0.0903621	0.758897	-0.450893	0.00120437	-0.803579	0.015204	-1.52647	1.89e-14	-2.0319	3.6e-57	-1.88038	6.59e-25	-1.47792	1.81e-23	-1.88569	3.02e-40
SSA01_DN22879_c0_g1_i1	-0.198918	0.725272	-0.20827	0.578855	-0.145445	0.972132	-0.249926	0.656669	-0.712789	0.000366639	-0.785935	1.3e-05	-0.959944	8.73e-10	-0.867395	0.00135709
SSA01_DN22880_c0_g1_i1	-0.216934	0.785319	-0.50589	0.550655	-1.21564	0.000174354	-0.452749	0.65446	-0.475863	0.402433	-0.222485	0.746864	-0.0929078	0.981392	0.489013	0.326368
SSA01_DN228_c0_g1_i1	-0.0269113	0.947276	-0.88262	0.00061926	-0.934369	1.01e-08	-0.318401	0.56115	-0.241123	0.653138	-0.188505	0.663046	-0.345046	0.149822	0.100382	0.87426
SSA01_DN22951_c0_g1_i1	0.28681	0.725272	0.156452	0.738199	0.319577	0.63692	0.890047	0.000141728	0.461269	0.231312	0.720523	0.0260213	0.475737	0.30718	0.423114	0.473112
SSA01_DN22955_c0_g1_i1	0.0344322	0.949814	-0.241616	0.636557	0.523694	0.0760502	1.2398	3.58e-12	1.14996	2.13e-10	1.00415	6.37e-07	1.04614	1.97e-08	0.564605	0.219496
SSA01_DN229_c0_g1_i1	0.119947	0.740073	-0.0190488	0.941402	-0.326584	0.122324	-0.415529	0.0168925	-0.322351	0.320271	-0.286004	0.355383	-0.496068	0.000150709	-0.438067	0.1951
SSA01_DN23021_c0_g1_i1	-0.188245	0.727398	-0.39761	0.474933	-0.669654	0.000747338	-0.382764	0.256603	-0.336141	0.210416	-0.402816	0.184704	-0.362277	0.279488	0.00173314	0.998068
SSA01_DN23026_c0_g1_i1	0.133585	0.829314	-1.29633	0.000173126	-0.759888	0.0159319	-0.155442	0.923147	-0.570554	0.364651	-0.435738	0.392642	-0.508397	0.198739	0.106384	0.856347
SSA01_DN23031_c0_g1_i1	1.15599	0.000365715	0.410066	0.575999	1.01985	1.32e-05	1.10377	8.44e-06	1.17074	2.25e-07	0.974344	0.000115775	0.65507	0.0123982	0.695467	0.00988442
SSA01_DN23034_c0_g1_i1	0.0394225	0.949431	0.242314	0.701807	0.766229	0.00169724	0.608886	0.0470819	0.379834	0.614746	0.77698	0.0452198	1.29449	1.58e-12	0.848153	0.0074372
SSA01_DN23052_c0_g1_i1	-0.0246871	0.935628	-0.0380847	0.858687	0.346792	0.00894154	0.268848	0.160223	0.200472	0.580437	0.311891	0.212189	0.465335	0.000907291	0.162368	0.551706
SSA01_DN23131_c0_g1_i1	-0.31407	0.723608	-0.19045	0.598052	-0.0706658	0.999976	0.1438	0.925561	0.54473	4.25e-05	0.500314	0.0155771	0.387445	0.29981	0.401147	0.144092
SSA01_DN23177_c0_g1_i1	0.00150754	0.996724	0.293682	0.458689	0.610036	1.43e-05	0.209841	0.63908	0.327309	0.193432	0.321598	0.102894	0.186062	0.631375	0.0440147	0.927389
SSA01_DN23195_c0_g1_i1	0.121679	0.782567	0.28825	0.524095	0.0559134	0.999976	0.353856	0.372237	0.816134	1.22e-05	0.664906	0.00026113	0.4626	0.0758282	0.703194	0.00708569
SSA01_DN23208_c0_g1_i1	0.322928	0.725272	0.482393	0.305534	0.403353	0.433687	0.444844	0.264982	0.782852	0.0015679	0.808857	0.000603144	0.567499	0.0366894	0.753223	0.00456637
SSA01_DN23212_c0_g1_i1	-0.253896	0.725272	-0.196154	0.557309	-0.690766	0.000360965	-0.557514	0.00429181	-0.884921	6.17e-10	-0.623035	0.00878961	-0.483967	0.010215	-0.691736	4.06e-05
SSA01_DN23249_c0_g1_i1	-0.112403	0.802833	-0.215609	0.560737	-0.541898	0.0230897	-0.664705	0.00211521	-0.647576	0.000537708	-0.701648	3.64e-05	-0.506949	0.0115395	-0.485734	0.0473042
SSA01_DN23251_c0_g1_i1	-0.144479	0.741659	-0.207131	0.564712	-0.48737	0.0024089	-0.884636	7.86e-06	-0.961332	2.38e-06	-0.973054	7.17e-07	-1.17474	7.76e-17	-1.09342	0.000515607
SSA01_DN23308_c0_g1_i1	0.216466	0.731229	0.0453876	0.917743	-0.716929	0.0569722	-1.06165	6.62e-05	-0.899201	0.0181381	-0.913753	0.00845903	-1.05846	0.000658424	-0.829655	0.0813957
SSA01_DN23321_c0_g1_i1	-0.220915	0.725272	-0.280552	0.366734	-0.291696	0.185458	-0.462382	0.00873865	-0.634821	5.5e-05	-0.624573	0.00027046	-0.522213	0.000533208	-0.580076	0.00292003
SSA01_DN23378_c0_g1_i1	0.215038	0.787573	1.09773	0.0278884	1.53704	1.39e-07	1.45603	4.63e-06	1.6301	1.41e-06	1.37614	0.000100633	1.44197	6.77e-06	1.63631	1.39e-06
SSA01_DN23389_c0_g1_i1	0.292691	0.725272	-0.104367	0.843011	0.849968	0.000899261	0.81131	0.00025436	0.542536	0.170081	0.770616	0.00058212	0.789473	1.05e-05	0.187112	0.623371
SSA01_DN233_c0_g1_i1	0.00325966	0.993897	-0.767549	0.000469441	-0.641566	0.00433356	-0.112073	0.926809	-0.0905254	0.840776	-0.0433541	0.931257	0.00251353	0.999199	0.119917	0.763506
SSA01_DN23400_c0_g1_i1	0.436267	0.725272	0.699729	0.387602	0.610872	0.210683	1.05699	0.00223675	0.994574	0.00930056	1.00303	0.0162873	1.30504	1.34e-05	0.772621	0.164619
SSA01_DN23404_c0_g1_i1	0.818578	0.0875623	0.58458	0.172302	1.01812	0.000479485	1.13604	7.13e-05	2.20931	7.53e-34	1.89742	4.98e-10	1.85223	1.24e-11	2.4081	6.72e-26
SSA01_DN23435_c0_g1_i1	-0.218033	0.728295	0.444624	0.364715	0.259154	0.796074	0.555196	0.0507713	0.796037	0.000312639	0.641358	0.00955644	0.419058	0.183252	0.436165	0.175108
SSA01_DN23501_c0_g1_i1	-0.164354	0.739847	-0.359079	0.332712	-0.403337	0.146106	-0.474708	0.125547	-0.952873	3.14e-07	-0.856808	1.08e-05	-0.749298	0.0011715	-0.78206	6.16e-05
SSA01_DN23544_c0_g1_i1	0.171859	0.73786	0.232739	0.569261	0.356663	0.234145	0.536901	0.0209845	0.692037	0.000969651	0.610244	0.0100652	0.498463	0.0432083	0.228063	0.597422
SSA01_DN23557_c0_g1_i1	-0.429421	0.725272	-0.036075	0.937015	0.405626	0.251922	0.485267	0.101605	0.625689	0.000728733	0.75652	0.00021438	0.86532	1.02e-05	0.810518	0.0320072
SSA01_DN23561_c0_g1_i1	-0.091971	0.831625	0.352105	0.500948	0.423706	0.0358982	0.462883	0.0461487	0.525146	0.00155958	0.40491	0.0370525	0.613504	0.00073273	0.417399	0.095801
SSA01_DN23596_c0_g1_i1	-0.163464	0.727962	-0.614985	0.00167466	-0.507662	0.158083	-0.733282	2.26e-05	-0.810409	3.3e-08	-0.645968	0.000253459	-0.466528	0.00622819	-0.650428	0.0011211
SSA01_DN23613_c0_g1_i1	-0.333067	0.725272	-0.920684	0.0481693	-0.473738	0.406874	-0.228245	0.893427	-1.15145	0.000879994	-1.01631	0.00281104	-0.736569	0.0772452	-1.06323	0.0241247
SSA01_DN23666_c0_g1_i1	-0.218997	0.725272	-0.163395	0.711219	-0.60019	0.050709	-0.549121	0.208158	-0.991937	1.89e-06	-0.748573	0.00192035	-0.700761	0.000237629	-0.48826	0.122769
SSA01_DN23671_c0_g1_i1	-0.214213	0.741206	-0.357563	0.550655	-0.734648	0.00787872	-0.787893	0.011183	-0.894596	0.0021941	-1.05083	8.05e-05	-1.08227	2.16e-05	-0.989768	0.0124951
SSA01_DN23709_c0_g1_i1	-0.616172	0.495585	-0.0273659	0.960452	-0.151799	0.999976	-0.129021	0.945715	-0.229731	0.716138	-0.554108	0.11013	-0.728829	0.0196618	-1.05302	0.000232173
SSA01_DN2372_c0_g1_i1	-0.055354	0.875479	-0.185425	0.557367	-0.114637	0.999976	-0.524842	0.000405133	-0.635158	5.32e-05	-0.674024	5.6e-07	-0.583289	3.12e-05	-0.724525	2.11e-06
SSA01_DN2373_c0_g2_i1	-0.0254556	0.943162	-0.0220384	0.943623	0.322994	0.150171	0.57188	6.13e-05	0.859023	4.45e-09	0.799374	5.25e-10	0.713799	1.15e-07	0.604526	0.000201004
SSA01_DN23806_c0_g1_i1	0.678032	0.168685	0.46471	0.243338	0.695279	0.00191234	0.696456	0.0056668	0.669147	0.00584018	0.828988	0.0003044	0.751559	0.00155459	1.07662	0.00646183
SSA01_DN23912_c0_g1_i1	-0.435401	0.32549	-0.314161	0.322949	-1.11613	1.1e-09	-1.32547	2.48e-19	-1.42919	1.65e-22	-1.61465	2.72e-26	-1.8504	1.84e-19	-1.61375	2.35e-07
SSA01_DN23938_c0_g1_i1	-0.279701	0.725272	-0.547174	0.118951	-0.813361	0.00288132	-1.36049	1.45e-12	-1.91504	4.54e-40	-1.73895	1.98e-40	-1.37591	1.28e-11	-1.47987	7.31e-09
SSA01_DN23945_c0_g1_i1	0.270976	0.725272	0.384607	0.514781	0.483162	0.00449602	0.624677	6.15e-05	1.03449	3.52e-09	1.13898	4.73e-11	0.924489	0.00353231	1.15052	0.00120506
SSA01_DN24045_c0_g1_i1	-0.032049	0.948935	0.257256	0.582682	0.539792	0.0608826	0.735851	0.000348585	0.563169	0.013535	0.579493	0.00568504	0.590055	0.0275459	0.534157	0.0558283
SSA01_DN24056_c0_g1_i1	0.26936	0.725272	0.130191	0.635341	0.185075	0.950376	0.31439	0.167202	0.586899	6.85e-05	0.526878	0.00175813	0.362678	0.0811803	0.36592	0.256145
SSA01_DN24061_c0_g1_i1	0.201465	0.750589	0.472665	0.538105	0.326858	0.775825	0.476219	0.334671	0.520465	0.191692	0.525742	0.141214	0.582839	0.0522477	0.942022	0.000285587
SSA01_DN24064_c0_g1_i1	0.38743	0.725272	-0.593622	0.198332	-0.559791	0.191199	-0.491615	0.415109	-0.701889	0.0504713	-0.793917	0.0311357	-0.939175	0.000402989	-0.811032	0.0195732
SSA01_DN24073_c0_g1_i1	0.550924	0.725272	-0.274024	0.624237	0.0886952	0.999976	0.683136	0.0649497	1.21765	1.89e-06	1.10572	7.37e-05	0.856924	0.00259578	1.22378	0.00315558
SSA01_DN24080_c0_g1_i1	-0.149514	0.725272	-0.0968771	0.663643	-0.151175	0.735303	-0.270166	0.101202	-0.404957	0.000217775	-0.43411	0.000355205	-0.381808	0.0179163	-0.267442	0.168739
SSA01_DN24095_c0_g1_i1	0.00907305	0.989598	-0.575807	0.480853	-0.332405	0.906596	-1.05727	0.010338	-1.73186	2.82e-06	-1.28525	8.74e-05	-1.4343	1.87e-05	-1.60141	5.15e-05
SSA01_DN24097_c0_g1_i1	0.245566	0.725272	0.788134	2.2e-05	0.860139	1.32e-05	0.852629	8.84e-05	0.504167	0.00988835	0.761804	0.000272895	0.711027	0.00253889	0.639632	0.00159507
SSA01_DN24129_c0_g1_i1	0.398732	0.725272	0.511406	0.129697	0.974935	2.59e-07	0.864166	6.14e-06	0.903203	5.01e-07	0.938005	1.17e-05	0.73115	0.000150709	0.665879	0.00828853
SSA01_DN2412_c0_g1_i2	-0.0507325	0.931635	-0.810689	0.0403458	-0.948328	0.00916969	-1.15445	0.000215902	-1.32132	4.15e-06	-1.40075	3.74e-08	-1.28359	2.94e-07	-1.21303	5.03e-05
SSA01_DN24148_c0_g1_i1	0.0245968	0.954189	-0.409146	0.155463	-0.594118	0.0069501	-0.748871	8.01e-05	-1.12952	5.54e-13	-0.84441	2.63e-06	-0.784022	3.09e-05	-0.8976	8.05e-06
SSA01_DN24157_c0_g1_i1	-0.082463	0.850209	-0.566548	0.0231971	-0.679539	0.00180731	-0.92066	1.03e-05	-1.11205	6.17e-10	-1.06488	3.71e-10	-0.916356	1.73e-07	-0.941678	7.41e-05
SSA01_DN24204_c0_g1_i1	-0.163821	0.729614	-0.0625463	0.838329	-0.268727	0.421962	-0.379351	0.11326	-0.721329	5.18e-06	-0.549801	0.00258742	-0.468315	0.0125251	-0.61735	0.00207449
SSA01_DN24216_c0_g1_i1	-0.156134	0.725272	-0.0236427	0.922183	-0.320338	0.124364	-0.963281	8.31e-10	-1.72123	4.49e-35	-1.61281	1.46e-14	-1.96761	2.21e-42	-1.5883	1.82e-05
SSA01_DN24250_c0_g1_i1	-0.183122	0.725272	-0.203515	0.516091	-0.166092	0.559942	-0.426309	0.00417995	-0.389252	0.000873507	-0.408669	0.0034969	-0.411847	0.00124859	-0.495717	0.0145443
SSA01_DN24273_c0_g1_i1	-0.206059	0.747819	-0.303393	0.578855	-0.481609	0.200679	-0.55016	0.175734	-0.724001	0.0167049	-0.717901	0.0185397	-0.793187	0.00665084	-1.25926	6.07e-05
SSA01_DN24281_c0_g1_i1	-0.187761	0.745177	0.206578	0.606695	-0.0437444	0.999976	0.249856	0.875363	0.751701	0.00312293	0.699027	0.00108117	0.371036	0.23325	0.72522	0.000791913
SSA01_DN24299_c0_g1_i1	0.0131563	0.981364	0.609481	0.0719745	0.74146	0.0002147	0.429947	0.190933	0.322895	0.395995	0.631341	0.0108939	0.491744	0.126915	0.556899	0.0264732
SSA01_DN24330_c0_g1_i1	0.0698515	0.891022	-0.352005	0.480443	-0.595578	0.0736731	-0.629994	0.0455666	-0.77578	0.000584295	-0.635312	0.0170746	-0.465292	0.154835	-0.584647	0.0327268
SSA01_DN24346_c0_g1_i1	-0.073386	0.871608	-0.236245	0.560737	-0.177209	0.912336	-0.633365	0.00791958	-0.531352	0.0191953	-0.49596	0.0322667	-0.657577	0.000859107	-0.657859	0.00425622
SSA01_DN24391_c0_g1_i1	0.172348	0.725272	0.365731	0.133	0.443238	0.00434596	0.366237	0.196249	0.465185	0.0190471	0.530034	4.06e-05	0.408271	0.0621939	0.412993	0.099989
SSA01_DN24396_c0_g1_i1	-0.579095	0.336002	-0.244397	0.577933	-0.406482	0.563863	-0.580914	0.0327644	-1.2618	3.01e-07	-1.33853	2.88e-10	-1.07512	8.52e-07	-0.835962	0.000683916
SSA01_DN24405_c0_g1_i1	-0.135451	0.762704	-0.128984	0.710781	-0.598769	0.0227791	-0.828078	0.0172915	-0.956294	7.58e-05	-0.909549	0.000344205	-0.812823	0.00121394	-0.915378	0.00792618
SSA01_DN24426_c0_g1_i1	0.00568189	0.991014	0.567835	0.0834777	0.538688	0.0646615	0.510965	0.073191	0.275441	0.483842	0.46716	0.08983	0.749319	0.0003053	0.61716	0.058807
SSA01_DN24429_c0_g1_i1	0.385109	0.66071	0.305448	0.412386	0.408058	0.119722	0.431011	0.073191	0.638604	0.000597829	0.617895	0.000292355	0.460334	0.0204533	0.615117	0.00244949
SSA01_DN24448_c0_g1_i1	-0.177689	0.725272	-0.0571494	0.799708	-0.185654	0.586451	-0.290966	0.200984	-0.323238	0.0245094	-0.455579	0.000672045	-0.472322	0.0005912	-0.713292	5.93e-05
SSA01_DN24452_c0_g1_i1	-0.0381389	0.912022	0.149939	0.631593	0.555959	0.00211118	0.59093	0.000694643	0.679062	2.15e-06	0.661048	3.26e-05	0.651138	2.81e-05	0.618058	0.0342709
SSA01_DN2445_c0_g1_i1	0.256081	0.725272	0.432986	0.363685	0.644345	0.00571926	0.878699	0.000404388	0.680498	0.0354817	0.636245	0.0116971	0.318539	0.437806	0.461198	0.151685
SSA01_DN24485_c0_g1_i1	0.249804	0.725289	0.239988	0.607412	0.249381	0.908754	0.574104	0.0693359	0.924758	0.000583754	0.886531	0.000404423	0.668632	0.00825037	0.782143	0.00223126
SSA01_DN2449_c0_g1_i1	-0.308987	0.725272	-1.22583	0.000225432	-1.33011	5.33e-13	-0.993338	4.75e-07	-0.963633	2.86e-07	-1.08819	1.37e-06	-1.18513	3.05e-11	-1.11394	8.56e-07
SSA01_DN24506_c0_g1_i1	-0.270311	0.725272	-0.0576375	0.840166	-0.31721	0.380404	-0.487924	0.197417	-0.603964	0.00158031	-0.857351	1.64e-07	-0.846902	1.72e-05	-0.807251	0.000152559
SSA01_DN24549_c0_g1_i1	-0.144514	0.731725	-0.0783888	0.825242	-0.185909	0.846927	-0.370644	0.599208	-0.53473	0.0246884	-0.698118	5.59e-06	-0.952366	0.00012947	-0.864284	5.86e-07
SSA01_DN24589_c0_g1_i1	0.196445	0.785865	0.358201	0.590044	0.697473	0.0501806	1.02988	0.00055641	1.09216	0.000487731	0.927463	0.0048095	0.887829	0.00394977	1.04558	0.0179129
SSA01_DN24606_c0_g1_i1	0.949099	0.0814829	0.0785979	0.905376	-0.149838	0.999976	0.170099	0.939536	0.287197	0.709467	0.476731	0.370762	0.573459	0.172155	1.37052	1.7e-07
SSA01_DN24615_c0_g1_i1	0.179534	0.725314	0.230661	0.544522	0.210257	0.717809	0.578708	0.017522	0.926208	6.2e-09	0.919169	0.000151736	0.718256	0.0201185	0.951642	0.00147243
SSA01_DN24625_c0_g1_i1	-0.320688	0.725272	0.118665	0.755209	-0.616031	0.0833045	-0.504402	0.27572	-0.723933	0.0117271	-0.892341	0.000363311	-0.424011	0.19203	-0.9356	0.00198568
SSA01_DN24626_c0_g1_i1	0.200077	0.725272	0.184818	0.613466	0.30517	0.30867	0.599771	0.00062702	0.817148	2.82e-06	0.754677	0.00276596	0.714497	2.91e-05	0.749707	0.00620012
SSA01_DN24637_c0_g1_i1	-0.855552	6.79e-09	-0.0459877	0.900653	-0.429815	0.121657	-0.956914	0.00130481	-1.07098	3.01e-07	-1.14331	4.84e-25	-1.05233	7.73e-30	-1.2025	2.21e-08
SSA01_DN2465_c0_g1_i1	0.0940402	0.801993	0.237025	0.529254	0.169816	0.83408	0.396262	0.308961	0.487341	0.000837207	0.443904	0.0466719	0.202222	0.684985	0.408139	0.0276673
SSA01_DN24665_c0_g1_i1	0.493143	0.725272	1.02175	0.0901369	1.28509	6.16e-05	0.751862	0.114517	0.548832	0.418728	0.800866	0.10878	0.334598	0.768676	0.403387	0.56055
SSA01_DN246_c0_g1_i2	0.113136	0.824504	-0.342285	0.487234	0.49912	0.0516904	0.694117	0.00238567	0.764629	4.83e-05	0.70163	0.00218011	0.666012	0.00410473	0.866667	5.28e-05
SSA01_DN24725_c0_g1_i1	-0.146007	0.808545	-0.0172788	0.975425	-1.00454	8.4e-05	-0.543337	0.252283	-0.167636	0.76517	0.0620657	0.935517	0.096984	0.976501	0.406527	0.442662
SSA01_DN24727_c0_g1_i1	0.130077	0.769663	-0.14227	0.733506	-0.426931	0.0593164	-0.480716	0.0369687	-0.335009	0.183134	-0.544323	0.0204144	-0.792767	8.82e-05	-0.629573	0.0963407
SSA01_DN2473_c0_g1_i1	-0.226585	0.725272	0.0219623	0.944014	-0.159575	0.963231	-0.465903	0.0265049	-0.516739	0.00472819	-0.55081	0.00496733	-0.621887	0.00217222	-0.693762	0.000120789
SSA01_DN24749_c0_g1_i1	0.0360311	0.928589	0.0633872	0.854208	0.226405	0.561305	0.318116	0.468432	0.641352	2.16e-05	0.593658	0.00038726	0.53521	0.0231532	0.555194	0.021185
SSA01_DN24774_c0_g1_i1	0.27708	0	0.921161	0.272738	1.40871	2.27e-05	1.41318	0.000154033	1.72546	7.86e-06	1.69965	1.42e-05	1.59837	5.1e-06	1.73648	1.18e-05
SSA01_DN24791_c0_g1_i1	-0.375774	0.725272	-0.0795108	0.85765	-0.857253	0.000311554	-0.794042	0.00074157	-0.750414	0.0265496	-0.590917	0.0393721	-0.545273	0.11413	-0.777135	0.000670663
SSA01_DN24806_c0_g1_i1	0.161595	0.752984	0.591795	0.0828888	0.522982	0.0549577	0.478551	0.214698	0.265653	0.345164	0.496614	0.0505568	0.628788	0.00130537	0.792171	9.62e-05
SSA01_DN2483_c0_g1_i1	-0.0954192	0.813344	-0.0687679	0.817527	0.0283543	0.999976	-0.321753	0.347209	-0.615394	0.00109178	-0.746814	1.01e-05	-1.0199	6.34e-12	-0.873977	0.023727
SSA01_DN24945_c0_g1_i1	-0.0200653	0.974808	0.448448	0.441625	0.491386	0.171043	0.810041	0.0108954	1.02923	3.96e-05	0.920147	0.000338032	0.602763	0.0807295	0.888255	0.00217425
SSA01_DN2497_c0_g1_i1	0.933124	0.00115752	0.491109	0.144575	0.404164	0.433154	0.467901	0.0707657	0.677204	0.0110182	0.876573	0.000546639	0.819993	0.00535361	0.766091	8.27e-05
SSA01_DN24997_c0_g1_i1	0.246897	0	0.0157913	0.984254	0.672062	0.0856669	0.986883	0.00904301	1.31667	0.00279058	1.66079	0.00015378	1.60542	6.95e-06	1.47796	0.00166213
SSA01_DN25004_c0_g1_i1	-0.00805222	0.981607	-0.060521	0.763075	-0.368705	0.365604	-0.489455	0.0590773	-0.500213	0.00336741	-0.481132	0.00030178	-0.477322	0.00297164	-0.470996	0.0772355
SSA01_DN25120_c0_g1_i1	-0.0307999	0.951602	-0.989431	0.000441276	-0.675703	0.0405449	-0.165209	0.893857	-0.00708958	0.990601	-0.139998	0.765449	-0.337588	0.468173	-0.0915874	0.889722
SSA01_DN25123_c0_g1_i1	0.716703	0.10322	0.613087	0.180219	0.409377	0.386395	0.853323	0.000234143	0.807576	0.0034521	0.876136	0.000122367	0.723525	0.000908949	0.739527	0.00443859
SSA01_DN25137_c0_g1_i1	0.123524	0.761352	0.343924	0.516091	0.387064	0.0359442	0.491711	0.0834338	0.859077	1.02e-06	0.938223	1.06e-05	0.997103	3.55e-07	0.980741	0.00119552
SSA01_DN25147_c0_g1_i1	-0.014766	0.972253	-0.126924	0.677075	0.336753	0.562954	0.190826	0.871402	0.473562	0.00792153	0.608046	0.00026088	0.647819	0.000135216	0.622331	0.00143733
SSA01_DN2522_c0_g2_i1	-0.279361	0.725272	-0.1142	0.705966	-0.439908	0.0120797	-0.661176	1.62e-05	-0.955564	2.02e-08	-0.858938	8.18e-05	-0.580008	0.00529833	-0.65185	6.37e-05
SSA01_DN25253_c0_g1_i1	-0.194955	0.725272	0.0217606	0.942671	0.0159866	0.999976	-0.0705589	0.964885	-0.0669483	0.869023	-0.294852	0.427745	-0.664727	3.84e-05	-0.792879	4.14e-07
SSA01_DN25256_c0_g1_i1	-0.044422	0.95447	-0.232533	0.713869	0.391577	0.695248	0.687748	0.195658	0.570796	0.293745	0.773258	0.0559534	1.0174	0.00061531	0.472314	0.40625
SSA01_DN2525_c0_g2_i1	0.467033	0.52713	0.293178	0.545879	0.096017	0.999976	0.356765	0.463526	0.661386	0.00718866	0.794756	4.53e-05	0.77459	0.00254355	0.781099	0.0253601
SSA01_DN25285_c0_g1_i1	-0.410617	0.725272	1.03857	0.0644063	1.14704	0.000395738	0.435467	0.707261	0.0124397	0.99027	0.0967397	0.919151	0.460133	0.580073	-0.391487	0.610357
SSA01_DN25286_c0_g1_i1	-0.0871338	0	0.75369	0.43325	0.344019	0.870994	0.835722	0.087424	0.909785	0.0318966	1.27544	0.000982523	1.45482	1.37e-05	1.33956	0.000285585
SSA01_DN25293_c0_g1_i1	-0.125262	0.746173	-0.0605608	0.811572	-0.129744	0.978597	-0.481822	0.00557795	-0.822939	2.68e-06	-0.83574	8.5e-08	-0.717664	9.09e-05	-0.887263	9.72e-08
SSA01_DN25311_c0_g1_i1	-0.211746	0.727069	-0.214129	0.650192	-1.2603	4.03e-10	-0.777921	0.0237417	-0.875166	0.00191874	-0.4592	0.172489	-0.236762	0.848733	-0.246133	0.655694
SSA01_DN25323_c0_g1_i1	0.219437	0.725272	0.394477	0.282473	0.619857	0.00247215	0.677947	0.0475987	1.37297	9.48e-26	1.14659	2.52e-11	0.926742	4.96e-08	1.01672	2.62e-07
SSA01_DN25348_c0_g1_i1	0.269966	0.725272	0.107077	0.804591	0.245813	0.887575	0.479811	0.194243	0.87363	0.00034484	0.698495	0.0108487	0.434694	0.215343	0.37056	0.361757
SSA01_DN25370_c0_g1_i1	0.0949069	0.770768	0.0949007	0.699896	-0.434171	0.314441	-0.659481	0.0390986	-0.688761	0.0205969	-0.80449	0.00950544	-0.858468	1.11e-05	-0.621506	0.0768536
SSA01_DN2540_c0_g1_i1	-0.0785663	0.859434	-0.226282	0.578436	-0.224796	0.756473	-0.441437	0.181184	-1.03962	3.52e-08	-0.90576	0.00113698	-0.716157	0.0387599	-0.953927	0.0270312
SSA01_DN25443_c0_g1_i1	0.0353045	0.948237	-0.374528	0.424121	-0.705758	0.00295662	-0.703108	0.00328688	-0.8839	0.000312276	-0.903846	6.28e-05	-0.700849	0.000780834	-0.746643	0.0163524
SSA01_DN2546_c0_g1_i1	0.557095	0.62662	-0.0247658	0.967035	0.972522	2.28e-05	0.694623	0.0244168	1.01337	4.19e-05	1.06357	0.000272895	1.10021	2.9e-05	1.10863	2.52e-05
SSA01_DN25488_c0_g1_i1	-0.831188	0.190935	-0.607043	0.320873	-0.114683	0.999976	-0.628498	0.122688	-1.05637	0.000340865	-0.894879	0.00958631	-0.656663	0.0631814	-0.99343	0.000603979
SSA01_DN25513_c0_g1_i1	0.0809443	0.870213	0.11535	0.683281	0.240364	0.675431	0.10697	0.925561	0.447517	0.0337851	0.39694	0.0768507	0.654763	1.72e-05	0.630335	0.00172534
SSA01_DN255_c0_g2_i1	-0.699136	0.725272	-1.64664	0.000341038	-1.29795	0.000193291	-0.876267	0.0508892	-0.754766	0.122217	-1.26542	0.00272535	-0.547026	0.438266	-1.54966	0.000100975
SSA01_DN25605_c0_g1_i1	-0.142454	0.741002	-0.202566	0.557367	-0.295699	0.290605	-0.537279	0.0095406	-0.797222	6.36e-07	-0.67568	0.00106864	-0.556296	0.0025723	-0.481902	0.0442365
SSA01_DN25624_c0_g1_i1	-0.329396	0.725272	-0.112371	0.773834	-0.193581	0.941252	-0.650688	0.0613282	-0.729039	0.00173725	-0.74005	0.00801642	-0.672998	0.00642332	-0.812363	0.000702452
SSA01_DN25635_c0_g1_i1	0.164064	0.727962	0.158258	0.617574	0.280284	0.374532	0.205778	0.649756	0.51959	0.000989942	0.508977	0.00247522	0.518107	0.0567209	0.599433	0.0009449
SSA01_DN25637_c0_g1_i1	0.196805	0.734009	0.303065	0.545715	0.440737	0.167	0.500544	0.102533	0.856114	0.000136831	0.768719	0.000646239	0.564572	0.0258328	0.701185	0.00861234
SSA01_DN25649_c0_g1_i1	0.0416108	0.922037	-0.194085	0.580315	-0.982671	8.26e-07	-0.477915	0.0655881	-0.16734	0.657638	-0.394618	0.272142	-0.455894	0.107624	-0.0941383	0.813775
SSA01_DN25679_c0_g1_i1	-0.427497	0.336002	-0.499137	0.0258721	-0.842156	2.32e-10	-0.657343	0.000139999	-0.382597	0.181465	-0.334975	0.0613258	-0.379148	0.0644785	-0.180348	0.644087
SSA01_DN25687_c0_g1_i1	-0.0339695	0.94445	0.353219	0.490934	0.645452	0.000634068	0.464854	0.11953	0.477224	0.133964	0.614856	0.00138091	0.568026	0.01003	0.583094	0.0985758
SSA01_DN25733_c0_g1_i1	0.160372	0.730117	0.350222	0.271995	0.740307	2.99e-07	0.424411	0.106385	0.186389	0.543721	0.30794	0.271149	0.545392	0.023763	0.369745	0.303602
SSA01_DN25740_c0_g1_i1	0.246345	0.74519	0.516753	0.456971	0.688216	0.0536999	0.749248	0.0391385	0.725542	0.0535485	1.07422	0.000513473	1.15499	7.46e-05	1.41973	9.07e-05
SSA01_DN25799_c0_g1_i1	-0.379219	0.725272	-0.158624	0.648998	-0.584268	0.0196045	-0.894737	2.03e-05	-1.1567	2.9e-09	-1.16264	4.49e-09	-1.19189	2.82e-12	-1.39446	4.34e-10
SSA01_DN2579_c0_g2_i1	-0.162126	0.725272	-0.128891	0.622279	-0.141829	0.7907	-0.375864	0.0118114	-0.409851	0.00298573	-0.504513	0.00017177	-0.357165	0.022334	-0.317444	0.204704
SSA01_DN25972_c0_g1_i1	0.152497	0.725272	0.0664888	0.790373	0.164802	0.727557	0.27988	0.643583	0.561416	1.87e-05	0.592867	0.000383868	0.382199	0.248485	0.528178	0.111489
SSA01_DN2598_c0_g2_i1	0.0765566	0.876296	-0.102237	0.821516	-0.703944	0.000861737	-0.405055	0.237048	-0.204403	0.692588	-0.195982	0.65621	-0.38048	0.360677	-0.353125	0.427258
SSA01_DN25993_c0_g1_i1	-0.376564	0.725272	-0.203411	0.600169	-0.665126	0.000115226	-0.689378	0.000397184	-0.996103	2.5e-08	-0.902267	3.96e-06	-0.832934	2.16e-05	-0.949102	1.24e-06
SSA01_DN2599_c0_g1_i1	0.520144	0.725272	-0.163684	0.790256	0.190019	0.999976	0.381621	0.709694	0.260484	0.715898	0.577297	0.252588	1.22266	6.42e-06	1.86028	3.83e-09
SSA01_DN26014_c0_g1_i1	0.122795	0	0.153016	0.833751	0.305364	0.949168	0.388023	0.791614	1.20574	0.00483364	0.848429	0.127612	1.26843	0.000271211	1.45557	0.00104271
SSA01_DN26032_c0_g1_i1	0.00788937	0.983036	-0.157542	0.617405	0.160672	0.851792	0.311638	0.346407	0.340486	0.224158	0.552039	8.93e-05	0.646275	1.83e-05	0.759788	0.0126354
SSA01_DN26054_c0_g1_i1	-0.0454327	0.913687	0.00515604	0.987797	-0.226713	0.750389	-0.476841	0.0485389	-0.576625	0.0448625	-0.763156	0.00244491	-0.858367	1.07e-05	-0.62164	0.00873268
SSA01_DN2608_c0_g1_i1	0.0949561	0.873809	-0.131897	0.78841	-0.0858018	0.999976	-0.515149	0.369661	-1.21454	8.64e-06	-0.685958	0.0545363	-0.415784	0.547591	-1.02131	0.00448298
SSA01_DN26105_c0_g1_i1	0.39065	0.667918	0.548643	0.0364153	0.11433	0.999976	0.393504	0.327514	0.565796	0.00472819	0.610406	0.00198065	0.720366	1.2e-05	0.812587	0.00281161
SSA01_DN26123_c0_g1_i1	-0.140447	0.790379	-0.298172	0.552807	-0.254807	0.745956	-0.537528	0.103731	-0.801516	0.000543176	-0.713582	0.00386834	-0.540928	0.0453334	-0.584291	0.035174
SSA01_DN26168_c0_g1_i1	0.0781424	0.839298	-0.105966	0.754091	-0.675351	0.000311033	-0.834948	3.78e-08	-0.546098	0.00637637	-0.600417	0.000624592	-0.646308	0.00827681	-0.45471	0.164763
SSA01_DN26184_c0_g1_i1	0.251276	0.725272	0.144379	0.706735	0.200874	0.875739	0.383598	0.668298	0.869883	9.6e-06	0.738202	0.0225945	0.471429	0.288685	0.782444	0.00400731
SSA01_DN2623_c0_g1_i1	-0.460142	0.725272	-0.160009	0.796178	-0.301255	0.91482	-0.877315	0.0466528	-1.12735	0.0186143	-1.37482	0.000169555	-0.766314	0.120324	-1.04218	0.0163696
SSA01_DN26257_c0_g1_i1	0.329222	0	0.90419	0.337697	1.56832	1.85e-06	1.10763	0.00785381	0.552852	0.457389	1.21592	0.0151473	1.26322	0.00099483	1.0119	0.0647232
SSA01_DN26273_c0_g1_i1	0.347599	0.729602	0.334524	0.673755	0.917811	0.0191096	1.31108	0.000245777	1.49205	0.000199768	1.22223	0.00760281	0.901375	0.0457449	0.983995	0.0693232
SSA01_DN26340_c0_g2_i1	0.461167	0.725272	1.17604	0.0230085	0.870261	0.0393742	0.944595	0.0390858	0.755325	0.23277	1.33418	0.0013411	1.8535	4.17e-11	0.466732	0.49811
SSA01_DN26368_c0_g1_i1	0.444894	0.61653	0.500554	0.418085	0.67512	0.000725008	0.582763	0.0138742	0.279858	0.440448	0.150179	0.7213	0.425461	0.0801287	0.263221	0.450275
SSA01_DN26369_c0_g1_i1	-0.169229	0.75185	0.128586	0.733952	-0.10535	0.999976	-0.208788	0.880643	-0.733069	0.00561647	-0.752842	0.00723582	-0.883568	0.00053151	-0.66118	0.0718798
SSA01_DN2637_c0_g2_i1	0.244865	0.725272	-0.702117	0.0908062	-1.08083	8.94e-07	-0.471505	0.271085	-0.755979	0.0353968	-0.443239	0.458489	-0.771772	0.0279738	-0.759513	0.0334655
SSA01_DN26385_c0_g1_i1	-0.0646901	0.877935	0.473887	0.21268	0.626289	0.000445942	0.618788	0.00127655	0.563307	0.0136718	0.673824	2.79e-05	0.488735	0.079562	0.513211	0.123439
SSA01_DN26401_c0_g1_i1	-0.26573	0.725272	-0.246569	0.465578	-0.40512	0.0288716	-0.593779	7.95e-05	-0.665527	3.9e-07	-0.529268	0.0032009	-0.327396	0.279341	-0.38573	0.102128
SSA01_DN26419_c0_g1_i1	-0.139105	0.747278	-0.00393636	0.989235	-0.165416	0.802334	-0.399264	0.142419	-0.418513	0.0324877	-0.49407	0.00179189	-0.551108	0.00056752	-0.504098	0.00610841
SSA01_DN26423_c0_g1_i1	-0.232538	0	1.4619	0.0119751	0.929239	0.019634	1.35968	0.000400936	1.51007	0.000487731	1.10215	0.0357179	1.38323	0.000214411	0.733537	0.261521
SSA01_DN26427_c0_g1_i1	-0.149647	0.725272	0.0149179	0.948402	-0.0552073	0.999976	-0.199645	0.292249	-0.268359	0.132168	-0.316473	0.0830469	-0.373786	0.00035357	-0.408818	0.0307083
SSA01_DN26471_c0_g1_i1	0.170386	0.765016	0.106765	0.78565	0.255638	0.787962	0.330591	0.668298	0.911973	0.000125803	0.717611	0.0190318	0.288315	0.704478	0.586509	0.0658523
SSA01_DN26555_c0_g1_i1	-0.387803	0.725272	-0.932487	0.271617	-0.924284	0.0231497	-0.691713	0.256103	-1.52549	0.000616667	-1.53002	0.000614732	-0.845707	0.0787097	-1.20933	0.0160358
SSA01_DN26587_c0_g1_i1	-0.491772	0.569006	0.200678	0.649817	-0.581971	0.0353248	-0.886212	0.000725906	-1.0218	0.000208005	-0.897372	0.00708102	-1.03714	0.000130502	-1.04173	0.00400731
SSA01_DN26627_c0_g1_i1	0.320358	0.725272	-0.034123	0.912262	0.0974076	0.999976	-0.510149	0.0319859	-1.50658	6.29e-17	-1.49433	3.69e-11	-1.45975	3.4e-17	-1.57617	5.15e-08
SSA01_DN2666_c0_g1_i1	-0.316725	0.725272	-0.126459	0.737283	-0.201102	0.828593	-0.328192	0.310682	-0.604793	0.0015679	-0.643886	0.000984346	-0.622915	0.000522438	-0.675976	0.00091201
SSA01_DN2667_c0_g1_i1	-0.358114	0.725272	-0.571326	0.0822446	-0.500928	0.0554454	-0.736286	0.0156433	-0.819431	0.00261385	-0.825379	0.00195007	-0.669884	0.00365758	-0.812788	0.000512121
SSA01_DN26725_c0_g1_i1	-0.0985748	0	-0.252402	0.740778	0.308059	0.929556	0.423167	0.728441	0.251909	0	0.45387	0.586099	1.33535	0.000333352	0.767742	0
SSA01_DN26755_c0_g1_i1	-0.424497	0.725272	-1.5934	3.53e-07	-1.65032	1.37e-08	-1.2867	0.000417627	-1.41967	9.4e-07	-1.91274	1.29e-12	-0.96394	0.00130085	-0.65368	0.0917657
SSA01_DN26775_c0_g1_i1	0.014305	0.976235	0.224252	0.61067	0.00632396	0.999976	0.354228	0.378741	0.59549	0.00158311	0.797675	9.03e-06	0.75183	7.26e-05	0.674887	0.00899812
SSA01_DN26782_c0_g1_i1	0.0677172	0.856175	0.525979	0.0189531	0.525529	0.000678435	0.689279	2.03e-05	0.526755	0.00920749	0.501802	0.00583111	0.562534	0.000516037	0.345449	0.337004
SSA01_DN26787_c0_g1_i1	-0.0973164	0.82457	-0.46371	0.459417	-0.488547	0.129341	-0.317178	0.56115	-0.680043	0.000906975	-0.551324	0.0706792	-0.527315	0.0547355	-0.434288	0.157094
SSA01_DN26795_c0_g1_i1	-0.533011	0.725272	-0.450566	0.575317	-0.116015	0.999976	-0.131627	0.953889	-0.46458	0.58582	-0.739816	0.179522	-1.19682	0.00139707	-1.39331	0.000954399
SSA01_DN26831_c0_g1_i1	0.0931029	0	0.551737	0.572655	1.19309	0.000566969	0.84047	0.0688988	1.34101	0.00410769	1.27283	0.00945192	0.970417	0.0216471	1.1247	0.0305359
SSA01_DN26834_c0_g1_i1	-0.21676	0.746013	-0.615612	0.29976	-0.809785	0.0380354	-0.721053	0.0568566	-1.01155	0.000468272	-0.947352	0.00775677	-1.03221	0.0046664	-0.840229	0.135
SSA01_DN26840_c0_g1_i1	0.207997	0.72591	0.277422	0.542796	0.242991	0.788928	0.292746	0.636373	0.737169	0.00140909	0.700909	0.000350164	0.558241	0.0117762	0.733955	0.0123406
SSA01_DN26844_c0_g1_i1	-0.390501	0.725272	-0.254162	0.625717	-0.144953	0.999976	-0.854612	6.94e-05	-0.414454	0.133964	-0.328972	0.357151	-0.313756	0.744451	-0.0782738	0.875745
SSA01_DN26924_c0_g1_i1	0.450116	0.725272	0.763092	0.288236	0.658312	0.144401	0.378006	0.799918	1.12204	0.00337742	1.26865	6.71e-06	1.27724	2.41e-05	1.73817	5.08e-11
SSA01_DN26987_c0_g1_i1	0.198015	0.805522	-0.673925	0.445685	-1.08857	0.00315559	-0.671436	0.24752	-0.460593	0.581881	-1.42477	0.000537504	-0.851803	0.0710226	-0.623754	0.340587
SSA01_DN27002_c0_g1_i1	-0.270927	0.725272	0.334482	0.474162	0.487706	0.101762	0.496458	0.200417	0.680189	0.00409974	0.664941	0.00461067	0.759636	0.000202551	0.818572	0.026842
SSA01_DN27027_c0_g1_i1	0.162104	0.727962	-0.786296	1.31e-05	-1.0976	9.49e-05	-1.18509	1.18e-09	-1.27237	3.7e-10	-1.2609	8.26e-13	-1.26856	1.19e-15	-1.01561	7.85e-07
SSA01_DN27062_c0_g1_i1	0.343814	0.725272	0.206481	0.734989	1.2287	8.49e-08	1.44671	1.17e-08	1.62559	1.95e-12	1.34108	5.37e-07	1.15215	4.38e-05	1.26959	2.55e-05
SSA01_DN27091_c0_g1_i1	-0.131838	0.837554	-1.1395	0.000639183	-0.874992	0.00291578	-1.05311	0.000169463	-1.15839	9.21e-05	-1.07181	0.000400513	-0.799387	0.00955889	-1.06508	0.000308588
SSA01_DN27125_c0_g1_i1	-0.226308	0.725272	-0.274247	0.578436	-0.383526	0.0811534	-0.415089	0.261442	-0.868115	1.83e-07	-0.637782	0.00512893	-0.293693	0.674166	-0.336575	0.457884
SSA01_DN27183_c0_g1_i1	-0.0370089	0.933223	0.0434438	0.905554	0.308815	0.284127	0.522564	0.015205	0.389608	0.163774	0.537643	0.00937541	0.656317	0.000104091	0.407445	0.0729469
SSA01_DN27201_c0_g1_i1	0.870869	0.468322	0.320908	0.66692	0.152993	0.999976	0.587247	0.38035	1.0827	0.0219223	1.1155	0.00882549	0.838428	0.0408917	1.67189	4.63e-05
SSA01_DN27231_c0_g1_i1	-0.371177	0.725272	-0.205229	0.617361	-0.435609	0.0423829	-0.83248	5.06e-06	-1.15638	1.41e-08	-1.11281	3.41e-08	-1.03517	1.17e-08	-1.18125	2.5e-09
SSA01_DN27234_c0_g1_i1	0.324428	0.725272	0.315824	0.567449	0.612901	0.00634434	0.490842	0.180491	0.721021	0.00665446	0.880324	9.93e-06	0.680353	0.00259578	0.770488	0.000868335
SSA01_DN27241_c0_g1_i1	-0.099109	0.789873	-0.163391	0.629177	-0.461551	0.00466714	-0.622485	0.00055641	-0.332515	0.403998	-0.292122	0.356546	-0.401712	0.0491133	-0.413787	0.140384
SSA01_DN27281_c0_g1_i1	-0.225428	0.725272	-0.00827018	0.974483	0.0226925	0.999976	-0.283474	0.530441	-0.473743	0.00149741	-0.506682	0.000750938	-0.479261	0.00472626	-0.520678	0.00489709
SSA01_DN27369_c0_g1_i1	-0.0385738	0.906332	-0.0850513	0.66736	-0.169647	0.78991	-0.363045	0.00428938	-0.437898	0.00109178	-0.463511	5.94e-05	-0.411479	0.00213427	-0.397121	0.0679337
SSA01_DN27414_c0_g1_i1	-0.254164	0.738126	0.0184792	0.972922	0.328683	0.770908	0.827998	0.0369687	0.976047	0.0197658	1.15273	0.000361537	0.925888	0.00378258	0.845093	0.0761331
SSA01_DN27454_c0_g1_i1	0.0336202	0.939782	-0.706804	0.00173466	-0.762607	2.84e-05	-0.970605	5.75e-08	-1.26916	2.63e-11	-0.858471	2.01e-05	-0.759426	0.000208393	-0.9331	1.82e-05
SSA01_DN27546_c0_g1_i1	0.493867	0	-0.317588	0.677457	0.131395	0.999976	0.66502	0.260144	1.53353	0.000335742	1.19509	0.0145067	1.07699	0.0107675	1.30504	0.00809654
SSA01_DN27590_c0_g1_i1	0.398144	0.718761	-0.516465	0.485811	-0.772334	0.0501806	-0.6904	0.141129	-0.558498	0.158607	-0.760292	0.000473801	-0.583939	0.231489	-0.40265	0.341661
SSA01_DN27594_c0_g1_i1	0.108503	0.848152	0.269691	0.604183	0.219693	0.941653	0.54878	0.116317	1.03452	2.84e-05	0.945684	0.000146239	0.599676	0.0380329	0.727582	0.0150242
SSA01_DN27624_c0_g1_i1	-0.442417	0.725272	0.0581551	0.87923	-0.486752	0.274944	-0.818478	0.00895584	-1.33296	1.61e-07	-1.23813	8.64e-06	-0.914816	0.00178071	-0.717553	0.0113868
SSA01_DN2769_c0_g2_i1	-0.2502	0.725272	-0.0550857	0.888794	-0.295858	0.445728	-0.486422	0.114232	-0.611027	0.0232447	-0.698294	0.00383865	-0.655627	0.0228075	-0.931864	1.97e-06
SSA01_DN27711_c0_g1_i1	-0.136342	0.862463	0.358329	0.616003	0.562408	0.323451	0.869531	0.025748	1.09653	0.00910811	1.19347	0.000498294	1.05936	0.00290538	1.3045	0.00170426
SSA01_DN27763_c0_g1_i1	-0.281008	0.725272	-0.206351	0.675896	-0.496947	0.327519	-0.773251	0.0332585	-1.00826	3.62e-05	-0.998906	1.59e-05	-0.821201	0.0114868	-0.875284	0.000873972
SSA01_DN2778_c0_g2_i1	-0.0414966	0.942771	-0.870517	0.000429325	-1.24394	5.87e-11	-0.668586	0.00297469	-0.448163	0.184852	-0.468291	0.0497883	-0.40983	0.223992	-0.426414	0.1728
SSA01_DN27798_c0_g1_i1	-0.251613	0	0.567603	0.556509	1.18671	0.000591998	0.98665	0.0276151	0.713095	0.204831	0.851454	0.0888252	0.927457	0.0328798	0.852695	0.10501
SSA01_DN27805_c0_g1_i1	0.209053	0.806202	1.01246	0.153345	0.952088	0.0142459	1.33532	0.000231024	1.61837	1.69e-05	1.75337	1.95e-06	1.51032	1.11e-05	1.60811	3.58e-05
SSA01_DN27837_c0_g1_i1	-0.0864431	0.851083	-0.199327	0.642314	-0.146755	0.999976	-0.628843	0.0806178	-0.939309	5.57e-05	-1.11005	1.06e-06	-0.764636	0.00209831	-0.742411	0.00618091
SSA01_DN27871_c0_g1_i1	-0.28837	0.725272	0.0370248	0.947224	-0.280392	0.930882	-0.42606	0.525853	-0.993187	0.000162392	-0.712806	0.0178436	-0.376196	0.352032	-0.0807611	0.896345
SSA01_DN27968_c0_g1_i1	0.495357	0.725272	-0.206756	0.784841	-1.12801	0.00168947	-1.46332	7.14e-05	-0.8394	0.155525	-1.2954	0.00715706	-1.45669	9.09e-05	-1.07045	0.046384
SSA01_DN28039_c0_g1_i1	0.480817	0.724613	0.260075	0.595423	0.575166	0.121027	0.682879	0.0507713	1.00453	0.00190791	0.940228	0.00423548	0.856447	0.00254287	0.94452	0.000177982
SSA01_DN28073_c0_g2_i1	0.734097	0.453014	0.620064	0.290129	0.762603	0.0604619	1.50853	1.16e-06	1.5913	2.35e-08	1.45277	4.03e-07	1.41906	1.02e-07	1.02836	0.0241474
SSA01_DN28084_c0_g1_i1	-0.439641	0.448414	-0.0111952	0.969944	-0.424648	0.090368	-0.421813	0.0342149	-0.505212	0.0246884	-0.64772	0.00377054	-0.68204	0.000110595	-0.442978	0.226613
SSA01_DN2808_c0_g1_i1	0.370421	0.725272	0.523524	0.0488104	0.834838	0.00047493	0.78299	1.16e-06	0.920718	2.3e-08	0.93128	1.8e-10	0.989471	1.5e-10	0.844243	3.33e-05
SSA01_DN280_c0_g1_i1	0.0954862	0.817499	0.04629	0.904001	-0.557993	0.014398	-0.651984	0.0628566	-0.828296	1.09e-05	-0.961949	4.05e-06	-1.04864	1.22e-07	-0.851855	0.000385243
SSA01_DN28108_c0_g1_i1	0.537077	0.725272	0.290262	0.686611	0.632475	0.170784	0.535688	0.408125	1.07045	0.00477525	1.05509	0.0100631	0.789725	0.0648055	1.49511	1.16e-06
SSA01_DN28278_c0_g1_i1	0.364682	0.716058	0.318582	0.52261	0.620007	0.0028317	0.708653	0.000101633	1.21387	1.41e-17	1.23827	3.19e-17	0.984265	1e-10	0.785374	0.00159103
SSA01_DN2832_c0_g1_i1	-0.0256229	0.963928	-0.774979	0.0103174	-0.892219	0.00163831	-0.820353	0.00465009	-0.928978	0.000338238	-0.695935	0.0085717	-0.723366	0.00252698	-0.674802	0.0598345
SSA01_DN28464_c0_g1_i1	-0.134742	0.730117	-0.238714	0.493939	-0.476373	0.0946104	-0.64338	0.00144655	-0.638375	7.91e-05	-0.620521	0.000173128	-0.543824	0.000157047	-0.632675	0.00460442
SSA01_DN2854_c0_g1_i1	0.163301	0.751949	-0.136946	0.718417	0.0866747	0.999976	0.693647	0.00457697	0.931929	7.11e-05	0.873343	0.000167193	0.791912	0.000250724	1.2577	3.55e-09
SSA01_DN285_c0_g1_i1	-0.282304	0.725272	-0.206035	0.649817	-0.144373	0.999976	-0.233682	0.820078	-0.734391	0.00560689	-0.87852	0.000167956	-1.09783	4.46e-07	-1.22085	4.18e-07
SSA01_DN2862_c0_g2_i1	-0.0240196	0.951678	0.111285	0.674672	0.185069	0.836269	0.322559	0.412151	0.612932	0.000205886	0.473382	0.0169119	0.260135	0.379423	0.0888162	0.859525
SSA01_DN28714_c0_g1_i1	-0.281518	0.725272	0.0568267	0.896349	-0.21041	0.967188	-0.654169	0.0745061	-1.13755	6.32e-05	-1.13502	1.56e-05	-1.18996	1.9e-05	-1.00219	0.000681537
SSA01_DN28717_c0_g1_i1	0.0383205	0	0.112076	0.889721	0.410057	0.726025	0.896891	0.0634871	0.779663	0.208547	1.54794	0.000638803	0.744357	0.134541	0.500583	0.518298
SSA01_DN2875_c0_g1_i1	0.598047	0.725272	0.670955	0.441625	0.335322	0.904696	0.807387	0.0890938	1.21706	0.00110894	0.939398	0.0214318	1.16964	0.000520626	1.52083	1.04e-05
SSA01_DN28791_c0_g1_i1	0.38228	0.725272	0.249235	0.633386	0.413097	0.540735	0.503734	0.259403	0.94179	0.00350542	1.044	0.00019537	0.730839	0.0274698	0.936632	0.00139124
SSA01_DN2881_c0_g1_i1	-0.0205626	0.956098	-0.098455	0.709954	-0.32248	0.230913	-0.412195	0.0178774	-0.142088	0.750545	-0.478569	0.013316	-0.757411	0.00130275	-0.758444	1.91e-05
SSA01_DN2898_c0_g1_i2	0.0915526	0.770768	-0.0896129	0.665307	-0.0126304	0.999976	-0.294554	0.12623	-0.412277	0.000360287	-0.325354	0.0146146	-0.250208	0.164629	-0.325782	0.0670084
SSA01_DN2901_c0_g1_i1	-0.128242	0.880373	-0.396201	0.629857	0.73019	0.136972	0.799603	0.132292	0.948873	0.0695736	1.18673	0.0108487	1.37556	0.000182945	1.40602	0.0012638
SSA01_DN29035_c0_g1_i1	0.360514	0	0.777993	0.464454	0.814348	0.0499771	0.697352	0.223457	1.49904	0.000893049	1.5535	0.000619528	1.38713	0.000242937	1.70429	0.000129382
SSA01_DN29066_c0_g1_i1	0.693404	0.725272	0.795973	0.30622	0.616051	0.296055	1.41872	2.17e-05	1.51208	7.98e-05	1.55186	9.69e-06	1.29431	0.000107211	1.70004	6.19e-06
SSA01_DN29093_c0_g1_i1	-0.536608	0.725272	-0.66267	0.332712	-0.545467	0.185784	-1.08624	0.000881461	-1.36781	4.51e-06	-1.07784	0.00106405	-0.821031	0.00771344	-0.754444	0.0670648
SSA01_DN29128_c0_g1_i1	-0.196413	0.757615	-0.0612933	0.893784	-0.25349	0.861804	-0.56985	0.138633	-1.00683	0.000149995	-0.653993	0.0318853	-0.515067	0.294481	-0.790328	0.0064397
SSA01_DN29232_c0_g1_i1	0.308665	0	0.129215	0.870116	0.652921	0.23655	0.772978	0.160116	1.37856	0.000873993	0.952531	0.0605712	0.614588	0.330965	0.887831	0.124036
SSA01_DN29296_c0_g1_i1	-0.188883	0.789757	-0.50665	0.510432	-0.802968	0.0481369	-0.671871	0.159188	-1.24285	0.000366742	-0.79504	0.176653	-0.546688	0.248841	-0.916695	0.014889
SSA01_DN29316_c0_g1_i1	0.625741	0	1.16326	0.0841633	1.2255	0.000456103	1.06173	0.0119473	1.1342	0.0158985	1.50854	0.000353328	1.3316	0.000256083	1.88666	3.03e-07
SSA01_DN29326_c0_g1_i1	-0.362166	0.725272	-0.11986	0.835588	-0.383393	0.792857	-0.80694	0.0694203	-1.29148	0.00196226	-1.28081	0.00217135	-1.31427	0.000211016	-1.58872	8.77e-05
SSA01_DN29352_c0_g1_i1	0.420652	0	0.515623	0.588689	0.8834	0.0322204	1.27498	0.00127068	1.89266	6.21e-06	1.95946	2.75e-06	1.37609	0.00029375	1.90273	8.18e-06
SSA01_DN29389_c0_g1_i1	-0.494009	0.725272	-0.287147	0.698704	-0.181224	0.999976	-0.254844	0.906405	-0.737946	0.239238	-1.07047	0.0221306	-0.931616	0.0275378	-1.52052	0.000205376
SSA01_DN29411_c0_g1_i1	0.958914	0	0.790514	0.448644	1.87652	2.23e-09	1.53315	2.84e-05	1.65261	0.000141026	1.91184	4.53e-06	1.5478	2.52e-05	1.73754	8.01e-05
SSA01_DN294_c0_g1_i1	-0.218394	0.72591	-0.162824	0.696835	-0.429243	0.107643	-0.69698	0.00590541	-0.786694	9.21e-05	-0.841032	2.61e-05	-0.884988	7.43e-05	-0.644573	0.00831498
SSA01_DN29595_c0_g1_i1	0.199741	0	0.11356	0.882293	1.10625	0.00219699	0.941664	0.0372278	0.549935	0.476668	0.534473	0.45456	1.28003	0.000806062	1.24157	0.00481048
SSA01_DN29701_c0_g1_i1	0.348281	0	0.759266	0.428108	1.27795	6.9e-05	0.647315	0.170252	0.19799	0	0.396838	0.587665	0.438095	0.382192	0.541126	0.397915
SSA01_DN2973_c0_g1_i1	-0.0587872	0.901315	-0.891587	0.000293299	-0.903756	8.92e-06	-0.236283	0.816837	0.193976	0.673275	0.285734	0.427595	-0.0145501	0.995092	-0.182928	0.721262
SSA01_DN29803_c0_g1_i1	-0.589326	0.725272	-1.5455	0.000871624	-0.824269	0.0228749	-0.809496	0.113311	-1.32102	6.07e-05	-1.26292	0.000353328	-0.603746	0.1763	-0.952759	0.0174307
SSA01_DN29876_c0_g1_i1	-0.0491857	0.919396	-0.380104	0.405326	-0.167258	0.999966	-0.422509	0.283764	-0.641073	0.00343575	-0.601107	0.00604049	-0.760494	0.000288183	-0.784067	0.00424296
SSA01_DN2988_c0_g1_i1	-0.14476	0.725272	-0.394435	0.14392	-0.689939	0.0297809	-1.24555	1.14e-08	-1.28962	1.29e-07	-1.44184	7.31e-22	-1.50988	1.9e-25	-1.35518	7.58e-12
SSA01_DN29912_c0_g1_i1	0.0257787	0.952159	0.0368759	0.930614	0.387655	0.0918125	0.57003	0.0271789	0.39861	0.314841	0.478959	0.057655	0.584904	0.000415709	0.306664	0.470521
SSA01_DN29950_c0_g1_i1	-0.244585	0.725272	-0.209523	0.635248	-0.161734	0.97226	-0.291234	0.540435	-0.719649	0.00920749	-0.778556	7.51e-05	-0.350027	0.273517	-0.606949	0.0368797
SSA01_DN29952_c0_g1_i1	-0.142343	0.784101	0.488825	0.364536	0.725492	0.00161306	0.166711	0.908776	-0.531481	0.155525	-0.855888	0.00147852	-0.765479	0.00229466	-1.06901	0.000101524
SSA01_DN29968_c0_g1_i1	0.0744772	0.880076	-0.050154	0.902926	0.538905	0.0247562	-0.240456	0.86762	-0.530352	0.124941	-0.547306	0.0362292	-0.670969	0.0120423	-1.38058	1.37e-05
SSA01_DN29971_c0_g1_i1	0.356358	0.725272	0.441801	0.500871	1.07892	7.09e-09	0.978286	4.63e-07	1.07849	1.48e-05	1.15732	1.77e-07	1.10216	4.07e-07	1.0786	0.000541844
SSA01_DN29982_c0_g2_i1	0.353983	0.725272	0.134521	0.784072	0.253466	0.783985	0.785455	0.000634267	0.739006	0.00151336	0.727728	6.78e-05	0.517221	0.0182703	0.537524	0.321097
SSA01_DN29985_c0_g1_i1	0.121445	0.775322	0.144134	0.646024	0.233149	0.808168	0.437157	0.114934	0.600088	0.00303304	0.466979	0.0244674	0.566233	0.000949227	0.716119	0.0207007
SSA01_DN30047_c0_g1_i1	0.109352	0.838775	-1.04357	0.00162835	-0.876205	0.000288785	-0.672091	0.0840493	-0.430517	0.327071	-0.35854	0.586695	-0.619846	0.114302	-0.253726	0.677118
SSA01_DN30096_c0_g1_i1	-0.311028	0.725272	-0.54591	0.178093	-0.862601	0.000355337	-0.648781	0.0320126	-0.669268	0.0441806	-0.317348	0.464896	0.227867	0.800938	0.745149	0.0967756
SSA01_DN30117_c0_g1_i1	0.40581	0.725272	0.806303	0.359072	1.13652	0.00167986	1.08432	0.00924769	1.30694	0.00220961	1.49362	0.000279765	1.31975	0.000327111	1.58057	0
SSA01_DN30150_c0_g1_i1	-0.0107092	0.98392	-0.135524	0.70248	-0.539632	0.109456	-0.774496	0.0149474	-0.490889	0.290591	-0.917091	0.000144578	-0.494017	0.214745	-0.342809	0.491907
SSA01_DN30189_c0_g1_i1	0.00906466	0.985312	-0.266694	0.603955	-0.465432	0.072275	-0.475658	0.115784	-0.711424	0.000619898	-0.730074	0.000207759	-0.490536	0.0774868	-0.760493	0.000893919
SSA01_DN3018_c0_g2_i1	-0.136626	0.778921	-0.29022	0.565611	-0.926582	0.000552926	-0.672614	0.0073449	-0.588969	0.0389896	-0.646196	0.0072148	-0.753543	0.000167513	-0.447388	0.347081
SSA01_DN30190_c0_g1_i1	0.397003	0.725272	0.386328	0.528384	0.420643	0.298282	0.447387	0.328402	0.0923346	0.868843	0.625359	0.0244518	0.944774	2.77e-05	1.04867	0.00647665
SSA01_DN30195_c0_g1_i1	-0.0722433	0.930373	-0.906029	0.200813	-0.876568	0.0354194	-1.02648	0.0191199	-1.56414	5.95e-05	-1.42639	0.000344967	-0.961335	0.0185786	-0.884706	0.111351
SSA01_DN30201_c0_g1_i1	0.713782	0.504048	0.0699799	0.903089	0.170926	0.999976	0.608636	0.202766	0.636374	0.177003	0.619764	0.137264	0.404195	0.479253	1.15743	0.000126868
SSA01_DN30278_c0_g1_i1	0.306499	0.725272	-0.648911	0.119	-0.170203	0.999976	0.199026	0.897058	0.320835	0.43341	0.370969	0.386742	0.614546	0.0184872	1.12337	1.33e-07
SSA01_DN30288_c0_g1_i1	0.562642	0.26327	0.593811	0.0945574	0.734175	3.62e-05	0.533472	0.0251869	0.4247	0.117118	0.502392	0.0438384	0.433503	0.126159	0.594201	0.0473226
SSA01_DN3028_c0_g2_i1	-0.278243	0.725272	-0.754712	0.138817	-0.730399	0.00043343	-0.250523	0.814556	-0.43183	0.119035	-0.336992	0.497617	-0.570321	0.0264898	-0.236523	0.587158
SSA01_DN30302_c0_g1_i2	0.507299	0.470339	-0.588567	0.417329	-1.29782	7.98e-06	-0.533491	0.390937	-0.902542	0.032485	-1.1854	8.13e-08	-1.05486	2.95e-05	-0.308655	0.56893
SSA01_DN30322_c0_g1_i1	-0.00543864	0.991342	-0.366281	0.399107	-0.691507	0.000861737	-0.519237	0.0538907	-0.625359	0.00320467	-0.633897	0.00290545	-0.482441	0.0597847	-0.471163	0.0888276
SSA01_DN30323_c0_g1_i1	0.0442753	0.909213	0.152051	0.625717	0.280182	0.314524	0.392231	0.0463744	0.481045	0.00236987	0.491843	0.00545272	0.584289	0.0006693	0.420865	0.0960417
SSA01_DN30450_c0_g1_i1	-0.102475	0.793059	-0.136712	0.680232	-0.133643	0.954006	0.131047	0.916165	0.566812	0.00099338	0.463643	0.00186345	0.311332	0.315095	0.411794	0.092596
SSA01_DN30451_c0_g1_i1	0.384411	0.725272	0.272258	0.629023	0.587918	0.170784	0.880551	0.0124236	0.769859	0.0369346	1.32092	1.16e-06	1.64282	1.55e-11	2.02982	8.89e-10
SSA01_DN30473_c0_g1_i1	0.273272	0.725272	0.38549	0.522677	0.806693	4.17e-05	0.92729	6.67e-05	1.0192	0.00220512	1.17	1.87e-10	0.92135	9.83e-06	1.29127	2.47e-07
SSA01_DN30496_c0_g2_i1	0.251347	0.725272	0.246151	0.540769	0.405846	0.0672727	0.543696	0.00567083	0.594138	0.00410769	0.582407	0.000747703	0.488832	0.0953343	0.538289	0.0690023
SSA01_DN30510_c0_g1_i1	0.100687	0.772272	0.0118752	0.966411	0.284193	0.194578	0.306313	0.128076	0.480932	0.000612791	0.511964	0.000134971	0.295504	0.126457	0.311441	0.29164
SSA01_DN3051_c0_g1_i1	0.105756	0.832399	0.304793	0.542796	0.467853	0.146106	0.704093	0.0193075	1.00871	8.59e-08	0.921598	0.00017522	0.577429	0.0196618	0.893603	5.97e-05
SSA01_DN30551_c0_g1_i1	0.384575	0.725272	-0.237607	0.619424	0.365391	0.231822	0.745991	7.19e-05	0.485923	0.0705918	0.728534	0.000422646	0.576357	0.00441229	0.594044	0.0740418
SSA01_DN30612_c0_g1_i1	-0.283473	0.725272	-0.217045	0.603412	-0.2772	0.475796	-0.264577	0.731605	-0.899878	5e-05	-1.11274	1.92e-09	-1.25387	1.75e-07	-1.82552	4.63e-11
SSA01_DN30633_c0_g2_i1	0.358253	0.354239	0.302894	0.11675	0.229874	0.405247	0.226511	0.285241	0.388025	0.000847885	0.328583	0.0500979	0.237228	0.214745	0.412719	0.0517281
SSA01_DN30643_c0_g1_i1	-0.143097	0.802378	-0.352123	0.552736	-0.857865	0.000654342	-0.283194	0.727945	-0.353285	0.380762	-0.317891	0.45456	-0.281485	0.695036	0.0363179	0.953508
SSA01_DN30661_c0_g1_i1	0.406395	0.725272	0.488815	0.262424	0.900398	3.18e-06	0.818451	0.00026813	0.819061	0.000856524	1.14633	7.19e-09	1.04469	5.33e-09	0.969085	0.000217245
SSA01_DN30683_c0_g1_i1	0.111771	0.814028	0.176455	0.656716	0.143415	0.999976	0.394964	0.224247	0.721613	0.000276376	0.538589	0.035305	0.367382	0.222959	0.283819	0.557658
SSA01_DN30706_c0_g1_i1	-0.0479919	0.940424	-0.488956	0.481035	-0.736453	0.0871319	-0.654432	0.245679	-0.777371	0.0942852	-1.32971	0.000500375	-1.12666	0.000127713	-0.845504	0.0178027
SSA01_DN30741_c0_g1_i1	-0.381544	0.725272	-0.901362	0.0500981	-1.0411	4.02e-07	-0.644022	0.0145811	-0.590531	0.101485	-0.463952	0.101882	-0.703971	0.000306786	-0.0903101	0.829233
SSA01_DN30742_c0_g1_i1	0.172761	0.734609	-0.127345	0.732748	-0.0920782	0.999976	-0.0027793	0.998393	-0.0959963	0.863813	0.208707	0.545256	0.805657	0.000153374	1.18401	2.16e-06
SSA01_DN30757_c0_g1_i1	-0.210396	0.765993	-1.30537	0.00692752	-1.46708	6.28e-08	-0.999001	0.0014131	-0.890291	0.0185482	-0.887184	0.0265859	-0.733544	0.0646368	-0.77069	0.0350483
SSA01_DN3078_c0_g2_i1	-0.37705	0.725272	-0.297158	0.502554	-0.256856	0.605651	-0.574117	0.0102081	-0.768704	0.000349694	-0.616504	0.00751816	-0.467933	0.0409124	-0.711973	0.00211858
SSA01_DN30791_c0_g1_i1	0.105507	0.808406	0.265829	0.487234	0.332062	0.292285	0.485313	0.0559516	0.609827	0.000276606	0.562558	0.013306	0.423511	0.09752	0.534979	0.0673744
SSA01_DN30806_c0_g1_i1	0.107433	0.784761	0.229523	0.570564	0.588041	0.00240949	0.565051	0.000618326	0.621108	0.000354942	0.375047	0.12721	0.527214	0.00083161	0.469436	0.0504429
SSA01_DN30817_c0_g1_i1	-0.0705743	0.878855	-0.497588	0.137987	-0.826036	2.72e-06	-0.472131	0.05997	-0.498745	0.0147442	-0.398023	0.0826952	-0.297849	0.30678	-0.272297	0.428869
SSA01_DN30830_c0_g1_i1	0.0134103	0.969732	0.0413666	0.855111	0.451399	0.000967698	0.4795	0.00916536	0.662427	9.97e-09	0.61736	0.000583253	0.582697	0.000172806	0.483956	0.00687127
SSA01_DN30843_c0_g1_i1	0.00630581	0.987825	-0.0800033	0.795645	-0.543892	0.00217686	-0.723623	3.05e-05	-0.576962	0.00410394	-0.37814	0.106969	-0.379554	0.260059	-0.119805	0.729996
SSA01_DN30905_c0_g1_i1	0.0487675	0.842343	0.087597	0.652736	0.241371	0.341454	0.159424	0.821295	0.328859	0.000524582	0.299575	0.0224049	0.219877	0.326881	0.127091	0.549753
SSA01_DN30916_c0_g1_i1	-0.118413	0.817949	0.14817	0.652309	0.208831	0.796851	0.50111	0.109878	0.971973	1.67e-08	0.877225	5.53e-06	0.709191	0.00287601	0.639099	0.00756246
SSA01_DN30949_c0_g1_i1	0.747326	0.725272	0.720444	0.480695	0.886363	0.0352263	1.02777	0.0196441	1.31432	0.0030991	1.43469	0.00105524	1.2232	0.00165479	1.51712	0.000348195
SSA01_DN30962_c0_g1_i1	-0.203125	0.746013	-0.5488	0.52261	-0.608538	0.113937	-0.550551	0.181202	-0.724661	0.0259645	-0.59712	0.111553	-1.22791	3.86e-06	-0.540002	0.235835
SSA01_DN30973_c0_g1_i1	0.0733006	0.864831	-0.237321	0.58381	-0.947044	2.6e-05	-0.6748	0.0033891	-0.451409	0.261219	-0.605481	0.0272118	-0.653893	0.00176625	-0.438492	0.209974
SSA01_DN30986_c0_g2_i1	-0.234185	0.734708	-0.234918	0.643288	-0.150747	0.999976	-0.463251	0.330687	-0.932916	0.00111824	-0.926849	0.000958257	-0.812681	0.00561319	-0.927558	0.00500783
SSA01_DN30_c0_g1_i1	0.0608138	0.908161	-0.14831	0.749426	-0.320262	0.788688	-0.543495	0.413463	-0.901491	6.38e-05	-0.626202	0.0150723	-0.381969	0.381488	-0.26347	0.574189
SSA01_DN3101_c0_g2_i1	-0.409024	0.565579	0.0480616	0.869723	-0.555834	0.00471033	-0.339266	0.360106	-1.13201	9.32e-14	-1.06754	6.75e-09	-0.903968	9.83e-06	-0.944025	1.13e-07
SSA01_DN31033_c0_g1_i1	0.508962	0.725272	0.692113	0.124371	0.904563	3.34e-05	0.707311	0.0413829	0.945012	0.00184094	1.06262	6.54e-05	0.785136	0.00146361	0.880345	0.00664819
SSA01_DN31055_c0_g1_i1	-0.576143	0.0422799	-0.0695251	0.754432	-0.270555	0.688182	-0.163623	0.865057	-0.704677	9.04e-07	-0.752097	3.77e-05	-0.711903	5.29e-08	-0.746589	5.47e-07
SSA01_DN31061_c0_g1_i1	-0.120512	0.731229	0.0283346	0.920617	-0.185935	0.378579	-0.220752	0.473361	-0.251995	0.0804767	-0.426274	0.000292359	-0.427857	0.000413116	-0.381614	0.0150501
SSA01_DN31071_c0_g1_i1	-0.250368	0.725272	-0.288496	0.557309	-0.478889	0.0988759	-1.09607	6.42e-07	-1.61048	3.13e-14	-1.61633	1.38e-15	-1.43719	4.01e-14	-1.41202	3.46e-08
SSA01_DN31073_c0_g1_i1	-0.443184	0.725272	-0.287559	0.577609	-0.266319	0.899682	-0.399476	0.464399	-0.764727	0.0259322	-1.14793	9.21e-07	-1.46469	1.15e-09	-1.74294	6.01e-14
SSA01_DN31080_c0_g2_i1	0.147655	0.777462	0.108223	0.777814	0.0623607	0.999976	0.573087	0.0432908	0.844845	4.19e-05	0.774305	0.000595572	0.659192	0.00299245	0.780812	0.0013444
SSA01_DN31087_c0_g1_i1	0.287546	0.725272	-0.0340889	0.940322	0.540302	0.144472	0.582445	0.0758826	0.684006	0.0211601	1.13649	4.17e-08	1.42334	1.69e-15	1.46359	4.17e-10
SSA01_DN31095_c0_g1_i1	-0.173409	0.725272	-0.146658	0.614377	-0.0912094	0.999976	-0.457388	0.0242177	-0.578766	0.000757432	-0.709089	4.1e-06	-0.677616	8.63e-06	-0.633256	0.00446191
SSA01_DN31111_c0_g1_i1	0.423871	0.0986747	0.172439	0.52333	0.0781746	0.999976	0.330277	0.0704247	0.607753	1.53e-07	0.708092	1.58e-08	0.712946	6.95e-05	0.956429	0.000515951
SSA01_DN31135_c0_g1_i1	0.590127	0.725272	-0.636879	0.5267	0.395849	0.747098	0.054182	0.983359	0.49315	0.49718	0.915757	0.0470794	1.55586	4.49e-07	1.14535	0.00629634
SSA01_DN31159_c0_g1_i1	-0.503831	0.725272	-0.326643	0.63676	-0.571029	0.314045	-0.88167	0.0201987	-1.77483	2.96e-07	-1.7209	1.91e-06	-1.1641	0.00103764	-2.14943	9.92e-11
SSA01_DN31186_c0_g1_i1	-0.119958	0.76266	-0.173846	0.654723	-0.00259448	0.999976	-0.254787	0.584104	-0.589253	0.000533294	-0.409803	0.0112329	-0.255586	0.488769	-0.358343	0.163992
SSA01_DN31193_c0_g2_i1	-0.260539	0.725272	-0.80562	0.000858959	-1.18214	3.68e-14	-0.598497	0.00182738	-0.655064	0.0229129	-0.470457	0.0914945	-0.466802	0.0427865	0.101419	0.815013
SSA01_DN311_c0_g1_i1	0.0921108	0.856299	-0.441455	0.37135	-1.01216	0.0026246	-1.06177	0.0117757	-1.2685	0.000505763	-1.44078	9.06e-08	-1.84767	1.02e-15	-1.12618	0.00197614
SSA01_DN31277_c0_g1_i1	-0.245563	0.725272	-0.254182	0.552707	-0.130058	0.999976	-0.423763	0.073191	-0.645014	0.000729573	-0.624521	9.2e-05	-0.498831	0.0127182	-0.593008	0.00314991
SSA01_DN31319_c0_g1_i1	-0.371999	0.725272	-0.237238	0.559932	-0.658374	0.00822217	-1.39805	1.13e-15	-1.53228	3.42e-18	-1.45601	1.91e-17	-1.25257	3.51e-11	-1.06475	4.17e-05
SSA01_DN31376_c0_g1_i1	-0.0926941	0.791886	-0.219691	0.533452	-0.490289	0.00880127	-0.677631	1.95e-05	-0.653907	2.21e-05	-0.675059	1.33e-06	-0.598379	0.000134864	-0.435493	0.0181952
SSA01_DN31402_c0_g1_i1	-0.305294	0.725272	-0.907521	0.0731578	-1.05273	6.52e-08	-0.563511	0.106733	-0.70762	0.00956494	-0.764021	0.000283658	-0.617346	0.0291027	-0.355776	0.477549
SSA01_DN31414_c0_g1_i1	-0.251796	0.725272	-0.225458	0.553609	-0.307348	0.161296	-0.495753	0.0345736	-0.739839	2.16e-05	-0.687528	0.000255394	-0.556675	0.000299669	-0.544642	0.00255925
SSA01_DN31418_c0_g1_i1	-0.00306519	0.995842	0.553521	0.433266	1.00575	8.8e-06	0.641908	0.0709253	0.312446	0.495232	0.364275	0.392199	0.418299	0.228318	0.366209	0.337917
SSA01_DN31420_c0_g1_i1	-0.0910863	0.828169	-1.70144	2.14e-08	-1.23578	6.76e-07	-0.848507	0.00369688	-0.853606	0.000263706	-0.969807	3.2e-09	-1.00089	1.9e-05	-0.48929	0.187735
SSA01_DN31437_c0_g1_i1	0.347104	0.725272	0.854374	0.00188291	1.21787	1.94e-09	0.934812	0.000899407	0.768926	0.00210804	0.882751	0.00615097	0.840214	0.000440258	0.799486	0.0113326
SSA01_DN31445_c0_g1_i1	0.200289	0.732539	0.482813	0.229397	0.226108	0.93088	0.31503	0.779969	0.37705	0.303164	0.326268	0.338786	0.839597	0.000128131	0.443064	0.169393
SSA01_DN31452_c0_g1_i1	0.416777	0.678344	0.195024	0.654487	0.343215	0.532573	0.581871	0.00349175	0.481299	0.0134267	0.593072	0.0172089	0.641718	0.00161319	0.732033	0.000128094
SSA01_DN31490_c0_g1_i1	-0.0590007	0.902271	-0.210667	0.608703	-0.0503846	0.999976	-0.26999	0.683698	-0.787734	0.000184671	-0.730379	0.00431353	-0.656662	0.00161511	-0.714844	0.0532828
SSA01_DN3151_c0_g1_i1	0.441735	0.725272	-0.10955	0.836936	0.274372	0.858433	0.940034	0.000435926	0.984282	0.000254952	0.942854	0.00152258	0.836965	0.00594735	0.694977	0.0890097
SSA01_DN3154_c0_g1_i1	0.430502	0.725272	-0.498633	0.511885	-0.692708	0.0675003	-0.143684	0.941864	-0.153046	0.813964	-0.0783138	0.910431	0.213478	0.827251	0.9587	0.000473502
SSA01_DN31614_c0_g1_i1	-0.22467	0.725272	-0.898365	1.88e-05	-0.866446	5.74e-05	-0.196197	0.788942	-0.255568	0.542303	-0.26966	0.556177	-0.428716	0.185821	-0.145149	0.839148
SSA01_DN31621_c0_g1_i1	-0.18661	0.725272	-0.0932424	0.773708	-0.512086	0.000764341	-0.344321	0.396461	-0.000241297	0.999408	-0.117949	0.679739	-0.318776	0.195707	-0.181493	0.638813
SSA01_DN31629_c1_g1_i1	0.325666	0.725272	-0.0429908	0.9276	-0.18341	0.999976	-0.116598	0.957264	-0.610077	0.10882	-0.767861	0.0341699	-1.05876	5.13e-06	-0.777247	0.00583777
SSA01_DN31637_c0_g1_i1	0.256548	0.725272	0.226391	0.557309	0.07066	0.999976	0.228151	0.671509	0.717979	2.09e-05	0.682225	4.04e-05	0.324842	0.347454	0.437717	0.0555289
SSA01_DN31638_c0_g1_i1	-0.223626	0.725272	-0.247492	0.506048	-0.262052	0.246057	-0.398967	0.122816	-0.5998	0.000566624	-0.603027	3.16e-05	-0.55343	0.000430983	-0.569512	0.00221673
SSA01_DN31641_c0_g1_i1	0.176002	0.763812	-0.0633084	0.894417	0.971447	2.73e-06	0.731964	0.0128446	0.668733	0.0100401	0.803487	0.000947741	0.854404	0.00195983	0.794771	0.0094747
SSA01_DN31701_c0_g1_i1	-0.156953	0.79306	-0.490815	0.381736	-0.795933	0.00163048	-1.0276	3.89e-05	-0.561532	0.0964304	-0.583538	0.0820721	-0.702216	0.0493602	-0.868241	0.00131736
SSA01_DN31753_c0_g1_i1	-0.269273	0.725272	-0.0772458	0.80495	-0.0994469	0.999976	-0.21334	0.549992	-0.531759	0.00036622	-0.506516	0.00239707	-0.508937	0.00492718	-0.780459	0.000316403
SSA01_DN31755_c0_g1_i1	0.427953	0.562045	0.474943	0.247657	0.719738	5.18e-05	0.483058	0.0552383	0.377073	0.0868688	0.473854	0.0438358	0.684056	0.000715821	0.603591	0.00355093
SSA01_DN31804_c0_g2_i1	0.0152942	0.983056	0.428871	0.484918	0.354552	0.63779	0.51487	0.173357	0.920788	0.000174293	0.68864	0.0189701	0.778579	0.0185643	0.913654	0.000910907
SSA01_DN31837_c0_g1_i1	-0.283494	0.729888	-0.434191	0.544111	0.0880744	0.999976	-0.183901	0.926809	-0.673965	0.162426	-0.776642	0.0505568	-0.734041	0.0446846	-1.10816	0.000683916
SSA01_DN31886_c0_g1_i1	0.726106	0	0.593384	0.559546	0.466872	0.577382	0.828928	0.106733	1.51553	0.000583754	1.34513	0.00505845	1.09145	0.00861514	1.23633	0.0139393
SSA01_DN31910_c0_g1_i1	-0.297106	0.725272	-0.530321	0.522235	-0.988141	0.000830916	-0.892472	0.00950542	-1.25946	2.43e-06	-1.00823	0.000324056	-1.05614	6.18e-05	-0.859174	0.00940272
SSA01_DN31936_c0_g1_i1	0.44948	0.722952	0.380611	0.453121	0.605146	0.00788136	0.573006	0.0237678	0.766115	0.00295534	0.965281	8.48e-07	0.840761	5.44e-05	0.79295	0.00593037
SSA01_DN31962_c0_g1_i1	0.0364008	0.951949	0.280514	0.607987	0.357477	0.507984	0.787105	0.00248013	0.859419	0.000804906	0.801749	0.00214301	0.92717	0.000403246	1.08761	6.12e-05
SSA01_DN31965_c0_g1_i1	0.6384	0.640765	0.472508	0.574057	0.673492	0.05413	0.827217	0.0254686	0.570687	0.145147	1.11469	7.38e-05	0.794408	0.0264147	0.792993	0.0535324
SSA01_DN31994_c0_g1_i1	-0.464957	0.725272	-0.0988078	0.809097	-0.138355	0.999976	-0.319074	0.568466	-0.740098	0.00672659	-0.856559	0.000746274	-0.760569	0.00135593	-0.719531	0.00958089
SSA01_DN32050_c0_g1_i1	-0.12535	0.801741	-1.17271	0.000173126	-0.968778	4.69e-05	-0.582736	0.0283248	-0.774889	0.00285759	-0.663848	0.00345391	-0.801707	0.000260935	-0.539616	0.067432
SSA01_DN3211_c0_g1_i1	0.300108	0.72591	-0.050656	0.939833	-0.350023	0.837752	-0.86793	0.0513685	-1.00179	0.0550741	-1.40806	0.000134971	-1.18288	0.00113139	-0.470893	0.44107
SSA01_DN32209_c0_g1_i1	-0.215431	0.725272	-0.448329	0.418085	-0.714628	9.9e-05	-0.33035	0.379084	-0.252296	0.383019	-0.214267	0.482969	-0.12842	0.8725	-0.107367	0.775192
SSA01_DN32210_c0_g1_i1	0.236524	0.725272	0.437261	0.231213	0.411226	0.0218931	0.349552	0.379084	1.1078	7.85e-20	1.23523	4.67e-21	0.965652	2.99e-14	0.853089	0.000165252
SSA01_DN32229_c0_g1_i1	-0.262209	0.725272	-0.594334	0.360644	-0.669053	0.144145	-0.760564	0.15034	-1.68761	8.94e-10	-1.3874	1.16e-05	-0.936166	0.00854381	-1.13458	1.84e-05
SSA01_DN32257_c0_g1_i1	-0.124265	0.783844	0.224507	0.605905	0.349162	0.129293	0.399936	0.30732	0.709417	9.06e-05	0.664537	0.0104721	0.430155	0.201889	0.721986	0.0143856
SSA01_DN32276_c0_g1_i1	-0.0761719	0.833551	-0.0368522	0.865052	-0.307944	0.223115	-0.530483	0.0234446	-0.663095	0.00969099	-0.809713	0.0135029	-0.869998	5e-05	-0.848742	0.00322905
SSA01_DN32293_c0_g1_i1	-0.56499	0.561889	-0.146186	0.741046	-0.16716	0.999976	-0.337379	0.638433	-0.793088	0.0033796	-0.877221	0.00028976	-0.901551	9.29e-05	-1.17732	5.23e-07
SSA01_DN32305_c0_g1_i1	-0.287342	0.725272	-0.112806	0.815697	-0.122488	0.999976	-0.282502	0.818647	-0.385117	0.415737	-0.579745	0.115237	-0.667059	0.0382987	-1.03596	2.15e-05
SSA01_DN3230_c0_g2_i1	-0.112621	0.76089	-0.236539	0.513174	-0.119522	0.999976	0.0929729	0.961437	0.609249	0.000360287	0.403065	0.240683	0.145476	0.959618	0.327475	0.443557
SSA01_DN32335_c0_g1_i1	0.537412	0.725272	0.113273	0.881924	0.347747	0.87882	0.420635	0.738398	0.0423281	0.966826	0.525203	0.450643	0.823057	0.0641727	1.71751	2.17e-06
SSA01_DN32338_c0_g1_i1	0.342974	0.725272	0.22406	0.613025	0.419397	0.101295	0.276774	0.784977	0.652399	0.00146347	0.664274	0.000445114	0.391432	0.117	0.51322	0.0339012
SSA01_DN32371_c0_g1_i1	-0.467569	0.412374	-0.269605	0.587901	-0.17636	0.989623	-0.283126	0.684756	-0.651072	0.0229533	-0.594002	0.0190812	-0.491242	0.0526281	-0.686627	0.000481785
SSA01_DN32373_c0_g1_i1	-0.377686	0.725272	-1.12688	0.000233159	-0.985801	0.000131269	-0.857958	0.00356506	-0.890152	0.00228082	-0.975858	0.000351831	-0.786323	0.00518917	-0.854276	0.00369943
SSA01_DN32403_c0_g1_i1	0.476015	0.718761	0.695819	0.0582799	0.7838	0.000591998	0.874804	9.12e-05	1.09386	3.5e-07	1.01893	6.12e-06	1.02171	7.68e-07	1.12934	3.7e-06
SSA01_DN3240_c0_g2_i1	-0.0710681	0.844172	-0.127737	0.635437	-0.0277179	0.999976	0.25254	0.435235	0.46759	0.007303	0.436947	0.0188836	0.516709	0.000739484	0.488463	0.00298865
SSA01_DN32415_c0_g1_i1	0.193016	0.74433	0.425336	0.373933	0.298983	0.597639	0.337615	0.663312	0.768867	0.000917681	0.767828	0.000993333	0.570835	0.0325687	0.767149	0.0317445
SSA01_DN32432_c0_g1_i1	-0.132026	0.785054	-0.746217	0.00113506	-0.950244	1.61e-06	-0.481214	0.0690311	-0.479558	0.0968152	-0.672523	0.00414923	-0.355097	0.488695	-0.533147	0.034955
SSA01_DN32444_c0_g1_i1	0.0740337	0.874215	-0.616866	0.0256547	-0.789203	0.0148757	-0.724408	0.000417627	-0.750681	0.00133924	-0.596655	0.0118455	-0.577512	0.0139136	-0.517434	0.0378499
SSA01_DN32458_c0_g1_i1	0.570191	0.209413	0.720823	0.0105962	0.560339	0.0123053	0.481769	0.121536	0.627156	0.00072461	0.545284	0.0131829	0.533825	0.0397705	0.540938	0.116263
SSA01_DN32483_c0_g1_i1	-0.0576199	0.91595	-0.498272	0.279686	-0.858963	0.000621836	-0.352169	0.696112	-0.796593	0.00501622	-0.814014	0.00195331	-0.617259	0.0319076	-0.466178	0.226737
SSA01_DN324_c0_g1_i2	-0.0667967	0.899281	0.000177108	0.999838	-0.797506	0.00027692	-0.828823	0.000899804	-0.674473	0.0781979	-0.72602	0.0316578	-0.681654	0.00325161	-0.626007	0.033055
SSA01_DN32520_c0_g1_i1	-0.39833	0.467534	-0.202489	0.613842	-0.119245	0.999976	-0.22267	0.693698	-0.663595	0.035509	-0.732666	7.44e-05	-0.498558	0.00566671	-0.719674	2.12e-06
SSA01_DN32522_c0_g1_i1	-0.0484562	0.909456	0.270547	0.56844	0.389701	0.186277	0.72792	0.00150949	0.867709	2.28e-05	0.984256	1.4e-10	0.837673	4.85e-05	0.696458	0.00015684
SSA01_DN3252_c0_g2_i1	0.563329	0.616062	0.501755	0.348808	1.3408	3.53e-10	1.17963	1.47e-06	1.10887	1.33e-06	1.24104	5.61e-07	1.16569	3.79e-07	1.07711	0.000111779
SSA01_DN32535_c0_g1_i1	-0.215882	0.725272	-0.29691	0.533225	-0.501472	0.0413162	-0.724315	0.0143176	-0.849369	1.44e-06	-0.761222	0.000984346	-0.531898	0.0134842	-0.571047	0.131656
SSA01_DN32540_c0_g1_i1	0.105303	0.761148	0.350603	0.126218	0.388679	0.00611721	0.390201	0.0294555	0.488815	0.000256694	0.478427	0.0011632	0.223101	0.317616	0.441353	0.012777
SSA01_DN32586_c0_g1_i1	-0.0845313	0.761244	-0.0340119	0.919393	0.0305343	0.999976	0.1446	0.868706	0.355866	0.00379569	0.343706	0.0534444	0.39517	7.83e-05	0.286732	0.260344
SSA01_DN32675_c0_g1_i1	-0.409789	0.725272	-0.596389	0.191586	-1.03238	1.19e-05	-0.617544	0.0720808	-0.930186	0.00427796	-0.815671	0.00300738	-0.582373	0.159359	-0.659224	0.0340694
SSA01_DN32683_c0_g1_i1	0.565751	0.725272	0.123847	0.847282	0.047179	0.999976	0.1644	0.941577	0.225549	0.779192	0.545839	0.331832	0.835875	0.0246978	1.70056	5.94e-07
SSA01_DN32727_c0_g1_i1	0.173378	0.729614	0.198744	0.605905	0.315432	0.347242	0.16477	0.895534	0.600384	0.000359795	0.544072	0.00855946	0.469104	0.0213171	0.691754	0.010007
SSA01_DN32734_c0_g1_i1	0.0267221	0.940424	-0.135156	0.618998	-0.765753	2.59e-07	-0.550727	0.00446098	-0.390173	0.0088466	-0.559264	0.00435899	-0.611464	4.26e-05	-0.0922207	0.81548
SSA01_DN32778_c0_g1_i1	-0.151026	0.842806	-0.322056	0.639399	-0.162285	0.999976	-0.904252	0.024181	-1.27602	0.000532391	-1.25836	0.000684296	-1.33476	6.62e-05	-1.27622	0.00193999
SSA01_DN32836_c0_g1_i1	0.279926	0.725272	0.339792	0.441625	0.29359	0.508238	0.495578	0.00953351	0.515162	0.0102719	0.505672	0.0590837	0.587633	0.000469665	0.55266	0.00397406
SSA01_DN32890_c0_g1_i1	-0.213822	0.731229	0.12614	0.71306	-0.0905708	0.999976	-0.398053	0.634944	-0.952501	2.45e-05	-0.443403	0.170826	-0.576324	0.0500104	-0.748156	0.0065791
SSA01_DN32899_c0_g1_i1	-0.232726	0.734429	0.457451	0.461452	0.216331	0.999976	-0.29619	0.726514	-1.11738	0.000941872	-1.08704	6.67e-05	-0.361522	0.459635	-0.65122	0.0729886
SSA01_DN32928_c0_g1_i1	0.0287518	0.942771	-0.164687	0.615264	-0.951263	2.4e-05	-0.431875	0.479069	-0.310996	0.395982	-0.324776	0.153063	-0.412056	0.0689878	-0.389079	0.348418
SSA01_DN32943_c0_g1_i1	-0.258104	0.725272	-0.380281	0.365223	-0.810381	0.000548399	-0.311185	0.4487	-0.244945	0.50025	-0.286007	0.348253	-0.218328	0.628063	-0.0603165	0.926089
SSA01_DN32975_c0_g1_i1	-0.0509589	0.92363	-0.375777	0.446501	-0.429768	0.321436	-0.740676	0.0022761	-0.913519	3.04e-05	-0.771049	0.000669768	-0.627789	0.0102573	-0.800762	0.00109757
SSA01_DN32981_c0_g1_i1	-0.25838	0.725272	-0.233859	0.58869	-0.196521	0.844287	-0.627843	0.00818405	-0.73447	0.000134072	-0.704053	0.000438564	-0.53827	0.0306608	-0.420373	0.149242
SSA01_DN33005_c0_g2_i1	-0.2371	0.725272	-0.113744	0.640518	-0.177505	0.656984	-0.207817	0.592376	-0.323918	0.023316	-0.359812	0.0240393	-0.402535	0.00528427	-0.591559	2.12e-05
SSA01_DN33060_c0_g1_i1	-0.136344	0.758128	-0.126955	0.655873	-0.216168	0.705835	-0.347926	0.373558	-0.620544	4.84e-05	-0.497655	0.00922417	-0.14185	0.899375	-0.340807	0.13739
SSA01_DN33064_c0_g1_i1	0.0461907	0.931635	0.496094	0.0578442	0.709716	4.84e-05	0.386576	0.206176	0.260467	0.355427	0.341939	0.195021	0.320762	0.250146	0.34292	0.266344
SSA01_DN33148_c0_g1_i1	0.412846	0.551897	0.295113	0.452138	0.415936	0.232298	0.565228	0.00216656	0.656747	3.25e-05	0.700498	3.03e-05	0.680617	0.000197163	0.804477	0.000124905
SSA01_DN33179_c0_g1_i1	-0.0416484	0.899552	-0.0361549	0.893138	-0.0614584	0.999976	-0.374522	0.10273	-0.84297	0.000294511	-1.04741	1.71e-05	-0.890623	1.19e-10	-0.807812	0.00558561
SSA01_DN3319_c0_g1_i1	0.0403328	0.937679	0.00668211	0.987294	0.0375624	0.999976	0.427807	0.239975	0.714603	0.000490124	0.599348	0.0121964	0.420808	0.157764	0.632951	0.0399906
SSA01_DN33243_c0_g1_i1	-0.375041	0.495736	-0.229348	0.484909	-0.501386	0.0107789	-0.848687	4.79e-08	-1.56714	1.39e-28	-1.48576	1.8e-11	-1.95502	1.76e-33	-1.9616	9.92e-11
SSA01_DN33247_c0_g1_i1	0.41123	0.725272	0.322449	0.645651	0.437949	0.611477	0.598945	0.369025	0.688593	0.211621	1.14883	0.00168385	1.61231	4.93e-09	2.22421	4.31e-11
SSA01_DN33249_c0_g1_i1	0.063311	0.894157	-0.459912	0.430351	-0.851935	0.000474601	-0.325862	0.770911	-0.713382	0.00235591	-0.535415	0.0586215	-0.366847	0.328544	-0.34786	0.47991
SSA01_DN33254_c0_g1_i1	0.195301	0.725272	0.0986709	0.737346	0.430809	0.0123053	0.527899	0.0249295	0.741387	1.98e-07	0.845258	6.89e-10	0.621908	3.93e-05	0.658964	0.00233911
SSA01_DN33255_c0_g1_i1	-0.241969	0.725272	0.0808321	0.847332	-0.421745	0.379698	-1.05631	5.45e-06	-1.05081	0.000956996	-0.919061	0.000947741	-1.26719	3.86e-12	-0.617656	0.0284877
SSA01_DN33266_c0_g1_i1	-0.0484351	0.882602	0.0806089	0.742243	-0.0505638	0.999976	-0.0148532	0.990917	0.410247	0.000387561	0.417373	0.000897899	0.304358	0.351978	0.262052	0.455481
SSA01_DN33293_c0_g1_i1	0.298713	0.725272	0.560423	0.211124	0.661697	0.00087091	0.66026	0.00791958	1.01908	1.95e-07	0.956667	5.78e-08	0.683044	0.00171253	0.807875	0.000175208
SSA01_DN33299_c0_g1_i1	0.587998	0.725272	-1.51259	0.00846504	-0.936605	0.0181771	-0.537339	0.517737	-1.58353	6.18e-06	-0.895784	0.0373602	-0.0861458	0.983926	-0.346834	0.616253
SSA01_DN33367_c0_g1_i1	-0.126753	0.766285	0.13687	0.71731	0.165315	0.831177	0.133889	0.926809	0.481203	0.000936256	0.357838	0.142109	0.0636977	0.983926	0.197598	0.554675
SSA01_DN3339_c0_g2_i1	0.0221905	0.967484	-0.671078	0.0573838	-1.00167	4.95e-07	-0.799897	0.00040583	-0.791276	0.000170301	-0.834805	0.000132296	-0.723814	0.000536748	-0.732638	0.00146368
SSA01_DN33404_c0_g1_i1	0.545332	0.597781	-0.564089	0.350547	-0.200416	0.999976	-0.258683	0.842204	0.307806	0.544633	0.707871	0.00710351	1.26821	1.05e-11	1.64468	9.83e-10
SSA01_DN33408_c0_g1_i1	0.0783541	0.857651	0.0595749	0.856183	0.169339	0.910166	0.377793	0.341032	0.713448	1.56e-05	0.627654	0.000539002	0.469054	0.0146089	0.402326	0.141006
SSA01_DN33433_c0_g1_i1	0.622252	0.725272	0.972764	0.0521395	1.27987	4.08e-06	0.965849	0.011825	0.894664	0.0386276	1.09586	0.00112068	1.14109	0.00168803	1.20099	0.000876085
SSA01_DN33441_c0_g1_i1	-0.281662	0.725272	-0.168652	0.613747	-0.227462	0.599929	-0.463216	0.151553	-0.597307	0.00811401	-0.678278	0.00053522	-0.441981	0.0435339	-0.534647	0.0178027
SSA01_DN33450_c0_g1_i1	-0.01281	0.970655	-0.122464	0.677075	-0.788127	0.063803	-0.910681	3.97e-05	-0.577449	0.13996	-0.719601	0.00900359	-0.779044	1.79e-08	-0.553887	0.0389787
SSA01_DN33478_c0_g1_i1	0.520366	0.725272	0.375719	0.56738	0.565563	0.149022	0.663813	0.0455478	1.19522	4.02e-05	1.20509	6.88e-06	0.989487	9.18e-05	1.17955	4.53e-06
SSA01_DN33552_c0_g1_i1	-0.101838	0	-0.151439	0.842026	0.727644	0.109128	0.777126	0.152474	0.881386	0.125344	1.7096	3.39e-05	1.32648	0.000522438	1.27978	0.00810561
SSA01_DN33578_c0_g1_i1	0.0932107	0.881564	0.757388	0.0256547	0.983976	6.77e-05	0.962841	6.17e-05	1.17689	1.72e-07	1.30843	5.75e-11	1.03892	1.34e-05	1.03338	0.000123334
SSA01_DN3358_c0_g2_i1	-0.0548826	0.918865	-0.125811	0.755359	-0.239621	0.836269	-0.748801	0.00449631	-1.02164	2.41e-06	-1.05239	1.33e-06	-1.17033	4.35e-08	-1.05861	1.71e-06
SSA01_DN33596_c0_g1_i1	-0.214289	0.725272	0.00316223	0.994182	0.384449	0.134999	0.486076	0.125403	0.653327	0.00669086	0.790221	0.000427584	0.676859	0.0231737	0.74035	0.00725231
SSA01_DN33608_c0_g1_i1	0.297693	0.725272	0.192903	0.591741	0.283468	0.46378	0.285425	0.774189	0.775438	7.62e-08	0.593067	0.00248382	0.349666	0.367323	0.390214	0.393866
SSA01_DN33636_c0_g1_i1	0.248576	0.725272	0.433323	0.406806	0.748136	0.000133947	0.655826	0.00370215	0.495076	0.0347851	0.605139	0.0545723	0.858744	1.06e-05	0.965031	0.000515607
SSA01_DN33652_c0_g1_i1	0.232909	0.725272	-0.0206566	0.956119	-0.0318453	0.999976	-0.25997	0.713551	-0.610374	0.000285377	-0.48462	0.0489726	-0.28395	0.387009	-0.377135	0.169498
SSA01_DN33760_c0_g1_i1	0.0791832	0.862928	0.276861	0.569464	0.481735	0.0294313	0.513011	0.102942	0.555419	0.0268157	0.764003	0.000533616	1.01673	1.4e-06	0.969873	0.00237165
SSA01_DN3377_c0_g1_i1	-0.232658	0.725272	-0.197705	0.587754	-0.636092	0.000329259	-0.81202	1e-05	-0.784134	8.39e-05	-0.621654	0.00282637	-0.490545	0.0288802	-0.461131	0.0738945
SSA01_DN33802_c0_g1_i1	-0.078245	0.798825	-0.0184206	0.943075	0.0654966	0.999976	0.196377	0.406298	0.477489	3.18e-06	0.257659	0.160211	0.271547	0.114429	0.181811	0.594107
SSA01_DN33819_c0_g1_i1	-0.00301621	0.993645	0.211161	0.549012	0.122974	0.999976	0.334886	0.222204	0.640058	1.81e-05	0.466431	0.00244491	0.392031	0.045778	0.508067	0.00255071
SSA01_DN33820_c0_g1_i1	-0.169529	0.725474	-0.505783	0.018185	-0.811047	1.43e-05	-0.35896	0.374372	-0.288195	0.286777	-0.660608	0.00444862	-0.702139	0.000313213	-0.730166	0.0467591
SSA01_DN33891_c0_g1_i1	0.0312163	0.939175	0.0493082	0.886419	-0.39942	0.322941	-0.887357	2.17e-05	-0.857037	0.00722071	-0.83483	0.0138631	-1.28636	1.16e-08	-0.90839	0.00725231
SSA01_DN33898_c0_g1_i1	0.288484	0.746013	0.444476	0.606479	1.21048	0.000119008	0.876939	0.0440932	0.78883	0.152699	0.655683	0.284989	0.31233	0.821246	0.813464	0.181415
SSA01_DN33943_c0_g1_i1	0.109767	0.870097	0.163488	0.757213	0.220227	0.999976	0.346864	0.778121	0.642697	0.209497	0.494308	0.422284	0.549253	0.226859	1.33428	8.25e-07
SSA01_DN34001_c0_g1_i1	0.676679	0.0311004	0.562168	0.0798644	0.961486	1.18e-05	0.378371	0.37479	0.502335	0.26752	0.506678	0.277755	0.607284	0.141329	0.645917	0.203272
SSA01_DN34002_c0_g1_i1	0.232183	0.725272	0.259302	0.418085	0.247955	0.450021	0.387717	0.23661	0.583873	3.49e-05	0.500598	0.00217872	0.375786	0.205513	0.581981	0.0288487
SSA01_DN34007_c0_g1_i1	0.168457	0.802503	-0.0300763	0.954854	-0.235705	0.999966	0.173433	0.927541	0.441252	0.295353	0.824695	0.00372556	0.809978	0.0123568	1.17663	1.12e-05
SSA01_DN3408_c0_g1_i1	-0.141948	0.773493	-0.211063	0.608421	-0.506899	0.0301293	-0.709612	0.00178737	-0.563181	0.011192	-0.739452	0.000375479	-0.726811	0.00517381	-0.74264	0.00280943
SSA01_DN34116_c0_g1_i1	0.284216	0	0.447246	0.615113	0.917998	0.0246833	1.44031	7.98e-05	1.05834	0.0377578	1.12397	0.0297398	1.13719	0.00484856	0.894585	0.127545
SSA01_DN34137_c0_g1_i1	0.303583	0.727848	0.365829	0.585868	1.02707	0.000107063	0.689665	0.171918	0.675309	0.0669495	0.727708	0.072918	1.01705	0.00300512	1.38594	0.000101524
SSA01_DN34151_c0_g1_i1	-0.0356918	0.926738	-0.0559002	0.886586	-0.0250012	0.999976	0.131741	0.91493	0.365144	0.0300534	0.467053	0.0202826	0.309704	0.366827	0.625013	0.000676258
SSA01_DN34177_c0_g1_i1	-0.271061	0.725272	-0.868598	0.0430474	-1.00401	0.000112969	-0.666445	0.0626307	-0.491027	0.208201	-0.477545	0.249679	-0.544126	0.211803	-0.572405	0.155089
SSA01_DN34207_c0_g1_i1	0.00242002	0.996724	-0.151761	0.793181	-0.612688	0.0446457	-0.907721	0.00179232	-1.22804	6.74e-06	-0.86878	0.00141931	-1.00832	7.14e-05	-0.574903	0.0729137
SSA01_DN34226_c0_g1_i1	0.330568	0.725272	0.498068	0.203132	0.749217	0.000101665	0.512027	0.0825948	0.443989	0.0945197	0.589173	0.0486181	0.47905	0.0824241	0.48902	0.130517
SSA01_DN34260_c0_g1_i1	-0.104641	0.758128	-0.0550244	0.849749	0.166239	0.692616	0.409325	0.0669571	0.517605	7.35e-05	0.599617	9.09e-08	0.667304	1.49e-07	0.668849	6.77e-05
SSA01_DN34294_c0_g1_i1	-0.333113	0.685678	-0.0259232	0.912308	-0.40836	0.0147939	-1.04427	1.19e-09	-1.68839	2.51e-29	-1.54242	1.33e-21	-1.45749	1.08e-31	-1.42264	5.82e-13
SSA01_DN34313_c0_g1_i1	0.292609	0.725272	-0.22801	0.596041	-0.916071	0.000146475	-0.837295	4.18e-05	-0.539564	0.0215972	-0.37074	0.108129	-0.540079	0.017741	0.0172565	0.970795
SSA01_DN3434_c0_g1_i1	-0.995549	0.000327307	-0.190074	0.6256	-0.456861	0.445468	-0.47585	0.0583806	-1.09594	0.000149633	-1.12627	4.17e-08	-1.02471	5.24e-09	-1.20522	8.29e-11
SSA01_DN34367_c0_g1_i1	-0.149456	0.800638	-1.28004	1.63e-05	-1.48188	8.49e-08	-1.19615	5.52e-05	-0.980315	0.0134856	-1.08127	0.0024301	-1.35291	7.38e-06	-1.00389	0.0236727
SSA01_DN34467_c0_g1_i1	-0.120163	0.82107	-0.133476	0.767981	0.40066	0.248666	0.650761	0.022297	0.868801	0.000587896	0.964014	0.000540391	1.23672	1.97e-08	1.26226	3.29e-05
SSA01_DN34471_c0_g1_i1	-0.11039	0.783504	-0.0757812	0.813975	-0.27836	0.303957	-0.461918	0.0434186	-0.575887	0.000738588	-0.381822	0.123163	-0.37031	0.0688103	-0.387812	0.0691954
SSA01_DN34487_c0_g1_i1	-0.190374	0.747943	0.14376	0.712147	0.387348	0.278355	0.556556	0.059775	0.508812	0.119091	0.739286	0.0118932	0.876361	1.09e-05	0.564269	0.0776362
SSA01_DN34508_c0_g1_i1	-0.331815	0.467534	-0.0302671	0.911029	-0.0644829	0.999976	-0.0971902	0.893238	-0.457941	0.0548911	-0.481603	0.012514	-0.561117	0.00287735	-0.863257	1.06e-07
SSA01_DN34558_c0_g1_i1	0.314289	0.725272	0.311515	0.446586	0.28116	0.4385	0.500537	0.0461308	0.830872	1.53e-06	0.812679	9.54e-07	0.579973	0.00875114	0.737974	0.00245541
SSA01_DN34653_c0_g1_i1	-0.552259	0.725272	-0.466468	0.578792	-0.157912	0.999976	-0.635995	0.33337	-1.46945	0.000186614	-1.04555	0.0191725	-0.702651	0.152066	-0.780146	0.164984
SSA01_DN3468_c0_g1_i1	0.00964623	0.982038	-0.0755613	0.8014	-0.50917	0.0347806	-0.655104	0.000169463	-0.574207	0.00138316	-0.538605	0.0114645	-0.576389	0.00154014	-0.496779	0.026704
SSA01_DN34690_c0_g1_i1	0.139883	0.736925	0.113691	0.655501	0.234296	0.435434	0.302373	0.159162	0.554006	0.000297291	0.552341	0.0175222	0.31548	0.191996	0.478855	0.00874075
SSA01_DN34703_c0_g1_i1	-0.509966	0.690402	-1.44497	2.63e-08	-1.37441	3.06e-06	-1.30582	1.6e-06	-1.30717	0.000983045	-1.56445	1.96e-08	-1.43306	4.78e-08	-1.40904	3.72e-05
SSA01_DN34704_c0_g1_i1	0.026938	0.95722	-0.124646	0.677332	-0.302589	0.556878	-0.33769	0.379096	-0.765584	2.21e-05	-0.701572	0.000200477	-0.311603	0.54533	-0.559844	0.00892938
SSA01_DN3470_c0_g2_i1	0.0571867	0	0.695245	0.514493	0.540842	0.442934	0.891944	0.0702684	0.966786	0.0776323	1.48047	0.000394327	0.983027	0.0267009	1.37334	0.00392885
SSA01_DN34713_c0_g2_i1	0.742285	0.672069	1.03654	0.0850992	0.938295	0.0162356	1.0158	0.015981	1.41956	7.91e-05	1.49444	2.06e-05	1.09083	0.00287135	1.07506	0.0156429
SSA01_DN34716_c0_g1_i1	0.244628	0.761808	0.00902684	0.988224	0.969664	0.000676103	0.496039	0.357514	0.780165	0.0159227	0.849098	0.0311399	1.0366	0.000545826	0.819876	0.0730057
SSA01_DN3477_c0_g1_i1	-0.0502937	0.946082	-0.376728	0.614581	-0.120207	0.999976	0.167133	0.931695	0.445567	0.419099	0.581889	0.171793	0.650296	0.118004	1.15373	0.000182066
SSA01_DN347_c0_g1_i1	0.157268	0.741206	-0.199924	0.631835	-1.01465	2.01e-07	-0.196857	0.901934	-0.055838	0.907879	0.0193824	0.975429	-0.250088	0.571908	0.0761621	0.868289
SSA01_DN34834_c0_g1_i1	-0.15802	0.725272	0.0339251	0.860954	-0.0965094	0.996772	-0.343412	0.53348	-0.511369	1.31e-05	-0.631636	0.000513075	-0.689906	0.000518532	-0.839025	2.12e-05
SSA01_DN348_c0_g2_i1	-0.0562439	0.87663	0.193635	0.601942	0.188324	0.620268	0.333722	0.334668	0.515133	0.000324336	0.521846	0.00251212	0.554555	0.00021772	0.416199	0.0813529
SSA01_DN3494_c0_g2_i1	0.575574	0.725272	0.354738	0.620854	0.507863	0.399058	0.558806	0.380282	0.862423	0.0724979	1.02593	0.0110769	1.05874	0.000992951	1.33732	0.00012546
SSA01_DN34988_c0_g1_i1	-0.0534463	0.864447	-0.0667518	0.75577	-0.39241	0.0160393	-0.367012	0.272827	-0.467253	0.000989942	-0.484705	0.000277835	-0.466837	0.000120274	-0.532622	0.000949083
SSA01_DN35025_c0_g1_i1	-0.302697	0	0.628891	0.520391	1.02738	0.00696453	1.33486	8.84e-05	1.06881	0.0269934	1.15269	0.0100737	1.51832	1.5e-07	1.08892	0.021185
SSA01_DN35078_c0_g1_i1	-0.108328	0.833094	0.248288	0.585868	-0.127116	0.999976	-0.240313	0.779875	-0.642968	0.00801514	-0.812478	0.00218791	-0.93337	1.95e-05	-0.637393	0.0599848
SSA01_DN35093_c0_g1_i1	-0.260799	0.640777	0.0431738	0.839487	-0.10886	0.971941	-0.202249	0.599208	-0.42443	0.000359201	-0.546712	1.44e-05	-0.505386	0.00472227	-0.682669	4.39e-05
SSA01_DN35102_c0_g1_i1	0.0993657	0.758895	-0.170985	0.541783	-0.544891	2e-05	-0.31666	0.210274	-0.476524	0.00110894	-0.40485	0.0320565	-0.488817	0.000138175	-0.455613	0.0427408
SSA01_DN35134_c0_g1_i1	-0.277628	0.725272	0.136715	0.684319	-0.303136	0.713655	-0.455546	0.101093	-0.798947	0.000110631	-0.30737	0.331287	-0.325112	0.328078	-0.0882918	0.885774
SSA01_DN35154_c0_g1_i1	0.0298604	0.943736	-0.00180961	0.995917	-0.178594	0.972858	0.126408	0.927934	0.3481	0.263225	0.356727	0.434921	0.710028	1.95e-06	0.817104	0.0114499
SSA01_DN35189_c0_g1_i1	-0.0295411	0.958289	-1.45692	2.14e-08	-0.956118	0.00151738	-0.621658	0.317918	-1.05032	0.000933293	-0.586718	0.246581	-0.456421	0.424342	-0.494347	0.318514
SSA01_DN35290_c0_g1_i1	0.545273	0.725272	0.551442	0.537258	1.04018	0.00198941	1.17049	0.000349085	0.924817	0.0167244	1.18712	0.000533891	0.954262	0.00841723	1.02832	0.0164344
SSA01_DN35303_c0_g1_i1	0.0470446	0.944159	0.568284	0.267269	0.569415	0.141821	0.494646	0.264982	1.07792	7.57e-05	0.964791	0.000353328	0.712297	0.0240735	0.875433	0.00293048
SSA01_DN35415_c0_g1_i1	-0.0140984	0	-0.0701677	0.927164	0.397092	0.763211	0.930857	0.0280575	0.934914	0.0413495	1.08166	0.0110117	1.30125	0.000234202	0.998579	0.0331044
SSA01_DN3541_c0_g1_i1	-0.0151347	0.965023	-0.106562	0.647325	-0.509464	8.67e-05	-0.077658	0.943394	-0.0180799	0.958426	-0.193503	0.346103	-0.27352	0.168139	-0.221829	0.466055
SSA01_DN35421_c0_g1_i1	-0.335147	0.725272	-0.290801	0.695436	0.751142	0.01395	0.62265	0.265951	0.213316	0.803275	0.839119	0.0110641	1.4562	1.67e-10	0.68711	0.148899
SSA01_DN35468_c0_g1_i1	0.0642002	0.796428	-0.0150522	0.94427	0.332944	0.000329259	0.293664	0.0910738	0.308105	0.012621	0.220086	0.432085	0.215891	0.17531	0.127883	0.664619
SSA01_DN3555_c0_g1_i1	0.237648	0.731229	0.595345	0.16676	0.383519	0.278725	0.610361	0.056087	0.621681	0.0438944	0.741399	0.000566112	0.611273	0.0100336	0.780246	0.0135145
SSA01_DN35594_c0_g1_i1	0.152012	0	1.30915	0.0363711	2.29748	4.78e-16	1.96539	8.58e-10	1.6209	7.54e-05	1.7285	2.04e-05	1.7904	6.31e-08	1.67878	3.01e-05
SSA01_DN355_c0_g2_i1	0.00229381	0.993667	0.0750171	0.697969	0.243977	0.688088	0.347865	0.57063	0.554624	0.00305618	0.532695	0.0254495	0.462814	6.78e-05	0.424754	0.299366
SSA01_DN35726_c0_g1_i1	-0.221189	0.725272	-0.354457	0.443763	-0.654231	0.000456635	-0.373361	0.219662	-0.574583	0.00811401	-0.749829	0.000146367	-0.449962	0.0307262	-0.434381	0.0687369
SSA01_DN35802_c0_g1_i1	-0.298969	0.731229	0.175004	0.776699	-0.240892	0.999976	-0.438397	0.668828	-1.6284	2.13e-06	-1.75043	2.58e-07	-1.1051	0.00716347	-1.32629	0.000337576
SSA01_DN35831_c0_g1_i1	-0.21083	0.773493	-0.0342127	0.946508	-0.613199	0.128597	-0.869952	0.0471068	-0.833329	0.0559517	-1.18238	0.00834845	-1.22016	4.43e-05	-1.05154	0.00266251
SSA01_DN35870_c0_g1_i1	-0.0388529	0.90736	0.0671214	0.835637	0.200231	0.734067	0.196834	0.724782	0.402061	0.00447439	0.436502	0.00141681	0.538097	2.34e-05	0.407575	0.0433234
SSA01_DN3588_c0_g2_i1	-0.433462	0.725272	-0.374496	0.55296	-0.945207	6.7e-05	-1.04304	1.9e-06	-0.839495	0.000348179	-0.772757	0.00121161	-0.984168	3.82e-05	-0.697582	0.00861454
SSA01_DN35892_c0_g1_i1	-0.474331	0.725272	-0.278456	0.71286	-0.425383	0.700399	-0.354484	0.807185	-0.793006	0.155525	-1.37112	0.000698031	-0.646271	0.209702	-0.549978	0.400463
SSA01_DN35899_c0_g1_i1	-0.0705095	0.871664	0.240477	0.539459	0.607367	0.00809629	0.557347	0.00239224	0.772308	2.87e-06	0.831988	3.38e-08	0.682185	0.000195357	0.672683	0.00548174
SSA01_DN35934_c0_g1_i1	-0.148121	0	0.421668	0.628374	0.164896	0.999976	0.804318	0.131454	1.35307	0.00170606	1.47045	0.00122273	1.49309	2.68e-05	1.97379	2.89e-07
SSA01_DN35948_c0_g1_i1	-0.279026	0.725272	-0.511328	0.00313145	-0.699615	3.4e-06	-0.702672	0.00791958	-0.891867	7.61e-12	-0.792019	2.56e-09	-0.348142	0.239337	-0.771754	2.5e-05
SSA01_DN36036_c0_g1_i1	0.041011	0.905545	0.155599	0.665561	0.141593	0.9839	0.24907	0.640471	0.550817	0.000429519	0.435475	0.00214126	0.502758	0.0457131	0.583994	0.00419732
SSA01_DN3607_c0_g1_i1	0.0149339	0.96622	-0.00499689	0.985672	0.101178	0.999976	0.293299	0.298364	0.690501	4.56e-08	0.525892	0.000489868	0.475132	0.0043933	0.523703	0.0176671
SSA01_DN36113_c0_g1_i1	-0.32871	0.725272	-0.213736	0.712242	-0.563475	0.120667	-0.72683	0.0377741	-1.02965	0.000978275	-1.118	0.000108585	-0.633245	0.0740561	-0.358491	0.600605
SSA01_DN36118_c0_g1_i1	-0.335424	0.725272	0.0534394	0.913546	-0.404716	0.350914	-0.581387	0.256526	-1.12895	0.00270728	-1.12389	1.14e-06	-0.904266	7.81e-05	-0.750585	0.0991556
SSA01_DN36169_c0_g1_i1	0.730738	0	1.09159	0.166192	1.58474	1.43e-06	1.87563	5.56e-08	2.29905	6.64e-09	2.65628	6.71e-13	2.07322	1.16e-09	2.56161	3.7e-11
SSA01_DN36287_c0_g1_i1	-0.357845	0.628266	-0.0189619	0.944332	-0.200703	0.753232	-0.419341	0.396673	-0.800709	0.00122043	-1.00121	6.21e-05	-0.794228	0.0046664	-0.529052	0.20384
SSA01_DN3629_c0_g2_i1	-0.24338	0.725272	-0.438677	0.108941	-1.53799	1.27e-18	-1.32355	2.37e-13	-1.15977	3.08e-06	-1.14494	1.95e-06	-1.37673	9.37e-17	-1.08821	0.000235197
SSA01_DN36366_c0_g1_i1	-0.179573	0.743729	-0.201619	0.623873	-0.495353	0.115924	-0.41983	0.382362	-0.791864	0.000278658	-0.507743	0.127834	-0.393537	0.320795	-0.43714	0.215802
SSA01_DN36472_c0_g1_i1	0.0274341	0.975987	0.888449	0.260248	1.2299	0.000244906	1.13832	0.00338338	0.819795	0.0745083	0.883367	0.0683903	0.82835	0.0868663	0.867804	0.0678894
SSA01_DN36769_c0_g1_i1	0.804031	0	0.353904	0.650446	0.487676	0.490413	0.785092	0.118253	1.91422	1.8e-06	1.99975	9.01e-07	2.21094	2.42e-11	2.59605	4.24e-12
SSA01_DN3686_c0_g2_i1	0.0261483	0.952692	0.186861	0.638283	0.0324709	0.999976	0.253051	0.59402	0.395101	0.0424708	0.434295	0.056562	0.396317	0.0375777	0.710328	1.33e-05
SSA01_DN36900_c0_g1_i1	-0.0973408	0.860857	-0.172538	0.689796	-0.440848	0.51193	-0.507783	0.216944	-0.358644	0.401962	-0.830671	0.000927681	-0.488455	0.118004	-0.36954	0.391663
SSA01_DN37164_c0_g1_i1	-0.0867989	0	0.515807	0.584349	0.259701	0.999976	0.747818	0.182141	1.0433	0.0212442	0.73082	0.265569	1.37192	7.81e-05	1.71508	2.78e-05
SSA01_DN3727_c0_g1_i1	0.0526008	0.867958	-0.0597409	0.778155	0.207363	0.297883	0.224411	0.356826	0.404115	0.000842248	0.346597	0.0342493	0.347335	0.0246192	0.27013	0.17539
SSA01_DN37285_c0_g1_i1	0.6804	0.725272	0.865236	0.381081	1.15715	0.000963231	0.9543	0.0369694	0.669196	0.326837	0.697764	0.308151	0.62203	0.278235	0.655041	0.332811
SSA01_DN3735_c0_g1_i1	-0.282197	0.730117	0.114578	0.828143	-0.78456	0.0310886	-1.235	0.000411281	-1.40449	8.56e-05	-1.59313	1.48e-05	-0.78405	0.0702498	-1.2399	0.00679619
SSA01_DN37380_c0_g1_i1	0.24136	0	0.867122	0.364536	1.13756	0.00173718	0.896993	0.0678629	0.779813	0.20334	1.1003	0.0256069	1.62293	8.67e-07	1.28268	0.00848072
SSA01_DN37531_c0_g1_i1	0.609905	0	0.787364	0.451282	1.30021	0.000193291	1.17077	0.00363588	1.68107	4.56e-05	1.68684	0.000106735	1.37387	0.000300886	1.27024	0.0104493
SSA01_DN3791_c0_g2_i1	0.0250151	0.975815	0.229126	0.708975	-0.0239817	0.999976	-0.459968	0.604915	-0.606613	0.317034	-1.25625	0.000994678	-0.820889	0.0608486	-0.780467	0.102406
SSA01_DN38022_c0_g1_i1	0.0604686	0.839232	0.00702108	0.978017	-0.00934013	0.999976	0.233591	0.43001	0.525934	0.000786788	0.493011	0.00184876	0.370613	0.0215822	0.467521	0.00129835
SSA01_DN38032_c0_g1_i1	0.00554142	0.991214	0.220001	0.608703	-0.860042	3.94e-05	-0.475968	0.0849487	-0.426377	0.128617	-0.395472	0.130697	-0.706708	0.00121079	-0.275941	0.640734
SSA01_DN38048_c0_g1_i1	-0.123124	0.747658	-0.254285	0.459509	-0.306123	0.162663	-0.551215	0.000460473	-0.67894	1.23e-05	-0.638604	1.43e-05	-0.675862	1.82e-07	-0.822993	0.00118779
SSA01_DN38096_c0_g1_i1	-0.179294	0.725272	0.0654009	0.772377	-0.128885	0.929556	-0.354663	0.0894283	-0.516233	0.0292982	-0.808586	4.54e-09	-0.857309	0.000180015	-0.848407	0.000613694
SSA01_DN38148_c0_g1_i1	-0.237782	0.725272	-0.818264	0.00323357	-0.633045	0.0467892	-0.862761	0.00735833	-1.2959	9.92e-19	-0.891735	0.0053029	-0.747002	0.0537374	-0.951467	0.000684924
SSA01_DN38151_c0_g1_i1	-0.0686419	0.825698	-0.0520184	0.812558	0.0838233	0.999976	-0.000576999	0.999408	-0.140476	0.540354	-0.261858	0.227036	-0.4353	0.00634225	-0.766199	4.18e-06
SSA01_DN38152_c0_g1_i1	-0.371319	0.525763	-0.0881756	0.801352	-0.000587156	0.999976	-0.485738	0.0797999	-0.822288	0.000191956	-0.841718	1.55e-06	-0.593871	0.000959192	-0.59674	0.000853236
SSA01_DN38249_c0_g1_i1	0.381005	0.716058	0.533455	0.0237839	0.740292	6.91e-05	0.614976	0.00162253	0.556265	0.0115418	0.471513	0.0374632	0.408794	0.0657779	0.35504	0.308997
SSA01_DN38303_c0_g1_i1	-0.125498	0.725272	-0.013192	0.952693	-0.186642	0.181768	-0.132736	0.720008	-0.387806	0.000110631	-0.462519	0.00297058	-0.565762	0.000277208	-0.626412	0.00283339
SSA01_DN38311_c0_g1_i1	-0.568246	0.634775	-0.829724	0.0356216	-0.826777	0.00932161	-0.992237	0.00134461	-1.65676	3.77e-11	-1.32018	0.000241679	-0.660717	0.0608486	-0.944679	0.000689379
SSA01_DN38313_c0_g1_i1	-0.0138566	0.975349	0.0675376	0.844283	0.137631	0.999976	0.306944	0.492241	0.687573	3.3e-05	0.689271	0.000564252	0.693671	0.000162594	0.446809	0.0690023
SSA01_DN38391_c0_g1_i1	-0.496081	0.559677	0.329731	0.582968	0.248413	0.693042	-0.0014115	0.999408	-1.04723	6.5e-07	-0.276938	0.723027	0.0246969	0.995337	-0.687985	0.0042363
SSA01_DN38405_c0_g1_i1	-0.262835	0.741667	0.847241	0.0288693	0.848559	0.00211118	0.592681	0.218229	0.50876	0.272865	0.797593	0.0650675	1.07727	0.000178879	0.732829	0.151512
SSA01_DN38406_c0_g1_i1	-0.051683	0.940184	-0.196786	0.721441	-0.65509	0.122899	-0.897024	0.0655881	-1.08708	0.0166265	-1.17914	0.0111646	-1.34738	2.86e-05	-1.45816	0.000158601
SSA01_DN38437_c0_g1_i1	-0.399942	0.694246	-0.0324387	0.933241	-0.225848	0.652965	-0.107181	0.938918	-0.74072	3.25e-05	-0.649239	0.000292355	-0.355354	0.321622	-0.215479	0.535224
SSA01_DN38471_c0_g1_i1	-0.00956893	0.982897	-0.520046	0.343433	-1.24565	3.51e-07	-0.874924	0.00135621	-1.09985	5.01e-07	-1.26132	8e-07	-1.55684	2.52e-18	-1.27686	0.000660736
SSA01_DN38490_c0_g1_i1	-0.20734	0.731229	-0.310205	0.585163	-0.154071	0.999976	-0.413068	0.517392	-0.823046	0.000319682	-0.521889	0.111817	-0.372017	0.359257	-0.368629	0.303319
SSA01_DN38534_c0_g1_i1	0.354431	0.725272	0.516245	0.0204728	0.645714	4.96e-05	0.555947	0.0018194	0.500791	0.00336741	0.49601	0.0165631	0.396477	0.0435705	0.642432	0.0164907
SSA01_DN38536_c0_g1_i1	0.193542	0.738321	0.515863	0.279156	0.551227	0.0463937	0.531248	0.0745978	0.845543	0.000548725	0.774276	0.00532055	0.693819	0.00268021	0.756199	0.0021764
SSA01_DN38557_c0_g1_i1	-0.449023	0.572749	-0.137053	0.683204	-0.386486	0.121657	-0.794586	0.000494029	-1.06569	0.000281562	-0.932502	0.000124761	-0.80661	0.00697251	-1.12025	1.36e-05
SSA01_DN38612_c0_g1_i1	-0.157722	0.785865	-0.28856	0.573599	-0.275598	0.746781	-0.934986	0.000180322	-0.958256	6.07e-05	-0.960343	8.05e-05	-1.01088	8.27e-06	-0.996283	4.66e-05
SSA01_DN38618_c0_g1_i1	-0.201965	0.725272	-0.040876	0.862124	-0.00328529	0.999976	-0.121134	0.814556	-0.399456	0.00272334	-0.726557	1.44e-09	-0.97418	4.78e-19	-1.22252	9.37e-17
SSA01_DN38626_c0_g1_i1	-0.301545	0.725272	-0.125879	0.713147	-0.139621	0.999976	-0.225228	0.745586	-0.468476	0.0280907	-0.465004	0.0360261	-0.502704	0.0132185	-0.633194	0.000840077
SSA01_DN38630_c0_g1_i1	-0.235504	0.725272	-0.247032	0.594703	-0.199109	0.999976	-0.778235	0.0182292	-1.24906	5.69e-06	-1.29441	1.56e-07	-0.946117	0.00302221	-1.39701	4.89e-06
SSA01_DN38636_c0_g1_i1	0.0695518	0.845343	0.182	0.560737	0.171529	0.860924	0.232258	0.815913	0.475439	0.000910084	0.45283	0.061923	0.220402	0.701552	0.349223	0.207373
SSA01_DN38701_c0_g1_i1	-0.28826	0.725272	0.052977	0.847529	-0.1436	0.999976	-0.481807	0.270191	-0.710259	0.000117859	-0.831045	7.69e-05	-0.747343	1.85e-06	-0.697221	0.00343367
SSA01_DN3871_c0_g1_i1	0.077941	0.830124	-0.144977	0.678859	-0.17352	0.733266	-0.260857	0.280599	-0.338404	0.365774	-0.426782	0.28757	-0.761222	3.08e-06	-0.461346	0.385997
SSA01_DN38727_c0_g1_i1	0.255319	0.725272	0.615774	0.00710032	0.602724	0.0011721	0.610102	0.0329892	0.675069	0.000121774	0.740179	1.16e-05	0.739156	2.67e-05	0.85488	0.00957681
SSA01_DN38741_c0_g1_i1	0.253931	0.744505	0.0908261	0.8916	-0.172877	0.999976	0.684729	0.0856061	1.31495	1.71e-06	1.17618	5.17e-05	0.849408	0.0130397	0.893912	0.0155433
SSA01_DN38752_c0_g1_i1	0.396247	0.725272	0.296042	0.60641	0.659193	0.0432077	0.791173	0.0144793	1.62369	1.19e-08	1.76009	1.21e-08	1.903	2.03e-17	1.90125	1.15e-07
SSA01_DN38770_c0_g1_i1	-0.0424156	0.91262	-0.113175	0.759365	-0.00679406	0.999976	-0.215094	0.756339	-0.591672	0.000114592	-0.54654	0.0034292	-0.388299	0.14403	-0.588432	0.00618205
SSA01_DN38785_c0_g1_i1	-0.249924	0.725272	-0.189851	0.500685	-0.424994	0.000237085	-0.323118	0.166348	-0.359399	0.00719263	-0.463615	0.00274347	-0.313902	0.025883	-0.318135	0.135966
SSA01_DN38841_c0_g1_i1	-0.185849	0.725272	0.00491376	0.983434	-0.0601999	0.999976	0.0557297	0.953054	-0.224128	0.495091	-0.262157	0.315533	-0.326501	0.050058	-0.578355	5.2e-05
SSA01_DN38862_c0_g1_i1	0.322101	0.725272	0.539333	0.0555329	0.407198	0.151836	0.552082	0.137472	1.0879	2.38e-10	1.03285	3.95e-05	0.885099	0.00161511	1.04785	0.000954399
SSA01_DN38893_c0_g2_i1	0.243521	0.725272	0.260505	0.381081	0.526435	0.00847729	0.370122	0.437202	0.703873	0.000100741	0.629817	0.0107321	0.498777	0.0166099	0.554689	0.142155
SSA01_DN38913_c0_g1_i1	-0.0764027	0.884541	-0.678573	0.0878259	-0.909468	0.000676103	-0.458638	0.460062	-0.57632	0.0337228	-0.458733	0.285941	-0.785862	0.00108068	-0.246167	0.709735
SSA01_DN3891_c0_g1_i1	-0.850723	0.163982	-0.300273	0.678859	-1.01559	0.000207766	-0.627423	0.183322	-0.464286	0.250282	-0.133644	0.818579	0.151431	0.929858	0.695875	0.0770626
SSA01_DN39009_c0_g1_i1	-0.0569437	0.835395	-0.0754512	0.775271	0.0527562	0.999976	-0.280306	0.355017	-0.541412	3.57e-06	-0.496663	0.000584873	-0.430843	0.0922158	-0.470959	0.119204
SSA01_DN39053_c0_g1_i1	-0.0876148	0.873326	-0.400992	0.546704	-0.0379856	0.999976	0.167032	0.934519	-0.222073	0.647624	0.151966	0.81822	1.10209	2.92e-08	1.18627	0.0093304
SSA01_DN39079_c0_g1_i1	0.411902	0.725272	-0.0559455	0.940428	-0.122392	0.999976	0.301772	0.881112	0.22633	0.791076	0.434383	0.525282	0.990218	0.00858768	1.47174	5.18e-05
SSA01_DN39103_c0_g1_i1	-0.0945668	0.794415	0.0199924	0.94608	0.0775124	0.999976	0.407257	0.118755	0.598105	0.000246286	0.646582	0.000170086	0.668726	3.78e-06	0.56322	0.0236495
SSA01_DN39108_c0_g1_i1	-0.0937791	0.7942	-0.291769	0.560917	-0.266873	0.240329	-0.318721	0.136984	-0.392163	0.0121646	-0.49279	0.00158284	-0.318334	0.0891862	-0.54628	0.000876085
SSA01_DN39163_c0_g1_i1	-0.568987	0.000417727	-0.111814	0.640758	-0.297419	0.186262	-0.536685	1.14e-05	-0.85136	1.27e-07	-0.79468	9.68e-06	-0.675966	8.73e-12	-0.916427	9.55e-18
SSA01_DN39170_c0_g1_i1	0.111524	0.761148	0.044863	0.899488	0.0899555	0.999976	0.284313	0.462094	0.483957	0.000619334	0.50293	0.00279623	0.401593	0.0157128	0.403399	0.0564819
SSA01_DN39191_c0_g1_i1	0.50108	0.653298	0.0572245	0.921746	0.669979	0.00686043	0.608505	0.0795607	0.661109	0.0504729	0.635518	0.0415671	0.739381	0.00875114	1.02514	3.39e-05
SSA01_DN39216_c0_g1_i1	-0.185812	0.741667	-0.393493	0.41811	-0.8706	2.44e-05	-0.745253	0.00128144	-0.722234	0.00159562	-0.772249	0.00191147	-0.701364	0.00320579	-0.53886	0.0866325
SSA01_DN39240_c0_g1_i1	-0.2141	0.725272	-0.162588	0.601055	-0.0736544	0.999976	-0.217368	0.57524	-0.333276	0.195004	-0.27246	0.248599	-0.160738	0.637843	-0.554068	0.000272045
SSA01_DN39257_c0_g1_i1	-0.0525732	0.895144	-0.0106148	0.972744	0.0869286	0.999976	0.199351	0.881656	0.664989	4.36e-06	0.626539	0.0274175	0.467475	0.248625	0.619012	0.0459092
SSA01_DN39269_c0_g1_i1	-0.0772561	0.804451	-0.0894618	0.740941	-0.206726	0.405531	-0.672752	3.06e-07	-0.870706	0.000408359	-0.9574	0.0015542	-1.19984	1.04e-11	-0.942672	0.000942205
SSA01_DN39273_c0_g1_i1	0.568518	0.613857	0.139271	0.76526	0.51984	0.162676	0.646393	0.0557007	0.547916	0.126606	0.622769	0.0564665	0.751603	0.00771344	0.905206	0.000382144
SSA01_DN39293_c0_g1_i1	-0.417368	0.725272	-0.514561	0.43302	-0.731651	0.00763216	-0.786868	0.00580052	-0.845347	0.00484492	-0.896409	0.000887867	-0.737744	0.0149037	-0.742961	0.0134808
SSA01_DN39311_c0_g1_i1	-0.483455	0.435854	-0.259173	0.546704	-0.207082	0.758867	-0.130326	0.900132	-0.570098	0.000821053	-0.619627	0.000746274	-0.211922	0.722938	-0.291786	0.443121
SSA01_DN39323_c0_g1_i1	-0.0200958	0.970927	0.204907	0.603954	0.433432	0.0628674	0.562678	0.0433072	0.927557	9.43e-07	0.924034	7.25e-05	0.782923	0.0014248	0.794009	0.015331
SSA01_DN39342_c0_g1_i1	-0.265925	0.725272	-0.309759	0.414287	-0.186184	0.942035	-0.502228	0.102942	-0.527613	0.134782	-0.587814	0.0103959	-0.578714	0.0360822	-1.00575	1.78e-08
SSA01_DN39344_c0_g1_i1	-0.371127	0.725272	-0.0358762	0.918141	0.266443	0.605328	0.332642	0.369751	0.247569	0.603814	0.464115	0.14096	0.705804	0.000704083	0.498983	0.284451
SSA01_DN39362_c0_g1_i1	0.247122	0.725272	0.319091	0.301465	0.172876	0.830608	0.375959	0.106612	0.511884	0.000795507	0.376011	0.0498838	0.317742	0.121082	0.385041	0.0758068
SSA01_DN39386_c0_g1_i1	-0.467728	0.154517	-0.133303	0.645044	-0.562819	0.000610735	-0.287587	0.182141	-0.14241	0.822087	-0.118549	0.817971	-0.212049	0.71732	-0.17336	0.688548
SSA01_DN39413_c0_g1_i1	-0.0363363	0.925035	-0.0241804	0.938043	-0.105091	0.999976	0.144855	0.929074	0.650536	1.34e-05	0.575025	0.00347298	0.330735	0.488769	0.626175	0.0302168
SSA01_DN39428_c0_g1_i1	-0.0861914	0.802802	-0.0275239	0.915538	0.0534019	0.999976	0.0275675	0.985017	0.465742	3.17e-05	0.424844	0.00334237	0.26906	0.41584	0.45072	0.0315174
SSA01_DN39429_c0_g1_i1	-0.120596	0.768544	-0.325544	0.506048	-0.825789	9.19e-05	-0.727532	4.04e-05	-0.659748	2.8e-05	-0.652825	3.8e-05	-0.51282	0.0278198	-0.582628	0.0135455
SSA01_DN39438_c0_g1_i1	0.00509153	0.986958	0.156367	0.541456	0.354527	0.0276789	0.244008	0.644151	0.504199	1.16e-05	0.461308	0.0255372	0.357841	0.0273813	0.279688	0.0835528
SSA01_DN39450_c0_g1_i1	-0.28288	0.725272	-0.0470332	0.855184	-0.407302	0.00814907	-0.289037	0.437039	-0.764164	7.35e-07	-0.461658	0.0534445	-0.287248	0.495103	-0.420656	0.114583
SSA01_DN39481_c0_g1_i1	-0.0167474	0.946439	0.00744055	0.96917	-0.0195451	0.999976	-0.0344335	0.957514	-0.117708	0.517267	-0.242544	0.125793	-0.38153	0.00025246	-0.599243	0.000933256
SSA01_DN39504_c0_g1_i1	0.00942643	0.979302	-0.176808	0.573599	-0.0913511	0.999976	0.206213	0.823364	0.563277	0.000404068	0.498539	0.0762896	0.31101	0.385538	0.398129	0.320442
SSA01_DN3951_c0_g1_i1	0.056747	0.926333	-0.306349	0.600806	-0.91466	0.00047493	-0.329876	0.634345	-0.0815629	0.885375	-0.0545407	0.934434	-0.238423	0.837813	0.0943712	0.880566
SSA01_DN39552_c0_g1_i1	-0.320407	0.560098	-0.0269374	0.934414	-0.18871	0.60188	-0.149082	0.910172	-0.672958	2.88e-06	-0.392117	0.0571434	-0.131454	0.935829	-0.18483	0.460945
SSA01_DN39560_c0_g1_i1	0.0495548	0.921911	-0.526871	0.52429	-0.241687	0.995043	0.00556904	0.997361	-0.306114	0.625078	0.145216	0.822489	0.727701	0.00297005	1.21152	4e-06
SSA01_DN39625_c0_g1_i1	0.399159	0.725272	0.466112	0.215206	0.413352	0.297399	0.861735	0.00449631	1.03131	2.38e-07	0.985273	9.4e-08	0.797048	0.00036862	0.853544	0.00137958
SSA01_DN3965_c0_g2_i1	-0.0751004	0.875479	-0.430498	0.272186	-0.752591	7.52e-05	-0.360079	0.4912	-0.129847	0.748332	-0.329491	0.312742	-0.180251	0.805649	-0.122292	0.743275
SSA01_DN3971_c0_g1_i1	0.541298	0.725272	0.533985	0.565916	0.193424	0.999976	0.604926	0.350146	1.17178	0.0053245	1.00619	0.0325165	0.892132	0.0290817	1.54078	1.51e-05
SSA01_DN39727_c0_g1_i1	0.0299818	0.941528	0.00858484	0.978525	-0.21818	0.751041	-0.536355	0.0232948	-0.9728	3.54e-05	-0.941283	7.74e-05	-1.12921	6.85e-09	-0.948867	0.0172767
SSA01_DN39758_c0_g1_i1	0.151003	0.73496	0.443026	0.051245	0.519436	0.000772592	0.329664	0.266598	0.320612	0.102349	0.494797	0.00190755	0.426943	0.0203663	0.45573	0.199791
SSA01_DN39811_c0_g1_i1	-0.429785	0.678344	-0.640191	0.0911138	-0.760758	0.0099358	-0.642526	0.0119715	-0.778152	7.37e-05	-0.640856	0.0352959	-0.421214	0.286197	0.0740237	0.90892
SSA01_DN39815_c0_g1_i1	-0.0588797	0	1.01517	0.23547	1.4914	8.03e-06	1.72377	9.44e-07	1.838	7.28e-06	2.26911	7.19e-09	2.2753	1.75e-12	1.97326	1.15e-06
SSA01_DN39854_c0_g1_i1	-0.38243	0.652994	0.251684	0.527793	0.237746	0.734873	0.293932	0.403887	0.347622	0.141391	0.424943	0.0505568	0.622175	0.000374652	0.569801	0.00694534
SSA01_DN39866_c0_g1_i1	0.0165003	0.976235	0.211	0.610331	0.317474	0.496077	0.50147	0.0953844	0.686152	0.00169365	0.691093	0.00325997	0.736006	0.000720319	0.561366	0.0554859
SSA01_DN39892_c0_g1_i1	0.448249	0.560098	0.37301	0.543124	0.573921	0.00420771	0.885443	4.98e-06	0.998616	3.24e-07	0.952228	3.77e-05	0.665621	0.00294675	0.788393	6.53e-05
SSA01_DN39908_c0_g1_i1	-0.264111	0.725272	-0.153337	0.594114	-0.451866	0.0111912	-0.546712	0.000404388	-0.58304	8.56e-05	-0.520498	0.02392	-0.383441	0.0270002	-0.294842	0.301555
SSA01_DN3990_c0_g1_i1	-0.0850335	0.877207	-0.00213262	0.996789	-0.191031	0.999976	-0.19616	0.89475	-0.274083	0.539033	-0.539926	0.0616403	-1.01518	5.34e-06	-1.16186	0.00091201
SSA01_DN39938_c0_g1_i1	-0.150301	0.759904	-0.0483711	0.891438	-0.159114	0.991567	-0.198048	0.834175	-0.40854	0.130226	-0.346098	0.312025	-0.641249	0.000865706	-0.702985	0.0352179
SSA01_DN40040_c0_g1_i1	0.0427385	0.955274	1.49598	4.67e-05	1.62022	2.67e-10	1.49898	1.18e-07	1.74842	2.16e-08	1.48978	3.14e-06	1.30768	7.83e-05	1.1614	0.00930653
SSA01_DN40064_c0_g1_i1	0.523779	0.725272	0.371146	0.559346	0.614228	0.0807759	0.692797	0.112609	0.766205	0.0215972	0.871071	0.00290545	0.89027	0.00271067	1.05567	0.000327214
SSA01_DN40068_c0_g1_i1	0.241401	0.762973	0.863608	0.0983336	1.01789	0.000821836	0.561303	0.337171	0.233638	0.770365	0.653649	0.162902	0.882828	0.00838881	0.369578	0.587137
SSA01_DN40164_c0_g1_i1	-0.0869675	0.811365	-0.21835	0.534965	-0.549061	0.000971818	-0.27114	0.539849	-0.343531	0.0606474	-0.519223	0.00745641	-0.494641	0.00768438	-0.394435	0.0404006
SSA01_DN40228_c0_g1_i1	0.14146	0.780547	0.39282	0.379236	0.474507	0.0601279	0.536172	0.0342346	0.934546	2.14e-05	0.861668	4.25e-06	0.720266	0.000739484	0.927634	1.34e-05
SSA01_DN40333_c0_g1_i1	-0.0661151	0.876978	-0.851082	0.00553706	-1.08752	1.48e-09	-0.590862	0.00969039	-0.56901	0.00998648	-0.617534	0.0181871	-0.657081	0.00827681	-0.445219	0.229347
SSA01_DN40355_c0_g1_i1	-0.11943	0.76806	-1.17799	8.21e-07	-0.775869	0.00181651	-0.00867697	0.993918	0.139877	0.736434	0.0381452	0.94509	-0.273021	0.238556	-0.315504	0.336657
SSA01_DN40442_c0_g1_i1	-0.193866	0.725272	-0.133397	0.756022	-0.274384	0.369391	-0.444123	0.0418009	-0.667861	4.46e-05	-0.395796	0.204183	-0.250453	0.358312	-0.378152	0.0967756
SSA01_DN40449_c0_g1_i1	0.199507	0.729602	0.247378	0.574057	0.34413	0.435434	0.42254	0.350249	0.72723	0.000500334	0.709904	0.00090153	0.534189	0.0306603	0.731468	0.00145158
SSA01_DN40482_c0_g1_i1	-0.389472	0.530226	-0.146549	0.615264	-0.333437	0.138379	-0.47107	0.0103906	-0.761546	5.41e-07	-0.726676	1.08e-05	-0.737112	1.65e-07	-0.774829	2.43e-05
SSA01_DN40561_c0_g1_i1	-0.0628572	0.822647	-0.0498385	0.877014	0.153934	0.696009	-0.178536	0.778572	-0.48283	0.00407274	-0.732314	0.000702417	-1.05542	3.19e-15	-1.21565	6.79e-08
SSA01_DN40576_c0_g1_i1	-0.277183	0.725272	-0.497965	0.309207	-0.965909	3.15e-05	-1.43424	5.89e-10	-1.83516	8.42e-17	-1.54687	3.3e-10	-1.552	1.13e-11	-0.927016	0.000273684
SSA01_DN40594_c0_g1_i1	0.549519	0.725272	0.499794	0.573599	0.788921	0.00648102	1.12969	7.58e-05	1.02986	0.000233583	1.12176	3.87e-06	1.01937	0.00011292	1.04205	0.00268503
SSA01_DN40650_c0_g1_i1	-0.626767	0.536925	0.19435	0.668046	0.0649492	0.999976	-0.362569	0.63348	-0.855289	0.0239718	-0.725609	0.0601472	-0.713449	0.0232936	-1.02845	0.00039344
SSA01_DN40662_c0_g1_i1	-0.203758	0.725272	-0.0402758	0.851157	-0.306812	0.0745181	-0.59337	0.000187919	-0.480412	0.000322507	-0.310555	0.0625584	-0.232723	0.352264	-0.114847	0.781036
SSA01_DN40694_c0_g1_i1	0.0180822	0.962832	0.104363	0.719557	0.0212987	0.999976	-0.644068	0.00207477	-0.631214	0.0921557	-0.727716	0.0537683	-0.927376	1.25e-06	-0.793184	0.0361209
SSA01_DN40729_c0_g1_i1	0.207179	0.725272	0.131998	0.670425	0.570529	6.7e-05	0.282529	0.678952	0.590811	0.00168861	0.581058	0.00814196	0.505741	0.019326	0.630129	0.142678
SSA01_DN40741_c0_g1_i1	-0.0276168	0.946059	0.240857	0.546573	0.0553413	0.999976	0.481342	0.0176333	0.571739	0.000513757	0.607893	0.000528084	0.503022	0.00775338	0.445933	0.0435756
SSA01_DN40750_c0_g1_i1	-0.584819	0.725272	-1.02346	0.0349786	-0.410738	0.7345	-0.363088	0.745273	-0.649611	0.177798	-0.871543	0.0216063	-0.905264	0.0146452	-1.33407	0.000174026
SSA01_DN40751_c0_g1_i1	-0.182968	0.725272	0.401152	0.161655	0.322213	0.218487	0.710668	1.58e-05	0.859708	6e-08	0.843229	1.75e-06	0.874658	1.06e-06	0.802824	0.0039489
SSA01_DN4076_c0_g1_i1	0.155272	0.731229	-0.554337	0.416003	-0.806587	9.72e-07	-0.659343	0.000442383	-0.744809	7.23e-06	-0.49547	0.0982364	-0.554038	0.131004	-0.660393	0.0493724
SSA01_DN4077_c0_g2_i1	0.223608	0.774701	0.364907	0.602454	0.661594	0.134985	1.17977	0.000404388	1.28928	0.000268063	1.29433	0.000115177	1.04839	0.00407062	0.890911	0.0386998
SSA01_DN40788_c0_g1_i1	-0.0926803	0.835443	-0.419599	0.417329	-0.594882	0.00436925	-0.829122	1.08e-05	-0.933403	1.07e-06	-0.779256	3.73e-05	-0.698344	0.000936818	-0.780972	0.000335526
SSA01_DN40816_c0_g1_i1	-0.362188	0.725272	-0.213196	0.623086	-0.275348	0.629304	-0.725576	0.00772968	-0.997907	2.89e-05	-0.715862	0.0035479	-0.413573	0.196251	-0.539531	0.12145
SSA01_DN40834_c0_g1_i1	0.0728236	0.868473	0.141739	0.679318	-0.0670078	0.999976	-0.358179	0.457887	-0.644105	0.0218498	-0.685613	0.0148722	-1.29018	5.17e-12	-1.18522	1.2e-05
SSA01_DN40838_c0_g1_i1	-0.0941988	0.789442	0.0343937	0.886206	0.0649603	0.999976	0.279973	0.1727	0.459106	0.000531996	0.418722	0.00246041	0.333095	0.0735669	0.293223	0.190424
SSA01_DN40890_c0_g1_i1	0.33162	0.725272	0.430785	0.480769	0.28279	0.706831	0.439987	0.294656	0.822274	0.000738588	0.733751	0.00872155	0.432224	0.214745	0.705459	0.00519174
SSA01_DN40900_c0_g1_i1	0.208852	0.730117	0.265311	0.573713	0.00676246	0.999976	-0.0971278	0.944085	0.060604	0.915876	-0.28923	0.50302	-0.795789	0.000667157	-0.73538	0.0592087
SSA01_DN40916_c0_g2_i1	0.588358	0.500468	0.667632	0.0512632	0.791548	0.00149334	0.610938	0.0829223	0.816321	0.00242247	0.848216	0.000654645	0.687468	0.0247187	0.697866	0.00805926
SSA01_DN40946_c0_g1_i1	-0.278936	0.75185	-1.07191	0.108197	-1.42045	2.57e-05	-1.04083	0.0172471	-1.20472	0.00837013	-1.43	0.000251266	-0.828351	0.0477374	-0.682152	0.183212
SSA01_DN40948_c0_g1_i1	0.106179	0.745701	0.225238	0.475547	0.360913	0.0115839	0.229227	0.485501	0.405585	0.000690116	0.45088	0.00707138	0.42697	0.00493325	0.548575	3.29e-05
SSA01_DN4095_c0_g2_i1	-0.626549	0.0596812	-0.187495	0.600577	-0.0999385	0.999976	-0.102579	0.938484	-0.46517	0.323644	-0.46851	0.141766	-0.400268	0.0404927	-0.777293	4.59e-05
SSA01_DN40991_c0_g2_i1	-0.171962	0.834426	-0.36948	0.606899	-0.394932	0.780082	-0.938992	0.0427504	-1.24233	0.008582	-1.15442	0.00669958	-0.468975	0.586127	-1.5895	0.000185405
SSA01_DN41014_c0_g1_i1	-0.517554	0.390552	0.129858	0.652776	-0.155813	0.946093	-0.198291	0.772613	-0.594754	0.00122345	-0.563047	0.00289604	-0.510075	0.0108634	-0.665099	0.000105845
SSA01_DN4104_c0_g1_i1	-0.137506	0.736991	-0.0217194	0.948646	-0.52281	0.0128381	-0.754598	0.00898805	-0.753926	1.24e-07	-0.629363	0.0017642	-0.696499	0.00035357	-0.536779	0.340808
SSA01_DN41086_c0_g1_i1	-0.430289	0.304221	-0.173177	0.564535	-0.295039	0.176198	-0.344697	0.102942	-0.515471	0.00376896	-0.561069	0.000206764	-0.411197	0.0149101	-0.539654	0.00723788
SSA01_DN41109_c0_g1_i1	0.291819	0.725272	0.546868	0.192607	0.621612	0.0124683	0.678039	0.0179633	0.876734	1.87e-05	1.09222	4.77e-07	0.749345	0.000903164	0.80314	0.014593
SSA01_DN41115_c0_g1_i1	-0.00207571	0.996365	-0.307032	0.487751	-0.469235	0.0619135	-0.849727	1.25e-05	-0.842078	3.48e-05	-0.781232	0.000568822	-0.680598	0.00105146	-0.590258	0.033397
SSA01_DN41128_c0_g1_i1	-0.0824704	0.894086	0.387086	0.571783	-0.141482	0.999976	0.611538	0.144137	0.438818	0.234034	0.698187	0.0659299	1.33079	1.1e-08	0.860903	0.0248944
SSA01_DN41139_c0_g1_i1	0.105733	0.812231	-0.52508	0.112458	-0.235643	0.999976	-1.02915	0.00956572	-1.51768	8.24e-09	-1.37012	2.34e-06	-1.37492	5.18e-05	-1.21429	2.55e-05
SSA01_DN41145_c0_g1_i1	-0.236387	0.761458	0.961034	0.0317752	0.691853	0.177324	1.24055	0.000158248	0.792819	0.172674	1.01868	0.0159773	1.45108	4.72e-07	0.694684	0.0822566
SSA01_DN41258_c0_g1_i1	0.290352	0.627078	0.127017	0.604002	0.491461	0.00200135	0.461396	0.121809	0.698766	1.51e-05	0.630099	7.06e-05	0.509722	3.51e-05	0.459802	0.119446
SSA01_DN41265_c0_g1_i1	0.15381	0.832105	-0.928614	0.0885464	-0.592598	0.259567	-0.543879	0.452894	-1.32702	0.000432176	-0.832262	0.0605712	-0.43845	0.563922	-0.640385	0.235596
SSA01_DN41311_c0_g1_i1	0.140329	0.730117	0.0497996	0.860029	-0.0975742	0.999976	-0.242026	0.556047	-0.298407	0.243359	-0.40029	0.0595673	-0.553095	0.000295195	-0.469444	0.175177
SSA01_DN41356_c0_g1_i1	-0.00996158	0.982224	-0.362088	0.282842	-0.698804	8.79e-05	-0.523383	0.04868	-0.49832	0.0177845	-0.38686	0.213232	-0.546207	0.00487618	-0.50297	0.108556
SSA01_DN41361_c0_g1_i1	-0.219296	0.725272	0.0331661	0.924661	-0.58489	0.00870164	-0.610091	0.00955169	-0.801446	0.000513757	-0.662328	0.00136452	-0.89137	4.21e-05	-0.709855	0.0954785
SSA01_DN41362_c0_g1_i1	-0.226294	0.725272	-0.0297578	0.930726	0.259001	0.542806	0.401648	0.390883	0.739302	7.14e-08	0.73061	1.29e-05	0.667761	0.00210043	0.86242	0.000106836
SSA01_DN41399_c0_g1_i1	0.386994	0.725272	0.555578	0.0640255	0.748567	0.000173391	0.454089	0.109603	0.318187	0.353034	0.241694	0.545624	-0.0351102	0.98934	0.056448	0.912389
SSA01_DN41445_c0_g1_i1	-0.631182	0.725272	-0.249468	0.684043	0.765981	0.0272879	1.06066	0.000503021	0.86535	0.0784941	0.97997	0.0443813	1.17921	0.00025146	0.900793	0.0192905
SSA01_DN41501_c0_g1_i1	-0.112866	0.775158	-0.185963	0.60273	-0.722806	2.75e-06	-1.10367	3.95e-12	-0.964969	1.23e-12	-0.926324	2.15e-08	-1.17559	3.19e-13	-1.07355	2.52e-05
SSA01_DN41531_c0_g1_i1	0.0117979	0.984766	0.065818	0.880728	0.775891	0.00311511	0.555302	0.0984429	0.51538	0.0877865	0.671844	0.0100391	0.970082	2.17e-06	0.974568	5.93e-05
SSA01_DN41545_c0_g1_i1	0.329499	0.731229	0.489646	0.572655	0.233037	0.999976	0.402114	0.759881	1.28449	0.000721433	0.997616	0.0376423	0.801845	0.0882602	1.15257	0.00474329
SSA01_DN41564_c0_g1_i1	0.0642982	0.928966	0.341314	0.627226	0.732808	0.0463078	1.11788	0.00028702	1.19876	0.000140121	1.2441	5.49e-05	1.07201	0.00045696	0.919444	0.01245
SSA01_DN4156_c0_g2_i1	-0.040233	0.952587	-0.122691	0.825244	-0.878806	0.015204	-0.818693	0.0798218	-0.936231	0.0229416	-1.11657	0.000243545	-1.14626	0.000639319	-1.10282	0.000649205
SSA01_DN41577_c0_g1_i1	-0.0273812	0.951809	-0.478843	0.235646	-0.98947	7.72e-06	-1.25001	3.86e-06	-1.07036	9.73e-11	-1.01493	7.66e-06	-1.04326	0.000427723	-0.726014	0.000836969
SSA01_DN41584_c0_g1_i1	0.203002	0.747658	0.0787727	0.875445	-0.325158	0.696436	-0.832356	0.00442392	-0.968885	0.00110139	-0.904406	0.0097927	-1.2217	2.37e-05	-1.20237	2.56e-06
SSA01_DN4159_c0_g2_i1	-0.20153	0.725272	-0.090367	0.732275	-0.329485	0.293758	-0.713865	0.000259465	-0.435396	0.139319	-0.499033	0.0132337	-0.508978	0.00377563	-0.381642	0.0813045
SSA01_DN41629_c0_g1_i1	-0.207943	0.727056	-0.538775	0.319316	-0.764988	0.0124583	-0.95337	5.54e-05	-0.965185	5.65e-05	-0.833454	0.00332425	-0.589186	0.00638759	-0.447158	0.218466
SSA01_DN41630_c0_g1_i1	-0.266821	0.725272	-0.0393066	0.913524	-0.0627505	0.999976	-0.146973	0.901003	-0.373561	0.116268	-0.495534	0.0246469	-0.57851	0.00154273	-0.770137	2.13e-05
SSA01_DN41641_c0_g1_i1	-0.035485	0.96307	-0.272321	0.689027	-0.670024	0.204396	-0.840478	0.0987653	-1.45346	8.98e-05	-1.23463	0.00218911	-0.969456	0.028218	-1.13222	0.023727
SSA01_DN41644_c0_g1_i1	-0.19114	0.725272	-0.134553	0.599201	-0.273601	0.467447	-0.59538	0.00163682	-0.876758	1.04e-11	-0.809917	3.18e-14	-0.729437	8.3e-06	-0.858477	6.64e-07
SSA01_DN41696_c0_g1_i1	-0.470885	0.319931	-0.0705857	0.804591	-0.362119	0.230247	-0.373434	0.464525	-1.10318	0.000105047	-1.17041	2.39e-07	-1.21934	1.01e-13	-1.33082	6.66e-19
SSA01_DN41729_c0_g1_i1	0.529219	0.725272	0.601061	0.18226	0.739479	0.0432285	0.922624	0.000197105	0.906601	0.00514394	0.897524	0.00279623	1.01921	0.000699789	1.21374	5e-06
SSA01_DN41842_c0_g1_i1	-0.137398	0.749667	-0.577504	0.0105962	-0.895832	5.61e-07	-0.765369	4.02e-06	-0.574249	0.00207646	-0.555403	0.00545255	-0.581384	0.000445536	-0.383069	0.0787316
SSA01_DN41856_c0_g1_i1	-0.00556092	0.987825	-0.260029	0.389299	-0.544839	0.000366118	-0.301127	0.525561	0.149003	0.552493	0.0887856	0.84398	-0.00287612	0.999386	0.248835	0.257423
SSA01_DN41885_c0_g1_i1	-0.12499	0.840445	-0.324987	0.607987	-0.381759	0.648591	-1.0559	0.000725906	-1.41586	4.54e-06	-1.19625	5.87e-05	-1.43227	1.67e-07	-0.909269	0.00527427
SSA01_DN41898_c0_g1_i1	-0.268204	0.727962	-0.470818	0.515932	-0.934322	0.000725684	-1.12464	4.45e-05	-1.35534	4.73e-06	-1.1058	6.6e-05	-0.711107	0.0451406	-1.21321	1.38e-05
SSA01_DN41900_c0_g1_i1	-0.0188876	0	0.234601	0.761948	0.240405	0.999976	0.299027	0.877364	0.862465	0.140391	1.08387	0.0392624	0.95437	0.0333673	1.53072	0.000836969
SSA01_DN41925_c0_g1_i1	-0.0602046	0.936431	-0.700434	0.353391	-0.316666	0.875746	-0.225569	0.916978	-1.006	0.0159222	-0.472674	0.506144	-0.621643	0.173494	-1.2489	0.000955714
SSA01_DN41940_c0_g1_i1	0.167962	0.79122	0.66759	0.166192	0.790546	0.00725277	1.06271	3.68e-05	1.16047	5.66e-05	1.0924	6.48e-05	0.977248	0.000153374	1.08262	0.000100248
SSA01_DN41949_c0_g1_i1	0.409873	0.725272	0.54297	0.557309	0.778103	0.0781293	1.4503	1.61e-05	2.1867	5.09e-12	1.90814	4.62e-08	1.66675	1.13e-07	1.76682	5.1e-07
SSA01_DN41968_c0_g1_i1	0.113679	0.783504	0.260186	0.564712	0.596342	0.0151342	0.846569	0.00582961	1.22801	1.54e-08	1.31297	4.07e-07	1.49164	2.56e-17	1.50292	1.06e-12
SSA01_DN4207_c0_g2_i1	0.0992331	0.820141	-0.846469	0.00150016	-0.990859	3.69e-05	-0.581795	0.181202	-0.287706	0.459839	-0.572748	0.00778232	-0.25828	0.609804	-0.295743	0.51763
SSA01_DN42080_c0_g1_i1	-0.108091	0.793673	0.310778	0.398576	0.406278	0.0402787	0.463595	0.162371	0.422608	0.160225	0.476101	0.108549	0.598789	0.000254666	0.567339	0.0523328
SSA01_DN4209_c0_g1_i1	0.0885274	0.773808	-0.269748	0.448141	-0.999014	3.8e-08	-0.661245	0.0094655	-0.430063	0.0940967	-0.514885	0.00287062	-0.643229	8.86e-06	-0.474555	0.0248712
SSA01_DN42111_c0_g1_i1	-0.0912492	0.855662	-0.318406	0.557367	-1.02831	3.19e-06	-0.532244	0.0853442	-0.555026	0.0298071	-0.623628	0.0110621	-0.607101	0.12452	-0.317191	0.425248
SSA01_DN42152_c0_g1_i1	0.216105	0.725272	0.00376825	0.993688	-0.24419	0.936651	-1.12808	1.21e-06	-1.13564	0.00752659	-1.23516	0.00163238	-1.25143	0.000158058	-0.909493	0.0755514
SSA01_DN4219_c0_g2_i1	-0.392389	0.52713	-0.73243	0.00283224	-1.3197	6.59e-08	-0.999538	2.74e-08	-1.1115	1.95e-12	-0.941593	2.37e-08	-1.20715	3.92e-14	-0.619808	0.037445
SSA01_DN42209_c0_g1_i1	0.217161	0.741002	0.742072	0.0641683	0.877792	0.000692803	0.554008	0.115151	0.320993	0.489866	0.521224	0.170243	0.338865	0.525161	0.251157	0.664619
SSA01_DN42224_c0_g1_i1	0.186404	0.725272	0.400181	0.180831	0.0815391	0.999976	0.262887	0.563157	0.607753	0.000307836	0.546051	0.00323134	0.303918	0.456584	0.540946	0.00658445
SSA01_DN42266_c0_g1_i1	0.407807	0.52713	0.302335	0.409853	0.432228	0.0240512	0.683823	0.000316095	0.862528	3.54e-09	0.75033	1.01e-06	0.636928	0.00165479	0.800411	1.67e-06
SSA01_DN42280_c0_g1_i1	-0.16174	0.755562	-0.191017	0.64895	-0.712333	0.103398	-0.665181	0.178789	-0.985814	0.00822894	-0.752835	0.00423548	-0.88457	5.13e-05	-0.582468	0.189193
SSA01_DN42403_c0_g1_i1	0.14206	0.730017	-0.302549	0.455439	-0.413334	0.561835	-0.783288	7.16e-05	-0.892433	4.61e-05	-0.833503	0.000197953	-0.769952	1.3e-06	-0.889214	0.000157518
SSA01_DN42432_c0_g1_i1	-0.673503	0.700456	-1.45161	0.00413765	-0.866105	0.0207977	-1.07838	0.00495946	-1.90013	1.2e-07	-1.3317	0.000590503	-0.920427	0.0254366	-1.04745	0.0172618
SSA01_DN42440_c0_g1_i1	-0.181121	0.76288	-0.000834749	0.998833	-0.338216	0.719368	-0.500221	0.181202	-0.482423	0.388712	-1.00769	0.000191775	-0.977314	4.06e-05	-0.858337	0.033397
SSA01_DN4244_c0_g2_i1	-0.0903726	0.813	-0.0917743	0.757614	-0.213084	0.645698	-0.311799	0.408527	-0.55121	0.000931522	-0.555069	0.000539151	-0.437701	0.025883	-0.405233	0.0890097
SSA01_DN4245_c0_g1_i1	-0.136308	0.736315	-0.195546	0.548922	-0.080225	0.999976	-0.332393	0.117468	-0.692039	0.0001181	-0.844083	2.23e-05	-1.00504	8.36e-16	-1.21773	1.7e-06
SSA01_DN42530_c0_g1_i1	-0.257561	0.725272	0.0493247	0.896166	-0.944634	3.49e-08	-0.543674	0.169233	-0.702498	0.0186644	-0.763559	0.0183254	-0.664076	0.0378338	-0.551289	0.184513
SSA01_DN42545_c0_g1_i1	0.776207	0	1.44789	0.00479033	1.11188	0.00264535	1.63215	1.58e-06	1.47756	0.000408359	1.92021	3.94e-07	1.46476	5.37e-05	0.87867	0.13805
SSA01_DN42609_c0_g1_i1	-0.233804	0.725272	-0.142434	0.620022	-0.213866	0.518373	-0.571439	0.000385534	-0.733519	2.63e-05	-0.71729	4.43e-05	-0.58364	3.05e-05	-0.518923	0.0346202
SSA01_DN42615_c0_g1_i1	-0.116576	0.782755	-0.101416	0.797808	-0.193142	0.845463	-0.513196	0.131019	-0.634394	0.00962359	-0.696193	0.00317961	-0.835204	8.83e-06	-0.949358	2.41e-06
SSA01_DN42620_c0_g1_i1	0.109805	0.797527	-0.159713	0.650528	0.249465	0.957149	0.256839	0.663312	0.494271	0.00563055	0.505037	0.0089857	0.659212	0.000106339	0.351664	0.184248
SSA01_DN42635_c0_g1_i1	-0.203677	0.725272	-0.0294922	0.905254	-0.0404628	0.999976	0.0335534	0.970474	-0.193173	0.328072	-0.372458	0.00369147	-0.374308	0.0131118	-0.63832	3.24e-06
SSA01_DN42709_c0_g1_i1	0.494141	0.396472	0.522421	0.114006	0.601513	0.00822217	0.589546	0.00218719	0.568788	0.00120917	0.723076	3.99e-05	0.637969	0.000246683	0.561326	0.0315482
SSA01_DN42744_c0_g1_i1	0.0875147	0	0.0213632	0.979827	-0.19475	0.999976	0.607301	0.395204	1.08956	0.0277255	1.51922	7e-05	1.50911	1.03e-05	1.3726	0.00161754
SSA01_DN42760_c0_g1_i1	0.126997	0.725272	0.100169	0.63656	0.140628	0.760501	0.388547	0.000725906	0.441003	0.000201471	0.365073	0.00976272	0.292917	0.0541522	0.212034	0.516037
SSA01_DN42767_c0_g1_i1	0.352567	0.725314	0.267117	0.703182	0.324435	0.907904	0.515333	0.511789	0.475227	0.493983	0.84589	0.0752623	0.995917	0.0126953	1.40644	0.000191567
SSA01_DN42799_c0_g1_i1	-0.312623	0	1.1787	0.0582699	1.20159	0.000813971	1.68657	1.01e-06	1.08233	0.0349415	1.31862	0.0031855	1.44526	4.16e-05	1.08442	0.0275475
SSA01_DN42817_c0_g1_i1	-0.176176	0.7942	-0.142347	0.784089	-0.540506	0.21848	-0.718597	0.0477998	-1.3784	4.5e-06	-1.30012	3.2e-05	-0.826343	0.00771344	-0.45217	0.481855
SSA01_DN42835_c0_g1_i1	-0.275248	0.725272	-0.0664397	0.887295	-0.125767	0.999976	-0.143357	0.92192	-0.609233	0.12528	-0.874065	0.00203821	-1.0442	5.04e-07	-1.38547	8.7e-09
SSA01_DN42970_c0_g1_i1	-0.316285	0.725272	0.0394535	0.935555	-0.564259	0.242463	-0.867959	0.0104588	-0.861924	0.0127874	-1.00776	0.0101032	-1.06969	0.00022048	-0.887201	0.00411228
SSA01_DN43050_c0_g1_i1	0.100368	0.839472	-0.022425	0.954629	-0.460314	0.196596	-0.408584	0.492328	-0.499313	0.324223	-0.579355	0.0895132	-0.85369	0.000252729	-0.719856	0.0279639
SSA01_DN43080_c0_g1_i1	0.443403	0.530226	0.276737	0.585868	0.119516	0.999976	0.224416	0.87708	0.5864	0.00312805	0.785194	4.02e-06	0.757192	4.38e-06	0.681347	0.000463401
SSA01_DN43088_c0_g1_i1	0.267706	0.747943	-0.280425	0.682331	-0.460083	0.548614	-0.534703	0.520934	-1.19555	0.00294423	-1.40972	0.000543895	-0.728641	0.180733	-1.0259	0.0450827
SSA01_DN43113_c0_g1_i1	-0.191723	0.725272	-0.174413	0.64086	-0.551766	0.000830916	-0.662828	0.00210378	-0.594549	0.00154998	-0.63676	0.000360737	-0.500028	0.0345737	-0.499725	0.151298
SSA01_DN43136_c0_g1_i1	0.528	0.725272	1.41751	0.00398218	1.23871	0.000243602	1.07207	0.0073016	1.25212	0.00277643	0.875103	0.0796267	0.613973	0.327453	0.256142	0.771156
SSA01_DN4313_c0_g2_i1	-0.13234	0.767046	-0.538051	0.0376546	-1.00346	2.56e-06	-0.451389	0.16492	-0.190077	0.618329	-0.305041	0.296371	-0.232597	0.586464	0.096612	0.818162
SSA01_DN43212_c0_g1_i1	-0.277821	0.725272	0.107823	0.820121	-0.0532733	0.999976	0.25175	0.891078	0.929364	0.000392064	0.845278	0.00322151	0.617778	0.0721073	0.701216	0.0300539
SSA01_DN43213_c0_g1_i1	-0.331903	0.685678	0.058881	0.828695	-0.129048	0.938876	-0.188413	0.866299	-0.574518	1.92e-05	-0.638369	8.53e-06	-0.394466	0.147534	-0.488422	0.00326297
SSA01_DN43215_c0_g1_i1	-0.168154	0.725272	-0.146907	0.569067	-0.400556	0.0206659	-0.579521	0.000458761	-0.748583	2.06e-09	-0.739292	2.01e-10	-0.607632	8.38e-08	-0.701894	0.000252671
SSA01_DN43263_c0_g1_i1	-0.087838	0.850764	0.230174	0.613842	0.455453	0.0663448	0.44873	0.0922031	0.729034	5.96e-05	0.626877	0.00860485	0.496201	0.140082	0.663287	0.0263901
SSA01_DN43268_c0_g1_i1	0.205076	0.734036	0.707013	0.0184532	0.576996	0.0782748	0.745852	0.0194415	0.873707	2.68e-05	0.832481	0.000716657	0.759683	0.00651751	0.589575	0.0296332
SSA01_DN43279_c0_g1_i1	0.214952	0.731639	0.320349	0.557309	0.415809	0.305918	0.379309	0.511789	0.795713	0.000643732	0.639786	0.0196164	0.414787	0.275431	0.469866	0.2352
SSA01_DN43288_c0_g1_i1	0.17883	0.744795	0.266215	0.557309	0.0969247	0.999976	0.365777	0.424543	0.868451	6.11e-05	0.61549	0.00707399	0.602025	0.0274288	0.674626	0.01245
SSA01_DN4328_c0_g1_i1	-0.0265745	0.965979	0.260601	0.609882	0.229659	0.948697	0.364762	0.739191	0.82917	0.000619177	0.670371	0.0388411	0.940091	7.75e-05	1.04821	0.00239981
SSA01_DN43305_c0_g1_i1	-0.236464	0.725272	-0.0116831	0.973513	0.213076	0.899682	0.465897	0.146049	0.670233	0.00477525	0.780951	0.000451676	0.933822	3.53e-06	0.793803	0.00503425
SSA01_DN43331_c0_g1_i1	-0.000167923	0.999824	-0.879933	0.368445	-0.911513	0.0242863	-1.33406	0.000449221	-1.99648	1.59e-06	-1.17913	0.0202528	-1.32479	0.000567201	-1.33576	0.00586679
SSA01_DN43392_c0_g1_i1	0.071745	0.930183	0.0979901	0.890638	-0.104073	0.999976	-0.397695	0.773927	-0.998564	0.0354817	-0.94913	0.0821731	-1.2651	0.00082845	-0.985693	0.0681932
SSA01_DN43407_c0_g1_i1	-0.487098	0.725272	-1.2442	0.00170185	-1.07209	7.5e-05	-1.27048	1.23e-06	-1.31913	2.45e-05	-1.52925	4.29e-08	-1.19159	1.41e-05	-1.47692	1.02e-06
SSA01_DN4341_c0_g2_i1	0.0572557	0.829314	-0.135881	0.575999	-0.159485	0.799124	-0.361933	0.151255	-0.402973	0.004669	-0.36582	0.00192242	-0.357544	0.000433908	-0.498555	0.00331555
SSA01_DN43444_c0_g1_i1	-0.0724332	0.803634	-0.0370744	0.845298	-0.117702	0.999976	-0.357733	0.0213071	-0.60882	1.09e-05	-0.61316	1.24e-05	-0.509509	3.07e-05	-0.514321	0.00723788
SSA01_DN4350_c0_g1_i1	-0.219193	0.725272	0.00571623	0.985953	-0.225588	0.739425	0.166583	0.910145	0.599627	0.00505448	0.728603	0.00230173	0.799777	0.000473786	0.89006	0.000665539
SSA01_DN43516_c0_g1_i1	0.198361	0.783963	0.244606	0.709461	0.590089	0.171781	0.688517	0.149373	1.21249	0.000922204	1.19048	0.00507366	1.23477	0.000209159	1.44259	0.000175503
SSA01_DN43518_c0_g1_i1	0.227133	0.749852	0.380699	0.563033	0.858238	0.00707891	1.0686	0.000340714	1.05544	0.000234363	1.02967	0.00195331	0.822457	0.0188005	0.797544	0.0491624
SSA01_DN43525_c0_g1_i1	-0.0710964	0.833485	0.130758	0.647325	0.100731	0.999976	0.278212	0.396673	0.642209	3.42e-05	0.527699	0.000418067	0.436765	0.00259578	0.334664	0.0717611
SSA01_DN43614_c0_g1_i1	-0.135501	0.802197	-0.599176	0.0886086	-0.776487	0.00200135	-0.831443	0.000666	-0.884175	0.00026539	-0.8864	0.000107643	-0.514506	0.0680773	-0.670184	0.0123718
SSA01_DN43623_c0_g1_i1	0.289679	0.725272	0.227862	0.71574	0.342711	0.735009	0.718002	0.0323835	0.973234	0.00112109	0.883517	0.00745729	0.939474	0.000565189	0.659754	0.109754
SSA01_DN43674_c0_g1_i1	0.0972941	0.865143	-1.15441	0.000140133	-0.188644	0.986074	0.571925	0.141474	0.768218	0.00192836	0.525318	0.3163	0.310672	0.516085	0.142912	0.833522
SSA01_DN43784_c0_g1_i1	0.10876	0.825411	0.244178	0.586386	0.347622	0.341775	0.374483	0.442305	0.852876	4.14e-05	0.621498	0.0782549	0.541063	0.150547	0.587373	0.181223
SSA01_DN43937_c0_g1_i1	-0.0655598	0.903567	-0.169268	0.697289	0.0300464	0.999976	-0.330991	0.563591	-0.524842	0.0666892	-0.605621	0.0201906	-0.619869	0.0142816	-0.85089	0.000677635
SSA01_DN43988_c0_g1_i1	-0.240716	0.725272	-0.181278	0.566321	-0.496209	6.21e-05	-0.71371	4.79e-08	-0.800682	3.25e-10	-0.755864	3.58e-12	-0.772333	1.55e-05	-0.660289	0.000702452
SSA01_DN439_c0_g1_i1	-0.229381	0.725272	-0.552892	0.0855659	-0.578564	0.02357	-0.354682	0.290478	-0.678161	0.000847885	-0.588906	0.00683277	-0.547144	0.0138958	-0.132016	0.754838
SSA01_DN44111_c0_g1_i1	0.718799	0	2.23492	2.24e-06	1.0229	0.00497939	0.523553	0.463552	1.22576	0.0118417	0.991155	0.0725776	1.47231	7.82e-05	1.30391	0.00828892
SSA01_DN44112_c0_g1_i1	0.87868	0	1.14514	0.0560684	0.5132	0.497423	0.577389	0.447096	0.965708	0.0424708	1.53107	0.000115177	0.780795	0.107135	1.25552	0.00807104
SSA01_DN44170_c0_g1_i1	0.378623	0	0.86879	0.330674	0.670176	0.210995	1.02936	0.0160956	1.2928	0.00238364	1.25091	0.00543614	1.25175	0.000753743	1.50162	0.000484682
SSA01_DN44219_c0_g1_i1	0.408808	0	0.246474	0.748427	0.496329	0.548242	0.97064	0.0357128	1.64752	3.52e-06	1.21812	0.00853106	1.59923	1.43e-06	1.03542	0.0512748
SSA01_DN44275_c0_g1_i1	-0.200553	0.725272	-0.0197493	0.950623	-0.207191	0.735484	-0.715068	0.0112237	-0.656775	0.000136831	-0.504126	0.00299278	-0.592433	0.00306591	-0.51385	0.0351049
SSA01_DN442_c0_g1_i1	0.208419	0.733993	0.4287	0.513174	0.904534	7.05e-06	0.155954	0.930297	-0.34355	0.412641	-0.37948	0.34254	-0.478692	0.146299	-0.279727	0.569067
SSA01_DN44385_c0_g1_i1	0.0461107	0	1.06897	0.169779	1.14689	0.000920143	1.06119	0.0104588	1.00372	0.0576481	1.3101	0.00665799	0.968497	0.0164152	1.41515	0.00299835
SSA01_DN44424_c0_g1_i1	0.202033	0	0.411388	0.633152	0.49107	0.439112	1.11318	0.00865076	1.52424	0.000410526	1.19853	0.0169248	1.21213	0.00245834	1.19297	0.0195428
SSA01_DN4442_c0_g1_i1	-0.682141	0.725272	-0.5161	0.551356	-0.218303	0.999976	-0.384217	0.742622	-1.35833	0.000263338	-1.3104	0.00052432	-0.758951	0.125114	-1.05605	0.0256426
SSA01_DN44682_c0_g1_i1	0.832905	0	2.03474	2.02e-06	1.92716	4.17e-11	1.96215	2.32e-10	2.37167	2.37e-13	2.317	6.57e-13	2.26322	8.37e-14	2.26178	3.35e-11
SSA01_DN4472_c0_g2_i1	0.179379	0.731639	0.601484	0.0321274	0.688671	0.000312973	0.600678	0.0145847	0.832627	3.99e-06	0.850743	4.9e-06	0.78236	7.07e-05	0.925907	4.88e-06
SSA01_DN44743_c0_g1_i1	0.142454	0.759257	0.0783419	0.847935	-0.0568643	0.999976	-0.666783	0.0145811	-1.13779	3.33e-06	-1.21014	3.79e-08	-1.30467	1.84e-10	-1.15362	7.53e-07
SSA01_DN44875_c0_g1_i1	0.0260522	0.933128	0.104941	0.670555	-0.195264	0.635836	-0.106091	0.888638	-0.213645	0.338674	-0.4007	0.00433877	-0.513409	8.68e-05	-0.498123	0.0551066
SSA01_DN44942_c0_g1_i1	0.120853	0.877297	0.391218	0.603252	-0.334783	0.882947	-0.02678	0.99156	-0.492674	0.511442	-1.2918	0.00464703	-1.39186	0.000227362	-1.97192	2.23e-06
SSA01_DN4494_c0_g1_i1	0.269369	0.725272	-0.829542	0.00588274	-1.05877	1.65e-06	-0.547576	0.0615763	-0.834331	0.000271759	-0.743485	0.000726433	-0.759889	0.000362676	-0.767375	0.0212091
SSA01_DN44956_c0_g1_i1	-0.0983918	0.850329	0.0413257	0.924059	-0.200827	0.984593	-0.269832	0.827054	-0.772769	0.00139676	-0.805773	0.00158284	-0.825771	0.0034674	-1.24674	4.18e-06
SSA01_DN44983_c0_g1_i1	-0.640426	0	0.0353436	0.962173	-0.41356	0.73596	-0.534484	0.525853	-1.48156	0.000569137	-1.383	0.0017622	-0.487061	0.508226	-0.567963	0.416963
SSA01_DN45180_c0_g1_i1	-0.316671	0	0.499085	0.595563	0.856691	0.0463078	1.1628	0.0047703	1.46396	0.000640307	1.38374	0.00216966	1.47491	4.67e-05	1.59045	0.000229143
SSA01_DN45268_c0_g1_i1	-0.748685	0.607621	-0.651723	0.468368	-0.553908	0.37227	-0.916364	0.0217744	-1.58696	9.92e-05	-1.80093	5.37e-06	-1.45491	8.83e-06	-1.32855	0.000380152
SSA01_DN4535_c0_g1_i1	-0.47151	0.0248682	-0.0457807	0.858986	-0.403046	0.129627	-0.233273	0.599208	-0.456433	0.0973433	-0.435645	0.114143	-0.412718	0.150324	-0.683945	4.49e-05
SSA01_DN4547_c0_g1_i1	0.181204	0.725272	0.126963	0.666543	0.139405	0.999976	0.213208	0.807747	0.731096	2.86e-05	0.770089	3.85e-05	0.419598	0.328915	0.621442	0.044004
SSA01_DN45538_c0_g1_i1	-0.166181	0.725272	-0.0568024	0.850663	-0.236065	0.600072	-0.258132	0.357514	-0.537327	0.00310138	-0.521249	0.000539151	-0.369941	0.0680138	-0.497274	0.0223337
SSA01_DN45648_c0_g1_i1	0.31644	0	0.720302	0.501196	0.726198	0.126124	1.30152	0.000883488	1.62709	0.000168984	1.70576	5.49e-05	1.24445	0.00156416	1.67738	0.000191769
SSA01_DN45653_c0_g1_i1	0.350952	0	1.15707	0.0814318	1.04302	0.00634556	0.791798	0.139089	1.91192	3.43e-07	1.8258	7.21e-06	1.48726	3.09e-05	1.32872	0.00317678
SSA01_DN45789_c0_g1_i1	0.0588068	0	1.18581	0.104739	1.42294	2.05e-05	1.66063	3.12e-06	1.25056	0.00956494	1.43722	0.00199954	1.13045	0.00498541	0.884195	0.134869
SSA01_DN45951_c0_g1_i1	0.575849	0.725272	0.392616	0.641923	0.322187	0.844629	0.478853	0.569185	0.557989	0.457389	0.666148	0.334244	0.709781	0.17788	1.56414	0.00070718
SSA01_DN4611_c0_g1_i1	-0.0272443	0.966382	0.0613508	0.88228	0.490204	0.23886	0.833326	0.000192228	1.1338	4.66e-07	1.19235	2.55e-07	1.05101	0.000396964	1.42864	2.87e-12
SSA01_DN46165_c0_g1_i1	-0.196254	0.725272	0.0056947	0.985532	0.0584971	0.999976	-0.0460525	0.952477	-0.169356	0.443701	-0.294479	0.0195358	-0.344488	0.00488779	-0.501102	0.000132206
SSA01_DN46180_c0_g1_i1	0.145525	0.745701	0.0649359	0.816911	0.00480428	0.999976	-0.491008	0.0709253	-0.76251	2.72e-06	-0.466931	0.0341699	-0.495793	0.0521928	-0.517062	0.0686916
SSA01_DN4619_c0_g1_i1	-0.223056	0.725272	-0.560311	0.226497	-1.56599	5.19e-21	-0.841314	1.07e-06	-0.569874	0.00252789	-0.592769	0.0615142	-0.737699	0.0283939	-0.43581	0.1694
SSA01_DN46210_c0_g1_i1	-0.445477	0.718761	-0.755346	0.166192	-0.235978	0.999976	-0.253761	0.898153	-0.928981	5.82e-07	-0.449965	0.205573	0.467449	0.496654	-0.0911021	0.832715
SSA01_DN46218_c0_g1_i1	0.627581	0.595445	0.52701	0.533452	1.09474	2.42e-06	0.692002	0.166259	0.366576	0.614961	0.596876	0.265428	0.513493	0.499262	0.655709	0.11961
SSA01_DN46236_c0_g1_i1	-0.372232	0.566885	-0.326919	0.244797	-0.771206	6.85e-07	-0.160821	0.894368	-0.0327112	0.926292	-0.0137051	0.974559	-0.132524	0.906002	-0.132873	0.683027
SSA01_DN46239_c0_g1_i1	0.0477669	0.895692	-0.222757	0.590414	0.00835822	0.999976	-0.423049	0.0383136	-0.436496	0.00496399	-0.413495	0.00872385	-0.409303	0.0293443	-0.666249	0.000254906
SSA01_DN46246_c0_g1_i1	0.104954	0.862463	-0.968231	0.0767045	-1.23334	5.09e-06	-0.45965	0.553039	-0.835304	0.00856259	-0.7678	0.0421958	-0.780657	0.0107829	-0.590274	0.249677
SSA01_DN46261_c0_g1_i1	-0.254468	0.725272	-0.304841	0.473549	-0.847239	8.95e-06	-0.634256	0.0472532	-0.387684	0.230981	-0.52023	0.171735	-0.515521	0.264033	-0.666688	0.003213
SSA01_DN46262_c0_g1_i1	-0.141394	0.761148	-0.098367	0.747641	-0.561487	0.0420903	-0.611112	0.00946757	-0.643042	0.00925757	-0.684814	0.000379242	-0.688241	0.0166142	-0.583633	0.0199151
SSA01_DN46266_c0_g1_i1	0.232983	0.737877	0.716287	0.0886289	1.0543	8.03e-06	0.910974	0.000229777	0.894488	0.000237184	1.08723	2.32e-05	1.01799	0.000207752	1.06005	0.000414078
SSA01_DN46298_c0_g1_i1	-0.278824	0.725272	-0.793461	0.127427	-0.550661	0.341072	-0.58844	0.368467	-1.49865	7.71e-07	-1.22679	1.24e-05	-0.262648	0.862905	-0.419994	0.247915
SSA01_DN46312_c0_g1_i1	0.357333	0.725272	0.442864	0.253576	0.657879	0.0124683	0.637034	0.0872086	0.923861	0.00035428	0.88885	0.00199954	0.712551	0.0075769	0.920384	0.0120596
SSA01_DN46340_c0_g1_i1	-0.139211	0	0.974687	0.263157	0.991364	0.0103158	0.790504	0.135553	1.26683	0.00700027	1.51867	0.000663239	1.76578	3.03e-07	1.63193	0.000263869
SSA01_DN46385_c0_g1_i1	-0.118082	0.840137	-0.605226	0.546573	-0.928995	0.000417512	-0.883296	0.00209296	-1.03171	0.000271704	-0.69391	0.0530153	-0.347256	0.735379	-0.495806	0.44985
SSA01_DN46390_c0_g1_i1	0.142878	0.727247	-0.206518	0.598052	-0.741822	0.000144407	-0.502031	0.0173873	-0.331678	0.0441105	-0.317251	0.0787861	-0.397031	0.20949	-0.368316	0.410637
SSA01_DN46420_c0_g1_i1	-0.434065	0.725272	0.103651	0.856292	0.244869	0.999976	-0.717272	0.128144	-1.42546	4.17e-05	-0.725543	0.132445	-0.129384	0.974942	-0.443678	0.488073
SSA01_DN46445_c0_g1_i1	0.607945	0.725272	0.123942	0.875314	-0.0140301	0.999976	0.172294	0.940673	0.297454	0.742762	0.279683	0.754702	0.636961	0.287973	1.53781	0.000173658
SSA01_DN46479_c0_g1_i1	-0.141859	0.730137	0.174668	0.640977	0.0288934	0.999976	-0.0613681	0.96141	-0.604367	0.000228249	-0.394455	0.178224	-0.0779449	0.938346	-0.468658	0.0106129
SSA01_DN46483_c0_g1_i1	-0.0430697	0.955721	0.285978	0.703468	0.830999	0.0432842	0.690554	0.164776	0.426222	0.630984	0.531008	0.466441	1.17173	0.000481872	0.763606	0.161482
SSA01_DN46505_c0_g1_i1	0.0208996	0.973397	-0.784901	0.424851	-0.588132	0.347107	-0.790916	0.091339	-1.16164	0.00438505	-1.19332	0.000572415	-0.532815	0.417149	-0.764227	0.152893
SSA01_DN46519_c0_g1_i1	-0.197967	0.730017	-0.358248	0.455193	-0.496075	0.163884	-1.06805	0.000169142	-1.10112	6.66e-06	-1.42773	6.23e-05	-1.05699	0.000325246	-1.97233	3.28e-09
SSA01_DN46523_c0_g1_i1	-0.0783169	0.882602	-0.749888	0.00699264	-0.920849	0.00471701	-1.29483	9.44e-07	-1.86735	7.85e-20	-1.64513	3.66e-13	-1.19238	4.71e-08	-1.55275	1.65e-13
SSA01_DN46614_c0_g1_i1	-0.14954	0.725272	-0.0490021	0.80478	-0.0811568	0.999976	-0.31082	0.0743399	-0.386194	0.0248605	-0.465589	0.000194619	-0.425003	0.0340477	-0.531246	0.01223
SSA01_DN46633_c0_g1_i1	-0.0666357	0.841068	0.0838762	0.772224	0.519707	3.41e-05	0.241491	0.392085	-0.0832426	0.767101	-0.150628	0.552046	0.153331	0.891909	-0.0869209	0.821732
SSA01_DN46666_c0_g1_i1	-0.618022	0.717306	0.295809	0.624213	0.920847	0.0103763	0.843925	0.0426772	0.950951	0.0474194	1.16343	0.0108049	1.33606	0.000216824	1.48031	0.000468921
SSA01_DN46704_c0_g1_i1	0.0585943	0.838898	0.0702757	0.759021	0.341602	0.0323922	0.388637	0.00579634	0.228909	0.471598	0.254445	0.433709	0.432199	0.000331854	0.290429	0.417554
SSA01_DN46705_c0_g1_i1	-0.434019	0.718761	-1.05767	1.63e-05	-0.858318	0.00360468	-0.757818	0.0144543	-0.587313	0.0157572	-0.70279	0.00848333	-0.692365	0.0735669	-0.437679	0.19963
SSA01_DN46715_c0_g1_i1	-0.0545369	0.90591	0.194106	0.608008	0.170797	0.999976	0.211766	0.908695	0.905104	3.73e-08	0.741112	0.0180247	0.421732	0.410754	0.762857	0.00664819
SSA01_DN46737_c0_g1_i1	-0.535597	0.725272	-0.604257	0.360928	-0.871988	0.02357	-1.38936	1.01e-05	-1.66118	3.38e-07	-1.8433	2.87e-11	-1.47112	8.45e-09	-1.78629	2.91e-10
SSA01_DN46750_c0_g1_i1	-0.0208205	0.937253	0.0131959	0.939332	0.0185106	0.999976	-0.186973	0.415262	-0.19965	0.326781	-0.302996	0.020607	-0.409175	3.42e-05	-0.324023	0.0382055
SSA01_DN46780_c0_g1_i1	-0.142571	0.733993	-1.45818	5.96e-13	-1.08858	1.84e-05	-0.561398	0.00782038	-0.238331	0.280117	-0.244428	0.576573	-0.46793	0.289537	-0.183087	0.521506
SSA01_DN46789_c0_g1_i1	0.263931	0.725272	0.355858	0.300228	0.625179	0.00420657	0.486492	0.0374767	0.491353	0.0080059	0.638017	0.000156671	0.513101	0.00141273	0.538857	0.0708749
SSA01_DN46831_c0_g1_i1	-0.190836	0.725272	-0.263376	0.557309	-0.198444	0.683051	-0.347932	0.315971	-0.65769	0.000716849	-0.516344	0.00132101	-0.519214	0.00638759	-0.773832	3.02e-06
SSA01_DN46851_c0_g1_i1	-0.122234	0.737604	0.100814	0.656605	0.20868	0.546258	0.292174	0.32358	0.447946	0.000453064	0.387762	0.0100391	0.246464	0.259238	0.214479	0.367371
SSA01_DN46879_c0_g1_i1	0.409671	0.635363	0.395307	0.32661	0.123755	0.999976	-0.0161847	0.9915	0.423788	0.168584	0.644466	0.000348985	0.41893	0.124371	0.696348	0.000957016
SSA01_DN46881_c0_g1_i1	0.268793	0.725272	0.300757	0.595663	0.304459	0.543696	0.768345	0.026154	1.26909	1.61e-12	1.07108	8.83e-05	0.920491	0.00442311	1.28859	2.37e-12
SSA01_DN46891_c0_g1_i1	-0.151899	0.745193	0.397879	0.195964	0.221327	0.776322	0.573318	0.0124236	0.855179	2.35e-06	0.990661	2.51e-07	0.740595	0.00307649	0.867457	0.0253884
SSA01_DN46900_c0_g1_i1	0.17879	0.725272	0.541923	0.00154603	0.235563	0.601887	0.329358	0.277853	0.488585	0.000632619	0.549436	0.000332926	0.460261	0.0548215	0.715227	0.000102717
SSA01_DN46905_c0_g1_i1	0.307672	0.725272	0.315928	0.463449	0.653346	0.000173419	0.447072	0.0268235	0.419542	0.0221846	0.482474	0.00422121	0.375409	0.0672104	0.50372	0.013567
SSA01_DN46935_c0_g1_i1	0.0244162	0.971836	0.354614	0.585868	0.309137	0.807293	0.487921	0.343719	0.642116	0.0750089	0.821786	0.0115252	0.735	0.0323795	1.04635	0.00047127
SSA01_DN46967_c0_g1_i1	-0.0262992	0.954822	0.278277	0.525017	0.404238	0.118275	0.699256	0.000705232	0.526485	0.0400597	0.874064	0.000668229	1.17557	1.5e-07	1.32058	5.81e-05
SSA01_DN4696_c0_g1_i1	0.0888399	0.796568	0.110041	0.66343	0.349948	0.0372142	0.360815	0.38779	0.701181	0.000102848	0.555534	0.0357782	0.346097	0.279106	0.424092	0.203606
SSA01_DN46988_c0_g1_i1	0.0645149	0.914862	-1.23209	0.00957051	-0.588009	0.192148	-0.806278	0.0454335	-1.20164	0.000562267	-0.918897	0.0247536	-1.2454	2.75e-05	-1.26737	0.000613802
SSA01_DN46990_c0_g1_i1	0.25921	0.729614	0.34101	0.578855	0.546741	0.148279	0.63559	0.0881716	0.946489	0.000796846	0.83694	0.00500672	0.6366	0.058052	0.8849	0.0043826
SSA01_DN47006_c0_g1_i1	0.357849	0.725272	0.647093	0.121321	1.11095	4.84e-05	0.861344	0.00705881	1.00903	0.00128993	0.911158	0.00311594	0.656221	0.0787199	0.850565	0.00566162
SSA01_DN47076_c0_g1_i1	-0.258354	0.725272	0.00962123	0.98684	-0.131538	0.999976	-0.299365	0.819727	-1.0181	0.00334944	-0.925794	0.033544	-1.37206	1.95e-05	-1.43248	0.000125681
SSA01_DN47100_c0_g1_i1	0.430691	0.725272	-1.03505	0.000622484	-1.10705	6.46e-06	-0.397937	0.64314	-0.628659	0.102431	-0.523373	0.350048	-0.946512	3.74e-05	-0.482704	0.263646
SSA01_DN47107_c0_g2_i1	0.208754	0.725272	0.190913	0.585063	0.244792	0.487589	0.413285	0.258396	0.795406	6.69e-07	0.795787	0.000524146	0.5187	0.0644954	0.716811	0.0233369
SSA01_DN47108_c0_g1_i1	-0.0425225	0.931044	-0.192762	0.61288	-0.0185109	0.999976	-0.432049	0.231632	-0.436903	0.221728	-0.544032	0.0264742	-0.510645	0.0308295	-0.966413	2.43e-06
SSA01_DN47135_c0_g1_i1	-0.162168	0.725272	-0.21149	0.528802	-0.391988	0.209105	-0.5762	6.67e-05	-0.815293	1.76e-08	-0.90447	1.02e-12	-0.910621	1.19e-10	-0.875385	4.77e-07
SSA01_DN47150_c0_g1_i1	-0.209894	0.752106	-1.43053	0.000160036	-1.00095	0.000559022	-0.726361	0.0295147	-0.593743	0.103158	-0.926975	0.00233592	-0.965086	0.00033448	-0.856742	0.0110551
SSA01_DN47171_c0_g1_i1	0.0840218	0.851083	-1.08435	1.72e-07	-1.19829	1.23e-09	-0.881397	9.51e-06	-0.923437	0.000140524	-0.79987	0.000261972	-0.97967	0.000216824	-0.75626	0.00154204
SSA01_DN47173_c0_g1_i1	-0.0344183	0.93265	-0.460641	0.0381491	-0.415196	0.115265	-0.444998	0.107019	-0.686726	6.58e-06	-0.53326	0.00219439	-0.355203	0.256596	-0.505126	0.0208309
SSA01_DN47199_c0_g1_i1	-0.248411	0.725272	0.270107	0.543709	0.58158	0.00955489	0.613634	0.0405738	0.530132	0.0579694	0.49171	0.0369633	0.692019	0.000136665	0.254341	0.571845
SSA01_DN47218_c0_g1_i1	-0.231642	0.725272	0.0245024	0.918141	-0.0469966	0.999976	-0.0698144	0.959613	-0.262802	0.545168	-0.460515	0.133471	-0.648437	0.000176302	-0.688487	0.00229955
SSA01_DN47226_c0_g1_i1	0.0351254	0.947782	-0.598928	0.271323	-0.801443	0.00038823	-0.256827	0.848359	-0.084555	0.890705	-0.274697	0.47314	-0.208201	0.844611	-0.147509	0.732433
SSA01_DN47227_c0_g1_i1	-0.179811	0.725272	-0.00190838	0.995275	0.307463	0.402332	0.437097	0.107879	0.690192	5.13e-08	0.64409	2.44e-05	0.474903	0.0073264	0.481741	0.0165528
SSA01_DN47230_c0_g1_i1	-0.227345	0.725272	0.0282607	0.895127	-0.119181	0.999976	-0.448474	0.000551312	-0.685878	6.02e-10	-0.582177	0.000381971	-0.520446	0.000174019	-0.498602	0.0593978
SSA01_DN47249_c0_g1_i1	0.507764	0.725272	-0.139571	0.818563	0.58638	0.0968514	1.11818	1.5e-05	0.717851	0.0247378	1.06798	6.54e-05	0.969685	0.00196443	0.777552	0.087714
SSA01_DN47271_c0_g1_i1	-0.312911	0.725272	-0.183426	0.606015	-0.287148	0.399154	-0.339468	0.386591	-0.748598	2.73e-05	-0.665949	0.000365858	-0.430664	0.114186	-0.63084	0.00756246
SSA01_DN47316_c0_g1_i1	0.0643956	0.870097	0.0415789	0.892552	0.138716	0.999152	0.313483	0.319717	0.541647	0.00300447	0.628679	8.69e-05	0.362131	0.367323	0.497644	0.074306
SSA01_DN47367_c0_g1_i1	0.0502853	0.863789	0.20645	0.507736	0.245063	0.206571	0.20844	0.45064	0.232619	0.139186	0.328063	0.0263167	0.420985	0.000704083	0.370799	0.080343
SSA01_DN47409_c0_g1_i1	0.8176	0.407654	0.679897	0.429012	0.908614	0.0178054	0.950275	0.0230448	1.14818	0.00203909	1.28669	3.11e-05	1.14051	0.000983126	1.45116	1.85e-06
SSA01_DN47422_c0_g1_i1	-0.106767	0.732539	-0.00179596	0.993247	-0.150638	0.829922	-0.282997	0.167947	-0.404799	0.000988959	-0.290739	0.022801	-0.23991	0.104187	-0.386031	0.0192859
SSA01_DN47452_c0_g2_i1	-0.0414951	0.939499	-0.356738	0.559449	-1.20566	2.06e-06	-0.554564	0.293605	-0.492321	0.417275	-0.592613	0.0991261	-0.701034	0.063595	-0.613648	0.257423
SSA01_DN47461_c0_g1_i1	-0.124389	0.746071	0.00143677	0.996717	0.475122	0.0264509	0.49147	0.0141705	0.252889	0.116686	0.402926	0.039044	0.658637	0.000450027	0.524292	0.000511736
SSA01_DN47484_c0_g1_i1	0.177863	0.732889	-0.142856	0.682001	-0.273567	0.576917	-0.848443	2.39e-05	-0.601387	0.00509287	-0.523096	0.0325105	-0.477678	0.144308	-0.175916	0.671897
SSA01_DN47579_c0_g1_i1	0.0503326	0.891022	0.212555	0.560737	0.297472	0.602419	0.476968	0.165123	0.842985	4.34e-08	0.791886	0.000101488	0.593726	0.0146798	0.734237	0.0344378
SSA01_DN47603_c0_g1_i1	0.125019	0.778353	0.29274	0.459699	0.179772	0.948702	0.325038	0.377495	0.737481	2.17e-06	0.600436	0.0176522	0.444891	0.124975	0.453505	0.0667481
SSA01_DN47606_c0_g1_i1	0.544198	0.556633	0.517452	0.227217	0.425235	0.309709	0.609459	0.0285512	0.819581	0.00434762	0.811769	0.000274372	0.685388	0.0236866	0.793126	0.0158619
SSA01_DN47712_c0_g1_i1	-0.438755	0.32549	-0.234144	0.557367	-0.509758	0.180231	-0.71255	0.0775759	-1.06195	2.98e-05	-1.00766	0.000117792	-0.837659	0.0115342	-1.23334	1.12e-06
SSA01_DN47736_c0_g1_i1	-0.0937482	0.874501	-0.221361	0.669012	-0.361068	0.696436	-0.684213	0.0695278	-1.03898	0.000131605	-0.981953	0.00070812	-1.01565	5.82e-05	-1.33454	0.000268621
SSA01_DN47738_c0_g1_i1	0.205182	0.779644	0.223065	0.684321	0.177844	0.999976	0.77183	0.0455666	0.593532	0.332957	1.12725	0.00236001	0.829823	0.0103202	1.03217	0.000794184
SSA01_DN47761_c0_g1_i1	0.33478	0.725272	0.605496	0.00912994	0.671725	0.000530097	0.677126	0.00121004	0.711684	0.000110631	0.763225	2.9e-06	0.631465	0.0021323	0.625621	0.00860266
SSA01_DN47778_c0_g1_i1	-0.160155	0.728065	-0.1788	0.587754	-0.436017	0.177989	-0.448649	0.196279	-0.606804	0.00073097	-0.566071	0.00670058	-0.479173	0.0193593	-0.417134	0.0694297
SSA01_DN47813_c0_g1_i1	-0.0249585	0.966584	0.0740101	0.852935	0.00982545	0.999976	-0.622951	0.0583335	-0.811226	0.000695475	-0.768057	0.00405579	-0.469086	0.256171	-0.534584	0.153284
SSA01_DN47854_c0_g1_i1	0.0313403	0.963183	0.469676	0.526066	0.711649	0.0201536	0.535258	0.313071	0.466756	0.428412	0.617883	0.145697	1.03413	7.87e-05	0.742057	0.116393
SSA01_DN47855_c0_g1_i1	0.0437158	0.918134	0.202529	0.579932	0.187725	0.845995	0.367885	0.191004	0.582509	0.000935508	0.510242	0.020818	0.26946	0.402154	0.247193	0.533513
SSA01_DN47860_c0_g1_i1	0.432544	0.725272	0.25151	0.677075	0.358778	0.812552	0.416607	0.661824	0.450663	0.507672	0.678896	0.146449	0.774066	0.0404449	1.22122	0.000511736
SSA01_DN47875_c0_g1_i1	0.132151	0.843657	-0.680877	0.322207	0.176795	0.999976	-0.400409	0.733075	-1.11254	0.000526471	-0.601024	0.375792	-0.433571	0.552935	-0.602881	0.165895
SSA01_DN47895_c0_g1_i1	0.160796	0.742758	-0.217182	0.58062	-0.463051	0.0779389	-0.443446	0.150321	-0.694045	0.000543353	-0.60014	0.0097394	-0.351668	0.367323	-0.39815	0.20984
SSA01_DN47953_c0_g1_i1	0.345955	0.626423	0.150144	0.618683	0.418349	0.00893317	0.335557	0.121326	0.649709	1.96e-06	0.685616	4.58e-05	0.651038	3.27e-05	0.599973	0.00298865
SSA01_DN47970_c0_g1_i1	0.0588334	0.887135	0.0275585	0.941848	0.372572	0.0822396	0.467096	0.0285512	0.558388	0.0419597	0.628414	0.00199999	0.71797	8.04e-05	0.911627	2.73e-08
SSA01_DN48001_c0_g1_i1	-0.0852826	0.909036	-0.888969	0.218274	-0.552515	0.383298	0.425493	0.564852	0.651612	0.198683	0.977138	0.00401025	1.12895	0.000135303	0.950478	0.0362605
SSA01_DN48004_c0_g1_i1	0.070967	0.931702	0.648522	0.426475	1.16076	0.000151031	0.65981	0.21425	0.653486	0.199239	0.299884	0.690146	0.914756	0.0156005	0.643577	0.301482
SSA01_DN48021_c0_g1_i1	-0.376534	0.725272	-0.340947	0.645651	-1.02086	0.000437657	-0.576096	0.299612	-0.96181	0.00694879	-0.637797	0.307469	-0.843256	0.0147299	-0.663628	0.121158
SSA01_DN48035_c0_g1_i1	-0.030533	0.91595	-0.578515	1.11e-05	-0.68086	0.103001	-1.28115	9.58e-15	-1.50427	1.49e-19	-1.32176	9.65e-15	-1.30534	1.34e-15	-1.50057	2.18e-26
SSA01_DN48042_c0_g1_i1	-0.376345	0.238636	-0.119726	0.704126	-0.178203	0.610247	-0.299749	0.302004	-0.557075	4.28e-06	-0.724064	1.64e-08	-0.720284	1.89e-08	-0.755353	1.65e-10
SSA01_DN48043_c0_g1_i1	-0.321676	0.725272	0.016775	0.968552	0.165549	0.971881	0.0835344	0.952828	-0.664191	0.0116605	-0.328356	0.415874	-0.485522	0.334246	-0.843353	0.000655506
SSA01_DN48045_c0_g1_i1	0.83595	0.492804	1.06307	0.112852	1.92276	2.01e-12	1.42704	7.93e-06	1.34183	0.000444732	1.54493	5.31e-06	1.3259	0.000275887	1.42924	0.000204775
SSA01_DN48078_c0_g1_i1	-0.19008	0.758895	-0.261464	0.605062	-0.218329	0.950376	-0.655259	0.0583543	-1.26432	4.74e-07	-1.27767	9.55e-08	-0.997676	6.78e-05	-1.19701	5.14e-06
SSA01_DN4817_c0_g1_i1	-0.25012	0.725272	-0.837287	1.11e-05	-1.11911	2.13e-14	-0.60156	0.00450341	-0.524913	0.00576884	-0.620108	0.00167225	-0.548032	0.0356295	-0.450349	0.350254
SSA01_DN48194_c0_g2_i1	-0.0233516	0.945378	-0.0815676	0.785109	-0.074616	0.999976	-0.272187	0.549341	-0.736354	1.8e-06	-0.694382	5.43e-06	-0.622518	1.6e-06	-0.350149	0.454075
SSA01_DN4828_c0_g1_i1	0.255882	0.725272	0.333094	0.58606	0.434979	0.163164	0.578586	0.0150273	0.567667	0.250142	0.845183	0.0142202	1.1145	0.00017466	0.983245	0.00725582
SSA01_DN48317_c0_g1_i1	0.598685	0.575053	0.455761	0.441795	0.975288	0.000688914	1.3254	2.13e-06	1.54623	3.55e-09	1.74594	1.9e-14	1.7862	6.83e-15	1.63252	2.24e-11
SSA01_DN48384_c0_g1_i1	0.282863	0	0.395851	0.641923	0.41651	0.713961	0.331126	0.847961	0.877238	0.127562	0.879242	0.135409	0.519095	0.492162	1.68406	0.000125681
SSA01_DN48426_c0_g2_i1	0.115643	0.860897	0.341325	0.570379	0.0471447	0.999976	0.445564	0.549341	0.718139	0.00508745	0.738176	0.0223627	0.924143	9.73e-05	0.647471	0.0395941
SSA01_DN48430_c0_g1_i1	-0.388509	0.725272	-0.817872	0.0585087	-1.14176	1.81e-05	-1.03918	0.000705232	-1.13195	0.000184163	-0.881914	0.00803096	-0.847596	0.0127454	-0.800082	0.0162491
SSA01_DN48462_c0_g1_i1	-0.0149964	0.979152	-1.40976	2.11e-07	-0.945629	1.36e-05	0.0689119	0.96141	0.251972	0.587971	0.182219	0.753166	0.0203182	0.993575	-0.0133614	0.988312
SSA01_DN48553_c0_g1_i1	0.112817	0.796191	-0.0210194	0.955603	0.0134164	0.999976	0.268148	0.783578	0.30369	0.365774	0.493353	0.0229657	0.800391	3.43e-06	0.831414	1.55e-05
SSA01_DN48559_c0_g1_i1	-0.156105	0.829125	-0.298392	0.627562	-0.277348	0.934804	-1.41577	1.58e-05	-1.5375	2.44e-06	-1.4533	1.16e-05	-1.20655	0.000138175	-1.16549	0.0010064
SSA01_DN4856_c0_g2_i1	0.316674	0.725272	0.177786	0.69819	0.065969	0.999976	0.622626	0.0183612	0.927683	2.49e-06	0.853479	8.42e-06	0.843824	1.45e-05	0.739777	0.00799214
SSA01_DN48573_c0_g1_i1	0.0288569	0.949586	-0.295109	0.57547	-0.952302	6.35e-05	-0.545225	0.0237418	-0.377184	0.349121	-0.248393	0.474023	-0.527942	0.0195028	-0.331812	0.405936
SSA01_DN4858_c0_g1_i1	-0.00958624	0.982272	-0.260426	0.522027	-0.0116474	0.999976	-0.374313	0.210145	-0.755348	1.06e-06	-0.740432	4.36e-06	-0.556407	0.0230849	-0.687768	8.84e-05
SSA01_DN48646_c0_g1_i1	-0.904834	0.299968	-1.05989	0.0191008	-0.793609	0.0716393	-1.21173	0.00181463	-2.14228	1.41e-11	-1.66791	2.5e-07	-1.26342	0.000936818	-1.80672	1.73e-06
SSA01_DN48658_c0_g1_i1	-0.339872	0.725272	-0.263498	0.647325	-0.26197	0.917963	-0.511939	0.309349	-0.884573	0.0109196	-0.941271	0.00310756	-1.01364	0.000436842	-1.24909	2.52e-05
SSA01_DN4868_c0_g1_i1	0.10284	0.877207	0.208638	0.724563	1.07126	0.000538473	0.841384	0.0332122	0.50083	0.295849	0.618142	0.20684	0.108057	0.973327	0.416337	0.506512
SSA01_DN48706_c0_g1_i1	-0.0839752	0.895395	-1.02403	0.0022258	-0.999864	0.000919391	-0.646154	0.102942	-0.722138	0.0271495	-0.797199	0.00887085	-0.731631	0.0407679	-0.532145	0.262735
SSA01_DN48748_c0_g1_i1	-0.0101573	0.984798	-0.43427	0.469338	-0.522249	0.389757	-0.915799	0.00307821	-1.10531	2.93e-05	-1.21291	3.6e-08	-0.95451	0.000112211	-1.09651	6.8e-05
SSA01_DN48806_c0_g1_i1	-0.104766	0.82468	-0.817076	0.000329607	-0.0752822	0.999976	-0.386447	0.599486	-0.833263	0.000229358	-0.858744	1.77e-05	-0.80895	2.31e-05	-0.548444	0.0751442
SSA01_DN48815_c0_g1_i1	-0.134038	0.761221	0.144745	0.631014	0.197144	0.701086	0.285464	0.63908	0.659666	3.48e-05	0.476959	0.0246521	0.439507	0.215824	0.553529	0.0611775
SSA01_DN48834_c0_g1_i1	-0.14282	0.731229	0.0248703	0.919277	-0.181777	0.835175	-0.349412	0.0918239	-0.651778	3.17e-06	-0.609121	2.58e-06	-0.637592	5.21e-05	-0.479831	0.0157156
SSA01_DN48841_c0_g1_i1	0.214497	0.733465	0.513953	0.234713	0.226777	0.899191	0.67434	0.0176333	0.917257	0.000116528	1.01789	1.2e-05	0.728538	0.00796264	1.01629	0.00144381
SSA01_DN48871_c0_g1_i1	0.153537	0.747334	0.180359	0.615264	0.649201	0.0323922	0.901098	8.01e-05	0.539898	0.0490476	0.613653	0.033487	0.718877	0.000233132	0.735759	0.0586669
SSA01_DN48917_c0_g1_i1	-0.512238	0.725272	0.16678	0.770867	-0.123829	0.999976	-0.103486	0.955845	-0.190559	0.715257	-0.54719	0.108129	-0.944266	0.00617832	-1.79074	1.35e-11
SSA01_DN48967_c0_g1_i1	-0.0564789	0.923513	0.0780333	0.859885	0.586434	0.118872	0.648186	0.0110892	0.684073	0.00332176	0.786759	0.00446752	1.01078	1.27e-05	0.898072	0.00341192
SSA01_DN48972_c0_g1_i1	0.236348	0.731229	0.160563	0.75458	0.942848	7.87e-05	1.10576	9.49e-06	1.25735	1.24e-07	1.47941	6.81e-10	1.41352	7.18e-10	1.57303	1.2e-06
SSA01_DN48997_c0_g1_i1	-0.224263	0.725272	0.392646	0.158207	0.25776	0.595711	0.604681	0.000662645	0.471414	0.0361737	0.455458	0.0323624	0.396361	0.20891	0.535045	0.0214175
SSA01_DN49002_c0_g1_i1	-0.325014	0.725272	-1.04077	0.0287059	-1.49784	1.68e-08	-1.01421	0.00134203	-0.880726	0.00702468	-0.841463	0.0340082	-0.637398	0.187067	-0.532765	0.187552
SSA01_DN49038_c0_g1_i1	0.746362	0.394084	-0.236789	0.732365	0.226687	0.999976	0.39335	0.718248	-0.0449859	0.955855	0.427395	0.453407	0.868315	0.0130655	1.56281	1.83e-06
SSA01_DN49079_c0_g1_i1	-0.449117	0.725272	-0.317676	0.600873	-0.858708	0.00012161	-0.444159	0.263584	-0.587635	0.0222374	-0.587758	0.0382795	-0.467816	0.182172	-0.0356578	0.956473
SSA01_DN49084_c0_g1_i1	0.213737	0	0.104401	0.893946	0.728297	0.136649	0.66493	0.300182	1.04428	0.0259998	1.08603	0.030782	0.721028	0.180453	1.66161	7.25e-05
SSA01_DN49106_c0_g1_i1	0.0693501	0.830143	0.0718783	0.810707	0.213808	0.403263	0.234572	0.608499	0.816819	5.82e-14	0.906914	2.93e-13	0.813363	1.91e-08	0.954105	3.72e-08
SSA01_DN49118_c0_g1_i1	0.174822	0.818064	0.547385	0.519573	0.759777	0.0693042	1.11964	0.00102681	1.25353	0.000177836	1.21969	0.000260448	0.989704	0.0042507	1.01593	0.0121447
SSA01_DN49157_c0_g1_i1	0.242618	0.737877	0.146473	0.782062	0.313206	0.619782	0.497375	0.161469	0.79619	0.00164369	0.913192	0.000222472	0.470273	0.193326	0.703238	0.0283851
SSA01_DN49174_c0_g1_i1	-0.546624	0.425636	-0.136286	0.734236	-0.468229	0.165246	-0.54033	0.159188	-1.1086	6.78e-09	-1.10654	7.17e-07	-0.526872	0.0482634	-0.125338	0.822222
SSA01_DN49185_c0_g1_i1	-0.22837	0.725272	0.304801	0.362719	0.493185	0.000128039	0.215366	0.851418	0.239625	0.402092	0.236512	0.40007	0.0710543	0.967404	0.0892089	0.822101
SSA01_DN49302_c0_g1_i1	-0.0650531	0.877207	-0.27531	0.484938	-0.216842	0.927617	-0.594342	0.0161494	-0.654076	0.000211771	-0.594334	0.00617424	-0.528352	0.00307108	-0.614468	0.00527951
SSA01_DN49303_c0_g1_i1	0.89864	0.0371273	-0.252958	0.625106	0.985575	0.000117125	0.499483	0.523734	0.137845	0.788103	0.235944	0.707711	0.608825	0.215113	0.782819	0.081967
SSA01_DN49305_c0_g1_i1	0.0680973	0.822472	-0.141937	0.66236	-0.0739835	0.999976	0.092259	0.925008	0.409721	0.000583754	0.344194	0.0328767	0.286876	0.147784	0.214469	0.277
SSA01_DN4930_c0_g1_i1	-0.0377126	0.938264	-0.636967	0.0202405	-0.76613	0.000177078	-0.153188	0.903346	-0.0154208	0.972441	0.0884609	0.853769	-0.120437	0.919556	-0.0699616	0.907642
SSA01_DN49314_c0_g1_i1	-0.304917	0.524582	-0.119467	0.61988	-0.164139	0.641135	-0.201241	0.509032	-0.477642	0.00117544	-0.520419	0.00370405	-0.365363	0.0454003	-0.537739	2.53e-05
SSA01_DN49335_c0_g1_i1	0.117235	0.81593	-0.409678	0.499429	0.221274	0.895546	-0.108839	0.952828	-0.635961	0.000615866	-0.427099	0.0622538	0.0667808	0.984737	-0.0905001	0.881516
SSA01_DN49383_c0_g1_i1	0.208873	0.725272	0.150072	0.623594	0.229751	0.640039	0.451326	0.0137086	0.734217	1.13e-07	0.549692	0.00617424	0.384817	0.0398889	0.388178	0.195299
SSA01_DN4938_c0_g1_i1	-0.0362608	0.920155	0.248886	0.437818	0.179971	0.806306	0.454877	0.0609688	0.534232	0.000366742	0.525465	0.000963949	0.460336	0.0330604	0.630311	0.00161754
SSA01_DN49429_c0_g1_i1	0.0550344	0.872468	0.172653	0.586181	0.354776	0.149994	0.309659	0.290901	0.594033	1.25e-05	0.599085	0.000147196	0.389558	0.100545	0.61259	0.0620427
SSA01_DN49447_c0_g1_i1	0.177234	0.725272	-0.351165	0.199822	-0.496095	0.325674	-0.667938	0.0144398	-0.918525	1.31e-07	-0.822363	1.91e-05	-0.818783	1.5e-05	-0.809653	5.29e-06
SSA01_DN49464_c0_g1_i1	0.274385	0.727777	-0.76601	0.416115	-1.15541	0.000242317	-0.639563	0.250723	-0.218654	0.780772	-0.145896	0.872009	-0.891748	0.0103202	0.115716	0.907642
SSA01_DN49467_c0_g1_i1	-0.235287	0.725272	-0.669173	0.05112	-0.42747	0.613641	-0.829453	0.0151071	-1.18131	4.26e-05	-0.987106	4.24e-05	-1.01391	1.14e-07	-0.773932	0.0401591
SSA01_DN4946_c0_g2_i1	-0.555977	0.143059	-0.0578806	0.838142	-0.13513	0.999976	-0.111823	0.93035	-0.481844	0.010394	-0.642423	0.000702417	-0.647721	8.81e-05	-0.662815	0.00116275
SSA01_DN49486_c0_g1_i1	-0.331608	0.725272	-0.0476836	0.84983	0.249446	0.619736	-0.0356984	0.972792	-0.178251	0.535487	-0.254411	0.275101	-0.388773	0.0397705	-0.705165	0.000118333
SSA01_DN49504_c0_g1_i1	0.350905	0.725272	0.472802	0.146242	0.513845	0.0953033	0.323312	0.63348	0.533697	0.0215333	0.560154	0.00982806	0.493811	0.0796644	0.806651	0.000137654
SSA01_DN49509_c0_g1_i1	-0.183054	0.730451	-0.350467	0.347468	-0.197695	0.837652	-0.502469	0.0739255	-0.749235	0.0009459	-0.842631	0.000114536	-0.688478	0.00451659	-0.808035	1.43e-05
SSA01_DN49519_c0_g2_i1	0.921419	0.130872	0.12541	0.827299	0.41542	0.518674	0.902074	0.0184184	0.993979	0.0172426	1.04479	0.00520149	0.827565	0.0443831	1.43492	0.000234373
SSA01_DN49520_c0_g1_i1	-0.188322	0.725272	-0.241645	0.557309	-0.321162	0.287503	-0.548112	0.0618172	-0.751609	3.36e-07	-0.652352	0.00241465	-0.502056	0.014133	-0.664855	0.0292199
SSA01_DN49539_c0_g1_i1	-0.441444	0	0.275534	0.699604	0.295346	0.968462	0.746673	0.166348	0.713186	0.268087	0.967933	0.0436126	1.24915	0.000964288	1.11339	0.0267489
SSA01_DN49548_c0_g1_i1	-0.0141505	0.976553	-0.625274	0.00846504	-0.914313	4.05e-06	-0.79271	0.00050414	-0.881428	8.82e-07	-0.77934	7.13e-05	-0.696619	0.000151061	-0.760428	0.000137104
SSA01_DN49551_c0_g1_i1	-0.0111151	0.985106	-0.324882	0.551959	-0.385027	0.403474	-1.03699	6.56e-05	-0.79106	0.00463687	-0.57759	0.0577369	-0.347897	0.574642	-0.559341	0.137594
SSA01_DN49557_c0_g1_i1	-0.11434	0.729602	-0.149317	0.539748	-0.0198745	0.999976	-0.464208	0.000603411	-0.499744	7.16e-07	-0.428805	0.0733609	-0.545034	4.21e-05	-0.523861	0.0261855
SSA01_DN495_c1_g1_i1	0.14592	0	0.610413	0.553232	0.740868	0.101796	1.59315	8.08e-06	1.9403	9.59e-07	1.93891	8.41e-07	1.7294	1.09e-06	1.97245	2.17e-06
SSA01_DN49632_c0_g2_i1	0.349529	0.725272	0.353414	0.565611	0.569044	0.0177361	0.629394	0.00933772	0.636531	0.00128738	0.76716	0.00294061	0.705851	0.000268831	0.601225	0.0166604
SSA01_DN49667_c0_g1_i1	0.384659	0.725272	0.13056	0.863773	0.82018	0.0613817	0.942163	0.0376649	1.06635	0.0211821	0.962719	0.052317	1.01258	0.0157692	1.37051	0.000987357
SSA01_DN4970_c0_g1_i1	0.0509692	0.904121	0.13087	0.632239	0.191635	0.632939	0.690367	0.00338338	0.975119	2.05e-13	0.739525	4.88e-05	0.6285	5.04e-05	0.649188	0.000500383
SSA01_DN49736_c0_g1_i1	-0.936081	0.0028981	-0.59299	0.0317752	-0.817199	1.09e-05	-1.06553	0.00012281	-1.29504	2.05e-11	-0.734418	0.0202528	-0.645513	0.00192814	-0.458175	0.121308
SSA01_DN49740_c0_g1_i1	-0.2426	0.725272	0.113455	0.729164	0.138157	0.975115	0.390362	0.443774	0.675524	0.000318663	0.665716	0.00626796	0.55762	0.0250787	0.60434	0.0690448
SSA01_DN4975_c0_g1_i1	-0.122364	0.79669	-0.138244	0.726382	-0.183118	0.908863	-0.422276	0.160758	-0.71116	0.000374181	-0.739259	0.000375479	-0.621862	0.00459992	-0.838418	0.000928063
SSA01_DN4976_c0_g1_i1	-0.135831	0.846756	-0.277541	0.654448	-0.3091	0.83952	-0.843491	0.0208195	-1.09524	0.00102582	-1.13333	0.000611793	-1.21628	8.45e-05	-1.46606	7.87e-06
SSA01_DN49781_c0_g1_i1	-0.0332747	0.924757	0.0461264	0.82984	-0.282423	0.160663	-0.494978	0.00346666	-0.440822	0.000796909	-0.49602	0.000670736	-0.549692	0.00271812	-0.562532	0.000759716
SSA01_DN4981_c0_g2_i1	0.149044	0.732082	-0.079845	0.832253	-0.0769204	0.999976	0.16041	0.882939	0.635033	8.41e-06	0.575469	0.00251212	0.293146	0.553285	0.567767	0.0164907
SSA01_DN49829_c0_g1_i1	0.082946	0.850329	-0.574128	0.168894	-0.796972	0.000307347	-0.616901	0.0019488	-0.673642	0.000534258	-0.437605	0.0440623	-0.554177	0.0215503	-0.30346	0.546456
SSA01_DN49881_c0_g1_i1	-0.209217	0.727247	-0.0224742	0.946859	-0.546133	0.0362867	-0.53891	0.0833803	-0.708259	0.000283812	-0.711387	0.00216884	-0.78541	0.000450078	-0.821779	9.52e-05
SSA01_DN4989_c0_g2_i1	0.196638	0.725272	-0.0389506	0.886385	-0.338826	0.379234	-0.49948	4.09e-05	-0.361999	0.00327796	-0.251525	0.0737117	-0.316426	0.320084	-0.148109	0.602667
SSA01_DN49910_c0_g1_i1	0.0656679	0.843545	0.0208256	0.931753	0.119291	0.995513	0.176636	0.783237	0.52239	3.02e-06	0.415116	0.00189602	0.10949	0.96042	0.459383	0.00263022
SSA01_DN49939_c0_g1_i1	-0.534877	0.668718	-0.835146	0.010115	-1.56031	4.45e-12	-1.11013	4.63e-06	-1.01295	0.000835313	-1.09828	0.00101523	-1.28265	1.1e-08	-1.02182	0.00235496
SSA01_DN4993_c0_g1_i1	-0.0330341	0.943158	-0.434758	0.268397	-1.22556	2.65e-09	-1.36447	1.13e-15	-1.01009	9.89e-06	-0.799469	1.5e-05	-0.638474	0.000520626	-0.647484	0.0140273
SSA01_DN49956_c0_g2_i1	0.0257482	0.95269	0.0894867	0.774337	0.0721335	0.999976	0.28122	0.471535	0.685893	7.02e-05	0.666466	0.00019601	0.492439	0.0135918	0.541774	0.0219138
SSA01_DN49964_c0_g1_i1	0.027406	0.958289	-1.11084	0.000228347	-0.712857	0.0824321	-0.35316	0.575364	-0.552647	0.149508	-0.437202	0.264016	-0.297042	0.584407	0.328176	0.374711
SSA01_DN50012_c0_g1_i1	-0.0348416	0.954821	-0.599301	0.250845	-0.916844	0.000311967	-0.299114	0.684281	-0.430376	0.211952	-0.436315	0.210365	-0.150048	0.962031	0.163872	0.778701
SSA01_DN50078_c0_g1_i1	0.123825	0.748259	0.324745	0.281054	0.370063	0.122324	0.34097	0.321859	0.602008	8.08e-06	0.483727	0.00311297	0.316349	0.270039	0.471626	0.220444
SSA01_DN50127_c0_g1_i1	0.282855	0.725272	0.265409	0.246512	0.428426	0.0017751	0.508006	0.00238075	0.662798	5.01e-07	0.594982	1.74e-06	0.472089	0.0195451	0.593819	0.0236124
SSA01_DN50135_c0_g1_i1	-0.0871797	0.776148	-0.0932675	0.713586	-0.0840642	0.999976	-0.375331	0.159188	-0.700861	2.88e-10	-0.615075	3.78e-07	-0.655093	8.07e-09	-0.644297	0.00060386
SSA01_DN50147_c0_g1_i1	-0.421121	0.556633	-0.272664	0.473347	-0.596976	0.00046983	-0.885506	6.79e-09	-0.987603	5.78e-09	-1.02774	6.81e-10	-0.918066	1.01e-09	-1.01417	3.26e-10
SSA01_DN50149_c0_g1_i1	0.5265	0.725272	0.581649	0.385701	0.515804	0.241134	0.74618	0.0445668	0.919457	0.00211345	0.942158	0.00182819	0.754842	0.0744893	1.26169	0.000259683
SSA01_DN50232_c0_g1_i1	-0.00516072	0.990509	-0.592254	0.00857065	-0.785996	7.39e-05	-0.807576	1.38e-05	-0.713647	6.54e-05	-0.713304	0.000172038	-0.588149	0.00539654	-0.453692	0.144557
SSA01_DN50239_c0_g1_i1	0.442566	0.725272	0.386828	0.582375	0.43848	0.429067	0.671089	0.0624721	0.800629	0.00685016	0.84145	0.0110784	0.641303	0.0599748	1.00688	0.000349741
SSA01_DN50292_c0_g1_i1	0.252106	0.732539	0.598923	0.25487	0.424867	0.464679	0.383247	0.638482	1.04889	0.000364763	0.901796	0.00280913	0.662656	0.0454003	1.02478	0.00104271
SSA01_DN50337_c0_g1_i1	0.0279187	0.934227	0.156351	0.588174	-0.137614	0.830285	-0.395065	0.0472595	-0.508039	0.000108315	-0.536235	0.00367709	-0.33337	0.035447	-0.344568	0.152276
SSA01_DN50378_c0_g1_i1	-0.212534	0.738365	-0.592597	0.142288	-0.929358	0.000116726	-0.517712	0.180491	-0.598912	0.0555402	-0.424489	0.279338	-0.512211	0.126875	-0.319085	0.489459
SSA01_DN50432_c0_g1_i1	0.0810425	0.832132	-0.0890933	0.820951	-0.091278	0.999976	-0.387694	0.106998	-0.963061	7.24e-06	-0.695872	0.00104855	-0.420079	0.256828	-0.493288	0.0199151
SSA01_DN50445_c0_g1_i1	-0.151534	0.854985	-1.17998	0.0742596	-0.521807	0.412014	-0.62712	0.320598	-1.47715	0.00085748	-1.20678	0.0154431	-0.580763	0.383306	-1.88513	1.43e-05
SSA01_DN5046_c0_g1_i1	0.534731	0.168685	0.57446	0.0189858	0.496625	0.040862	0.398514	0.294236	0.808382	7.72e-09	0.903708	9.25e-07	0.559258	0.000256295	0.472669	0.154841
SSA01_DN50530_c0_g1_i1	0.367068	0.725272	0.314346	0.565242	0.936837	5.38e-05	0.811558	0.00136203	0.695416	0.00856769	0.757389	0.00276833	0.764189	0.00331171	0.546509	0.117219
SSA01_DN50559_c0_g1_i1	-0.136377	0.740263	-0.519832	0.00625973	-0.833069	1.59e-07	-0.611109	0.000292454	-0.399179	0.0383732	-0.632088	0.000115775	-0.68075	0.000857286	-0.458874	0.243278
SSA01_DN5064_c0_g2_i1	-0.156427	0.789813	-0.0633965	0.890759	-0.297746	0.702083	-0.576893	0.0710614	-0.886349	0.000796873	-0.766635	0.0066703	-0.373185	0.333275	-0.509996	0.243972
SSA01_DN50655_c0_g1_i1	-0.0972531	0.795814	-0.176612	0.577609	-0.1239	0.999976	-0.426122	0.0196441	-0.699118	4.72e-06	-0.654857	4.13e-05	-0.586244	0.001774	-0.845256	1.34e-08
SSA01_DN50671_c0_g1_i1	0.299585	0.744448	0.893835	0.2762	1.07093	0.00215069	1.44426	2.49e-05	1.2992	0.0012792	1.42991	0.000596353	1.14592	0.00405846	1.52294	9.9e-05
SSA01_DN50715_c0_g1_i1	0.379093	0.725272	-0.0719944	0.908061	0.934768	0.00077539	0.846538	0.0131829	0.758222	0.124854	0.906393	0.00831956	0.967552	0.00190466	0.944758	0.00831498
SSA01_DN50753_c0_g1_i1	-0.124537	0.736991	0.244566	0.420016	0.231159	0.464023	0.186674	0.724782	0.362153	0.0837577	0.47165	0.000445114	0.392227	0.011487	0.238371	0.303148
SSA01_DN50787_c0_g1_i1	0.494802	0.725272	0.629745	0.412394	0.451142	0.573416	0.926438	0.0141705	1.34518	0.000122317	1.24316	0.00027046	0.911557	0.00979715	1.30562	0.000103168
SSA01_DN50801_c0_g1_i1	0.309749	0	0.55618	0.560917	0.887678	0.024728	1.00885	0.0147249	1.48665	0.000130047	1.10798	0.0235345	1.25528	0.000667157	1.28551	0.0047817
SSA01_DN50849_c0_g1_i1	-0.190959	0.725272	-0.861755	2.85e-05	-1.29355	3.06e-16	-1.08482	1.28e-06	-1.35966	1.5e-17	-1.34915	7.37e-10	-1.14773	2.09e-12	-1.19477	1.62e-09
SSA01_DN50869_c0_g1_i1	0.1424	0.832537	-0.187002	0.744963	0.0250542	0.999976	0.0851637	0.969798	0.152279	0.841252	0.542812	0.217826	0.900418	0.00286483	1.39335	3.4e-06
SSA01_DN50903_c0_g1_i1	0.516466	0.725272	0.674169	0.494917	0.775871	0.0890106	0.700838	0.225839	1.30485	0.00344466	1.40647	0.000736375	1.08289	0.00547906	1.69701	1.16e-05
SSA01_DN50909_c0_g1_i1	-0.337611	0.685678	-0.00398287	0.989526	-0.537663	0.000779705	-0.222809	0.743132	-0.159619	0.63915	-0.0381706	0.932076	-0.199453	0.623594	-0.22558	0.422459
SSA01_DN50943_c0_g1_i1	-0.267635	0.747819	0.491334	0.543352	0.879448	0.0128419	1.12886	0.000294411	0.842748	0.0310386	0.891866	0.0605712	1.0606	0.000648249	0.672858	0.150949
SSA01_DN50991_c0_g1_i1	-0.0182714	0.965496	0.0672523	0.826261	0.384866	0.0432842	0.427975	0.16885	0.714161	7.02e-05	0.575917	0.01093	0.627538	0.017376	0.583567	0.033797
SSA01_DN5099_c0_g2_i1	-0.240035	0.725272	-0.752397	0.19036	-0.724524	8.11e-05	-0.226371	0.63721	-0.419402	0.0543496	-0.36106	0.132167	-0.383078	0.0899601	-0.272613	0.447142
SSA01_DN51030_c0_g1_i1	-0.398047	0.725272	-0.215111	0.612582	-0.48601	0.0765465	-0.591044	0.0124307	-0.763978	0.000922145	-1.02111	1.42e-06	-0.587137	0.0153153	-0.825896	0.000149957
SSA01_DN51053_c0_g1_i1	-0.305462	0.653298	-0.244441	0.407546	-0.310647	0.0424635	-0.51586	0.000173713	-0.536771	5.95e-05	-0.466549	0.000344956	-0.417988	0.00301994	-0.53389	0.00216107
SSA01_DN51067_c0_g1_i1	-0.0222864	0.968356	-0.32516	0.614291	-0.243579	0.821947	-0.691356	0.0434751	-1.11881	0.000100504	-1.1373	2.93e-05	-0.762524	0.0191059	-0.944842	0.000266138
SSA01_DN5106_c0_g1_i1	0.451204	0.533145	0.222243	0.608832	0.466332	0.0691363	0.562712	0.0133651	0.629246	0.000369661	0.691761	0.00074354	0.579708	0.00459278	0.729237	0.0156323
SSA01_DN51071_c0_g1_i1	-0.10077	0.809683	0.0897179	0.758027	-0.209966	0.873595	-0.6704	0.000455007	-0.691503	0.000546343	-0.769242	0.00016786	-0.868345	1.4e-06	-0.748806	0.00509175
SSA01_DN5111_c0_g1_i1	-0.00715252	0.992423	0.394099	0.594703	-0.237424	0.999976	-0.649064	0.255761	-0.834932	0.157701	-1.1866	0.0109256	-1.33135	0.000196279	-1.23048	0.0101469
SSA01_DN51138_c0_g1_i1	-0.134949	0.858246	0.470597	0.540566	-0.0457367	0.999976	0.0659084	0.974613	0.329081	0.667415	0.846182	0.0316578	1.08236	0.000233404	0.913463	0.0350574
SSA01_DN51186_c0_g1_i1	0.177941	0.736925	0.34252	0.534833	0.610774	0.00600665	0.805607	0.000700042	0.863212	0.00209543	0.855787	0.00251009	0.703397	0.0106017	0.761424	0.00135037
SSA01_DN51190_c0_g1_i1	-0.246388	0.740029	-0.759411	0.179495	-0.746285	0.0754315	-0.949014	0.0144802	-1.80038	1.98e-08	-1.77541	3.07e-08	-1.00689	0.0173216	-1.57601	4.49e-05
SSA01_DN51201_c0_g1_i1	-0.118813	0.761148	0.0896663	0.726054	0.129185	0.999976	0.431663	0.0303577	0.735268	6.18e-06	0.76606	1.17e-05	0.745044	1.9e-05	0.706329	0.000323649
SSA01_DN51370_c0_g1_i1	-0.0787752	0.784864	0.231538	0.474933	0.0491118	0.999976	0.367101	0.232715	0.486367	5.21e-07	0.289016	0.189636	0.142857	0.885653	0.141742	0.689167
SSA01_DN5138_c0_g2_i1	-0.426556	0.725272	-0.37573	0.513174	-0.314365	0.369512	-0.241667	0.884528	-0.873412	1.17e-05	-0.735473	0.000159858	-0.478036	0.0695127	-0.627352	0.0267302
SSA01_DN5141_c0_g2_i1	0.294003	0.725272	0.348387	0.513174	0.215224	0.929632	0.443912	0.171655	0.561762	0.0212725	0.493673	0.119426	0.434375	0.140962	0.749215	0.000353744
SSA01_DN51531_c0_g1_i1	0.333123	0.725272	0.617275	0.134111	0.653432	0.04214	0.651512	0.04868	0.844625	0.000612062	0.899118	0.000171727	0.754866	0.00384011	0.903128	0.00123042
SSA01_DN51558_c0_g1_i1	-0.239183	0.745701	-0.322782	0.608324	-0.437862	0.455123	-0.746914	0.0499835	-1.21388	0.000144199	-0.633066	0.241001	-0.749945	0.0447096	-1.0114	0.0140993
SSA01_DN51679_c0_g1_i1	-0.530026	0.725272	-0.493324	0.559767	-0.74259	0.119073	-0.70098	0.245664	-0.849073	0.069051	-1.08896	0.0109955	-1.32423	0.00017677	-0.637098	0.242269
SSA01_DN5171_c0_g1_i1	0.312784	0.725272	0.588081	0.00729549	0.54321	0.0781512	0.613721	0.00182294	0.701484	2.58e-05	0.690396	0.000185122	0.726045	0.00019404	0.690765	0.00143733
SSA01_DN51721_c0_g1_i1	-0.335001	0.725272	-0.24293	0.627226	-0.179993	0.881602	-0.440051	0.101605	-0.792237	2.57e-05	-0.643718	0.00109099	-0.649904	0.0189831	-0.930234	1.94e-05
SSA01_DN51737_c0_g1_i1	0.28187	0	0.936424	0.302936	0.984988	0.010931	0.999863	0.0269003	1.08157	0.0187551	1.55936	4.95e-05	1.15209	0.0048719	1.04742	0.0294931
SSA01_DN51786_c0_g1_i1	0.21611	0.731954	0.239471	0.629595	0.383658	0.446345	0.583802	0.0815222	0.601844	0.0340109	0.80028	0.000831976	0.76706	0.00608359	0.731192	0.00753978
SSA01_DN51796_c0_g1_i1	-0.0535584	0.916789	0.161172	0.709434	0.133921	0.999976	-0.0796173	0.959613	-0.316994	0.39903	-0.593923	0.0307287	-0.726746	0.00540683	-1.04045	0.000569434
SSA01_DN51812_c0_g1_i1	0.0488497	0.91382	-0.300748	0.513174	-0.556327	0.149856	-0.701774	0.00336156	-0.602903	0.0223035	-0.706493	0.000746782	-0.79248	3.71e-05	-0.671723	0.00245541
SSA01_DN51848_c0_g1_i1	-0.51691	0.432319	0.0296128	0.953287	0.145643	0.999976	0.115466	0.941864	-0.759135	0.0030119	-0.661721	0.00306824	-0.734749	0.000818615	-1.0298	8.84e-05
SSA01_DN51903_c0_g1_i1	-0.30794	0.725272	-0.45876	0.241725	-0.883238	0.00066065	-0.547609	0.022297	-0.379217	0.16108	-0.403074	0.118574	-0.365298	0.48555	-0.0532732	0.91477
SSA01_DN5190_c0_g2_i1	-0.065737	0.898007	-0.145529	0.692693	-0.0602067	0.999976	-0.496749	0.105695	-0.876811	0.000415178	-0.83612	0.000470494	-0.591127	0.0113245	-1.06155	2.68e-05
SSA01_DN51927_c0_g1_i1	0.15761	0.725272	0.148099	0.639063	0.49761	0.000118472	0.379522	0.0748985	0.491547	0.0407972	0.559175	0.00164566	0.612388	5.37e-05	0.571669	0.00568641
SSA01_DN51_c0_g2_i1	0.251059	0.725272	-0.513001	0.268397	-0.865941	7.99e-06	-0.457136	0.111628	-0.239057	0.587885	-0.202665	0.614898	-0.142888	0.833009	0.235897	0.441593
SSA01_DN5209_c0_g1_i1	-0.27601	0.725272	0.0166464	0.959765	-0.223311	0.833344	-0.315145	0.557067	-0.36219	0.120709	-0.784645	2.26e-05	-0.633041	0.0038168	-0.461927	0.102882
SSA01_DN52187_c0_g1_i1	-0.632354	0.0988695	-0.062794	0.887148	-0.539452	0.00412779	-0.268592	0.553039	-0.710335	0.00112187	-0.795393	3.6e-06	-0.447566	0.0353361	-0.364423	0.419105
SSA01_DN52244_c0_g1_i1	-0.0518738	0.914457	-0.338687	0.482809	-0.804748	0.00120168	-1.09392	4.41e-08	-0.637245	0.00385394	-0.797165	0.000564252	-0.731677	0.0029377	-0.619443	0.00942738
SSA01_DN52250_c0_g1_i1	-0.168959	0.772182	0.246401	0.623135	-0.252375	0.905063	-0.325844	0.648728	-0.7433	0.00938935	-1.00105	6.34e-05	-1.11524	1.58e-06	-1.0717	9.03e-05
SSA01_DN52340_c0_g1_i1	0.154606	0.759904	0.594753	0.336991	0.805157	0.0025444	0.75209	0.0117757	0.909201	0.00163873	0.985013	2.37e-05	0.739111	0.0439021	0.757396	0.0304919
SSA01_DN52355_c0_g1_i1	-0.676029	0.725272	-1.18515	0.107049	-0.478447	0.587911	-0.878772	0.0731236	-1.48114	0.00070249	-1.1731	0.0145444	-1.01616	0.0185643	-1.66258	0.000117979
SSA01_DN5236_c0_g2_i1	0.00267756	0.996336	-0.853806	0.00243148	-1.04376	2.15e-05	-0.546433	0.350962	-0.471897	0.269377	-0.823643	0.00178814	-0.747502	0.00151545	-0.540988	0.135504
SSA01_DN52396_c0_g1_i1	-0.0477031	0.945502	0.188544	0.71755	-0.179702	0.999976	-0.313096	0.818657	-1.14253	0.00334614	-1.18326	0.000570541	-0.688439	0.201222	-0.884768	0.0366534
SSA01_DN524_c0_g1_i1	-0.891734	0.522967	-1.04054	0.0569163	0.552665	0.229452	0.544067	0.349167	-0.0432187	0.963928	0.155991	0.860989	1.00818	0.00014431	0.745768	0.0717926
SSA01_DN52505_c0_g1_i1	-0.548665	0.529519	-0.225973	0.599279	-0.316128	0.421779	-0.241546	0.707711	-0.849182	0.000320493	-0.602592	0.0585192	-0.503437	0.254211	-0.25612	0.692269
SSA01_DN52531_c0_g1_i1	0.943733	0	0.609001	0.556817	0.604106	0.278905	0.770553	0.159188	1.04656	0.0385053	1.33336	0.0038407	0.771001	0.138222	1.55731	0.000263828
SSA01_DN5256_c0_g1_i1	-0.155654	0.734708	-0.203439	0.596076	-0.133573	0.980872	-0.560848	0.00270275	-0.711661	8.97e-06	-0.682607	0.000170125	-0.501326	0.0141563	-0.68295	0.0789235
SSA01_DN52579_c0_g1_i1	0.647067	0.71541	1.19622	0.00188291	1.06009	0.000500962	0.799808	0.0493819	1.00622	0.00311787	1.15946	0.00124187	0.838329	0.0134843	1.01682	0.0036905
SSA01_DN5261_c0_g1_i1	0.0899476	0.894086	-0.863168	0.105642	-0.782533	0.0554322	-1.0602	0.00265318	-0.569886	0.394661	-1.20793	0.000371945	-0.600912	0.165652	-0.22958	0.778412
SSA01_DN52642_c0_g1_i1	0.320678	0	0.811735	0.430688	1.35657	7.87e-05	1.58809	1.02e-05	2.06118	1.32e-07	1.49603	0.000927505	0.953178	0.0288974	1.3969	0.0026717
SSA01_DN52649_c0_g1_i1	0.149078	0.795727	0.266906	0.597271	0.100198	0.999976	-0.303281	0.713583	-0.578371	0.2017	-0.804643	0.0118455	-1.38599	3.94e-08	-1.00802	0.00400731
SSA01_DN52751_c0_g1_i1	-0.0315907	0.933283	0.114626	0.688787	0.032748	0.999976	0.250261	0.439322	0.609072	9.54e-05	0.511003	0.00189964	0.300673	0.16432	0.342624	0.213531
SSA01_DN52753_c0_g1_i1	0.372649	0	0.0680262	0.934584	0.716932	0.150171	0.847664	0.091879	1.41419	0.000484575	1.28901	0.00282094	0.689781	0.225438	0.509221	0.509979
SSA01_DN52962_c0_g1_i1	0.471624	0.725272	0.873798	0.367595	0.782154	0	0.957606	0	1.60248	2.66e-05	1.6615	3.36e-06	1.11475	0.00588305	1.63022	0.000111499
SSA01_DN52993_c0_g1_i1	0.967231	0	0.885039	0.350063	1.30929	0.000166101	1.59206	8.11e-06	1.23969	0.00811401	0.846806	0.155707	0.479254	0.557529	0.586987	0.384187
SSA01_DN5308_c0_g2_i1	-0.312736	0.725272	-0.378922	0.137992	-0.496464	0.10543	-0.434602	0.290478	-0.907561	2.38e-10	-0.436103	0.245063	-0.197614	0.837852	-0.199512	0.457612
SSA01_DN53112_c0_g1_i1	-0.369347	0.725272	-0.135636	0.742268	-0.304484	0.450021	-0.407286	0.284465	-0.567328	0.0450835	-0.757293	8.1e-05	-0.578245	0.0154658	-0.663231	0.00974315
SSA01_DN53162_c0_g1_i1	0.665795	0	1.62604	0.00128943	1.33308	0.000114424	1.10907	0.00864815	0.827335	0.168002	0.812902	0.185557	0.599337	0.249335	1.21505	0.0134491
SSA01_DN53191_c0_g1_i1	-0.157364	0.842113	-0.826479	0.305256	-0.926451	0.0233667	-1.26253	0.000995408	-0.938296	0.0729147	-0.675739	0.263866	-0.894284	0.0568416	-1.4145	0.00052989
SSA01_DN53228_c0_g1_i1	0.23669	0	1.96795	0.000129858	1.141	0.000668843	1.61833	5.48e-06	1.64373	0.00017439	1.21538	0.0136325	0.939933	0.0250787	1.41999	0.0025707
SSA01_DN5342_c0_g1_i1	-0.0690994	0	0.555088	0.560737	0.411515	0.733348	0.916373	0.0432501	1.65512	4.85e-06	1.6123	4.7e-06	1.00167	0.022549	1.55245	2.59e-05
SSA01_DN53442_c0_g1_i1	-0.481042	0.725272	-0.0190826	0.967584	-0.564165	0.18151	-0.829606	0.00856173	-1.09802	8.76e-05	-0.919034	0.0026589	-0.885305	0.00489032	-1.10846	0.00225869
SSA01_DN5344_c0_g1_i1	0.143096	0.752888	0.0407116	0.895649	0.254389	0.52561	-0.0332581	0.979129	-0.559974	0.00949433	-0.532339	0.031199	-0.56396	0.0250787	-0.794888	0.000335526
SSA01_DN53592_c0_g1_i1	0.64327	0	1.74321	0.00020298	1.40398	3.07e-05	0.859766	0.0875713	0.994517	0.0553663	1.27407	0.00524635	0.933821	0.0403648	1.44891	0.00154585
SSA01_DN53820_c0_g1_i1	-0.382879	0.61653	0.0230106	0.946662	-0.06512	0.999976	-0.22761	0.794732	-0.716706	2.86e-05	-0.497579	0.192485	-0.265201	0.43678	-0.33535	0.392875
SSA01_DN53933_c0_g1_i1	-0.311728	0.740681	-1.44163	0.017707	-0.908064	0.0279005	-1.06341	0.0146144	-1.56725	0.000375631	-1.42954	0.0016935	-0.861929	0.0727254	-0.993491	0.0667835
SSA01_DN53958_c0_g1_i1	0.270244	0	0.458621	0.610466	1.52615	3.66e-06	1.60011	6.14e-06	1.20466	0.0131838	1.12732	0.0298655	0.761059	0.145313	1.03898	0.0518104
SSA01_DN5397_c0_g2_i1	0.101496	0.806911	0.223876	0.550513	0.190421	0.83952	0.38865	0.26918	0.521409	0.00622626	0.754642	0.00141681	0.730462	0.000251926	0.933881	6.3e-05
SSA01_DN5402_c0_g1_i1	-0.196829	0.725272	-0.195678	0.620339	0.0224446	0.999976	0.128352	0.934302	0.615034	0.000569137	0.525152	0.0242405	0.457947	0.106112	0.480154	0.0943595
SSA01_DN54251_c0_g1_i1	8e-05	0.999824	0.263322	0.495261	0.0138839	0.999976	0.203171	0.746112	0.476158	0.0340109	0.570846	0.000844155	0.547946	0.0222721	0.758314	0.00303729
SSA01_DN54262_c0_g1_i1	-0.414859	0.638876	-0.0382636	0.910964	-0.0770969	0.999976	-0.112869	0.924726	-0.55884	0.0173976	-0.600109	0.0212036	-0.600668	0.00494574	-0.910355	1.5e-06
SSA01_DN54272_c0_g1_i1	0.14709	0.733496	-0.129974	0.707581	-0.12191	0.999976	0.269912	0.517645	0.546474	0.00085748	0.796109	2.82e-07	0.741952	2.16e-07	0.757038	7.1e-05
SSA01_DN54284_c0_g1_i1	-0.331796	0.725272	-1.31459	5.95e-07	-1.30612	9.45e-07	-0.794109	0.0261578	-1.23509	7.83e-08	-0.967581	4.53e-05	-0.940005	7.55e-05	-0.545108	0.081703
SSA01_DN54287_c0_g1_i1	-0.207624	0.725272	-0.173358	0.628313	-0.316485	0.455158	-0.586366	0.0138742	-1.04937	9.32e-10	-0.835885	0.000169555	-0.77096	6.22e-06	-0.786874	0.00570469
SSA01_DN54298_c0_g1_i1	0.358312	0.725272	0.6135	0.179495	1.27449	1.76e-08	1.7648	2.96e-17	1.56913	1.09e-11	1.7887	1.17e-15	1.62375	1.43e-14	1.64854	1.26e-10
SSA01_DN54300_c0_g1_i1	-0.0257366	0.929919	-0.197109	0.545908	-0.137841	0.999976	-0.41491	0.0544632	-0.727522	7.06e-11	-0.488	0.0114106	-0.30929	0.147732	-0.467314	0.130449
SSA01_DN54326_c0_g1_i1	-0.110346	0.759904	-0.0386859	0.877396	-0.154647	0.999976	-0.592536	0.311532	-1.06361	0.00248484	-1.24927	0.000676902	-1.6173	1.35e-24	-1.53064	3.76e-06
SSA01_DN54393_c0_g1_i1	-0.0931791	0.856426	-0.335703	0.559449	-0.868296	0.000456635	-0.861288	0.00842849	-1.14785	0.000505378	-0.962134	0.000147196	-0.568297	0.0222204	-0.262564	0.60309
SSA01_DN54417_c0_g1_i1	-0.152429	0.770768	-0.536082	0.153846	-0.83576	5.99e-05	-0.560591	0.0472595	-0.578469	0.0218824	-0.603407	0.0123592	-0.530533	0.0312525	-0.672059	0.00649534
SSA01_DN54520_c0_g1_i1	-0.0990994	0.752233	-0.00233499	0.992032	0.0950877	0.999976	0.0641235	0.947381	-0.0361875	0.888275	-0.217215	0.361453	-0.308034	0.057883	-0.451864	0.000796712
SSA01_DN54543_c0_g1_i1	-0.186472	0.725272	-0.0691022	0.799801	-0.0809278	0.999976	-0.311476	0.168424	-0.640711	0.000254632	-0.647787	9.51e-06	-0.40688	0.0172758	-0.500734	0.0262388
SSA01_DN54579_c0_g1_i1	-0.0592857	0.844941	0.0356366	0.889309	-0.0409078	0.999976	-0.281508	0.435463	-0.303148	0.126982	-0.400616	0.0300062	-0.445522	0.000292054	-0.45273	0.0694705
SSA01_DN5458_c0_g1_i1	0.164361	0.733928	0.12308	0.69301	0.278388	0.502623	0.419198	0.0303577	0.663942	1.96e-05	0.679438	2.71e-06	0.634497	1.51e-05	0.557507	0.00238834
SSA01_DN54593_c0_g1_i1	-0.261907	0.725272	-0.087767	0.811405	-0.285294	0.485198	-0.196873	0.900526	-0.860275	7.64e-06	-0.641966	0.01093	-0.489891	0.321106	-0.685068	0.0523008
SSA01_DN54628_c0_g1_i1	-0.337342	0.522431	-0.564023	0.000115585	-0.404815	0.0361611	-0.378961	0.0853442	-0.631424	2.7e-05	-0.680318	5.74e-07	-0.497547	0.000232131	-0.634532	0.000130987
SSA01_DN54631_c0_g1_i1	-0.28648	0.725272	-0.578726	0.128167	-0.941779	2.67e-05	-0.555122	0.140372	-0.300245	0.575331	-0.402731	0.288878	-0.308661	0.637238	4.63e-06	0.999981
SSA01_DN54642_c0_g1_i1	0.106595	0.806911	-0.512309	0.166192	-0.477826	0.437127	-0.728774	0.0155667	-0.914003	2.66e-05	-0.776368	0.0067943	-0.530723	0.0883207	-0.712292	0.00090959
SSA01_DN54658_c0_g1_i1	-0.0944002	0.775822	-0.0517868	0.826261	-0.111082	0.9732	-0.461378	0.0280458	-0.50919	0.000542981	-0.417419	0.0218325	-0.443741	0.0462915	-0.466538	0.00860266
SSA01_DN54717_c0_g1_i1	-0.401484	0.725272	-0.518822	0.193165	-0.74993	6.43e-05	-0.803653	0.0012933	-1.19392	3.3e-08	-0.956619	1.07e-06	-0.659394	0.00161319	-0.711316	0.000954332
SSA01_DN54725_c0_g1_i1	0.0696648	0.92363	-0.857917	0.193634	-1.06415	0.00211464	-0.697395	0.249224	-1.52768	0.000127064	-1.54686	2.14e-05	-0.690266	0.120189	-0.6982	0.168326
SSA01_DN54747_c0_g1_i1	0.213228	0.727962	0.596965	0.0959539	0.817919	2.99e-05	0.568664	0.0465104	0.433736	0.126585	0.532946	0.0646747	0.72995	0.000599418	0.639221	0.0807512
SSA01_DN54756_c0_g1_i1	0.336	0.725272	0.670793	0.00061926	1.25639	4.83e-23	0.878985	9.26e-07	0.898341	1.61e-07	1.06301	1.53e-08	1.04064	1.11e-07	0.932076	8.29e-05
SSA01_DN54773_c0_g1_i1	-0.227186	0.725272	-0.0117138	0.967478	-0.16634	0.670411	-0.25742	0.390937	-0.27184	0.0702021	-0.303213	0.279338	-0.435598	0.00082845	-0.327856	0.166961
SSA01_DN54787_c0_g1_i1	-0.0185782	0.951461	0.0650967	0.738301	0.28404	0.0532041	0.248566	0.531203	0.376424	0.000473386	0.326877	0.0999795	0.252814	0.21962	0.241236	0.242416
SSA01_DN54798_c0_g1_i1	0.199768	0.731229	0.296201	0.545715	0.300675	0.567108	0.234697	0.818672	0.837055	9.54e-05	0.857504	1.53e-05	0.564689	0.037389	0.64455	0.0400572
SSA01_DN54824_c0_g1_i1	-0.170623	0.739158	-0.502707	0.0841633	-0.930015	3.51e-06	-0.431878	0.180491	-0.110779	0.778406	-0.124649	0.810845	-0.299175	0.604826	-0.166643	0.765258
SSA01_DN54836_c0_g1_i1	-0.0398695	0.898214	-0.167424	0.543709	-0.00207706	0.999976	-0.327582	0.0475824	-0.587513	2.84e-06	-0.802461	1.45e-08	-0.975128	1.69e-15	-1.13188	2.46e-11
SSA01_DN54838_c0_g1_i1	-0.13905	0.738321	0.139838	0.640295	-0.038166	0.999976	-0.190136	0.689059	-0.670076	0.000104783	-1.16588	5.78e-08	-1.66295	2.08e-29	-1.29972	2.06e-05
SSA01_DN5483_c0_g1_i1	-0.18263	0.725272	0.146461	0.661742	-0.359186	0.247189	-0.331267	0.395278	-0.637057	0.000137089	-0.677309	3.14e-05	-0.605516	0.00365914	-0.652316	0.00142422
SSA01_DN54840_c0_g1_i1	0.261167	0.725272	0.452568	0.129697	0.640966	0.00203636	0.522551	0.017003	0.648281	0.000524563	0.561695	0.00159686	0.504189	0.0270301	0.4193	0.17196
SSA01_DN54849_c0_g1_i1	0.059196	0.899836	0.392056	0.337697	0.401792	0.141108	0.465604	0.162396	0.756526	0.000123239	0.706244	0.000765338	0.50192	0.0653758	0.783179	0.00721772
SSA01_DN5485_c0_g1_i1	-0.0535734	0.862463	0.0835382	0.721196	-0.0135729	0.999976	-0.381924	0.00626946	-0.412641	0.00251055	-0.413498	0.000547081	-0.435232	0.000857286	-0.433423	0.00408489
SSA01_DN54915_c0_g2_i1	0.42905	0.725272	0.0456321	0.918764	0.0823459	0.999976	0.300824	0.707404	0.808035	0.000873081	1.14809	4.28e-08	1.01091	8.48e-07	1.12723	0.000363827
SSA01_DN54940_c0_g1_i1	-0.218123	0.751759	-0.304815	0.626577	-0.565042	0.135848	-1.32601	8.74e-07	-1.62264	1.42e-09	-1.70066	7.24e-11	-1.43118	2.36e-08	-1.67378	9.22e-10
SSA01_DN55000_c0_g1_i1	0.376213	0.690402	0.336407	0.404426	0.501237	0.00950297	0.585767	0.00719931	0.565757	0.0451517	0.596292	0.00374021	0.558192	0.00302221	0.723494	9.08e-05
SSA01_DN55057_c0_g1_i1	0.397795	0.725272	0.328439	0.660238	0.897551	0.0191948	0.915727	0.0413829	1.72517	8.28e-07	1.4231	0.000122394	0.954317	0.0207715	0.900024	0.0826357
SSA01_DN55062_c0_g1_i1	-0.490836	0.575053	-0.767385	0.0221265	-1.02694	9.06e-06	-0.756707	0.00121004	-0.888825	1.17e-05	-0.7404	0.000316813	-0.702379	0.000958821	-0.58159	0.0672336
SSA01_DN55077_c0_g1_i1	0.211087	0.725272	0.155962	0.59612	0.437313	0.00553632	0.228242	0.593356	0.433728	0.00847011	0.605355	0.000562816	0.573321	0.000136735	0.62441	0.00338603
SSA01_DN55112_c0_g1_i1	-0.508057	0.725272	-0.629638	0.229404	-1.11754	2.23e-05	-0.952328	0.00672814	-1.22013	0.00045468	-1.23775	0.000167068	-1.42846	1.88e-07	-1.7118	8.94e-09
SSA01_DN55133_c0_g1_i1	0.0428761	0.931739	0.119302	0.742443	0.0914418	0.999976	0.281182	0.677969	0.706848	0.000638931	0.700842	0.00119405	0.56696	0.0115342	0.625787	0.024633
SSA01_DN55147_c0_g1_i1	0.46469	0.465456	-0.0822704	0.871829	0.404375	0.182552	0.738421	0.000334481	0.647569	0.0426094	0.580272	0.0381048	0.558775	0.00895819	0.88728	0.0022056
SSA01_DN55173_c0_g1_i1	-0.257698	0.725272	-0.0857274	0.740825	-0.224637	0.501678	-0.518273	0.00382524	-0.674575	1.1e-05	-0.688774	0.000221063	-0.716287	7.71e-07	-0.806097	7.53e-07
SSA01_DN55180_c0_g1_i1	-0.248819	0.725272	-0.182427	0.603252	-0.203347	0.808107	-0.538974	0.0218487	-0.740856	2.26e-05	-0.719452	0.000285382	-0.627447	0.0012049	-0.717968	0.000900438
SSA01_DN55237_c0_g1_i1	-0.305047	0.725272	-1.54413	0.000101469	-1.13792	0.000108413	-0.790452	0.0363207	-1.07388	0.000326197	-0.896394	0.0184186	-0.814769	0.00919635	-0.506553	0.220915
SSA01_DN55240_c0_g1_i1	0.070606	0.920944	-0.296279	0.662383	0.371172	0.635599	0.451418	0.628579	0.656801	0.252302	0.964693	0.0254802	1.19256	0.000198595	1.32613	2.81e-06
SSA01_DN55245_c0_g1_i1	-0.288451	0.725272	-0.308995	0.589624	-0.834396	0.0273709	-0.734692	0.0240267	-0.85733	0.00016054	-0.752327	0.00140154	-0.825425	4.43e-05	-0.49212	0.190563
SSA01_DN55255_c0_g1_i1	0.0632918	0.897031	0.0374059	0.916887	0.157004	0.999976	-0.0277743	0.988168	-0.778485	0.00018345	-0.305341	0.343633	-0.34532	0.599135	-0.152065	0.734724
SSA01_DN55359_c0_g1_i1	-0.0657839	0.861137	-0.050267	0.88278	-0.767886	3.61e-05	-0.501455	0.0358286	-0.180205	0.549885	-0.0370892	0.938578	-0.311244	0.155369	-0.0905105	0.888189
SSA01_DN5540_c0_g2_i1	-0.0282432	0.940065	0.030776	0.937375	0.20935	0.578465	0.336105	0.143721	0.48978	0.000692509	0.569595	4.53e-05	0.203383	0.72056	0.42821	0.0230609
SSA01_DN55420_c0_g1_i1	0.16039	0.731229	0.291503	0.575999	1.01672	1.47e-13	1.24767	1.42e-09	1.42289	5.64e-08	1.47736	8.48e-07	1.67492	4.67e-14	1.81772	7.43e-10
SSA01_DN55434_c0_g1_i1	0.0443183	0.904385	0.114552	0.669203	0.302495	0.285312	0.377589	0.280599	0.762935	7.81e-10	0.771893	4.45e-10	0.602006	0.00161319	0.655489	0.00140769
SSA01_DN55447_c0_g1_i1	-0.0352068	0.924029	-0.0742188	0.807568	-0.125984	0.999976	-0.393709	0.501327	-0.40343	0.0234776	-0.671234	0.00026088	-0.965473	5.95e-10	-0.938829	0.000497698
SSA01_DN55456_c0_g1_i1	-0.169156	0.731229	-0.311753	0.474933	-0.45183	0.104254	-0.460533	0.149373	-0.689807	0.000184671	-0.671746	0.00244195	-0.426234	0.0414757	-0.495433	0.0289164
SSA01_DN55520_c0_g1_i1	0.214268	0.757327	-0.566003	0.479887	-0.580171	0.184144	-0.422888	0.628895	-0.110721	0.859201	0.0973158	0.887498	0.373864	0.602506	1.29263	3.66e-07
SSA01_DN55523_c0_g1_i1	-0.125237	0.791213	-0.301865	0.448532	-0.901095	1.69e-08	-0.888499	0.000292454	-0.526341	0.00351095	-0.452164	0.135462	-0.452935	0.279909	-0.30099	0.364476
SSA01_DN55540_c0_g1_i1	-0.652686	0.4083	-0.837497	0.00522713	-1.12256	2.65e-07	-1.52834	1.54e-11	-1.92741	2.27e-19	-1.60094	1.45e-08	-1.22602	1.82e-05	-2.08219	5.7e-22
SSA01_DN5566_c0_g1_i1	-0.20799	0.725851	-0.432534	0.267269	-0.653887	0.00981895	-0.74439	0.0115622	-1.20851	2.39e-10	-1.07736	1.44e-07	-0.67853	0.000711894	-0.950396	1.49e-05
SSA01_DN55724_c0_g1_i1	-0.0262583	0.943124	0.0406989	0.890217	0.311317	0.0942475	0.561706	0.000551325	0.43745	0.0396496	0.440216	0.0635572	0.582151	0.000332932	0.485535	0.0241474
SSA01_DN55762_c0_g1_i1	-0.0131747	0.965155	-0.227205	0.595562	-0.486231	0.034515	-0.518232	0.00176594	-0.513371	5.64e-08	-0.476029	0.00566427	-0.453688	0.000255906	-0.421086	0.0274741
SSA01_DN55831_c0_g1_i1	-0.240189	0.725272	0.129468	0.720074	0.30631	0.696149	0.210891	0.843302	-0.0135589	0.982216	0.337252	0.300101	0.698466	0.000983126	0.385016	0.409975
SSA01_DN55834_c0_g1_i1	-0.00728426	0	0.634616	0.538877	1.45002	9.06e-06	0.878556	0.0762625	0.95028	0.0644346	1.30788	0.00448212	0.703766	0.207083	1.28326	0.00456637
SSA01_DN55838_c0_g1_i1	-0.183443	0.725272	0.214814	0.543124	0.284944	0.330209	0.385845	0.269652	0.574743	0.000922437	0.624247	0.00200608	0.532717	0.00899855	0.779317	0.000971163
SSA01_DN55844_c0_g1_i1	0.122571	0.750116	0.339627	0.441625	0.588452	1.93e-05	0.20495	0.739736	0.0475303	0.880358	0.0528639	0.904769	0.17133	0.77204	0.082469	0.874727
SSA01_DN55856_c0_g1_i1	-0.144888	0.729602	-0.253617	0.413896	-0.547569	0.000618242	-0.550205	0.00042201	-0.51023	0.00048445	-0.544012	0.000118491	-0.544416	0.000484844	-0.64344	0.0047817
SSA01_DN5585_c0_g1_i1	0.0385025	0.920381	0.123284	0.769941	0.572718	0.000282409	0.397875	0.113311	0.623107	0.00189818	0.742008	7.77e-05	0.90046	2.42e-08	0.815996	4.44e-07
SSA01_DN55868_c0_g1_i1	0.359451	0.725272	0.687745	0.0270727	0.575774	0.0339544	0.755355	0.00218831	1.09834	1.41e-07	1.04714	8e-07	0.725403	0.00634159	0.757404	0.00292003
SSA01_DN55870_c0_g2_i1	-0.576581	0.725272	-0.270546	0.678671	-0.164391	0.999976	-0.380071	0.764012	-0.842321	0.0644346	-1.30149	0.000135712	-1.10928	0.000681658	-1.41636	3.02e-05
SSA01_DN5588_c0_g2_i1	0.0547249	0.910761	0.153142	0.686812	0.174564	0.992679	0.377559	0.281004	0.720891	0.000893049	0.666336	0.0037823	0.491878	0.123616	0.464833	0.1348
SSA01_DN55894_c0_g1_i1	0.182508	0.726703	0.159357	0.706513	0.296352	0.437535	0.208757	0.889962	0.691218	7.33e-06	0.593091	0.0370304	0.270779	0.474585	0.516844	0.0346469
SSA01_DN55955_c0_g1_i1	-0.381017	0.398434	0.0463402	0.835897	-0.332168	0.0288418	-0.350893	0.19406	-0.704683	1.5e-05	-0.690668	0.000251829	-0.812891	2.01e-07	-0.816897	1.64e-05
SSA01_DN5596_c0_g1_i1	-0.366309	0.575053	-0.0697125	0.793214	-0.285165	0.133289	-0.364568	0.245978	-0.441467	0.0347134	-0.560195	4.64e-05	-0.449948	0.0421378	-0.582807	0.00652899
SSA01_DN55982_c0_g1_i1	-0.285266	0.725272	-0.395766	0.337697	-0.598797	0.0574014	-0.867244	0.000899407	-0.726607	0.00217929	-0.772263	7.21e-06	-0.604957	0.00302221	-0.540592	0.0384166
SSA01_DN5598_c0_g1_i1	0.530434	0.725272	0.560824	0.557309	0.632791	0.253796	1.12171	0.00536782	1.4	0.000728733	1.39079	0.00136452	1.07037	0.00975767	1.56533	0.000308678
SSA01_DN5600_c0_g2_i1	-0.197738	0.777568	-0.260708	0.65419	0.0416407	0.999976	-0.351864	0.73121	-0.80512	0.0198047	-0.981859	0.00186396	-1.12384	8.77e-05	-1.21724	6.59e-05
SSA01_DN56014_c0_g1_i1	-0.16243	0.733986	0.149119	0.65531	0.957647	0.00106275	1.01998	0.00187062	1.09082	0.00597798	1.26257	1.31e-09	1.10625	1.87e-05	1.00991	0.0155019
SSA01_DN56016_c0_g1_i1	0.164739	0.725272	-0.297202	0.586204	-0.189183	0.994313	-0.524772	0.00774722	-0.67311	2.4e-05	-0.532184	0.00481732	-0.470085	0.00851671	-0.676723	0.000478499
SSA01_DN56032_c0_g1_i1	-0.000310519	0.999385	-0.309641	0.557804	-0.0957304	0.999976	-0.473254	0.0177337	-0.620439	1.13e-05	-0.453767	0.107492	-0.469991	0.0206922	-0.352153	0.387978
SSA01_DN5605_c0_g2_i1	-0.211709	0.736925	-0.928027	0.0462824	-0.946742	0.000413257	-0.47594	0.511607	-0.836933	0.0279452	-0.995952	0.000558858	-0.833167	0.00598141	-0.637755	0.247056
SSA01_DN56068_c0_g1_i1	-0.182016	0.725272	-0.639158	0.0403458	-0.676524	0.000380194	-0.946448	1.36e-07	-0.969149	8.18e-08	-1.04634	3.78e-07	-0.864826	4.3e-06	-1.12617	1.08e-10
SSA01_DN56084_c0_g1_i1	0.507871	0.725272	0.227224	0.740183	0.411845	0.734447	0.462207	0.62536	0.401991	0.610529	0.844892	0.0618785	1.08459	0.00192814	1.8653	9.3e-08
SSA01_DN56110_c0_g1_i1	-0.0142381	0.971488	0.134807	0.705348	0.539944	0.00181305	0.736823	1.02e-06	0.687307	0.00892775	0.671101	0.000449245	0.566603	0.0220173	0.659998	0.0587181
SSA01_DN56151_c0_g1_i1	0.233453	0.725272	0.670909	0.00894746	0.838616	0.000113624	0.439701	0.211311	0.0286996	0.956905	0.28339	0.548004	0.43348	0.0985274	0.00640357	0.993362
SSA01_DN56199_c0_g1_i1	0.0789953	0.829658	-0.0388134	0.907786	0.18738	0.790406	0.415244	0.0960599	0.638334	0.00720902	0.73339	8.79e-05	0.651003	0.00224031	0.558521	0.000140357
SSA01_DN56225_c0_g1_i1	-0.0988851	0.819701	0.275958	0.553958	0.355264	0.0988759	0.521426	0.142419	0.822799	1.39e-07	0.842171	1.8e-06	0.671854	0.0028858	0.790639	0.000278545
SSA01_DN56245_c0_g1_i1	-0.0286257	0.954822	0.0761325	0.886656	0.242615	0.761147	0.363584	0.474154	0.491656	0.119127	0.488132	0.0391922	0.702235	0.000389174	0.852773	0.0071161
SSA01_DN56251_c0_g1_i1	-0.0932798	0.829188	-0.196343	0.597616	-0.0905279	0.999976	-0.235611	0.579698	-0.328046	0.554443	-0.54177	0.129399	-0.415989	0.507695	-1.18862	1.15e-11
SSA01_DN56260_c0_g1_i1	-0.0474313	0.888033	0.0545269	0.863879	-0.228862	0.681452	0.00288231	0.998204	0.471624	0.00050326	0.341839	0.231538	0.130879	0.956841	0.458147	0.0473042
SSA01_DN56264_c0_g1_i1	-0.284287	0.725272	-0.460146	0.398576	-1.05747	3.45e-08	-0.805805	0.000834051	-0.550768	0.01024	-0.619075	0.00560034	-0.40851	0.105574	-0.287428	0.522466
SSA01_DN56268_c0_g1_i1	-0.230956	0.746013	-0.49643	0.477503	-0.518799	0.225979	-1.49643	8.74e-09	-2.29502	1.03e-18	-2.66766	1.31e-25	-2.51904	1.43e-21	-2.38208	1.14e-12
SSA01_DN56287_c0_g1_i1	-0.622094	0.415279	-0.00264064	0.996081	-1.13404	4.81e-06	-0.511572	0.208084	-0.654534	0.0136955	-0.477462	0.182102	-0.34157	0.423276	0.0970449	0.885079
SSA01_DN56291_c0_g2_i1	-0.120215	0.848578	-0.332964	0.584349	-0.934714	0.000986067	-0.333181	0.68529	-0.278647	0.650075	-0.288262	0.586375	-0.0640621	0.984175	-0.232097	0.657923
SSA01_DN56306_c0_g1_i1	-0.154971	0.763745	-0.159285	0.661417	0.373877	0.306486	0.5384	0.122106	0.578295	0.131407	0.772207	0.0190479	1.09954	2.56e-06	1.09596	2.11e-05
SSA01_DN56325_c0_g1_i1	-0.172022	0.725272	0.0920705	0.72415	0.202737	0.564215	0.22989	0.620623	-0.141585	0.606855	-0.279763	0.13282	-0.343755	0.188147	-0.548921	0.000689379
SSA01_DN56369_c0_g1_i1	-0.48964	0.725272	-0.237341	0.694533	-0.0486216	0.999976	-0.385908	0.724782	-0.75913	0.0580413	-1.46848	7.06e-05	-0.764161	0.0418371	-0.904421	0.0627126
SSA01_DN56380_c0_g1_i1	0.149616	0.725272	0.168703	0.635267	0.370374	0.02115	0.322089	0.71982	0.495631	2.86e-05	0.474103	0.0446053	0.284662	0.594577	0.431844	0.0483974
SSA01_DN56382_c0_g1_i1	0.192656	0.725409	0.449938	0.234852	0.739971	0.000579419	0.413222	0.271946	0.337203	0.239518	0.381035	0.150225	0.398628	0.149371	0.322526	0.460634
SSA01_DN56394_c0_g1_i1	-0.153181	0.755195	-0.594373	0.326401	-0.341374	0.80065	-1.1187	0.000300814	-1.89973	9.42e-23	-1.55113	8.72e-11	-0.846585	0.0220801	-1.13526	4.72e-06
SSA01_DN56435_c0_g1_i1	-0.0356968	0.931702	0.22865	0.582787	0.104471	0.999976	0.431016	0.281004	1.0129	2.83e-07	1.04689	7.41e-06	0.877146	0.000236606	0.739689	0.0261441
SSA01_DN56497_c0_g1_i1	-0.379114	0.725272	0.257849	0.554201	0.659844	0.000237085	0.516646	0.0319341	0.544212	0.0218497	0.641503	0.000526099	0.489822	0.0453802	0.541375	0.0196633
SSA01_DN56532_c0_g1_i1	-0.595784	0.685678	-0.441138	0.549878	-0.56607	0.123234	-0.957393	0.00402522	-0.900853	0.00412985	-1.30436	5.01e-06	-1.21934	5.86e-06	-1.08812	0.000610228
SSA01_DN5655_c0_g1_i1	-0.215558	0.725272	-0.260133	0.293395	-0.537508	0.00333701	-0.620883	0.00865076	-0.499048	0.000116528	-0.480089	0.0106789	-0.37767	0.0110619	-0.414494	0.00990499
SSA01_DN56587_c0_g1_i1	-0.352172	0.725272	-0.411618	0.199196	-0.707805	1.02e-05	-0.662683	0.000216362	-0.655336	0.000689654	-0.671054	0.000193452	-0.536693	0.0378401	-0.560998	0.01267
SSA01_DN56680_c0_g1_i1	-0.207749	0.725272	-0.0505125	0.842794	0.141684	0.916138	0.0920466	0.950216	0.594559	0.000624258	0.459471	0.027498	0.372158	0.351666	0.474817	0.128191
SSA01_DN56766_c0_g1_i1	-0.297164	0.725272	-0.16774	0.735894	-0.238598	0.974669	-0.642982	0.118132	-1.23518	0.000629762	-1.22199	2.01e-05	-0.893518	0.00573806	-0.969473	0.0055928
SSA01_DN56793_c0_g1_i1	-0.311739	0.725272	-0.136044	0.64789	-0.193132	0.91983	-0.473323	0.0847945	-0.702418	0.000295114	-0.61785	0.000622763	-0.598708	0.00045696	-0.67341	0.000394222
SSA01_DN56821_c0_g1_i1	-0.179668	0.763181	0.174589	0.705214	0.890454	0.00289692	0.639839	0.0618172	0.765892	0.0524502	0.878149	0.0146871	1.1269	4.77e-07	0.855924	0.00729217
SSA01_DN56824_c0_g1_i1	0.138658	0.799879	-0.0954624	0.811965	-0.219696	0.943415	-0.373734	0.649099	-0.851544	0.000418819	-0.852982	0.000427145	-0.515298	0.270339	-0.659196	0.0979428
SSA01_DN56837_c0_g1_i1	-0.0402578	0.893539	0.0290064	0.907623	-0.08494	0.999976	0.0971435	0.925337	0.508674	0.00557519	0.478957	0.000261972	0.217016	0.237973	0.338558	0.0341834
SSA01_DN5683_c0_g1_i1	-0.305756	0.725272	-0.297684	0.614377	-0.282939	0.897755	-0.582967	0.247325	-1.15445	0.000866155	-1.429	6.52e-07	-1.27016	1.56e-06	-1.66862	1.57e-09
SSA01_DN56884_c0_g1_i1	-0.302143	0.685678	0.021238	0.925121	-0.245654	0.286642	-0.405562	0.00643231	-0.413844	0.0529431	-0.576818	1.82e-05	-0.441009	0.000639136	-0.495674	0.00745609
SSA01_DN56887_c0_g1_i1	-1.09524	0.0596812	-0.288207	0.643288	-0.237856	0.999976	-0.46047	0.560536	-1.1232	0.0140034	-1.35693	0.000689405	-1.63104	2.53e-08	-2.72389	3.8e-17
SSA01_DN56915_c0_g1_i1	-0.884993	0.524074	-0.278015	0.717369	-0.14603	0.999976	-0.250917	0.912862	-0.468961	0.58288	-0.632584	0.376543	-0.757324	0.150456	-1.91684	1.35e-06
SSA01_DN56930_c0_g1_i1	0.181206	0.813272	0.487107	0.55321	0.694663	0.129241	1.19423	0.000405133	1.6609	1.22e-05	1.63966	0	1.98355	1.81e-11	1.79045	2.98e-06
SSA01_DN56933_c0_g1_i1	-0.205361	0.737186	0.242074	0.605634	0.38906	0.39007	0.722759	0.0075637	0.786935	0.0037994	0.860667	0.000675031	0.80006	0.00146873	0.799451	0.0128514
SSA01_DN57024_c0_g1_i1	-0.302404	0.725272	-0.167096	0.631014	-0.222599	0.665027	-0.421551	0.179698	-0.655319	0.00275971	-0.758785	0.000124275	-0.738515	0.000896372	-0.763196	0.000134322
SSA01_DN57065_c0_g2_i1	0.219817	0.725272	0.42466	0.152963	0.458144	0.00589466	0.475515	0.00414513	0.679993	1.18e-06	0.67687	1.2e-06	0.573825	7.15e-05	0.477839	0.191984
SSA01_DN57088_c0_g1_i1	-0.503098	0.353729	-0.385673	0.330674	-0.314656	0.304846	-0.636242	0.00180916	-0.834454	1.23e-05	-0.710613	0.00146252	-0.419953	0.0468812	-0.699749	0.000387486
SSA01_DN57089_c0_g1_i1	0.346543	0.725272	0.326324	0.468368	0.484247	0.0486149	0.556046	0.0522976	0.836214	1.27e-06	0.730197	0.00323506	0.694462	4.22e-05	0.671076	0.00369118
SSA01_DN57155_c0_g1_i1	-0.147811	0.749717	-0.00681264	0.986273	-0.490322	0.0499162	-0.807946	4.4e-05	-0.653645	0.000364763	-0.537857	0.00801191	-0.521656	0.0286236	-0.37571	0.131927
SSA01_DN57167_c0_g2_i1	-0.062036	0.854984	0.070241	0.750538	0.29945	0.139664	0.442181	0.0261578	0.611943	4.26e-05	0.449707	0.0209105	0.377587	0.0722879	0.388396	0.273546
SSA01_DN57171_c0_g1_i1	-0.196302	0	0.873732	0.376135	0.40724	0.717932	0.897047	0.067734	1.83263	4.62e-06	1.58874	0.000260448	1.25397	0.00136681	1.08886	0.0383424
SSA01_DN57179_c0_g1_i1	0.00610764	0.988153	-0.142873	0.636606	-0.0410496	0.999976	-0.584227	0.024181	-0.912906	0.00112527	-0.877922	0.00948771	-0.948649	0.00452454	-1.15406	0.000837579
SSA01_DN57189_c0_g1_i1	-0.128542	0.82049	-0.491232	0.358991	-0.517883	0.211315	-0.775773	0.019056	-0.947513	0.000103343	-0.811604	0.00280169	-0.624045	0.0250862	-0.772084	0.00644691
SSA01_DN57191_c0_g1_i1	-0.216738	0.725272	-0.10874	0.77931	-0.378742	0.725867	-0.674854	0.0875326	-0.778619	0.0564675	-0.922634	3.14e-05	-0.996835	1.69e-05	-0.865208	0.0122819
SSA01_DN57200_c0_g1_i1	0.021075	0.968356	-0.593061	0.0666289	-0.732974	0.00765173	-0.774122	0.000782133	-1.08512	5.71e-07	-0.88604	0.000168339	-0.942	2.76e-06	-0.999833	3.87e-06
SSA01_DN57216_c0_g2_i1	0.103744	0.796134	0.128245	0.670037	0.291174	0.210683	0.423082	0.121196	0.284244	0.26598	0.553304	0.000372041	0.512624	0.00165479	0.574986	0.190424
SSA01_DN57217_c0_g1_i1	-0.202382	0.725272	0.00153026	0.995172	-0.280235	0.0914148	-0.559139	0.00107224	-0.770443	3.75e-07	-0.704529	0.000234072	-0.620421	7.66e-06	-0.548523	0.00366399
SSA01_DN57279_c0_g1_i1	-0.14394	0.745177	-0.096329	0.72617	-0.212196	0.793961	0.120907	0.938918	0.625105	4.41e-05	0.499269	0.0403525	0.297396	0.668549	0.585128	0.0262786
SSA01_DN57311_c0_g1_i1	-0.245866	0.725272	0.0182936	0.925744	-0.10281	0.897755	-0.181798	0.669174	-0.429036	4.28e-05	-0.435162	0.0079801	-0.540528	1.06e-06	-0.818642	0.00333978
SSA01_DN57345_c0_g1_i1	0.175522	0.725272	0.193804	0.475223	0.389897	0.0279556	0.407552	0.0040474	0.606742	2.16e-08	0.548433	6.08e-06	0.428316	0.00589683	0.307762	0.0775058
SSA01_DN57439_c0_g1_i1	0.229909	0.741667	0.739946	0.0228356	0.652315	0.0155104	0.785942	0.0029054	0.933905	0.000115702	0.987353	6.98e-05	0.800083	0.00165644	1.02521	0.000265692
SSA01_DN57442_c0_g1_i1	-0.382335	0.725272	-0.161555	0.659106	-0.623541	3.88e-05	-0.557538	0.0241097	-0.728292	1.6e-06	-0.787644	4.2e-08	-0.714759	1.18e-06	-0.776071	1.38e-05
SSA01_DN57469_c0_g1_i1	0.603279	0.48878	0.786515	0.00988458	0.905217	0.0023002	0.924603	0.000107102	1.20849	4.9e-06	1.08852	3.18e-06	0.947565	3.96e-05	1.05003	1.27e-05
SSA01_DN57501_c0_g1_i1	-0.498891	0.725272	-0.369311	0.586204	-0.332043	0.746163	-0.67562	0.103513	-1.19221	0.000108315	-1.1195	0.000123667	-0.61409	0.202982	-0.609898	0.130888
SSA01_DN5753_c0_g1_i1	1.00149	0.088615	1.19917	0.00695519	1.11497	0.000363905	1.07842	0.00219155	1.30774	0.000186614	1.34512	3.43e-05	0.991546	0.00580028	0.96988	0.00438756
SSA01_DN57600_c0_g1_i1	0.0818198	0.902874	-0.769878	0.0229994	-0.878094	0.0002757	-0.317168	0.585436	-0.352682	0.403217	-0.0240491	0.97132	-0.315259	0.589591	-0.203982	0.673766
SSA01_DN57666_c0_g1_i1	-0.38084	0.725272	-0.390451	0.511267	-0.421309	0.261449	-0.718988	0.00287069	-0.52781	0.229482	-0.826946	0.000659919	-0.48251	0.133619	-0.53769	0.292811
SSA01_DN57672_c0_g1_i1	-0.0315415	0.931635	0.164711	0.597408	0.182259	0.696436	0.241069	0.424519	0.546541	0.000131605	0.401378	0.0667937	0.310695	0.174199	0.320002	0.310088
SSA01_DN57685_c0_g1_i1	0.0548085	0.884021	-0.399784	0.165252	-1.14449	1.83e-18	-0.600434	0.0001149	-0.361043	0.0210773	-0.409207	0.00910295	-0.276045	0.162477	-0.193589	0.448875
SSA01_DN5771_c0_g2_i1	0.0740654	0.920172	-0.238182	0.70088	-0.0188218	0.999976	0.0858794	0.965588	-0.0918444	0.899314	0.486127	0.312742	1.29332	1.8e-07	1.42977	0.000893919
SSA01_DN57734_c0_g1_i1	-0.683287	0.559677	-0.986834	0.0162267	-1.05522	0.000174396	-0.879107	0.0223927	-1.19486	0.000150492	-1.12832	0.00136511	-0.726347	0.0751683	-0.648682	0.164763
SSA01_DN57745_c0_g1_i1	0.441877	0.72509	0.406026	0.438633	0.919707	0.000391813	0.716602	0.00317633	0.51411	0.0745587	0.61754	0.0870175	0.719721	0.0891524	0.543642	0.0373607
SSA01_DN5774_c0_g2_i1	0.400323	0.725272	0.373189	0.568152	1.00915	7.2e-12	1.2831	1.89e-14	1.0819	7.5e-12	1.25943	1.12e-11	1.18418	2.17e-13	1.35458	1.11e-09
SSA01_DN57752_c0_g1_i1	0.244143	0.739026	0.568779	0.361363	0.718763	0.0328079	0.786586	0.0160755	0.694343	0.0901304	0.93555	0.00335213	0.976304	0.00045696	0.911398	0.0179032
SSA01_DN57757_c0_g1_i1	-0.511331	0.725272	-0.279182	0.645412	-0.624074	0.165746	-0.796483	0.0389172	-1.04929	0.00987269	-0.934426	0.0124281	-0.788331	0.0282383	-1.13978	0.000742559
SSA01_DN57781_c0_g1_i1	-0.03877	0.957121	-0.0055607	0.993222	-0.553618	0.247527	-0.693936	0.106385	-1.17674	0.000737407	-1.08532	0.00108117	-0.851678	0.0198287	-0.937362	0.0262152
SSA01_DN57783_c0_g1_i1	0.609936	0	1.48233	0.00554656	1.13156	0.00180204	1.19439	0.00305913	1.88184	8.23e-08	1.90274	8.59e-07	1.20806	0.00241138	1.79473	9.26e-06
SSA01_DN5781_c0_g1_i1	-0.546172	0.511715	-0.144416	0.715348	-0.400525	0.274801	-0.586163	0.0519867	-0.914753	0.000407745	-1.32756	2.58e-06	-0.96458	0.00245027	-1.34418	5.57e-09
SSA01_DN57868_c0_g1_i1	-0.164208	0.800531	-0.924106	0.116105	-1.15773	0.000190113	-1.38245	1.56e-06	-1.92996	8.69e-11	-1.56451	9.55e-08	-1.2998	6.22e-06	-0.999656	0.00764024
SSA01_DN57923_c0_g1_i1	-0.477453	0.208002	-0.0420527	0.863879	-0.653909	0.06229	-0.413953	0.275415	-0.893731	9.09e-06	-0.837955	2.5e-05	-0.865344	9.14e-08	-0.708068	0.000335526
SSA01_DN57929_c0_g1_i1	0.612882	0.255603	0.599072	0.061994	1.31743	1.72e-11	1.29421	1.09e-07	1.42929	0.000192873	1.83822	6.32e-12	2.04065	4.91e-24	1.73679	5.98e-08
SSA01_DN57955_c0_g1_i1	-0.0514791	0.866943	0.224384	0.381081	0.216785	0.337688	0.480925	0.0276151	0.66018	2.47e-05	0.505633	0.048413	0.446058	0.00620804	0.415441	0.0571083
SSA01_DN5795_c0_g1_i1	-0.347393	0.725272	-0.871362	0.222476	-1.18916	0.000311033	-1.01813	0.0073449	-1.41798	0.000146714	-0.902507	0.0621513	-0.742759	0.140356	-0.705699	0.174057
SSA01_DN58015_c0_g1_i1	-0.0964529	0.822308	0.0384597	0.902926	-0.167174	0.999976	-0.349245	0.66785	-0.694019	0.000202515	-0.703313	0.00161884	-0.647422	0.00385144	-0.685398	0.00172463
SSA01_DN58077_c0_g1_i1	-0.0666717	0.907723	-0.754066	0.0456934	-0.705134	0.0952466	-0.597655	0.333145	-1.11848	0.000718408	-0.799197	0.0099507	-1.24951	8.15e-07	-1.19721	0.00120506
SSA01_DN58079_c0_g1_i1	0.263145	0.725272	-1.11542	0.00977822	-1.26948	4.38e-07	-0.447185	0.312336	-0.589854	0.109803	-0.598696	0.0958798	-0.761831	0.000605186	-0.146154	0.864749
SSA01_DN58111_c0_g1_i1	0.325548	0.725272	0.427842	0.371539	0.577521	0.0547441	0.774109	0.00362504	0.750176	0.000663263	0.930136	0.000120215	0.834863	8.42e-05	1.10033	0.000408251
SSA01_DN58131_c0_g1_i1	-0.473566	0.180115	-0.000608007	0.998419	-0.33086	0.567072	-0.250223	0.394193	-0.57456	0.000109609	-0.563957	5.89e-05	-0.46111	0.00739026	-0.563992	0.018274
SSA01_DN5816_c0_g1_i1	-0.44793	0.725272	-0.709985	0.164772	-1.16499	7.48e-06	-0.633489	0.119213	-0.649831	0.0513776	-0.617322	0.0813688	-0.595936	0.259298	-0.539768	0.184513
SSA01_DN58190_c0_g1_i1	0.124385	0.82966	0.256923	0.665096	0.903084	5.74e-05	1.115	1.02e-06	1.0291	2.38e-06	1.27478	5.58e-08	1.15492	3.57e-07	1.10893	0.00216277
SSA01_DN58229_c0_g1_i1	-0.397854	0.725272	-0.403042	0.340137	-0.714059	0.000208413	-0.216845	0.794732	-0.369365	0.22516	-0.169265	0.659538	-0.234365	0.593526	-0.181456	0.664619
SSA01_DN58230_c0_g1_i1	-0.00283507	0.99502	0.0300631	0.935121	0.00190668	0.999976	0.456356	0.180491	0.925665	4.55e-07	0.957436	2.45e-06	0.678577	0.0199035	0.775947	0.00725231
SSA01_DN5823_c0_g1_i1	-0.423155	0.725272	-2.18256	3.29e-14	-2.22621	3.14e-24	-2.11718	3.32e-20	-1.93632	2.57e-15	-1.99781	5.04e-16	-1.92684	3.55e-13	-2.08242	5.76e-17
SSA01_DN58295_c0_g1_i1	0.249869	0.725272	0.0702612	0.870191	0.602269	0.0177361	0.453475	0.200255	0.738337	0.00113079	0.883872	0.000449447	0.875714	0.0023241	0.927803	0.000585942
SSA01_DN58296_c0_g1_i1	0.187333	0.725272	0.512913	0.0254434	0.404984	0.0219862	0.549987	0.000548888	0.557065	0.011251	0.596052	9.36e-05	0.569165	0.00168803	0.530613	0.00887062
SSA01_DN58325_c0_g2_i1	-0.242213	0.725272	-0.513933	0.0582699	-0.759859	8.15e-05	-0.641003	0.0155129	-0.759066	5.22e-05	-0.721669	0.000174647	-0.774945	4.09e-06	-0.522977	0.0580287
SSA01_DN58367_c0_g1_i1	0.00851476	0	0.580215	0.546904	0.583416	0.325906	0.548402	0.492983	0.936508	0.0405527	0.997758	0.0224274	1.36617	3.77e-05	1.03545	0.0352968
SSA01_DN5837_c0_g1_i1	-0.29824	0.591308	-0.29879	0.196893	-0.733895	6.76e-07	-0.918847	3.62e-15	-0.877613	1.63e-12	-0.713728	2.33e-07	-0.667524	1.62e-05	-0.876664	3.74e-12
SSA01_DN58388_c0_g1_i1	0.40908	0.725272	0.271828	0.598048	-0.111442	0.999976	-0.487853	0.38013	-0.412181	0.352377	-0.725336	0.0497678	-1.13986	2.19e-05	-0.977196	0.000900438
SSA01_DN5854_c0_g1_i1	-0.152417	0.725272	0.0477492	0.831805	0.066345	0.999976	0.215016	0.428137	0.414968	0.000935508	0.430462	0.000785358	0.356927	0.0231532	0.232964	0.32826
SSA01_DN58624_c0_g1_i1	-0.132787	0	0.419023	0.608703	0.721256	0.137106	1.08763	0.00408388	1.62822	7.69e-07	1.55119	3.57e-05	1.33741	5.03e-05	1.16009	0.00746554
SSA01_DN58630_c0_g1_i1	-0.0498597	0.898983	0.0591642	0.850646	-0.171653	0.999976	-0.380862	0.154781	-0.622116	0.000743046	-0.525333	0.00684316	-0.455745	0.0385193	-0.44699	0.0517813
SSA01_DN58652_c0_g1_i1	-0.10134	0.862667	0.165689	0.723322	-0.0773205	0.999976	-0.184485	0.908369	-0.479975	0.191362	-0.524997	0.197485	-0.924191	0.000704083	-0.809248	0.00792642
SSA01_DN58665_c0_g1_i1	0.520542	0.087129	0.237448	0.513174	0.423377	0.0630391	0.4143	0.0253958	0.624062	7.56e-06	0.733589	2e-08	0.767122	9.86e-07	0.940476	0.00621473
SSA01_DN58682_c0_g1_i1	-0.158875	0.725272	0.11326	0.712234	0.0584579	0.999976	0.258877	0.665687	0.591274	0.000313874	0.523615	0.000615158	0.183494	0.724222	0.177125	0.725672
SSA01_DN5870_c0_g1_i1	0.147307	0.735009	0.218139	0.522235	0.3197	0.276299	0.511849	0.0730638	0.732546	2.35e-06	0.567084	0.00372843	0.322259	0.34812	0.733905	6.78e-05
SSA01_DN58789_c0_g1_i1	0.541408	0.725272	1.05836	0.153367	1.6434	7.62e-08	0.830269	0.107598	1.09889	0.0128977	1.56669	2.57e-05	1.30601	0.000542669	1.37948	0.000515205
SSA01_DN5883_c0_g2_i1	-0.248483	0.725272	-0.0687604	0.727969	-0.263937	0.118728	-0.271318	0.139745	-0.512964	0.000118869	-0.446517	0.000742092	-0.369019	0.0107321	-0.396547	0.0833283
SSA01_DN58884_c0_g1_i1	-0.00547956	0.986587	-0.105028	0.675896	-0.545948	0.000185536	-0.392605	0.0243691	-0.253294	0.196717	-0.301051	0.11715	-0.139779	0.896191	-0.074415	0.803662
SSA01_DN58913_c0_g1_i1	0.263993	0.725272	0.635531	0.262976	0.439749	0.386004	0.558334	0.0839941	0.848375	0.00555623	0.835737	0.00053522	0.576285	0.0903555	0.561711	0.0734669
SSA01_DN58992_c0_g1_i1	-0.20003	0.729602	-0.55866	0.138311	-1.1114	7.25e-07	-0.511375	0.0851522	-0.442827	0.108401	-0.294663	0.567038	-0.204667	0.740802	-0.0411046	0.93716
SSA01_DN58997_c0_g1_i1	0.467038	0	1.5274	0.00846504	1.43484	1.9e-05	1.93811	1.14e-08	2.16912	3.87e-08	2.27768	1.49e-08	1.97259	8.1e-09	1.91649	8.63e-06
SSA01_DN59066_c0_g1_i1	0.041565	0.890331	0.0304272	0.893749	-0.0585624	0.999976	-0.351287	0.0408774	-0.34709	0.181585	-0.467034	0.0357576	-0.465327	0.000760273	-0.611872	0.00350889
SSA01_DN59087_c0_g1_i1	0.0422172	0	0.789735	0.364715	0.848421	0.0432077	0.629772	0.351539	1.31212	0.000643732	1.32364	0.0008273	0.859097	0.0748303	0.97674	0.0544597
SSA01_DN59103_c0_g1_i1	-0.428792	0.725272	-0.273727	0.608472	-0.0250464	0.999976	-0.205429	0.913579	-0.257898	0.675978	-0.532376	0.131344	-0.620886	0.140936	-0.889269	0.000660736
SSA01_DN59204_c0_g1_i1	0.357155	0.725272	0.314679	0.643666	0.131728	0.999976	0.341873	0.83183	0.306224	0.710189	0.52398	0.412415	0.833656	0.0186018	1.4612	3.57e-06
SSA01_DN59213_c0_g1_i1	-0.0171329	0.960894	-0.0229825	0.921297	0.0878322	0.999976	0.150891	0.803851	0.421518	0.00336741	0.488878	7.06e-05	0.51332	2.75e-05	0.298896	0.442104
SSA01_DN59245_c0_g1_i1	-0.00717299	0	0.642936	0.534057	0.501005	0.422986	0.682496	0.275892	0.730878	0.261219	0.968301	0.0831637	1.25732	0.00097885	1.13029	0.0312264
SSA01_DN59293_c0_g1_i1	-0.100518	0.845187	-0.263425	0.572714	-1.08795	7.29e-07	-0.630178	0.164922	-1.04416	0.000185403	-0.670902	0.0214753	-0.648102	0.00874226	-0.255785	0.623371
SSA01_DN59298_c0_g1_i1	-0.301988	0.725272	-0.446391	0.497746	-0.852097	0.000271333	-0.857599	0.000171614	-1.06186	3.54e-06	-0.985575	9.71e-05	-0.916914	1.73e-05	-1.03731	9.67e-06
SSA01_DN592_c0_g1_i1	0.4683	0.725272	0.897009	0.0658244	1.00676	0.000508747	0.969381	0.00974251	1.24029	1.59e-05	1.04442	0.000652839	0.902391	0.00383295	1.01865	0.00657426
SSA01_DN59310_c0_g1_i1	0.23444	0.74219	0.24957	0.656741	0.582625	0.12582	0.841738	0.00953073	0.295781	0.671546	0.689444	0.0516893	1.38549	3.46e-08	1.67673	1.65e-06
SSA01_DN59325_c0_g1_i1	-0.0742784	0.893662	-0.0118923	0.978017	-0.151384	0.999976	-0.336158	0.585555	-0.968418	0.00136742	-1.2031	1.77e-05	-1.16736	1.85e-06	-1.29739	0.000884007
SSA01_DN59337_c0_g1_i1	-0.417004	0.725272	-0.40149	0.58272	-0.191035	0.999976	-0.587241	0.198111	-0.81851	0.00673579	-0.920476	0.000375479	-0.645144	0.0199715	-0.676243	0.0577107
SSA01_DN59398_c0_g1_i1	0.507637	0.725272	-0.251258	0.669633	0.114118	0.999976	0.512552	0.34039	1.03793	0.000345059	0.922126	0.00563505	0.501318	0.350629	0.963296	0.0261855
SSA01_DN59417_c0_g1_i1	0.329175	0.725272	0.327218	0.578436	0.728993	0.00110829	0.99771	1.86e-06	0.72129	0.00446615	0.925104	0.000682249	0.977237	8.9e-05	1.02897	0.000214877
SSA01_DN5942_c0_g1_i1	-0.30175	0.735288	-0.453487	0.577609	-0.516146	0.432481	-1.18293	0.00144621	-1.52275	3.96e-05	-1.48061	5.8e-05	-1.4607	1.08e-05	-1.52249	4.17e-05
SSA01_DN59435_c0_g1_i1	-0.138567	0.734547	-0.149063	0.614748	-0.0392556	0.999976	-0.202736	0.679307	-0.347868	0.0339427	-0.444295	0.00477796	-0.407647	0.0127562	-0.751348	2.48e-07
SSA01_DN59456_c0_g1_i1	-0.0336716	0.937394	0.0983618	0.786954	0.225144	0.921715	0.411592	0.513971	0.83762	9.75e-09	0.780418	0.00170364	0.504333	0.13153	0.807659	0.000261504
SSA01_DN59473_c0_g1_i1	-0.316987	0.725272	-0.305736	0.608472	-0.311142	0.734549	-0.613919	0.182099	-0.981952	0.00140576	-1.21391	6.71e-06	-1.06083	0.00117703	-0.98848	0.0133586
SSA01_DN59510_c0_g1_i1	-0.2823	0.725272	-0.477921	0.0438949	-0.438019	0.0168362	-0.361037	0.578696	-1.05483	1.21e-08	-0.875985	9.69e-06	-0.258942	0.834323	-0.768344	0.026704
SSA01_DN59545_c0_g1_i1	0.0840658	0.896726	0.243991	0.642092	0.073019	0.999976	0.168919	0.926809	0.297926	0.611343	0.407088	0.345962	0.396831	0.390303	1.04976	0.000103173
SSA01_DN59560_c0_g1_i1	-0.751074	0.528518	-0.740448	0.252627	-0.665015	0.201368	-0.780053	0.0787024	-1.04427	0.0149964	-1.0073	0.024153	-1.00643	0.00431414	-1.2018	0.000960573
SSA01_DN59566_c0_g1_i1	-0.482117	0.725272	-1.35265	0.0237165	-0.798199	0.0779437	-1.04853	0.0164641	-1.89231	3.3e-06	-1.66446	7.59e-05	-1.08898	0.00897904	-1.8718	4.38e-06
SSA01_DN5957_c0_g1_i1	-0.403273	0.725272	-0.767471	0.061994	-0.956558	0.000793267	-0.847752	0.00394009	-0.715327	0.022983	-0.644235	0.0383375	-0.898268	0.00211802	-0.593128	0.18054
SSA01_DN5970_c0_g1_i1	-0.183705	0.728166	-0.172772	0.673759	-0.205845	0.903688	-0.456135	0.135524	-0.611962	0.0015679	-0.66855	0.00230329	-0.67219	0.000918517	-0.153364	0.770096
SSA01_DN59845_c0_g1_i1	-0.0474499	0.885168	0.0322335	0.90438	-0.0449641	0.999976	-0.266305	0.755795	-0.578451	8.61e-06	-0.48592	0.000491265	-0.200565	0.701942	-0.176597	0.678986
SSA01_DN59851_c0_g1_i1	0.236259	0.725272	0.65095	0.0425633	0.567948	0.0333064	0.448203	0.225256	0.465127	0.109183	0.803374	0.000613536	0.643583	0.00786772	0.701772	0.0261441
SSA01_DN59868_c0_g1_i1	0.301966	0	1.92845	1.63e-05	2.0836	4.47e-13	2.35057	8.16e-15	3.01498	9.42e-23	2.49295	6.7e-12	2.05296	9.34e-11	2.5648	1.3e-14
SSA01_DN59969_c0_g1_i1	-0.64554	0.725272	-0.347694	0.653817	-0.499473	0.538248	-0.8462	0.0981614	-1.49751	0.000682624	-1.38	0.00156695	-1.27243	0.000807494	-1.44541	0.000614923
SSA01_DN59997_c0_g1_i1	-0.141187	0.758665	0.0786424	0.846641	-0.0890258	0.999976	0.0495115	0.969114	-0.168903	0.641047	-0.38201	0.174418	-0.692469	0.000100128	-0.915564	0.0015739
SSA01_DN59999_c0_g1_i1	0.13862	0.870802	0.181301	0.803665	0.397541	0.776322	1.00346	0.0191539	1.45804	0.000613605	1.4835	0.000360737	1.27	0.000646891	1.36821	0.00104271
SSA01_DN60010_c0_g1_i1	-0.2252	0.766285	-0.0349928	0.954095	-0.629608	0.207058	-1.30133	0.000135669	-1.37441	9.58e-05	-1.29445	0.000472215	-0.897335	0.0207646	-1.16928	0.00681463
SSA01_DN6003_c0_g1_i1	-0.252249	0.725272	-0.278107	0.577933	-1.46805	1.28e-18	-1.41976	8.31e-10	-1.62372	1.58e-11	-1.80767	1.13e-11	-1.78375	6.89e-11	-1.41757	1.61e-05
SSA01_DN60110_c0_g1_i1	0.227285	0.731639	-0.863348	0.0182737	-1.39821	2.2e-09	-0.61347	0.069581	-0.286809	0.637892	-0.402878	0.207207	-0.58777	0.0798257	0.0266573	0.974969
SSA01_DN60146_c0_g1_i1	-0.337145	0.725272	-0.0410227	0.921715	-0.182484	0.909854	-0.251978	0.724986	-0.557448	0.0794277	-0.615944	0.0202704	-0.669722	0.00942119	-0.798758	0.00094363
SSA01_DN6023_c0_g1_i2	-0.294251	0.725272	-0.0563008	0.905329	-0.42288	0.372479	-0.814444	0.0036926	-1.25648	1.51e-05	-1.00752	0.0011844	-0.864305	0.00193957	-0.439989	0.419641
SSA01_DN60253_c0_g1_i1	0.130359	0.871764	0.814053	0.26236	0.782948	0.0279556	1.05334	0.00196012	0.838956	0.0222357	1.07575	0.00154681	1.08805	0.000385273	1.07562	0.00185521
SSA01_DN6038_c0_g1_i1	0.435444	0.725272	0.80263	0.160676	0.675585	0.0937106	0.781696	0.0530375	0.743767	0.0763512	1.03288	0.00327536	0.878086	0.0114868	1.15273	0.000677635
SSA01_DN6045_c0_g1_i1	0.447297	0.725272	0.53476	0.247485	0.766346	0.00030285	0.538968	0.0734713	0.32627	0.4743	0.505707	0.0808903	0.601508	0.0113245	0.748293	0.0394274
SSA01_DN60475_c0_g1_i1	-0.0382015	0.95259	-0.873232	0.207647	-1.04188	0.00038327	-0.960489	0.0075113	-1.19023	9.17e-05	-1.18763	0.000221063	-1.2959	3.72e-06	-1.22013	0.00077676
SSA01_DN60594_c0_g1_i1	-0.136185	0.814489	0.00660854	0.989462	0.0519888	0.999976	-0.671489	0.213726	-1.13441	0.000144199	-0.943817	0.000955662	-0.249141	0.910178	-0.817979	0.0185817
SSA01_DN605_c0_g2_i1	-0.332836	0.725272	0.143941	0.788454	-0.505679	0.323415	-0.642505	0.272449	-1.1944	0.00694471	-1.09063	0.0210567	-1.32554	8.16e-06	-0.797915	0.0377851
SSA01_DN60663_c0_g1_i1	0.125795	0.813506	-0.0636693	0.872709	-1.1465	1.89e-05	-1.35573	1.66e-07	-0.788901	0.0327866	-1.26957	0.000119774	-1.91495	1.89e-11	-1.48874	8.01e-07
SSA01_DN60712_c0_g1_i1	-0.208352	0.725272	-0.438518	0.107049	-0.284056	0.281942	-1.01316	4.78e-07	-0.972697	6.77e-13	-0.870369	1.8e-05	-0.775398	7.4e-06	-0.998094	7.72e-09
SSA01_DN6084_c0_g2_i1	-0.203407	0.725272	-0.183195	0.55321	0.0359142	0.999976	0.228331	0.617654	0.380687	0.0482762	0.474997	0.00199954	0.555203	9.5e-06	0.34525	0.31082
SSA01_DN61102_c0_g1_i1	-1.52154	4.52e-05	-0.3985	0.540551	-0.340739	0.646278	-0.0428863	0.980228	-0.330713	0.617244	-0.419611	0.474931	-0.00610479	0.998631	-0.758117	0.0995138
SSA01_DN61178_c0_g1_i1	0.0340169	0	0.247222	0.737589	0.723523	0.0821841	1.22373	0.0018194	1.48833	0.000876911	1.82334	1.86e-05	1.10486	0.00721732	2.09173	3.88e-07
SSA01_DN61264_c0_g1_i1	-0.34486	0.725272	-0.21198	0.753006	-0.601376	0.28996	-0.48946	0.607533	-1.28151	0.000587929	-0.87435	0.0461558	-0.954256	0.00947803	-1.06414	0.019777
SSA01_DN61344_c0_g1_i1	-0.388319	0.163982	-0.0709677	0.760064	-0.100288	0.999976	-0.0963316	0.926403	-0.349875	0.101271	-0.390115	0.0710757	-0.319476	0.0436759	-0.616068	0.000275367
SSA01_DN61592_c0_g1_i1	0.161103	0.817499	0.412059	0.560186	0.142873	0.999976	-0.188235	0.925011	-0.409796	0.534807	-0.854372	0.0673217	-1.30864	0.000202551	-1.28576	0.000171204
SSA01_DN61631_c0_g1_i1	-0.288501	0.725272	0.214459	0.663139	-0.162318	0.999976	-0.204028	0.893528	-0.228879	0.676036	-0.529557	0.158389	-0.83267	0.00625664	-1.12466	6.12e-05
SSA01_DN61678_c0_g1_i1	-0.32741	0.725272	-0.107272	0.734462	-0.0188652	0.999976	-0.088429	0.933766	-0.309346	0.222373	-0.50099	0.00865117	-0.361279	0.1915	-0.767969	1.76e-05
SSA01_DN6169_c0_g2_i1	0.402642	0.725272	0.410434	0.557367	0.424171	0.461652	0.867457	0.0128839	0.72146	0.0159045	0.902584	0.00313812	0.794358	0.0275722	1.19558	9.45e-05
SSA01_DN61789_c0_g1_i1	-0.273492	0.725272	-0.200793	0.642314	-0.271971	0.701803	-0.598252	0.0798218	-0.875847	0.000324324	-0.558034	0.0667617	-0.392381	0.323955	-0.555378	0.0823677
SSA01_DN61791_c0_g1_i1	-0.299254	0.725272	-0.324988	0.519573	-0.326688	0.39007	-0.659824	0.00933772	-1.47378	1.11e-12	-1.3502	1.6e-12	-1.16014	5.18e-05	-1.62117	1.25e-09
SSA01_DN61876_c0_g1_i1	-0.255935	0.725272	-0.299814	0.563364	-0.692179	0.0269432	-0.809664	0.00735833	-0.838526	0.0040524	-0.698379	0.0298097	-0.911991	0.000149946	-0.631085	0.105703
SSA01_DN6201_c1_g1_i1	-0.443512	0.725272	-0.883355	0.305963	-0.66535	0.211286	-0.987033	0.0276151	-1.53757	0.000280747	-1.34423	0.00235347	-0.990189	0.0195451	-1.29018	0.00417289
SSA01_DN6203_c0_g1_i1	0.347962	0.725272	0.634584	0.0911138	0.734856	0.000502252	0.525614	0.0761505	0.321325	0.214121	0.45938	0.0341699	0.432178	0.0312849	0.341231	0.284515
SSA01_DN6217_c0_g1_i1	0.662127	0	0.668858	0.475223	1.24609	0.00010376	0.947629	0.0381911	1.51142	0.000151374	1.7421	6.52e-06	1.34384	8.84e-05	1.58802	7.84e-05
SSA01_DN62291_c0_g1_i1	0.0582688	0.840009	-0.00431463	0.987108	0.0887263	0.999976	0.223797	0.340465	0.436813	0.000889119	0.330721	0.0187259	0.339617	0.1137	0.249259	0.453542
SSA01_DN62294_c0_g1_i1	-0.0870622	0.86493	-1.01547	0.000112492	-0.699507	0.0037237	-0.533777	0.0723645	-0.459921	0.157436	-0.405276	0.302121	-0.61452	0.132497	-0.224992	0.715629
SSA01_DN62323_c0_g1_i1	0.117333	0.785865	0.589093	0.00768882	0.757067	9.06e-06	0.513949	0.106998	0.541938	0.0488842	0.524481	0.0358086	0.407878	0.34739	0.419897	0.247644
SSA01_DN62341_c0_g1_i1	-0.293939	0.725272	-0.239294	0.562415	-0.220149	0.774129	-0.579464	0.090492	-1.03791	0.000191235	-1.23007	4.77e-08	-1.41839	2.31e-08	-2.02678	2.58e-27
SSA01_DN6234_c0_g1_i1	-0.361059	0.725272	-0.451207	0.527722	-0.685885	0.0499162	-0.996713	0.00128092	-1.21236	0.000105096	-1.32065	1.17e-05	-1.47995	1.82e-07	-1.30211	0.000159096
SSA01_DN62420_c0_g1_i1	-0.659433	0.27453	-0.197816	0.649925	-0.339446	0.642073	-0.338992	0.581284	-0.68922	0.022575	-0.872117	0.0144447	-0.951535	0.00064261	-1.31605	2.6e-09
SSA01_DN62427_c0_g1_i1	1.08166	0.00841747	0.489059	0.56738	0.557829	0.285312	1.05234	0.00291388	1.22949	0.00148756	1.32463	1.98e-05	0.986929	0.00352758	1.22028	0.00647626
SSA01_DN62448_c0_g1_i1	-0.342017	0.379914	-0.117738	0.605904	-0.268621	0.0524255	-0.435884	0.00824672	-0.830488	3.22e-17	-1.06738	2.18e-19	-1.11948	1.33e-25	-1.21107	2.12e-07
SSA01_DN62450_c0_g1_i1	0.275921	0.727777	0.324842	0.585868	1.64082	1.47e-13	0.968352	0.00719931	0.553217	0.42209	0.230109	0.807838	0.120167	0.977652	-0.274936	0.717242
SSA01_DN62455_c0_g1_i1	-0.0760385	0.843657	-0.15595	0.663391	-0.123185	0.999976	-0.120286	0.93682	-0.556761	0.0487447	-0.420274	0.0697738	-0.179881	0.909388	-0.643858	0.000682541
SSA01_DN62472_c0_g1_i1	-0.362666	0.210661	-0.179639	0.54799	-0.616983	8.49e-08	-0.141753	0.900042	-0.322247	0.00449979	-0.17388	0.341924	-0.00456052	0.996799	-0.0931414	0.799552
SSA01_DN62483_c0_g1_i1	0.462817	0.539247	0.591461	0.0202194	0.667429	0.00590867	0.595072	0.00411562	0.526729	0.0309286	0.624066	0.000942703	0.769624	5.24e-06	0.697041	0.0486566
SSA01_DN62498_c0_g1_i1	-0.0489274	0.88545	0.0165516	0.952479	0.108258	0.999976	0.412555	0.00677031	0.568598	1.79e-05	0.566954	5.61e-06	0.39	0.0131341	0.35442	0.0542324
SSA01_DN62542_c0_g2_i1	0.368878	0.718761	0.231342	0.640295	0.548169	0.00700002	0.931513	2.47e-08	0.750695	6.11e-05	0.981008	7.01e-08	0.848399	1.7e-06	0.85862	0.0012258
SSA01_DN62606_c0_g1_i1	-0.186635	0.731229	-0.3065	0.493399	-0.166373	0.999976	-0.395632	0.221882	-0.627767	0.00409974	-0.628365	0.00565269	-0.685225	0.000735942	-0.843868	0.000583655
SSA01_DN62636_c0_g1_i1	0.373921	0.725272	1.05636	0.000249156	1.47785	4.15e-09	1.35122	2.67e-10	1.57994	2.51e-14	1.45833	1.62e-08	1.03875	3.42e-06	1.40343	1.4e-09
SSA01_DN62719_c0_g2_i1	0.389216	0.725272	-0.0564553	0.92711	0.566118	0.0951417	0.947363	7.09e-05	0.623351	0.032485	0.544925	0.0741616	0.39789	0.525697	0.602372	0.0611927
SSA01_DN62761_c0_g1_i1	-0.1466	0.733295	-0.0834932	0.76622	0.276013	0.59484	0.241037	0.510793	0.21846	0.717819	0.350797	0.499745	0.671605	0.000260942	0.420876	0.365547
SSA01_DN6278_c0_g1_i1	0.189742	0.725272	0.142895	0.640531	-0.206757	0.738498	0.179852	0.891725	0.31238	0.244873	0.295711	0.306268	0.275627	0.371128	0.705121	0.000118111
SSA01_DN62813_c0_g1_i1	0.100596	0.842366	0.38052	0.506048	0.54604	0.0356762	0.943346	2.71e-06	0.813868	0.000283561	1.09929	2.54e-08	0.980085	2.85e-06	0.901734	2.21e-05
SSA01_DN62826_c0_g1_i1	-0.0416178	0.902271	0.0181706	0.94397	-0.121191	0.999976	-0.282049	0.213504	-0.269314	0.352686	-0.386466	0.0205205	-0.469208	0.00053765	-0.321224	0.142518
SSA01_DN62847_c0_g1_i1	-0.00533258	0.987902	-0.527723	0.0910518	-0.876096	0.000237085	-0.701693	2.03e-05	-0.843498	1.08e-07	-0.710833	0.000182603	-0.739378	1.5e-07	-0.780586	0.000316403
SSA01_DN62927_c0_g1_i1	-0.0297951	0.933283	-0.0789996	0.725871	-0.379679	0.171461	-0.735122	0.00134461	-0.724416	0.00438505	-0.800358	0.0100391	-0.811432	0.018297	-0.96942	1.73e-07
SSA01_DN62957_c0_g1_i1	-0.130857	0.789406	-0.99596	0.0430474	-1.57324	2.51e-18	-0.733896	0.00121004	-0.673271	0.000418819	-0.735072	0.000350527	-0.72236	0.00061926	-0.326491	0.440829
SSA01_DN62996_c0_g1_i1	-0.520451	0.0875623	0.0469003	0.858879	-0.391773	0.339522	-0.712889	0.0461856	-1.79708	3.99e-14	-1.31274	0.000188141	-1.35261	4.97e-07	-1.5566	9.88e-09
SSA01_DN6299_c0_g2_i1	0.274903	0.725272	0.344805	0.442342	0.0692624	0.999976	0.523865	0.0124236	0.569475	0.00912847	0.635812	0.000100633	0.60741	0.0034629	0.637334	0.0167827
SSA01_DN63009_c0_g1_i1	-0.0457263	0.924615	-0.826842	0.0119767	-1.5668	5.02e-08	-0.885527	3.48e-05	-0.487185	0.435415	-0.729964	0.0166823	-1.1578	3.51e-08	-0.246107	0.753606
SSA01_DN63081_c0_g1_i1	0.327503	0.725272	0.42556	0.516108	0.664573	0.0534695	0.774253	0.0182714	0.861125	0.00438505	0.953773	0.000841132	0.825316	0.00492856	1.03678	0.000796712
SSA01_DN63084_c0_g1_i1	-0.100605	0.760718	0.0199403	0.947874	-0.00352097	0.999976	-0.379888	0.28449	-0.663513	0.00197349	-0.562474	0.0621224	-0.690912	0.000107211	-0.805336	3.13e-05
SSA01_DN630_c0_g1_i1	0.389576	0.725272	-0.189571	0.702366	0.313459	0.806002	0.800978	0.00969039	1.13774	0.000606896	1.06217	0.000493809	0.554396	0.220819	0.75332	0.0771025
SSA01_DN63108_c0_g1_i1	-0.0434037	0.928483	0.108654	0.747641	0.768266	0.00177684	0.68711	0.0019681	0.769696	0.000166837	0.864798	1.16e-06	0.703504	0.0118655	0.688585	0.0156235
SSA01_DN6319_c0_g1_i1	0.227329	0.725272	0.370555	0.513897	0.723116	0.00043343	0.207397	0.84298	0.247737	0.55405	0.20192	0.629227	0.229642	0.775573	0.450711	0.18064
SSA01_DN63203_c0_g1_i1	0.0941393	0.824517	-0.411407	0.295902	-0.465557	0.507582	-0.18246	0.927554	-0.333359	0.615293	0.119856	0.812215	0.58081	0.00130537	1.08424	2.2e-05
SSA01_DN63205_c0_g1_i1	-0.305433	0.725272	-0.769391	0.145082	-1.30867	3.73e-08	-0.152992	0.936646	-0.337939	0.513003	-0.179961	0.714535	-0.523061	0.273368	0.00694236	0.993362
SSA01_DN63220_c0_g1_i1	-0.473713	0.672036	-0.13928	0.700979	-0.808162	0.000831902	-0.950123	7.94e-05	-1.09769	6.54e-05	-0.966049	0.000125789	-0.732831	0.00788393	-0.604723	0.0939264
SSA01_DN63230_c0_g1_i1	-0.34509	0.725272	-0.255235	0.631596	-0.337466	0.789179	-0.692048	0.103336	-1.23127	0.00059451	-0.893104	0.0120916	-0.639084	0.0878843	-0.998952	0.00618091
SSA01_DN63272_c0_g1_i1	-0.488128	0.667918	-0.0192151	0.970249	-0.354599	0.451848	-0.670811	0.0724429	-1.34912	2.81e-07	-1.26405	4.78e-07	-1.20254	6.52e-06	-1.07483	0.000463401
SSA01_DN63319_c0_g1_i1	-0.305775	0.725272	-0.423827	0.555456	-0.149263	0.999976	-0.264394	0.883199	-0.601191	0.289687	-0.729287	0.08154	-0.809169	0.0270002	-1.35593	9.35e-06
SSA01_DN6331_c0_g2_i1	0.581187	0.725272	0.591358	0.385937	1.14498	3.03e-05	1.17154	5.51e-05	1.16414	0.000154515	1.23513	0.000203063	1.32177	1.1e-06	1.213	6.41e-05
SSA01_DN63416_c0_g1_i1	-0.520086	0.600849	0.0704826	0.849226	-0.334119	0.440768	-0.623306	0.0472943	-0.264851	0.555421	-0.30968	0.57176	-0.418546	0.417559	-0.833543	0.000715829
SSA01_DN63424_c0_g1_i1	0.354073	0.725272	0.577637	0.0426027	0.621544	0.000596808	0.497191	0.0472943	0.231734	0.514143	0.461466	0.213959	0.590243	0.0131118	0.3765	0.258731
SSA01_DN63468_c0_g1_i1	-0.360985	0.725272	-0.355261	0.458304	-0.300708	0.551624	-0.613938	0.0319341	-0.604718	0.0917532	-0.742513	0.000907893	-0.513912	0.0542713	-0.51135	0.127438
SSA01_DN63481_c0_g1_i1	0.326864	0	0.324757	0.66631	1.30978	3.12e-05	0.675867	0.271904	0.501871	0.544633	0.717173	0.236781	0.742633	0.145422	0.742507	0.183367
[truncated: 326 more rows]
