# Supplementary material for: Distinct transcriptomic strategies underlie differential heat tolerance in Symbiodiniaceae symbionts
Source: ISME J. 2025 Dec 4;19(1):wraf268. doi: 10.1093/ismejo/wraf268 (PMC12743301; doi:10.1093/ismejo/wraf268)
Supplement: Dataset-S3_wraf268 [file dataset-s3_wraf268.xlsx]

## Sheet: FigS2d
Gene_ID	Annotation	SSA01_mean_TPM	SSB01_mean_TPM
SSA01_DN21752_c0_g4_i13	hypothetical protein AK812_SmicGene42333, partial	50.1899	1.36915
SSA01_DN34690_c0_g1_i1	---NA---	14.1759	1.2282
SSA01_DN3051_c0_g1_i1	hypothetical protein Ctob_014925	5.48064	0.519087
SSA01_DN10225_c0_g1_i1	3-methyl-2-oxobutanoate hydroxymethyltransferase	16.1556	1.58338
SSA01_DN20607_c0_g3_i9	Lovastatin nonaketide synthase	72.6775	7.27156
SSA01_DN9094_c0_g2_i1	hypothetical protein AK812_SmicGene6149	13.1343	1.50189
SSA01_DN57167_c0_g2_i1	S-adenosyl methionine synthetase	23.5597	3.38523
SSA01_DN23435_c0_g1_i1	Ankyrin repeat and KH domain-containing protein mask	10.2478	1.6672
SSA01_DN26184_c0_g1_i1	2og-fe oxygenase	5.77355	1.11129
SSA01_DN19593_c0_g1_i1	predicted protein	8.84223	1.74841
SSA01_DN9088_c0_g1_i1	HSPB1-associated protein 1-like	20.2553	4.15348
SSA01_DN34151_c0_g1_i1	hypothetical protein AK812_SmicGene23457	10.2603	2.12299
SSA01_DN33408_c0_g1_i1	BTB and MATH domain-containing protein 40	21.5031	4.65958
SSA01_DN19330_c0_g1_i2	hypothetical protein AK812_SmicGene25494	15.0694	3.28938
SSA01_DN39413_c0_g1_i1	60S acidic ribosomal protein P1	20.265	4.88922
SSA01_DN21610_c1_g2_i8	hypothetical protein AK812_SmicGene10302	9.02233	2.26176
SSA01_DN40751_c0_g1_i1	Calpain-type cysteine protease DEK1	21.3817	5.38434
SSA01_DN67784_c0_g1_i1	Sucrose transport protein SUC4	1.49637	0.385664
SSA01_DN7285_c0_g2_i1	hypothetical protein GUITHDRAFT_104068	19.4028	5.43507
SSA01_DN64886_c0_g1_i1	putative prolyl 4-hydroxylase 11	12.6261	3.5645
SSA01_DN63203_c0_g1_i1	Protein MEI2-like 5	3.57737	1.02069
SSA01_DN16760_c0_g2_i1	hypothetical protein AK812_SmicGene27672	1.39291	0.425182
SSA01_DN39504_c0_g1_i1	hypothetical protein AK812_SmicGene24792	8.50512	2.69686
SSA01_DN33819_c0_g1_i1	hypothetical protein AK812_SmicGene27235	7.13422	2.36054
SSA01_DN40741_c0_g1_i1	Glutathione S-transferase T1	48.0397	16.0059
SSA01_DN23544_c0_g1_i1	hypothetical protein AK812_SmicGene24782	15.6304	5.2526
SSA01_DN6705_c0_g1_i1	hypothetical protein GPECTOR_2g1270	4.50396	1.52756
SSA01_DN66694_c0_g1_i1	Cold shock-like protein	25.9023	8.81012
SSA01_DN30633_c0_g2_i1	Metallophosphoesterase domain-containing protein 1	9.18107	3.12653
SSA01_DN21510_c0_g1_i5	hypothetical protein AK812_SmicGene28963	27.4379	9.45506
SSA01_DN8819_c0_g1_i1	Dihydrolipoyllysine-residue succinyltransferase component of 2-oxoglutarate dehydrogenase complex 2, mitochondrial	7.03385	2.4608
SSA01_DN41258_c0_g1_i1	Voltage-dependent T-type calcium channel subunit alpha-1H	14.7053	5.57066
SSA01_DN26385_c0_g1_i1	hypothetical protein AK812_SmicGene45506, partial	4.74275	1.83096
SSA01_DN55894_c0_g1_i1	FkbM family methyltransferase	6.65589	2.69525
SSA01_DN14255_c0_g1_i1	hypothetical protein AK812_SmicGene32021	11.5268	4.79356
SSA01_DN5106_c0_g1_i1	Dynein gamma chain, flagellar outer arm	2.08101	0.867632
SSA01_DN63621_c0_g1_i1	Integrator complex subunit 11	1.51351	0.634619
SSA01_DN14245_c0_g1_i1	peroxiredoxin	39.3689	16.8785
SSA01_DN56680_c0_g1_i1	---NA---	13.806	5.95873
SSA01_DN65883_c0_g1_i1	---NA---	13.2376	5.78219
SSA01_DN21518_c0_g1_i2	hypothetical protein AK812_SmicGene10086	1.99872	0.885262
SSA01_DN3319_c0_g1_i1	Aspartate aminotransferase	6.2345	2.9143
SSA01_DN57955_c0_g1_i1	ankyrin repeat protein	28.6269	13.5917
SSA01_DN39362_c0_g1_i1	Dihydroorotate dehydrogenase (fumarate)	10.3988	5.0291
SSA01_DN20223_c0_g1_i4	Ankyrin repeat domain-containing protein 27	5.99912	2.94993
SSA01_DN3230_c0_g2_i1	Proton-coupled amino acid transporter, putative	6.11311	3.12287
SSA01_DN24589_c0_g1_i1	Insulin-degrading enzyme	1.00167	0.514575
SSA01_DN42767_c0_g1_i1	---NA---	1.20027	0.625942
SSA01_DN43288_c0_g1_i1	hypothetical protein AK812_SmicGene26881	13.657	7.18175
SSA01_DN67149_c0_g2_i1	Voltage-dependent T-type calcium channel subunit alpha-1G	36.0906	19.0792
SSA01_DN17895_c0_g1_i2	Palmitoyltransferase PFA3	8.74978	4.63796
SSA01_DN12656_c0_g1_i1	hypothetical protein AK812_SmicGene26205	40.4848	21.574
SSA01_DN32403_c0_g1_i1	hypothetical protein AK812_SmicGene5754	7.71887	4.11891
SSA01_DN9849_c0_g1_i1	hypothetical protein AK812_SmicGene32284	17.0378	9.3307
SSA01_DN14553_c0_g2_i1	Branched-chain-amino-acid aminotransferase 2, chloroplastic	8.71509	4.79107
SSA01_DN39079_c0_g1_i1	hypothetical protein AK812_SmicGene42447, partial	1.72308	0.953499
SSA01_DN12957_c0_g1_i1	hypothetical protein AK812_SmicGene30748	7.21743	4.00033
SSA01_DN19499_c0_g2_i1	hypothetical protein AK812_SmicGene15610	2.09426	1.16156
SSA01_DN10664_c0_g1_i1	Geranylgeranyl transferase type-1 subunit beta	5.53693	3.08516
SSA01_DN23389_c0_g1_i1	hypothetical protein AK812_SmicGene24568	3.42389	1.97092
SSA01_DN33064_c0_g1_i1	D-inositol 3-phosphate glycosyltransferase	2.41441	1.40762
SSA01_DN24073_c0_g1_i1	Long chain acyl-CoA synthetase 7, peroxisomal	0.640504	0.374255
SSA01_DN11853_c0_g2_i1	Ethanolamine-phosphate cytidylyltransferase	31.5858	18.4904
SSA01_DN55724_c0_g1_i1	ATP-dependent RNA helicase DDX51	14.8398	8.84836
SSA01_DN40948_c0_g1_i1	Ankyrin-3	8.51429	5.12128
SSA01_DN5402_c0_g1_i1	putative oxidoreductase	22.288	13.4271
SSA01_DN2097_c0_g2_i1	putative tRNA-dihydrouridine synthase	3.52312	2.1294
SSA01_DN41399_c0_g1_i1	Tryptophan biosynthesis protein TRP1	3.67391	2.22263
SSA01_DN32540_c0_g1_i1	Sn1-specific diacylglycerol lipase alpha	9.21479	5.62567
SSA01_DN65500_c0_g1_i1	protein disulfide-isomerase	7.47206	4.60563
SSA01_DN15814_c0_g2_i1	Chaperone protein DnaJ	7.92962	4.91302
SSA01_DN34260_c0_g1_i1	putative peptidase C1-like protein	17.9582	11.2663
SSA01_DN32257_c0_g1_i1	Tetraketide alpha-pyrone reductase 1	7.23555	4.54784
SSA01_DN2862_c0_g2_i1	hypothetical protein AK812_SmicGene24133	21.2336	13.3899
SSA01_DN51201_c0_g1_i1	hypothetical protein GUITHDRAFT_73962	15.0407	9.5715
SSA01_DN65818_c0_g1_i1	Pentatricopeptide repeat-containing protein, chloroplastic	15.4632	9.91674
SSA01_DN26471_c0_g1_i1	hypothetical protein AK812_SmicGene27977	6.58546	4.2241
SSA01_DN22951_c0_g1_i1	actin	0.580188	0.374791
SSA01_DN12622_c0_g1_i1	peptide n-glycanase, putative	29.243	18.9672
SSA01_DN9000_c0_g2_i1	---NA---	2.00509	1.30427
SSA01_DN3727_c0_g1_i1	putative calcium-binding protein	15.6873	10.268
SSA01_DN39170_c0_g1_i1	Peptidyl-prolyl cis-trans isomerase FKBP62	6.82094	4.46969
SSA01_DN18599_c0_g1_i2	Palmitoyltransferase erf2	6.87176	4.55049
SSA01_DN1367_c0_g2_i1	tRNA (guanine(37)-N1)-methyltransferase	4.76905	3.18647
SSA01_DN11647_c0_g2_i1	hypothetical protein AK812_SmicGene35842	7.79512	5.21444
SSA01_DN25733_c0_g1_i1	Telomerase reverse transcriptase	2.83854	1.92231
SSA01_DN27002_c0_g1_i1	unnamed protein product	3.52707	2.38973
SSA01_DN65385_c0_g1_i1	putative isoprenylcysteine alpha-carbonyl methylesterase ICME	14.5943	9.90228
SSA01_DN30742_c0_g1_i1	Rnai polymerase	3.95332	2.69725
SSA01_DN11036_c0_g1_i1	---NA---	3.97841	2.73976
SSA01_DN58230_c0_g1_i1	2-deoxyglucose-6-phosphate phosphatase, putative	8.74593	6.04778
SSA01_DN52751_c0_g1_i1	hypothetical protein AK812_SmicGene33306	38.6339	26.843
SSA01_DN33802_c0_g1_i1	Indoleamine 2,3-dioxygenase 1	18.5649	13.0996
SSA01_DN55147_c0_g1_i1	Beta-glucuronidase	1.27248	0.904419
SSA01_DN30117_c0_g1_i1	hypothetical protein AK812_SmicGene24942	1.28693	0.927274
SSA01_DN26782_c0_g1_i1	Nef-associated protein 1	6.75055	4.87249
SSA01_DN34558_c0_g1_i1	hypothetical protein AK812_SmicGene31152	5.23966	3.78952
SSA01_DN57672_c0_g1_i1	hypothetical protein AK812_SmicGene33848	13.1874	9.55264
SSA01_DN32683_c0_g1_i1	hypothetical protein AK812_SmicGene41675	1.3361	0.99224
SSA01_DN33367_c0_g1_i1	putative E3 ubiquitin-protein ligase HERC2	10.4527	7.77776
SSA01_DN13979_c0_g1_i1	Regulator of telomere elongation helicase 1	3.62043	2.72329
SSA01_DN59417_c0_g1_i1	protein roadkill isoform X5	1.99889	1.51631
SSA01_DN54849_c0_g1_i1	hypothetical protein AK812_SmicGene15305	6.02139	4.56859
SSA01_DN30451_c0_g1_i1	hypothetical protein AK812_SmicGene25503	1.11831	0.862452
SSA01_DN11551_c0_g2_i1	Zinc finger CCCH domain-containing protein 59	13.3695	10.3742
SSA01_DN42760_c0_g1_i1	hypothetical protein AK812_SmicGene18278	42.7455	33.2126
SSA01_DN13810_c0_g1_i1	prolyl 4-hydroxylase	4.51398	3.51968
SSA01_DN22347_c0_g1_i1	hypothetical protein AK812_SmicGene3500	8.23834	6.49991
SSA01_DN3607_c0_g1_i1	hypothetical protein AK812_SmicGene35653	13.8388	10.9369
SSA01_DN32727_c0_g1_i1	unnamed protein product	4.89496	3.88203
SSA01_DN24281_c0_g1_i1	hypothetical protein AK812_SmicGene22256	8.29472	6.58658
SSA01_DN2373_c0_g2_i1	hypothetical protein Pmar_PMAR010196	13.197	10.4996
SSA01_DN30661_c0_g1_i1	Streptomycin biosynthesis protein StrG	1.79946	1.43961
SSA01_DN26775_c0_g1_i1	Splicing factor 3A subunit 3	14.3683	11.4977
SSA01_DN32522_c0_g1_i1	Interferon-induced guanylate-binding protein 2	5.04256	4.04623
SSA01_DN40729_c0_g1_i1	hypothetical protein AK812_SmicGene14926	5.09273	4.09534
SSA01_DN36036_c0_g1_i1	Aspartate aminotransferase	19.4914	15.6848
SSA01_DN30323_c0_g1_i1	hypothetical protein AK812_SmicGene4346	6.24876	5.04425
SSA01_DN56260_c0_g1_i1	Procollagen-lysine,2-oxoglutarate 5-dioxygenase	16.2403	13.1432
SSA01_DN41362_c0_g1_i1	B9 domain-containing protein 2	9.72186	7.88614
SSA01_DN51531_c0_g1_i1	hypothetical protein AK812_SmicGene20824	5.2209	4.26466
SSA01_DN23195_c0_g1_i1	---NA---	28.4415	23.2852
SSA01_DN42620_c0_g1_i1	Chaperone protein DnaJ	3.74036	3.06305
SSA01_DN24945_c0_g1_i1	DNA excision repair protein ERCC-1	13.1611	10.7823
SSA01_DN33254_c0_g1_i1	conserved unknown protein	6.42265	5.27927
SSA01_DN1458_c0_g1_i1	MFS transporter	5.31561	4.36978
SSA01_DN12746_c0_g1_i1	alpha/beta fold hydrolase	4.3124	3.55114
SSA01_DN13233_c0_g1_i1	histone methylation protein DOT1	3.11647	2.58054
SSA01_DN65619_c0_g1_i1	MULTISPECIES: DUF814 domain-containing protein	9.31235	7.75497
SSA01_DN39103_c0_g1_i1	SNF1-related protein kinase catalytic subunit alpha KIN10	11.7529	9.86614
SSA01_DN64062_c0_g1_i1	Serine/threonine-protein phosphatase PP2A catalytic subunit	21.7172	18.3135
SSA01_DN63815_c0_g1_i1	RNA-binding protein	13.5723	11.537
SSA01_DN17988_c1_g1_i1	Golgi reassembly-stacking protein 2	2.50402	2.15542
SSA01_DN33608_c0_g1_i1	Polyubiquitin	4.16624	3.60207
SSA01_DN62427_c0_g1_i1	Mycinamicin VI 2''-O-methyltransferase	1.05026	0.912162
SSA01_DN67731_c0_g1_i1	putative 37S ribosomal protein S12, mitochondrial	10.1227	8.79745
SSA01_DN24615_c0_g1_i1	Zinc metalloprotease ZmpB	2.40493	2.10219
SSA01_DN38636_c0_g1_i1	hypothetical protein AK812_SmicGene18188	12.6506	11.23
SSA01_DN19197_c0_g1_i1	hypothetical protein AK812_SmicGene30437	6.70644	6.01421
SSA01_DN31111_c0_g1_i1	Eukaryotic translation initiation factor isoform 4G-2	8.49365	7.62009
SSA01_DN24606_c0_g1_i1	Actin-related protein 2/3 complex subunit 3	1.03659	0.931998
SSA01_DN38727_c0_g1_i1	High affinity nitrate transporter 2.5	8.79166	7.90491
SSA01_DN6084_c0_g2_i1	predicted protein	14.0308	12.6756
SSA01_DN23208_c0_g1_i1	---NA---	8.70192	7.9856
SSA01_DN15245_c0_g1_i1	ribosomal protein S5 domain protein	5.72797	5.25963
SSA01_DN54251_c0_g1_i1	hypothetical protein AK812_SmicGene29216, partial	5.55594	5.12566
SSA01_DN16362_c0_g1_i3	---NA---	10.5951	9.81273
SSA01_DN62323_c0_g1_i1	enoyl-CoA hydratase	4.83753	4.49874
SSA01_DN9890_c0_g2_i1	hypothetical protein AK812_SmicGene13139	1.41033	1.33375
SSA01_DN62761_c0_g1_i1	cytochrome P450	19.7402	18.6757
SSA01_DN19531_c0_g2_i4	putative ammonium transporter 3	9.16919	8.69738
SSA01_DN22024_c0_g1_i1	hypothetical protein AK812_SmicGene25868	4.32841	4.10998
SSA01_DN31755_c0_g1_i1	putative arabinosyltransferase ARAD1	1.88034	1.78934
SSA01_DN5870_c0_g1_i1	sec14-like cytosolic factor	7.63672	7.29109
SSA01_DN12559_c0_g1_i3	Pentatricopeptide repeat-containing protein, chloroplastic	0.799904	0.765704
SSA01_DN33293_c0_g1_i1	---NA---	4.47783	4.318
SSA01_DN14961_c0_g1_i2	dextranase [Pseudarthrobacter oxydans]	2.09416	2.02887
SSA01_DN33148_c0_g1_i1	hypothetical protein AK812_SmicGene12355	8.85935	8.61751
SSA01_DN57065_c0_g2_i1	OTU domain-containing protein 3	5.37132	5.22515
SSA01_DN24626_c0_g1_i1	Hydrocephalus-inducing protein-like	14.3536	13.9808
SSA01_DN43263_c0_g1_i1	hypothetical protein AK812_SmicGene7302	5.08621	4.96383
SSA01_DN14902_c0_g1_i1	putative zinc finger protein	6.21282	6.08672
SSA01_DN58111_c0_g1_i1	tRNA wybutosine-synthesizing protein 5-like	3.06585	3.03724
SSA01_DN31418_c0_g1_i1	Ankyrin repeat and KH domain-containing protein mask	1.91885	1.90653

## Sheet: FigS2e
Gene_ID	Annotation	SSA01_mean_TPM	SSB01_mean_TPM
SSA01_DN11954_c0_g1_i2	Ribonuclease P protein subunit p25-like protein	25.0828	0.79298
SSA01_DN21169_c0_g1_i9	hypothetical protein AK812_SmicGene4259	9.47974	0.404825
SSA01_DN21431_c0_g2_i1	hypothetical protein AK812_SmicGene29558	66.2078	3.18659
SSA01_DN63746_c0_g1_i1	myosin G	8.77617	0.464401
SSA01_DN13823_c2_g1_i1	C2 domain-containing protein, putative	8.64206	0.457614
SSA01_DN20862_c0_g1_i3	hypothetical protein AK812_SmicGene17829	31.0903	1.97755
SSA01_DN9762_c0_g1_i2	Death-associated protein kinase 1	43.0842	2.84683
SSA01_DN13469_c0_g2_i1	hypothetical protein AK812_SmicGene19676	57.4787	4.40162
SSA01_DN19508_c0_g2_i1	High affinity nitrate transporter 2.5	17.7537	1.37685
SSA01_DN4172_c0_g1_i1	Midasin	20.1668	1.57669
SSA01_DN63269_c0_g1_i1	hypothetical protein AK812_SmicGene20106	54.8229	4.76859
SSA01_DN21854_c0_g1_i1	hypothetical protein AK812_SmicGene33244	7.8445	0.694906
SSA01_DN57336_c0_g1_i1	Serine/threonine-protein phosphatase PP1-beta	39.0611	3.72015
SSA01_DN21156_c0_g1_i1	hypothetical protein AK812_SmicGene4154	5.34654	0.509973
SSA01_DN56456_c0_g1_i1	D-glycerate 3-kinase, chloroplastic	21.6032	2.11187
SSA01_DN39219_c0_g1_i1	hypothetical protein AK812_SmicGene33912	148.723	15.5516
SSA01_DN30101_c0_g1_i1	hypothetical protein AK812_SmicGene21478	9.01246	1.06148
SSA01_DN20759_c0_g1_i1	hypothetical protein AK812_SmicGene17806	16.0569	1.93197
SSA01_DN17755_c0_g3_i1	hypothetical protein AK812_SmicGene9276	5.7689	0.69818
SSA01_DN25001_c0_g1_i1	Ribosomal RNA small subunit methyltransferase I	8.68841	1.13008
SSA01_DN25338_c0_g1_i1	Sperm-associated antigen 1	21.0333	2.73752
SSA01_DN395_c0_g1_i1	hypothetical protein AK812_SmicGene37525	7.04777	0.921815
SSA01_DN62303_c0_g2_i1	NAD-dependent protein deacylase	21.04	2.97396
SSA01_DN57167_c0_g2_i1	S-adenosyl methionine synthetase	23.5597	3.38523
SSA01_DN31525_c0_g1_i1	Polypeptide N-acetylgalactosaminyltransferase 3	15.3386	2.29339
SSA01_DN10374_c0_g1_i1	alpha-glucan water dikinase 1, putative	6.25413	0.975737
SSA01_DN13371_c0_g1_i1	Extracellular signal-regulated kinase 1	7.27389	1.18092
SSA01_DN19527_c0_g1_i2	Retrovirus-related Pol polyprotein from transposon TNT 1-94	7.28565	1.21635
SSA01_DN9127_c0_g1_i1	putative metabolite transport protein GIT1	64.8168	11.1306
SSA01_DN11096_c0_g1_i1	RNA-binding protein	62.6913	11.3654
SSA01_DN21717_c0_g1_i7	Protein NLRC3	9.67237	1.82477
SSA01_DN3116_c0_g1_i2	hypothetical protein AK812_SmicGene36867	5.87999	1.14123
SSA01_DN39260_c0_g1_i1	DNA annealing helicase and endonuclease ZRANB3	31.7445	6.17835
SSA01_DN26214_c0_g1_i1	hypothetical protein AK812_SmicGene39632	21.6677	4.37761
SSA01_DN34151_c0_g1_i1	hypothetical protein AK812_SmicGene23457	10.2603	2.12299
SSA01_DN3910_c0_g1_i1	hypothetical protein AK812_SmicGene20457	25.7542	5.38039
SSA01_DN17305_c0_g1_i1	Protein HRB1	41.3262	8.75075
SSA01_DN39332_c0_g1_i1	Endothelin-converting enzyme 2	13.9797	2.96237
SSA01_DN19152_c0_g1_i3	hypothetical protein AK812_SmicGene32383	10.5329	2.27451
SSA01_DN24588_c0_g1_i1	---NA---	36.5135	8.00033
SSA01_DN67366_c0_g1_i1	hypothetical protein AK812_SmicGene2480	9.74019	2.15209
SSA01_DN21753_c0_g2_i1	Heat shock 70 kDa protein 1B	12.9288	2.88612
SSA01_DN40664_c0_g1_i1	Pyruvate decarboxylase	71.1776	15.9274
SSA01_DN18566_c0_g2_i1	predicted protein	12.4871	2.80072
SSA01_DN10258_c0_g2_i1	Protein CLEC16A	4.5638	1.03625
SSA01_DN13932_c0_g1_i2	hypothetical protein AK812_SmicGene22807	2.12293	0.483083
SSA01_DN10732_c0_g1_i1	Regulator of nonsense transcripts 1-like	5.76186	1.35508
SSA01_DN21070_c0_g1_i2	hypothetical protein AK812_SmicGene18291	29.8247	7.05291
SSA01_DN20626_c0_g1_i1	---NA---	81.6457	19.362
SSA01_DN37495_c0_g1_i1	---NA---	42.258	10.0579
SSA01_DN39142_c0_g1_i1	Ubiquinol oxidase 1a, mitochondrial	105.076	25.597
SSA01_DN1841_c0_g1_i1	Sulfate transporter 4.1, chloroplastic	6.99021	1.72165
SSA01_DN38413_c0_g1_i1	hypothetical protein AK812_SmicGene28745	12.6265	3.11667
SSA01_DN17351_c1_g2_i2	---NA---	4.40227	1.08771
SSA01_DN21682_c0_g4_i2	hypothetical protein AK812_SmicGene34974	66.5284	16.4663
SSA01_DN40562_c0_g1_i1	hypothetical protein AK812_SmicGene18650	9.09716	2.2657
SSA01_DN34811_c0_g1_i1	putative SLU7 splicing factor	30.0697	7.56655
SSA01_DN6553_c0_g2_i1	hypothetical protein AK812_SmicGene34762	11.8542	3.00433
SSA01_DN22551_c0_g1_i1	O-glycoside alpha-1,2-mannosyltransferase-like 4	23.5292	6.06363
SSA01_DN3415_c0_g2_i1	cGMP-dependent protein kinase, isozyme 2 forms cD5/T2	15.4052	3.98416
SSA01_DN5157_c0_g1_i1	Piezo-type mechanosensitive ion channel component 2	5.45835	1.42787
SSA01_DN17954_c0_g3_i1	unnamed protein product	4.81658	1.27686
SSA01_DN14548_c0_g2_i1	putative RNA methyltransferase pc1998	1.89412	0.512411
SSA01_DN24715_c0_g1_i1	hypothetical protein AK812_SmicGene28965	14.7197	3.9909
SSA01_DN33774_c0_g1_i1	Cationic amino acid transporter 1	11.5158	3.12563
SSA01_DN20278_c0_g2_i2	mRNA cap guanine-N7 methyltransferase 1-like	6.13362	1.66945
SSA01_DN67110_c0_g1_i1	hypothetical protein AK812_SmicGene22241	14.9188	4.07539
SSA01_DN62898_c0_g1_i1	COP9 signalosome complex subunit 4	9.37352	2.56114
SSA01_DN1421_c0_g1_i1	Radical S-adenosyl methionine domain-containing protein 2	4.34678	1.2061
SSA01_DN64862_c0_g1_i1	3-5 exonuclease, putative	7.22607	2.02659
SSA01_DN38408_c0_g1_i1	Polyadenylate-binding protein 1	7.63918	2.15339
SSA01_DN33453_c0_g1_i1	Ankyrin repeat, PH and SEC7 domain containing protein secG	5.194	1.46555
SSA01_DN34072_c0_g1_i1	hypothetical protein AK812_SmicGene27167	18.4043	5.28104
SSA01_DN18864_c0_g1_i2	Mannosyl-oligosaccharide 1,2-alpha-mannosidase IA	12.0294	3.471
SSA01_DN7229_c0_g1_i2	ankyrin 2,3/unc44	1.17956	0.341817
SSA01_DN41002_c0_g1_i1	Large subunit GTPase 1	20.1892	5.85569
SSA01_DN41407_c0_g1_i1	6-hexanolactone hydrolase	5.44843	1.58844
SSA01_DN14337_c0_g2_i1	protein phosphatase 2c, putative	8.9577	2.61641
SSA01_DN38904_c0_g1_i1	hypothetical protein AK812_SmicGene40137	10.815	3.20747
SSA01_DN31885_c0_g1_i1	hypothetical protein AK812_SmicGene38537	12.3763	3.76485
SSA01_DN30050_c0_g1_i1	unnamed protein product	6.00174	1.82777
SSA01_DN11933_c0_g1_i1	ankyrin repeat-containing protein	11.9711	3.67725
SSA01_DN144_c0_g2_i1	AGC/RSK/P70 protein kinase	22.3414	6.86549
SSA01_DN41116_c0_g1_i1	Alpha N-terminal protein methyltransferase 1	62.3014	19.2531
SSA01_DN15717_c0_g1_i2	Beta-hexosaminidase subunit beta	7.56055	2.35237
SSA01_DN26648_c0_g1_i1	aspartate aminotransferase	14.0069	4.35964
SSA01_DN55812_c0_g1_i1	2-aminoethanethiol dioxygenase-like	5.08833	1.59543
SSA01_DN64597_c0_g2_i1	S-acyltransferase 2	5.31145	1.67506
SSA01_DN62622_c0_g1_i1	Protein TANC1	3.4755	1.09809
SSA01_DN39504_c0_g1_i1	hypothetical protein AK812_SmicGene24792	8.50512	2.69686
SSA01_DN3467_c0_g2_i1	40S ribosomal protein S5	8.43721	2.70669
SSA01_DN11842_c0_g2_i1	permease	17.6477	5.67214
SSA01_DN17320_c0_g1_i4	DNA repair protein RAD51-like 2	7.67132	2.46941
SSA01_DN14833_c0_g1_i1	hypothetical protein AK812_SmicGene24903	3.91428	1.26407
SSA01_DN53194_c0_g1_i1	Pre-mRNA-processing factor 39	16.2921	5.30352
SSA01_DN21602_c0_g1_i5	Plasma membrane iron permease	146.601	47.7693
SSA01_DN24345_c0_g1_i1	hypothetical protein AK812_SmicGene12612	26.1917	8.54434
SSA01_DN26098_c0_g1_i1	hypothetical protein AK812_SmicGene18274	5.84591	1.91403
SSA01_DN17906_c0_g1_i1	hypothetical protein	1.00508	0.332164
SSA01_DN66022_c0_g1_i1	TBC1 domain family member 2B	17.0658	5.6726
SSA01_DN9012_c0_g1_i1	osteoclast-stimulating factor 1-like	35.5548	11.9162
SSA01_DN12288_c0_g2_i1	polynucleotide 3'-phosphatase ZDP	2.97314	1.00687
SSA01_DN64171_c0_g1_i1	set domain-containing protein 5	3.85495	1.30809
SSA01_DN21509_c0_g3_i2	Pentatricopeptide repeat-containing protein, chloroplastic	5.01249	1.70146
SSA01_DN20854_c0_g1_i1	---NA---	30.4266	10.3606
SSA01_DN30633_c0_g2_i1	Metallophosphoesterase domain-containing protein 1	9.18107	3.12653
SSA01_DN41010_c0_g1_i1	Pentatricopeptide repeat-containing protein, chloroplastic	27.393	9.33332
SSA01_DN63260_c0_g1_i1	Vacuolar protein sorting-associated protein VTA1-like	2.86955	0.980809
SSA01_DN19660_c0_g1_i3	Serine/threonine-protein kinase nrc-2	453.219	155.487
SSA01_DN19720_c0_g1_i2	Glutathione S-transferase Mu 5	88.2471	30.617
SSA01_DN42495_c0_g1_i1	hypothetical protein AK812_SmicGene25253	3.79456	1.3362
SSA01_DN64684_c0_g1_i1	Pumilio domain-containing protein C6G9.14	77.0843	27.1898
SSA01_DN64766_c0_g2_i1	---NA---	4.47163	1.58204
SSA01_DN9318_c0_g1_i1	Actin-1	4.31288	1.52892
SSA01_DN11473_c0_g1_i1	Pentatricopeptide repeat-containing protein, chloroplastic	1.90154	0.687175
SSA01_DN2404_c0_g1_i1	Mycinamicin VI 2''-O-methyltransferase	2.5913	0.939775
SSA01_DN31839_c0_g1_i1	hypothetical protein AK812_SmicGene5885	6.74067	2.46861
SSA01_DN66007_c0_g1_i1	cell division cycle protein, putative	3.00976	1.10516
SSA01_DN23983_c0_g1_i1	Transposon Ty1-NL2 Gag-Pol polyprotein	19.265	7.14003
SSA01_DN64551_c0_g1_i1	putative fumarate reductase	8.253	3.05988
SSA01_DN14788_c0_g1_i1	SUN domain-containing protein 2	8.03835	2.99056
SSA01_DN35683_c0_g1_i1	hypothetical protein AK812_SmicGene29448	24.5277	9.14085
SSA01_DN16306_c0_g2_i1	hypothetical protein AK812_SmicGene6355	17.6006	6.60657
SSA01_DN2529_c0_g1_i1	ATP-dependent RNA helicase DOB1	1.37067	0.515339
SSA01_DN1762_c0_g2_i1	hypothetical protein AK812_SmicGene29092	10.7155	4.04675
SSA01_DN20474_c0_g2_i1	Peptidyl-prolyl cis-trans isomerase FKBP1A	7.26465	2.74397
SSA01_DN15400_c0_g1_i1	Pentatricopeptide repeat-containing protein, chloroplastic	3.3808	1.28001
SSA01_DN6213_c0_g2_i1	RNA pseudouridine synthase 6, chloroplastic	3.49904	1.32579
SSA01_DN8863_c0_g1_i1	Myosin heavy chain kinase C	2.04352	0.777389
SSA01_DN21295_c0_g1_i6	TNF receptor-associated factor 6-B	2.05531	0.785626
SSA01_DN63748_c0_g1_i1	Niacin transporter NiaP [Orrella dioscoreae]	3.68988	1.41542
SSA01_DN27561_c0_g1_i1	---NA---	42.6762	16.3851
SSA01_DN56589_c0_g1_i1	peptidyl-prolyl cis-trans isomerase	5.61431	2.16219
SSA01_DN24970_c0_g1_i1	2-aminoethylphosphonate--pyruvate transaminase	11.1053	4.28475
SSA01_DN26385_c0_g1_i1	hypothetical protein AK812_SmicGene45506, partial	4.74275	1.83096
SSA01_DN20573_c0_g1_i4	Potassium voltage-gated channel subfamily H member 2	5.44368	2.11359
SSA01_DN5571_c0_g1_i1	Pentatricopeptide repeat-containing protein, chloroplastic	3.93113	1.53667
SSA01_DN38269_c0_g1_i1	Ribosomal RNA large subunit methyltransferase E	27.1328	10.6164
SSA01_DN31122_c0_g1_i1	hypothetical protein AK812_SmicGene509	1.40056	0.548903
SSA01_DN19455_c0_g1_i3	Leucine-rich repeat-containing protein LOC400891-like	5.37992	2.11195
SSA01_DN12226_c0_g1_i1	RNA-binding protein Rsf1	10.3461	4.06375
SSA01_DN21769_c0_g9_i4	cytochrome oxidase subunit 3 (mitochondrion)	15.0966	5.94857
SSA01_DN18438_c0_g1_i1	Protein NEDD1	8.27249	3.263
SSA01_DN55557_c0_g1_i1	2',5'-phosphodiesterase 12	14.8718	5.8945
SSA01_DN6621_c0_g2_i1	cGMP-dependent protein kinase, isozyme 2 forms cD5/T2	9.75711	3.89387
SSA01_DN22506_c0_g1_i1	Mitochondrial coenzyme A transporter SLC25A42	53.5963	21.4012
SSA01_DN2892_c0_g2_i1	hypothetical protein AK812_SmicGene35403	7.49178	2.99306
SSA01_DN59591_c0_g1_i1	Zinc finger CCHC domain-containing protein 10	50.6399	20.2984
SSA01_DN26944_c0_g1_i1	hypothetical protein AK812_SmicGene26698	17.5908	7.13615
SSA01_DN20707_c0_g1_i2	hypothetical protein AK812_SmicGene27441	212.611	86.2561
SSA01_DN57003_c0_g1_i1	DUF4116 domain-containing protein	9.87311	4.03072
SSA01_DN20323_c0_g1_i1	serine threonine protein kinase	1.52097	0.627193
SSA01_DN6027_c0_g1_i1	ankyrin repeat protein	7.20721	2.973
SSA01_DN28362_c0_g1_i1	hypothetical protein AK812_SmicGene2618	2.12919	0.883641
SSA01_DN19823_c0_g1_i1	PKD domain containing protein	5.41821	2.26698
SSA01_DN42507_c0_g1_i1	DUF1244/molybdenum cofactor synthesis fusion protein	13.2533	5.5478
SSA01_DN21991_c0_g1_i1	DNA ligase	21.9641	9.25917
SSA01_DN31715_c0_g1_i1	Cysteine--tRNA ligase	32.6877	13.8198
SSA01_DN7564_c0_g1_i1	LexA/Signal peptidase	60.0963	25.4417
SSA01_DN19207_c0_g1_i2	30S ribosomal protein S15	56.1763	23.8441
SSA01_DN16953_c0_g1_i1	Transcription initiation factor TFIID subunit 1	3.40709	1.4591
SSA01_DN23321_c0_g1_i1	Protease Do-like 1, chloroplastic	19.3019	8.28528
SSA01_DN40406_c0_g1_i1	Kinesin-like protein KIF11	2.10691	0.908037
SSA01_DN14778_c0_g1_i1	Methionine synthase	40.2143	17.4712
SSA01_DN21051_c7_g1_i1	hypothetical protein AK812_SmicGene41590	2.44583	1.06671
SSA01_DN68035_c0_g1_i1	Bromodomain and WD repeat-containing protein 1	7.02916	3.09072
SSA01_DN16451_c0_g1_i2	Kynurenine 3-monooxygenase	3.92794	1.72728
SSA01_DN20236_c0_g2_i6	---NA---	7.29819	3.20937
SSA01_DN6653_c0_g1_i1	NADHdependent histone deacetylase	16.8616	7.43776
SSA01_DN6874_c0_g1_i1	Ribonuclease BN	13.0911	5.79197
SSA01_DN15589_c2_g1_i1	Ankyrin-3	3.6449	1.61339
SSA01_DN2973_c0_g1_i1	hypothetical protein AK812_SmicGene18914	4.49659	2.00253
SSA01_DN56198_c0_g1_i1	Pentatricopeptide repeat-containing protein, chloroplastic	1.01187	0.45085
SSA01_DN17788_c0_g1_i3	Cathepsin S	6.31144	2.81254
SSA01_DN6191_c0_g1_i1	EF-hand domain-containing protein	1.19236	0.532487
SSA01_DN26239_c0_g1_i1	DNA-directed RNA polymerase subunit beta	9.79547	4.37765
SSA01_DN25004_c0_g1_i1	Mitogen-activated protein kinase kinase kinase A	10.6972	4.78751
SSA01_DN639_c0_g2_i1	---NA---	6.89248	3.0914
SSA01_DN10387_c0_g2_i1	3-ketoacyl acyl carrier protein synthase I	38.1501	17.1467
SSA01_DN53153_c0_g1_i1	hypothetical protein EMIHUDRAFT_439419	8.51251	3.85019
SSA01_DN24612_c0_g1_i1	hypothetical protein AK812_SmicGene25649	16.7556	7.61722
SSA01_DN5139_c0_g1_i1	Protein FAM186A	5.53224	2.52662
SSA01_DN62890_c0_g1_i1	acylpyruvase fahd1, mitochondrial	13.8158	6.34619
SSA01_DN54249_c0_g1_i1	Phosphoenolpyruvate carboxylase	23.7814	11.0093
SSA01_DN55942_c0_g1_i1	hypothetical protein AK812_SmicGene39433	9.12113	4.22437
SSA01_DN21593_c6_g9_i1	hypothetical protein AK812_SmicGene27395	2.73005	1.26679
SSA01_DN51701_c0_g1_i1	6-phosphogluconolactonase	12.4532	5.79871
SSA01_DN684_c0_g1_i1	hypothetical protein	14.9395	6.96597
SSA01_DN10913_c0_g1_i1	predicted protein	13.0225	6.07895
SSA01_DN55030_c0_g1_i1	Biotin synthase	31.0675	14.6626
SSA01_DN57955_c0_g1_i1	ankyrin repeat protein	28.6269	13.5917
SSA01_DN57250_c0_g1_i1	hypothetical protein AK812_SmicGene20816	34.0476	16.1709
SSA01_DN21270_c0_g1_i1	Copia protein	6.59062	3.13805
SSA01_DN31127_c0_g1_i1	Sn1-specific diacylglycerol lipase alpha	9.48286	4.51987
SSA01_DN33141_c0_g1_i1	hypothetical protein AK812_SmicGene13411	42.9412	20.6227
SSA01_DN40584_c0_g1_i1	Echinoderm microtubule-associated protein-like 4	43.8332	21.0781
SSA01_DN40106_c0_g1_i1	N-acetylglucosaminyl-phosphatidylinositol biosynthetic protein	2.74377	1.32645
SSA01_DN39362_c0_g1_i1	Dihydroorotate dehydrogenase (fumarate)	10.3988	5.0291
SSA01_DN39759_c0_g1_i1	hypothetical protein AK812_SmicGene658	3.80857	1.8504
SSA01_DN15687_c0_g1_i2	unnamed protein product	12.3599	6.02223
SSA01_DN39215_c0_g1_i1	ATP synthase subunit gamma, mitochondrial	10.68	5.2495
SSA01_DN15886_c0_g1_i2	hypothetical protein AK812_SmicGene42173	3.28403	1.61939
SSA01_DN66307_c0_g1_i1	kelch-like protein	17.4718	8.68154
SSA01_DN33910_c0_g1_i1	Serine/threonine-protein kinase PRP4-like	6.66664	3.32127
SSA01_DN57692_c0_g1_i1	alpha/beta hydrolase	20.532	10.2668
SSA01_DN19637_c0_g2_i1	Pentatricopeptide repeat-containing protein, chloroplastic	2.82951	1.41561
SSA01_DN41248_c0_g1_i1	Prostaglandin F synthase	30.9461	15.6021
SSA01_DN22695_c0_g1_i1	Secernin-3	11.0853	5.58953
SSA01_DN22041_c0_g1_i1	hypothetical protein AK812_SmicGene41093	6.59559	3.36735
SSA01_DN24500_c0_g1_i1	hypothetical protein AK812_SmicGene26165	24.063	12.2879
SSA01_DN1283_c0_g1_i1	hypothetical protein AK812_SmicGene29914	10.493	5.36832
SSA01_DN11277_c0_g2_i1	predicted protein	7.34178	3.75736
SSA01_DN30807_c0_g1_i1	hypothetical protein Pmar_PMAR022981	8.31137	4.26835
SSA01_DN30689_c0_g1_i1	hypothetical protein AK812_SmicGene3640	10.4405	5.38747
SSA01_DN33690_c0_g1_i1	Superkiller viralicidic activity 2-like 2	2.16599	1.11961
SSA01_DN34320_c0_g1_i1	hypothetical protein AK812_SmicGene16653	20.8566	10.8603
SSA01_DN66648_c0_g1_i1	short-chain dehydrogenase	206.74	108.277
SSA01_DN39427_c0_g1_i1	hypothetical protein AK812_SmicGene25678	12.6159	6.60856
SSA01_DN14383_c0_g1_i1	patched domain-containing protein 2-like	7.2847	3.84019
SSA01_DN21127_c0_g2_i1	hypothetical protein AK812_SmicGene5200	78.0824	41.25
SSA01_DN1805_c0_g1_i1	3-dehydroquinate synthase	2.40524	1.27326
SSA01_DN17483_c0_g1_i1	3-phosphoinositide-dependent protein kinase 2	8.54822	4.52663
SSA01_DN19247_c0_g1_i1	ribosomal protein L22	95.8987	50.866
SSA01_DN22563_c0_g1_i1	Ubiquitin thioesterase OTU1	8.01393	4.259
SSA01_DN33714_c0_g1_i1	Calcium-dependent protein kinase 28	5.06271	2.69471
SSA01_DN42303_c0_g1_i1	---NA---	2.04532	1.09071
SSA01_DN16357_c0_g2_i1	hypothetical protein AK812_SmicGene33861	14.3383	7.65397
SSA01_DN31194_c0_g1_i1	Reticulocyte-binding protein 2-like a	26.5326	14.2015
SSA01_DN35362_c0_g1_i1	hypothetical protein AK812_SmicGene24044	10.205	5.47973
SSA01_DN33001_c0_g1_i1	Pre-mRNA-splicing factor 38A	34.9775	18.8234
SSA01_DN30165_c0_g1_i1	Actin cytoskeleton-regulatory complex protein PAN1	6.29425	3.39324
SSA01_DN7331_c0_g2_i1	Rhodanese-like domain-containing protein 8, chloroplastic	20.2885	10.9534
SSA01_DN13348_c0_g2_i1	Pentatricopeptide repeat-containing protein, chloroplastic	1.91485	1.03441
SSA01_DN67548_c0_g1_i1	RING finger protein B	3.13569	1.69864
SSA01_DN68681_c0_g1_i1	---NA---	12.2041	6.63147
SSA01_DN63903_c0_g1_i1	Protein SYS1, putative	12.4463	6.76956
SSA01_DN16705_c0_g3_i1	hypothetical protein AK812_SmicGene5848	19.3952	10.651
SSA01_DN64519_c0_g1_i1	High affinity nitrate transporter 2.5	1.45981	0.804342
SSA01_DN30261_c0_g1_i1	Eukaryotic translation initiation factor 3 subunit A	20.8467	11.5082
SSA01_DN21745_c0_g1_i9	Ammonia channel	566.68	313.562
SSA01_DN12957_c0_g1_i1	hypothetical protein AK812_SmicGene30748	7.21743	4.00033
SSA01_DN27307_c0_g1_i1	E2F-associated phosphoprotein	20.2084	11.2627
SSA01_DN3513_c0_g1_i1	putative glucuronoxylan glucuronosyltransferase IRX7	19.6503	10.9861
SSA01_DN15892_c0_g3_i1	Gastricsin	3.439	1.92879
SSA01_DN66869_c0_g1_i1	hypothetical protein AK812_SmicGene27852	74.6256	41.856
SSA01_DN8224_c0_g1_i1	unnamed protein product	10.453	5.89856
SSA01_DN2199_c0_g1_i1	hypothetical protein AK812_SmicGene45038	14.9013	8.40908
SSA01_DN21855_c0_g1_i1	Craniofacial development protein 1	25.008	14.1555
SSA01_DN19134_c0_g2_i2	hypothetical protein AK812_SmicGene33729	1.27794	0.726124
SSA01_DN21744_c0_g1_i1	BTB/POZ and MATH domain-containing protein 1	4.42864	2.51681
SSA01_DN63303_c0_g1_i1	hypothetical protein AK812_SmicGene41661	4.99009	2.84039
SSA01_DN40862_c0_g1_i1	hypothetical protein AK812_SmicGene37022	89.8516	51.442
SSA01_DN27758_c0_g1_i1	pre-mRNA-splicing factor SLT11, putative	57.4674	33.1022
SSA01_DN43035_c0_g1_i1	hypothetical protein AK812_SmicGene32633	13.9197	8.02157
SSA01_DN65146_c0_g1_i1	hypothetical protein AK812_SmicGene13456	11.6788	6.73086
SSA01_DN55431_c0_g1_i1	2,5-diketo-D-gluconic acid reductase	9.21449	5.3136
SSA01_DN30596_c0_g1_i1	UPF0145 protein	9.99136	5.77991
SSA01_DN63156_c0_g1_i1	regulator of chromosome condensation RCC1	5.03456	2.91486
SSA01_DN25700_c0_g1_i1	Splicing factor U2af large subunit A	30.2167	17.505
SSA01_DN26357_c0_g1_i1	hypothetical protein AK812_SmicGene12574	70.9391	41.1223
SSA01_DN19438_c0_g1_i2	hypothetical protein THAOC_33012	3.87265	2.24878
SSA01_DN63277_c0_g1_i1	ABC transporter	21.2157	12.3211
SSA01_DN11808_c0_g2_i1	uncharacterized secreted protein ARB_06907-like	1.58209	0.92092
SSA01_DN55394_c0_g1_i1	predicted protein [Micromonas commoda]	7.5901	4.43675
SSA01_DN18700_c0_g1_i1	hypothetical protein AK812_SmicGene42513	4.6426	2.72261
SSA01_DN13478_c0_g1_i1	beta-1,3-galactosyltransferase GALT1	5.18179	3.05564
SSA01_DN12648_c0_g1_i1	Aquaporin NIP2-1	66.3193	39.1998
SSA01_DN9993_c0_g2_i1	Ankyrin-2	5.1237	3.06281
SSA01_DN63755_c0_g1_i1	Oxygen-insensitive NAD(P)H nitroreductase	8.41417	5.04714
SSA01_DN64829_c0_g1_i1	Dynein alpha chain, flagellar outer arm	1.36337	0.818061
SSA01_DN13654_c0_g1_i1	aldo/keto reductase	4.49061	2.69991
SSA01_DN40948_c0_g1_i1	Ankyrin-3	8.51429	5.12128
SSA01_DN2531_c0_g2_i1	Ultraviolet-B receptor UVR8	25.0196	15.055
SSA01_DN40929_c0_g1_i1	hypothetical protein AK812_SmicGene25478	11.5982	6.98001
SSA01_DN14088_c0_g1_i1	ATP-dependent RNA helicase DBP2	5.27688	3.18579
SSA01_DN3857_c0_g2_i1	Tetracycline resistance protein, class B	18.0244	10.8892
SSA01_DN16295_c0_g1_i1	Sodium/hydrogen exchanger 3	11.7164	7.0785
SSA01_DN17180_c0_g1_i3	Phosphoserine aminotransferase	170.825	103.226
SSA01_DN24456_c0_g1_i1	Vacuolar protein sorting-associated protein VTA1-like	9.6453	5.84601
SSA01_DN56320_c0_g1_i1	FIST C domain protein	17.0045	10.3325
SSA01_DN17574_c0_g2_i1	Pentatricopeptide repeat-containing protein MRL1, chloroplastic	3.1318	1.90359
SSA01_DN5725_c0_g2_i1	DNA ligase 4	9.01916	5.48275
SSA01_DN20270_c0_g3_i1	DUF2306 domain-containing protein	43.3876	26.4104
SSA01_DN40855_c0_g1_i1	Splicing factor 3A subunit 1	46.3956	28.2905
SSA01_DN41528_c0_g1_i1	hypothetical protein AK812_SmicGene6423	1.27875	0.779991
SSA01_DN32540_c0_g1_i1	Sn1-specific diacylglycerol lipase alpha	9.21479	5.62567
SSA01_DN18670_c0_g1_i1	ATP-dependent RNA helicase DHX36 isoform X2	3.90369	2.38343
SSA01_DN62426_c0_g1_i1	major facilitator superfamily domain-containing protein 9-like	22.3845	13.7582
SSA01_DN23992_c0_g1_i1	hypothetical protein AK812_SmicGene29451	12.7428	7.84545
SSA01_DN63163_c0_g1_i1	16S rRNA (cytosine(1402)-N(4))-methyltransferase RsmH	6.25487	3.87056
SSA01_DN53034_c0_g1_i1	50S ribosomal protein L3	5.5782	3.45651
SSA01_DN30179_c0_g1_i1	Delta(14)-sterol reductase	57.0527	35.4632
SSA01_DN10157_c0_g1_i1	---NA---	14.5564	9.07539
SSA01_DN31255_c0_g1_i1	hypothetical protein AK812_SmicGene850	45.0823	28.1213
SSA01_DN30430_c0_g1_i1	Lysosomal alpha-mannosidase	33.9063	21.1712
SSA01_DN63629_c0_g1_i1	Pentatricopeptide repeat-containing protein, chloroplastic	3.08923	1.9338
SSA01_DN32621_c0_g1_i1	Peroxisomal targeting signal 2 receptor	47.5809	29.7995
SSA01_DN32277_c0_g1_i1	hypothetical protein AK812_SmicGene11339	1.77729	1.11519
SSA01_DN19864_c0_g2_i2	Stage V sporulation protein K	3.6498	2.29152
SSA01_DN23721_c0_g1_i1	Ankyrin-1	6.73258	4.23115
SSA01_DN20530_c0_g5_i1	hypothetical protein AK812_SmicGene35312	4.62248	2.90677
SSA01_DN67122_c0_g1_i1	hypothetical protein AK812_SmicGene42173	7.3334	4.62004
SSA01_DN29835_c0_g1_i1	Ankyrin-1	2.16123	1.36171
SSA01_DN11337_c0_g2_i1	---NA---	45.3536	28.5855
SSA01_DN24977_c0_g1_i1	Acylcarnitine hydrolase	24.0918	15.1977
SSA01_DN1722_c0_g1_i1	Lysophospholipase-like protein 1	4.56423	2.88513
SSA01_DN51201_c0_g1_i1	hypothetical protein GUITHDRAFT_73962	15.0407	9.5715
SSA01_DN2857_c0_g1_i1	hypothetical protein AK812_SmicGene36097	1.98092	1.26223
SSA01_DN7026_c0_g1_i1	hypothetical protein AK812_SmicGene2338	7.90249	5.04451
SSA01_DN21233_c1_g1_i2	hypothetical protein AK812_SmicGene26848	1.29488	0.829482
SSA01_DN60158_c0_g1_i1	SFT2 family protein	13.4672	8.62799
SSA01_DN3752_c0_g2_i1	Transmembrane protein 63A	10.282	6.59456
SSA01_DN3747_c0_g1_i1	hypothetical protein AK812_SmicGene25990	18.8637	12.1272
SSA01_DN42129_c0_g1_i1	predicted protein	5.84866	3.79328
SSA01_DN63434_c0_g1_i1	ABC transporter, putative	4.90929	3.18623
SSA01_DN9000_c0_g2_i1	---NA---	2.00509	1.30427
SSA01_DN62496_c0_g1_i1	P-loop containing nucleoside triphosphate hydrolase protein	2.83487	1.84484
SSA01_DN30772_c0_g1_i1	---NA---	11.3712	7.42991
SSA01_DN39170_c0_g1_i1	Peptidyl-prolyl cis-trans isomerase FKBP62	6.82094	4.46969
SSA01_DN57804_c0_g1_i1	polyketide synthase type I	26.1723	17.2821
SSA01_DN8915_c0_g1_i1	Protein strawberry notch-like 1	11.3149	7.47509
SSA01_DN63084_c0_g1_i1	hypothetical protein AK812_SmicGene33294	15.2028	10.0718
SSA01_DN69080_c0_g1_i1	Calmodulin-like protein 12	50.2201	33.3847
SSA01_DN17559_c0_g1_i3	hypothetical protein AK812_SmicGene16660	15.2819	10.191
SSA01_DN3049_c0_g1_i1	hypothetical protein AK812_SmicGene39918	17.5892	11.7799
SSA01_DN31857_c0_g1_i1	Ankyrin repeat domain-containing protein 50	5.32277	3.57067
SSA01_DN24273_c0_g1_i1	ATP-dependent RNA helicase DHX29	4.94824	3.32404
SSA01_DN12115_c0_g1_i1	DEAD-box ATP-dependent RNA helicase 20	9.89947	6.6509
SSA01_DN5805_c0_g1_i1	MBL fold metallo-hydrolase	4.78024	3.21822
SSA01_DN12154_c0_g1_i2	Mycophenolic acid acyl-glucuronide esterase, mitochondrial	5.00957	3.39002
SSA01_DN27002_c0_g1_i1	unnamed protein product	3.52707	2.38973
SSA01_DN31519_c0_g1_i1	Maspardin	8.05363	5.46323
SSA01_DN32289_c0_g1_i1	Adenosine 3'-phospho 5'-phosphosulfate transporter 2	8.09822	5.49705
SSA01_DN43118_c0_g1_i1	Coiled-coil and C2 domain-containing protein 2A	31.4306	21.3406
SSA01_DN41031_c0_g1_i1	Dynamin-related protein 1D	0.474861	0.32357
SSA01_DN42288_c0_g1_i1	hypothetical protein AK812_SmicGene31146	3.48395	2.37432
SSA01_DN30742_c0_g1_i1	Rnai polymerase	3.95332	2.69725
SSA01_DN5688_c0_g2_i1	phosphorylated CTD-interacting factor 1-like	4.33846	2.96154
SSA01_DN17468_c1_g2_i2	hypothetical protein EMIHUDRAFT_116207	13.0642	8.9241
SSA01_DN35668_c0_g1_i1	Soluble inorganic pyrophosphatase 1, chloroplastic	5.84741	3.99541
SSA01_DN18430_c0_g2_i1	---NA---	6.90093	4.72014
SSA01_DN16673_c0_g1_i1	Pentatricopeptide repeat-containing protein, chloroplastic	1.09855	0.752552
SSA01_DN30198_c0_g1_i1	Sodium channel protein type 11 subunit alpha	19.5301	13.4414
SSA01_DN15002_c0_g1_i1	tetratricopeptide repeat domain containing protein	15.0325	10.3751
SSA01_DN12781_c0_g1_i4	Protein strawberry notch-like 1	4.29471	2.96442
SSA01_DN14624_c0_g1_i1	DHHC zinc finger domain-containing protein	4.22472	2.91895
SSA01_DN32479_c0_g1_i1	Guanylate kinase	7.95678	5.53021
SSA01_DN17946_c0_g3_i2	putative 45.4 kDa protein in thiaminase I 5'region	1.81161	1.26029
SSA01_DN19287_c0_g1_i2	putative E3 ubiquitin-protein ligase HERC1	3.46769	2.41421
SSA01_DN59718_c0_g1_i1	hypothetical protein AK812_SmicGene37078	17.0555	11.8814
SSA01_DN17744_c0_g1_i1	hypothetical protein AK812_SmicGene5580	2.24946	1.5695
SSA01_DN17200_c0_g3_i1	Pentatricopeptide repeat-containing protein, chloroplastic	1.63295	1.13947
SSA01_DN68358_c0_g1_i1	Ornithine aminotransferase, mitochondrial	14.9972	10.5392
SSA01_DN11048_c0_g2_i1	ATP-dependent RNA helicase DHX36	6.14847	4.32511
SSA01_DN18746_c0_g2_i2	Lysophosphatidylcholine acyltransferase 2B	3.84869	2.72158
SSA01_DN9671_c0_g1_i2	hypothetical protein AK812_SmicGene31458	2.12943	1.50612
SSA01_DN218_c0_g1_i1	putative RNA pseudouridine synthase YlyB	7.55175	5.34598
SSA01_DN23280_c0_g1_i1	hypothetical protein AK812_SmicGene15345	9.60399	6.80487
SSA01_DN18751_c0_g1_i5	Trafficking protein particle complex subunit 13	2.86294	2.02962
SSA01_DN40180_c0_g1_i1	Nuclear pore complex protein Nup98-Nup96	8.08636	5.7549
SSA01_DN6186_c0_g1_i1	putative E3 ubiquitin-protein ligase ARI9	2.96758	2.11823
SSA01_DN186_c0_g2_i1	Ankyrin repeat domain-containing protein 17	7.92801	5.70303
SSA01_DN11952_c0_g1_i1	ATP-dependent RNA helicase chl1	1.11018	0.799239
SSA01_DN3253_c0_g2_i1	Phosphopantothenoylcysteine decarboxylase	2.79081	2.01911
SSA01_DN28202_c0_g1_i1	AChain A, Computational Design Of A High-affinity Metalloprotein Homotrimer Containing A Metal Chelating Non-canonical Amino Acid	7.57278	5.49805
SSA01_DN12868_c0_g1_i1	putative cytokinin riboside 5'-monophosphate phosphoribohydrolase LOGL8	5.19148	3.76977
SSA01_DN57014_c0_g1_i1	UDP-N-acetylglucosamine transferase subunit ALG14	12.8562	9.34725
SSA01_DN34308_c0_g1_i1	Calcium/calmodulin-dependent protein kinase type IV	7.84241	5.72053
SSA01_DN10495_c0_g2_i1	predicted protein	1.80794	1.31973
SSA01_DN18112_c0_g3_i1	Protein arginine N-methyltransferase 7	2.14282	1.56799
SSA01_DN39043_c0_g1_i1	Serine/threonine-protein phosphatase 6 regulatory ankyrin repeat subunit C	4.83606	3.53972
SSA01_DN22171_c0_g1_i1	Poly(A)+ RNA export protein	6.81386	4.99217
SSA01_DN13564_c0_g1_i1	Phosphatidylinositol 4-phosphate 5-kinase 2	16.3492	12.0421
SSA01_DN10560_c0_g2_i1	SAM-dependent methyltransferase	9.26205	6.82945
SSA01_DN10677_c0_g1_i1	putative outer membrane protein PmpB	2.81466	2.08658
SSA01_DN26160_c0_g1_i1	hypothetical protein EMIHUDRAFT_451516	13.0983	9.71067
SSA01_DN58379_c0_g1_i1	Polyadenylate-binding protein 8	13.3013	9.87755
SSA01_DN38419_c0_g1_i1	hypothetical protein	1.93618	1.43792
SSA01_DN65781_c0_g1_i1	hypothetical protein AK812_SmicGene16568	8.99313	6.68562
SSA01_DN165_c0_g1_i1	anaphase-promoting complex subunit 2-like	4.69942	3.49852
SSA01_DN18882_c0_g3_i1	Homoserine kinase	5.42833	4.04441
SSA01_DN24711_c0_g1_i1	hypothetical protein AK812_SmicGene10445	36.2622	27.0176
SSA01_DN8570_c0_g1_i1	hypothetical protein AK812_SmicGene30662	2.31905	1.72984
SSA01_DN32896_c0_g2_i1	putative helicase	2.00403	1.49938
SSA01_DN18435_c0_g1_i2	Sodium channel protein type 10 subunit alpha	2.50522	1.88046
SSA01_DN62773_c0_g1_i1	---NA---	10.8982	8.18895
SSA01_DN13979_c0_g1_i1	Regulator of telomere elongation helicase 1	3.62043	2.72329
SSA01_DN2483_c0_g1_i1	hypothetical protein AK812_SmicGene26009	14.2085	10.7648
SSA01_DN29831_c0_g1_i1	hypothetical protein AK812_SmicGene31707	7.41853	5.65044
SSA01_DN33450_c0_g1_i1	Protein pelota-like	12.5731	9.65428
SSA01_DN57421_c0_g1_i1	DnaJ-domain-containing protein	18.5148	14.2369
SSA01_DN17829_c0_g2_i1	Xylosyltransferase oxt	3.90095	3.00008
SSA01_DN23194_c0_g1_i1	5-formyltetrahydrofolate cyclo-ligase	7.35096	5.65597
SSA01_DN34064_c0_g1_i1	hypothetical protein AK812_SmicGene3687	5.86165	4.5216
SSA01_DN13683_c0_g1_i1	Bifunctional dihydrofolate reductase-thymidylate synthase	79.3955	61.3498
SSA01_DN12281_c0_g1_i1	Aprataxin and PNK-like factor	4.20399	3.25999
SSA01_DN30392_c0_g1_i1	Carotenoid 9,10(9',10')-cleavage dioxygenase 1	16.7469	13.0205
SSA01_DN2712_c0_g2_i1	DNA-binding protein SMUBP-2	5.51205	4.2879
SSA01_DN39538_c0_g1_i1	Vegetative incompatibility protein HET-E-1	0.572581	0.44624
SSA01_DN7623_c0_g1_i1	hypothetical protein MVEG_07967	3.73808	2.9142
SSA01_DN55779_c0_g1_i1	d-tyrosyl-tRNA deacylase	9.54831	7.44538
SSA01_DN51521_c0_g1_i1	---NA---	13.5326	10.5837
SSA01_DN31385_c0_g1_i1	unnamed protein product	4.80879	3.76235
SSA01_DN14122_c0_g2_i1	alpha/beta hydrolase	7.80663	6.12035
SSA01_DN23254_c0_g1_i1	Copia protein	1.46922	1.15319
SSA01_DN17921_c0_g1_i1	Kinesin-like protein KIFC3	3.06542	2.4183
SSA01_DN65469_c0_g1_i1	predicted protein	7.143	5.63619
SSA01_DN523_c0_g1_i1	polypeptide N-acetylgalactosaminyltransferase 14	6.82613	5.39295
SSA01_DN32727_c0_g1_i1	unnamed protein product	4.89496	3.88203
SSA01_DN18098_c0_g1_i1	hypothetical protein AK812_SmicGene597	5.00978	3.98764
SSA01_DN32824_c0_g1_i1	Beta-lactamase/transpeptidase-like protein	39.0825	31.185
SSA01_DN19998_c0_g1_i7	Pregnancy-associated glycoprotein	152.024	121.637
SSA01_DN40090_c0_g1_i1	Serine/threonine-protein phosphatase PP1 isozyme 1	8.50664	6.8288
SSA01_DN15895_c0_g2_i1	Metacaspase-1	14.705	11.8128
SSA01_DN36659_c0_g1_i1	Crystallin J1B	5.53333	4.45222
SSA01_DN25491_c0_g1_i1	---NA---	10.1695	8.18623
SSA01_DN6749_c0_g1_i1	Alpha-methylacyl-CoA racemase	51.0407	41.1889
SSA01_DN27055_c0_g1_i1	hypothetical protein AK812_SmicGene44337	1.44772	1.16958
SSA01_DN62489_c0_g1_i1	ATP-dependent zinc metalloprotease FTSH 10, mitochondrial	2.11357	1.70957
SSA01_DN25117_c0_g1_i1	hypothetical protein AK812_SmicGene25830	16.1774	13.0871
SSA01_DN24694_c0_g1_i1	Pentatricopeptide repeat-containing protein, chloroplastic	0.994078	0.80605
SSA01_DN31142_c0_g1_i1	hypothetical protein AK812_SmicGene43620	17.8557	14.5057
SSA01_DN27289_c0_g1_i1	Intraflagellar transport protein 46-like	37.1026	30.1656
SSA01_DN27177_c0_g2_i1	hypothetical protein AK812_SmicGene31489	4.45263	3.62674
SSA01_DN17421_c0_g1_i2	Pentatricopeptide repeat-containing protein, chloroplastic	2.09456	1.70894
SSA01_DN16002_c0_g2_i1	Microfibrillar-associated protein 1	23.2617	18.9846
SSA01_DN63194_c0_g1_i1	hypothetical protein AK812_SmicGene31181	4.77012	3.89493
SSA01_DN51531_c0_g1_i1	hypothetical protein AK812_SmicGene20824	5.2209	4.26466
SSA01_DN17803_c0_g1_i2	Alpha-ketoglutarate-dependent dioxygenase alkB-like 6	3.62178	2.96911
SSA01_DN19164_c0_g1_i3	Retrovirus-related Pol polyprotein from transposon TNT 1-94	3.05891	2.51033
SSA01_DN31783_c0_g1_i1	hypothetical protein AK812_SmicGene3927	31.3586	25.8532
SSA01_DN19901_c0_g1_i1	Alpha-ketoglutarate-dependent dioxygenase alkB-like 3	11.015	9.12995
SSA01_DN63064_c0_g1_i1	Ammonium transporter 1 member 1	40.4315	33.6194
SSA01_DN43097_c1_g1_i1	Modification methylase HhaI	3.28332	2.74411
SSA01_DN21755_c0_g1_i3	unnamed protein product	20.4318	17.0834
SSA01_DN20549_c0_g1_i3	hypothetical protein AK812_SmicGene18648	21.878	18.2936
SSA01_DN31999_c0_g1_i1	Ubiquitin-conjugating enzyme E2Q-like protein	21.2132	17.7862
SSA01_DN40633_c0_g1_i1	hypothetical protein AK812_SmicGene12732	0.760579	0.637925
SSA01_DN5312_c0_g2_i1	predicted protein	19.9345	16.7371
SSA01_DN19493_c0_g1_i2	hypothetical protein AK812_SmicGene39697	9.57203	8.06666
SSA01_DN54924_c0_g1_i1	DUF21 domain-containing protein	11.1399	9.42254
SSA01_DN57784_c0_g1_i1	chaperone protein dnaJ C76, chloroplastic-like	8.02855	6.81784
SSA01_DN55885_c0_g1_i1	WD-40 repeat protein	6.95337	5.91147
SSA01_DN62308_c0_g1_i1	class I SAM-dependent methyltransferase	3.80658	3.24281
SSA01_DN646_c0_g2_i1	Vesicle transport through interaction with t-SNAREs-like 1A	4.72263	4.02515
SSA01_DN64558_c0_g1_i1	DNA polymerase eta	4.21329	3.59625
SSA01_DN16642_c1_g1_i1	NFX1-type zinc finger-containing protein 1	2.63014	2.24545
SSA01_DN12729_c0_g1_i1	Alpha N-terminal protein methyltransferase 1	14.4314	12.3572
SSA01_DN14151_c0_g3_i1	Protein transport Sec1a	5.27538	4.52843
SSA01_DN6637_c0_g1_i1	hypothetical protein AK812_SmicGene23591	17.365	14.927
SSA01_DN55006_c0_g1_i1	ATP binding protein, putative	7.37131	6.33689
SSA01_DN16733_c0_g2_i2	Apocarotenoid-15,15'-oxygenase	5.46791	4.70226
SSA01_DN6293_c0_g2_i1	DnaJ-like subfamily C member 1	24.5155	21.1153
SSA01_DN41380_c0_g1_i1	Sterol 4-C-methyltransferase strm-1	62.9646	54.2529
SSA01_DN55817_c0_g1_i1	hypothetical protein AK812_SmicGene37582	12.1397	10.5085
SSA01_DN56527_c0_g1_i1	Pumilio-like 1	5.09748	4.41309
SSA01_DN55197_c0_g1_i1	ankyrin domain protein ank2	6.04708	5.24141
SSA01_DN33989_c0_g1_i1	3-hydroxyisobutyryl-CoA hydrolase, mitochondrial	7.56055	6.55845
SSA01_DN54349_c0_g1_i1	Lipase maturation factor 2	2.58795	2.24505
SSA01_DN33402_c0_g1_i1	Protein OS-9-like	13.2492	11.4944
SSA01_DN62427_c0_g1_i1	Mycinamicin VI 2''-O-methyltransferase	1.05026	0.912162
SSA01_DN23587_c0_g1_i1	CDPK-related kinase 1	13.0389	11.3433
SSA01_DN29893_c0_g1_i1	60S ribosomal protein L31	5.9795	5.21022
SSA01_DN59033_c0_g1_i1	predicted protein	31.9324	27.8369
SSA01_DN1016_c0_g1_i1	hypothetical protein AK812_SmicGene29571	25.5547	22.303
SSA01_DN15250_c0_g1_i2	Serine/threonine-protein kinase OSR1	3.73849	3.27296
SSA01_DN9985_c0_g1_i1	Dual specificity phosphatase DUPD1	3.38792	2.97141
SSA01_DN5786_c0_g1_i1	Amino Acid/Auxin Permease (AAAP) Family	2.08165	1.82872
SSA01_DN56287_c0_g1_i1	thioredoxin TrxC	14.5049	12.7578
SSA01_DN11657_c0_g1_i1	Persulfide dioxygenase ETHE1, mitochondrial	56.6385	49.8211
SSA01_DN10071_c0_g2_i1	hypothetical protein AK812_SmicGene3451	13.0561	11.4955
SSA01_DN25661_c0_g1_i1	hypothetical protein AK812_SmicGene28128	6.81539	6.0045
SSA01_DN38376_c0_g1_i1	3-hydroxybutyryl-CoA dehydratase	23.6151	20.8277
SSA01_DN2165_c0_g1_i1	ATG4/CHLG/G4	22.639	19.9772
SSA01_DN35429_c0_g1_i1	hypothetical protein AK812_SmicGene21731	21.5759	19.0626
SSA01_DN38513_c0_g1_i1	Far upstream element-binding protein 2	24.2997	21.5036
SSA01_DN8934_c0_g2_i1	E3 ubiquitin-protein ligase HERC2	24.2596	21.4753
SSA01_DN54642_c0_g1_i1	hypothetical protein AK812_SmicGene26596	13.0574	11.5602
SSA01_DN12490_c0_g2_i2	hypothetical protein AK812_SmicGene39120	3.18892	2.82405
SSA01_DN8260_c0_g1_i1	Inositol monophosphatase 3	4.2837	3.80892
SSA01_DN1300_c0_g1_i1	predicted protein	12.1128	10.7805
SSA01_DN27399_c0_g1_i1	1-deoxy-11-beta-hydroxypentalenate dehydrogenase	7.30471	6.51127
SSA01_DN20702_c1_g2_i1	Ankyrin-1	2.82047	2.51612
SSA01_DN56778_c0_g1_i1	RNA recognition motif-containing protein	17.5595	15.6669
SSA01_DN6497_c0_g2_i1	Sodium/bile acid cotransporter 7	47.732	42.6211
SSA01_DN55135_c0_g1_i1	Reticulocyte-binding protein 2-like a	34.7099	30.9939
SSA01_DN54576_c0_g1_i1	hypothetical protein AK812_SmicGene18554	3.35121	2.99511
SSA01_DN55051_c0_g1_i1	Ribonucleoside-diphosphate reductase large subunit	2.18088	1.94961
SSA01_DN22314_c0_g1_i1	hypothetical protein AK812_SmicGene43780	18.0924	16.1877
SSA01_DN1232_c0_g1_i1	ATP-dependent RNA helicase DBP4	1.71282	1.53704
SSA01_DN20971_c0_g1_i3	putative tRNA/rRNA methyltransferase Rv0881	127.257	114.206
SSA01_DN66128_c0_g1_i1	putative molybdenum transport ATP-binding protein ModF	4.3764	3.93679
SSA01_DN23918_c0_g1_i1	hypothetical protein AK812_SmicGene15011	3.34863	3.017
SSA01_DN67762_c0_g1_i1	FAD-dependent oxidoreductase domain-containing protein 1	7.59715	6.85339
SSA01_DN33830_c0_g1_i1	Ubiquitin carboxyl-terminal hydrolase 8	7.27573	6.56412
SSA01_DN40360_c0_g1_i1	hypothetical protein AK812_SmicGene25407	1.77317	1.60109
SSA01_DN22305_c0_g1_i1	hypothetical protein AK812_SmicGene31741	16.4529	14.8945
SSA01_DN54458_c0_g1_i1	Alternative oxidase, mitochondrial	12.5125	11.3292
SSA01_DN16509_c0_g1_i2	Coiled-coil domain-containing protein 38	6.61521	5.99139
SSA01_DN33119_c0_g1_i1	mitochondrial arginine transporter BAC2-like	3.86741	3.50619
SSA01_DN13783_c0_g1_i1	hypothetical protein AK812_SmicGene18683	1.9777	1.79359
SSA01_DN20138_c0_g1_i1	---NA---	10.8774	9.88915
SSA01_DN9816_c0_g1_i1	Ankyrin-1	5.49559	4.99639
SSA01_DN22178_c0_g1_i1	DnaJ protein-like 2	2.43393	2.21707
SSA01_DN14251_c0_g2_i1	protein arginine methyltransferase 6	5.33224	4.86031
SSA01_DN25531_c0_g1_i1	hypothetical protein AK812_SmicGene12679	18.9826	17.3147
SSA01_DN41182_c0_g1_i1	hypothetical protein AK812_SmicGene10069	4.41023	4.02533
SSA01_DN56271_c0_g1_i1	dual specificity protein phosphatase 1B-like isoform X2	8.6516	7.89836
SSA01_DN23376_c0_g1_i1	hypothetical protein CAOG_06010	5.32975	4.8814
SSA01_DN9143_c0_g1_i1	unnamed protein product	20.7053	18.9711
SSA01_DN65916_c0_g1_i1	Acetyl-CoA acetyltransferase	5.87769	5.3871
SSA01_DN22939_c0_g1_i1	hypothetical protein AK812_SmicGene11763	35.9845	32.9955
SSA01_DN41223_c0_g1_i1	50S ribosomal protein L24	33.761	31.0024
SSA01_DN13511_c0_g2_i1	predicted protein	6.26764	5.77469
SSA01_DN64869_c0_g1_i1	predicted protein	16.7281	15.4219
SSA01_DN30719_c0_g1_i1	Nuclear pore complex protein Nup98-Nup96	16.1547	14.8965
SSA01_DN54614_c0_g1_i1	ABC transporter B family member 5	16.2035	15.0087
SSA01_DN13015_c0_g1_i3	putative Xaa-Pro aminopeptidase P	3.8112	3.53612
SSA01_DN23110_c0_g1_i1	hypothetical protein AK812_SmicGene37405	2.27501	2.11377
SSA01_DN9147_c0_g1_i1	---NA---	7.85553	7.30457
SSA01_DN21767_c1_g2_i1	leucine rich repeat-containing protein	33.7541	31.4258
SSA01_DN34442_c0_g1_i1	hypothetical protein AK812_SmicGene8096	10.4606	9.75438
SSA01_DN55901_c0_g1_i1	RING-finger-containing E3 ubiquitin ligase, putative	5.23467	4.88615
SSA01_DN41538_c0_g1_i1	hypothetical protein RMATCC62417_03708	4.10011	3.82847
SSA01_DN3591_c0_g1_i1	E3 ubiquitin-protein ligase SHPRH	44.5549	41.6148
SSA01_DN1617_c0_g1_i1	sporozoite developmental protein	13.9777	13.0839
SSA01_DN31892_c0_g2_i1	hypothetical protein AK812_SmicGene480	43.624	40.8467
SSA01_DN18582_c0_g2_i1	Tartrate-resistant acid phosphatase type 5	13.9503	13.0898
SSA01_DN2496_c0_g2_i1	Neuroblastoma-amplified sequence	2.33866	2.19473
SSA01_DN34115_c0_g1_i1	Prostaglandin F synthase	2.41548	2.26738
SSA01_DN56333_c0_g1_i1	ankyrin repeat domain-containing protein	1.06887	1.00829
SSA01_DN56658_c0_g1_i1	CAM kinase, CDPK family, putative	5.56992	5.25524
SSA01_DN23765_c0_g1_i1	hypothetical protein AK812_SmicGene9360	15.1327	14.2943
SSA01_DN3257_c0_g1_i1	predicted protein	3.90556	3.69103
SSA01_DN62761_c0_g1_i1	cytochrome P450	19.7402	18.6757
SSA01_DN9845_c0_g2_i1	Pentatricopeptide repeat-containing protein, chloroplastic	1.70614	1.61773
SSA01_DN57853_c0_g1_i1	hypothetical protein AK812_SmicGene23757	17.1067	16.2778
SSA01_DN33928_c0_g1_i1	Magnesium-dependent phosphatase 1	22.9926	21.9043
SSA01_DN62530_c0_g1_i1	hypothetical protein AK812_SmicGene6374	5.17004	4.92923
SSA01_DN38472_c0_g1_i1	DEAD-box ATP-dependent RNA helicase 47, mitochondrial	12.6325	12.0505
SSA01_DN40703_c0_g1_i1	Serine/threonine-protein kinase	5.40552	5.15988
SSA01_DN68240_c0_g1_i1	hypothetical protein AK812_SmicGene16642	4.37755	4.18392
SSA01_DN16169_c0_g2_i1	putative RNA-binding protein	11.5293	11.0716
SSA01_DN20074_c0_g1_i1	photosystem I reaction center subunit XI (chloroplast)	480.622	461.646
SSA01_DN55754_c0_g1_i1	Pentatricopeptide repeat-containing protein, chloroplastic	0.920246	0.884122
SSA01_DN11487_c0_g2_i1	3-oxoacyl-[acyl-carrier-protein] synthase 1	13.5071	12.9831
SSA01_DN59606_c0_g1_i1	homologous-pairing protein 2 homolog	0.930517	0.895819
SSA01_DN12479_c0_g1_i1	Methionine aminopeptidase 2B	30.3017	29.2454
SSA01_DN16417_c0_g1_i2	Soluble calcium-activated nucleotidase 1	7.69562	7.43005
SSA01_DN54901_c0_g1_i1	Stomatin-like protein 2, mitochondrial	15.4214	14.8998
SSA01_DN21265_c2_g2_i1	Ultraviolet-B receptor UVR8	2.84865	2.75258
SSA01_DN12751_c0_g1_i2	ARM REPEAT PROTEIN INTERACTING WITH ABF2	7.87744	7.62037
SSA01_DN22655_c0_g1_i1	hypothetical protein PHYSODRAFT_285180, partial	70.1954	67.983
SSA01_DN2603_c0_g1_i1	hypothetical protein AK812_SmicGene25387	19.0116	18.4479
SSA01_DN3871_c0_g1_i1	Ubiquitin-conjugating enzyme E2 Z	17.8876	17.404
SSA01_DN20256_c0_g1_i1	Pentatricopeptide repeat-containing protein, chloroplastic	1.60133	1.56032
SSA01_DN24893_c0_g1_i1	Cyclomaltodextrin glucanotransferase	4.58997	4.47786
SSA01_DN8298_c0_g1_i1	Eukaryotic translation initiation factor 3 subunit I	31.0973	30.3543
SSA01_DN21410_c0_g1_i6	Transmembrane protein 189	10.1351	9.90288
SSA01_DN67678_c0_g1_i1	---NA---	44.8534	43.8796
SSA01_DN2951_c0_g1_i1	Protein FAM135A	19.4238	19.0152
SSA01_DN7042_c0_g2_i1	---NA---	5.42062	5.31969
SSA01_DN19162_c0_g1_i3	hypothetical protein AK812_SmicGene19029	2.62482	2.57737
SSA01_DN63237_c0_g1_i1	Protein Star	3.79537	3.72953
SSA01_DN33843_c0_g1_i1	hypothetical protein AK812_SmicGene17303	2.07156	2.04565
SSA01_DN27460_c0_g1_i1	hypothetical protein AK812_SmicGene40043	4.19288	4.14424
SSA01_DN5465_c0_g1_i1	Inner membrane protein alx	46.1175	45.5929
SSA01_DN5674_c0_g2_i1	DNA repair protein	7.41679	7.36068
SSA01_DN31418_c0_g1_i1	Ankyrin repeat and KH domain-containing protein mask	1.91885	1.90653
SSA01_DN68494_c0_g1_i1	tRNA pseudouridine synthase D, putative	8.261	8.22659
SSA01_DN32855_c0_g1_i1	hypothetical protein AK812_SmicGene28441	9.05595	9.03684
SSA01_DN18964_c0_g1_i6	Transmembrane protein 65	6.64065	6.63946

## Sheet: FigS2f
Gene_ID	Annotation	SSA01_mean_TPM	SSB01_mean_TPM
SSA01_DN11954_c0_g1_i2	Ribonuclease P protein subunit p25-like protein	25.0828	0.79298
SSA01_DN63746_c0_g1_i1	myosin G	8.77617	0.464401
SSA01_DN63269_c0_g1_i1	hypothetical protein AK812_SmicGene20106	54.8229	4.76859
SSA01_DN21854_c0_g1_i1	hypothetical protein AK812_SmicGene33244	7.8445	0.694906
SSA01_DN20759_c0_g1_i1	hypothetical protein AK812_SmicGene17806	16.0569	1.93197
SSA01_DN17755_c0_g3_i1	hypothetical protein AK812_SmicGene9276	5.7689	0.69818
SSA01_DN25338_c0_g1_i1	Sperm-associated antigen 1	21.0333	2.73752
SSA01_DN13932_c0_g1_i2	hypothetical protein AK812_SmicGene22807	2.12293	0.483083
SSA01_DN10732_c0_g1_i1	Regulator of nonsense transcripts 1-like	5.76186	1.35508
SSA01_DN20626_c0_g1_i1	---NA---	81.6457	19.362
SSA01_DN14548_c0_g2_i1	putative RNA methyltransferase pc1998	1.89412	0.512411
SSA01_DN33453_c0_g1_i1	Ankyrin repeat, PH and SEC7 domain containing protein secG	5.194	1.46555
SSA01_DN55812_c0_g1_i1	2-aminoethanethiol dioxygenase-like	5.08833	1.59543
SSA01_DN12288_c0_g2_i1	polynucleotide 3'-phosphatase ZDP	2.97314	1.00687
SSA01_DN42495_c0_g1_i1	hypothetical protein AK812_SmicGene25253	3.79456	1.3362
SSA01_DN9318_c0_g1_i1	Actin-1	4.31288	1.52892
SSA01_DN2404_c0_g1_i1	Mycinamicin VI 2''-O-methyltransferase	2.5913	0.939775
SSA01_DN2529_c0_g1_i1	ATP-dependent RNA helicase DOB1	1.37067	0.515339
SSA01_DN21295_c0_g1_i6	TNF receptor-associated factor 6-B	2.05531	0.785626
SSA01_DN31122_c0_g1_i1	hypothetical protein AK812_SmicGene509	1.40056	0.548903
SSA01_DN68035_c0_g1_i1	Bromodomain and WD repeat-containing protein 1	7.02916	3.09072
SSA01_DN24500_c0_g1_i1	hypothetical protein AK812_SmicGene26165	24.063	12.2879
SSA01_DN29835_c0_g1_i1	Ankyrin-1	2.16123	1.36171
SSA01_DN12154_c0_g1_i2	Mycophenolic acid acyl-glucuronide esterase, mitochondrial	5.00957	3.39002
SSA01_DN41031_c0_g1_i1	Dynamin-related protein 1D	0.474861	0.32357
SSA01_DN19287_c0_g1_i2	putative E3 ubiquitin-protein ligase HERC1	3.46769	2.41421
SSA01_DN3253_c0_g2_i1	Phosphopantothenoylcysteine decarboxylase	2.79081	2.01911
SSA01_DN38419_c0_g1_i1	hypothetical protein	1.93618	1.43792
SSA01_DN8570_c0_g1_i1	hypothetical protein AK812_SmicGene30662	2.31905	1.72984
SSA01_DN18435_c0_g1_i2	Sodium channel protein type 10 subunit alpha	2.50522	1.88046
SSA01_DN39538_c0_g1_i1	Vegetative incompatibility protein HET-E-1	0.572581	0.44624
SSA01_DN20549_c0_g1_i3	hypothetical protein AK812_SmicGene18648	21.878	18.2936
SSA01_DN56527_c0_g1_i1	Pumilio-like 1	5.09748	4.41309
SSA01_DN30719_c0_g1_i1	Nuclear pore complex protein Nup98-Nup96	16.1547	14.8965
SSA01_DN34115_c0_g1_i1	Prostaglandin F synthase	2.41548	2.26738
SSA01_DN68240_c0_g1_i1	hypothetical protein AK812_SmicGene16642	4.37755	4.18392
SSA01_DN59606_c0_g1_i1	homologous-pairing protein 2 homolog	0.930517	0.895819
SSA01_DN31418_c0_g1_i1	Ankyrin repeat and KH domain-containing protein mask	1.91885	1.90653
