# Supplementary material for: Distinct transcriptomic strategies underlie differential heat tolerance in Symbiodiniaceae symbionts
Source: ISME J. 2025 Dec 4;19(1):wraf268. doi: 10.1093/ismejo/wraf268 (PMC12743301; doi:10.1093/ismejo/wraf268)
Supplement: Dataset-S4_wraf268 [file dataset-s4_wraf268.xlsx]

## Sheet: Sheet1
SSB01-ID	SSA01-ID
s6_10004	SSA01_DN41285_c0_g1_i1
s6_10006	SSA01_DN15949_c0_g1_i1
s6_10009	SSA01_DN32054_c0_g1_i1
s6_1001	SSA01_DN41010_c0_g1_i1
s6_10013	SSA01_DN1821_c0_g1_i1
s6_10017	SSA01_DN23227_c0_g1_i1
s6_10019	SSA01_DN42152_c0_g1_i1
s6_10023	SSA01_DN4026_c0_g2_i1
s6_10028	SSA01_DN20754_c0_g1_i1
s6_10030	SSA01_DN15311_c0_g1_i1
s6_10031	SSA01_DN54748_c0_g1_i1
s6_10032	SSA01_DN21380_c0_g1_i10
s6_10033	SSA01_DN42089_c0_g1_i1
s6_10034	SSA01_DN4015_c0_g1_i1
s6_10035	SSA01_DN21580_c0_g2_i12
s6_10036	SSA01_DN12197_c0_g1_i1
s6_10038	SSA01_DN22970_c0_g1_i1
s6_10041	SSA01_DN15208_c0_g1_i1
s6_10043	SSA01_DN52917_c0_g1_i1
s6_10044	SSA01_DN16637_c0_g2_i1
s6_10047	SSA01_DN10040_c0_g1_i1
s6_10048	SSA01_DN31805_c0_g1_i1
s6_1005	SSA01_DN38724_c0_g1_i1
s6_10050	SSA01_DN16316_c0_g1_i1
s6_10051	SSA01_DN1817_c0_g1_i1
s6_10052	SSA01_DN10930_c0_g2_i1
s6_10054	SSA01_DN42360_c0_g1_i1
s6_10057	SSA01_DN23296_c0_g1_i1
s6_10058	SSA01_DN21038_c0_g1_i2
s6_10059	SSA01_DN15924_c0_g1_i1
s6_10064	SSA01_DN15168_c0_g1_i1
s6_10065	SSA01_DN13789_c0_g2_i1
s6_10066	SSA01_DN14645_c0_g1_i2
s6_10069	SSA01_DN23403_c0_g1_i1
s6_10071	SSA01_DN41337_c0_g1_i1
s6_10073	SSA01_DN33949_c0_g1_i1
s6_10074	SSA01_DN54502_c0_g1_i1
s6_10076	SSA01_DN38138_c0_g1_i1
s6_10081	SSA01_DN14627_c0_g1_i1
s6_10084	SSA01_DN10462_c0_g1_i1
s6_10085	SSA01_DN22543_c0_g1_i1
s6_10087	SSA01_DN20797_c0_g1_i1
s6_10090	SSA01_DN26862_c0_g1_i1
s6_10097	SSA01_DN54292_c0_g1_i1
s6_10098	SSA01_DN20087_c0_g1_i1
s6_101	SSA01_DN43364_c0_g1_i1
s6_10102	SSA01_DN1206_c0_g1_i1
s6_10106	SSA01_DN12545_c0_g2_i1
s6_10108	SSA01_DN11666_c0_g1_i1
s6_10109	SSA01_DN3040_c0_g1_i1
s6_10110	SSA01_DN3293_c0_g1_i1
s6_10112	SSA01_DN17535_c0_g1_i1
s6_10113	SSA01_DN38838_c0_g1_i1
s6_10114	SSA01_DN57467_c0_g1_i1
s6_10116	SSA01_DN33191_c0_g1_i1
s6_10118	SSA01_DN3105_c0_g1_i1
s6_10119	SSA01_DN17682_c0_g1_i3
s6_1012	SSA01_DN39715_c0_g1_i1
s6_10127	SSA01_DN22518_c0_g1_i1
s6_10128	SSA01_DN1747_c0_g1_i1
s6_10129	SSA01_DN18049_c0_g1_i1
s6_1013	SSA01_DN26352_c0_g1_i1
s6_10130	SSA01_DN2040_c0_g1_i1
s6_10131	SSA01_DN39647_c0_g1_i1
s6_10133	SSA01_DN56786_c0_g1_i1
s6_1014	SSA01_DN4117_c0_g1_i1
s6_10141	SSA01_DN56612_c0_g1_i1
s6_10144	SSA01_DN31466_c0_g1_i1
s6_10146	SSA01_DN25949_c0_g1_i1
s6_10147	SSA01_DN40204_c0_g1_i1
s6_10149	SSA01_DN26395_c0_g1_i1
s6_1015	SSA01_DN3817_c0_g1_i1
s6_10152	SSA01_DN12461_c0_g1_i1
s6_10154	SSA01_DN18988_c0_g1_i1
s6_1016	SSA01_DN12698_c0_g1_i1
s6_10161	SSA01_DN13926_c0_g1_i1
s6_10163	SSA01_DN14980_c0_g1_i1
s6_10166	SSA01_DN15957_c0_g1_i1
s6_10167	SSA01_DN13544_c0_g2_i1
s6_10170	SSA01_DN41073_c0_g1_i1
s6_10171	SSA01_DN17422_c0_g1_i2
s6_10173	SSA01_DN54314_c0_g1_i1
s6_10174	SSA01_DN38352_c0_g1_i1
s6_10177	SSA01_DN34221_c0_g1_i1
s6_10179	SSA01_DN55116_c0_g1_i1
s6_1018	SSA01_DN12541_c0_g1_i1
s6_10184	SSA01_DN21437_c1_g1_i1
s6_10186	SSA01_DN11361_c0_g1_i1
s6_10187	SSA01_DN56372_c0_g1_i1
s6_1019	SSA01_DN13011_c1_g1_i1
s6_10191	SSA01_DN21143_c0_g2_i1
s6_10192	SSA01_DN132_c0_g1_i1
s6_10194	SSA01_DN32136_c0_g1_i1
s6_10198	SSA01_DN15816_c0_g1_i1
s6_102	SSA01_DN56714_c0_g1_i1
s6_1020	SSA01_DN16447_c1_g1_i1
s6_10200	SSA01_DN32870_c0_g1_i1
s6_10202	SSA01_DN56048_c0_g1_i1
s6_10203	SSA01_DN15255_c0_g1_i1
s6_10204	SSA01_DN31905_c0_g1_i1
s6_10205	SSA01_DN30317_c0_g1_i1
s6_10207	SSA01_DN40436_c0_g1_i1
s6_10208	SSA01_DN13766_c0_g2_i1
s6_1021	SSA01_DN54339_c0_g1_i1
s6_10210	SSA01_DN2087_c0_g1_i1
s6_10215	SSA01_DN24317_c0_g1_i1
s6_10216	SSA01_DN54371_c0_g1_i1
s6_10220	SSA01_DN54432_c0_g1_i1
s6_10221	SSA01_DN21692_c1_g1_i10
s6_10226	SSA01_DN21303_c0_g1_i2
s6_10227	SSA01_DN15687_c0_g1_i2
s6_1023	SSA01_DN5295_c0_g1_i1
s6_10230	SSA01_DN20631_c0_g1_i8
s6_10231	SSA01_DN57418_c0_g1_i1
s6_10233	SSA01_DN35777_c0_g1_i1
s6_10236	SSA01_DN11762_c0_g1_i1
s6_10237	SSA01_DN11728_c0_g1_i1
s6_10238	SSA01_DN296_c0_g1_i1
s6_10239	SSA01_DN52267_c0_g1_i1
s6_10244	SSA01_DN54681_c0_g1_i1
s6_10247	SSA01_DN11892_c0_g1_i1
s6_1025	SSA01_DN5623_c0_g2_i1
s6_10250	SSA01_DN22398_c0_g1_i1
s6_10251	SSA01_DN30209_c0_g1_i1
s6_10252	SSA01_DN30359_c0_g1_i1
s6_10253	SSA01_DN10137_c0_g1_i1
s6_10256	SSA01_DN55000_c0_g1_i1
s6_10257	SSA01_DN17959_c0_g2_i2
s6_10260	SSA01_DN26266_c0_g1_i1
s6_10262	SSA01_DN20647_c12_g4_i1
s6_10265	SSA01_DN29964_c0_g1_i1
s6_10268	SSA01_DN15145_c0_g1_i1
s6_10269	SSA01_DN32430_c0_g1_i1
s6_1027	SSA01_DN32754_c0_g1_i1
s6_10272	SSA01_DN12575_c0_g1_i3
s6_10273	SSA01_DN32937_c0_g1_i1
s6_10274	SSA01_DN43332_c0_g1_i1
s6_10275	SSA01_DN13277_c0_g1_i1
s6_10276	SSA01_DN56268_c0_g1_i1
s6_10277	SSA01_DN24975_c0_g1_i1
s6_10282	SSA01_DN18318_c0_g3_i1
s6_10284	SSA01_DN55460_c0_g1_i1
s6_10285	SSA01_DN56654_c0_g1_i1
s6_10287	SSA01_DN56026_c0_g1_i1
s6_10288	SSA01_DN25537_c0_g1_i1
s6_10290	SSA01_DN16608_c0_g3_i1
s6_10291	SSA01_DN14622_c0_g1_i1
s6_10293	SSA01_DN52443_c0_g1_i1
s6_10296	SSA01_DN55260_c0_g1_i1
s6_10298	SSA01_DN34186_c0_g1_i1
s6_10299	SSA01_DN11387_c0_g2_i1
s6_103	SSA01_DN3925_c0_g2_i1
s6_10301	SSA01_DN24445_c0_g1_i1
s6_10302	SSA01_DN22598_c0_g1_i1
s6_10303	SSA01_DN40168_c0_g1_i1
s6_10304	SSA01_DN25634_c0_g1_i1
s6_10307	SSA01_DN17212_c0_g1_i4
s6_10310	SSA01_DN31978_c0_g1_i1
s6_10311	SSA01_DN1601_c0_g1_i1
s6_10313	SSA01_DN12091_c0_g2_i1
s6_10314	SSA01_DN5147_c0_g1_i1
s6_10315	SSA01_DN33717_c0_g1_i1
s6_10318	SSA01_DN30454_c0_g1_i1
s6_1032	SSA01_DN15819_c0_g1_i1
s6_10321	SSA01_DN21895_c0_g1_i1
s6_10322	SSA01_DN15109_c1_g1_i1
s6_10323	SSA01_DN13350_c0_g2_i1
s6_10325	SSA01_DN29868_c0_g1_i1
s6_10327	SSA01_DN39094_c0_g1_i1
s6_1033	SSA01_DN3344_c0_g1_i1
s6_10333	SSA01_DN2412_c0_g1_i2
s6_10334	SSA01_DN20193_c0_g1_i2
s6_10337	SSA01_DN17427_c0_g1_i1
s6_10339	SSA01_DN20515_c0_g1_i2
s6_1034	SSA01_DN2086_c0_g1_i2
s6_10342	SSA01_DN24807_c0_g1_i1
s6_10343	SSA01_DN31376_c0_g1_i1
s6_10344	SSA01_DN10166_c0_g1_i1
s6_10345	SSA01_DN43399_c0_g1_i1
s6_10346	SSA01_DN16965_c0_g3_i2
s6_10347	SSA01_DN27758_c0_g1_i1
s6_10348	SSA01_DN17079_c0_g1_i1
s6_1035	SSA01_DN17745_c1_g1_i1
s6_10353	SSA01_DN41165_c0_g1_i1
s6_10354	SSA01_DN31358_c0_g1_i1
s6_10359	SSA01_DN57165_c0_g1_i1
s6_1036	SSA01_DN21442_c0_g1_i3
s6_10360	SSA01_DN42137_c0_g2_i1
s6_10361	SSA01_DN38793_c0_g1_i1
s6_10366	SSA01_DN21901_c0_g1_i1
s6_10368	SSA01_DN56950_c0_g1_i1
s6_10370	SSA01_DN32343_c0_g1_i1
s6_10371	SSA01_DN39649_c0_g1_i1
s6_10372	SSA01_DN12153_c0_g1_i1
s6_10373	SSA01_DN17351_c1_g2_i2
s6_10375	SSA01_DN22862_c0_g1_i1
s6_10376	SSA01_DN31938_c0_g2_i1
s6_10379	SSA01_DN29864_c0_g1_i1
s6_10380	SSA01_DN16910_c0_g1_i1
s6_10383	SSA01_DN57077_c0_g1_i1
s6_10386	SSA01_DN16918_c0_g1_i1
s6_10388	SSA01_DN57422_c0_g1_i1
s6_10392	SSA01_DN56283_c0_g1_i1
s6_10393	SSA01_DN14098_c0_g1_i1
s6_10394	SSA01_DN24724_c0_g1_i1
s6_10396	SSA01_DN34361_c0_g1_i1
s6_10399	SSA01_DN38849_c0_g1_i1
s6_10407	SSA01_DN57463_c0_g1_i1
s6_10408	SSA01_DN24758_c0_g1_i1
s6_10415	SSA01_DN18333_c0_g1_i1
s6_10416	SSA01_DN34183_c0_g1_i1
s6_10418	SSA01_DN1102_c0_g2_i1
s6_10419	SSA01_DN52359_c0_g2_i1
s6_1042	SSA01_DN21104_c0_g1_i1
s6_10420	SSA01_DN51852_c0_g1_i1
s6_10421	SSA01_DN40506_c0_g1_i1
s6_10424	SSA01_DN24323_c0_g1_i1
s6_10425	SSA01_DN16809_c0_g1_i1
s6_10426	SSA01_DN16112_c0_g1_i1
s6_10427	SSA01_DN32697_c0_g1_i1
s6_10428	SSA01_DN25962_c0_g1_i1
s6_1043	SSA01_DN2931_c0_g1_i1
s6_10431	SSA01_DN33001_c0_g1_i1
s6_10432	SSA01_DN13821_c0_g1_i1
s6_10435	SSA01_DN10404_c0_g1_i2
s6_10438	SSA01_DN40878_c0_g1_i1
s6_10439	SSA01_DN38182_c0_g1_i1
s6_10440	SSA01_DN11015_c0_g2_i1
s6_10441	SSA01_DN5395_c0_g1_i1
s6_10442	SSA01_DN32122_c0_g1_i1
s6_10443	SSA01_DN15894_c0_g2_i1
s6_10444	SSA01_DN23722_c0_g1_i1
s6_10447	SSA01_DN55678_c0_g1_i1
s6_1045	SSA01_DN20080_c0_g1_i1
s6_10450	SSA01_DN11150_c0_g2_i1
s6_10452	SSA01_DN24393_c0_g1_i1
s6_10453	SSA01_DN32664_c0_g1_i1
s6_10454	SSA01_DN25525_c0_g1_i1
s6_10457	SSA01_DN1322_c0_g1_i1
s6_10458	SSA01_DN31381_c0_g1_i1
s6_10459	SSA01_DN30044_c0_g1_i1
s6_10461	SSA01_DN34912_c0_g1_i1
s6_10462	SSA01_DN42113_c0_g1_i1
s6_10463	SSA01_DN36053_c0_g1_i1
s6_10465	SSA01_DN12469_c0_g1_i1
s6_10466	SSA01_DN31107_c0_g1_i1
s6_10468	SSA01_DN30783_c0_g1_i1
s6_10469	SSA01_DN16861_c0_g1_i2
s6_10470	SSA01_DN17590_c0_g1_i1
s6_10474	SSA01_DN2566_c0_g1_i1
s6_10476	SSA01_DN2816_c0_g1_i1
s6_10477	SSA01_DN5294_c0_g1_i1
s6_10478	SSA01_DN19317_c0_g2_i4
s6_10480	SSA01_DN25341_c0_g1_i1
s6_10482	SSA01_DN38366_c0_g1_i1
s6_10483	SSA01_DN12034_c0_g1_i1
s6_10484	SSA01_DN5152_c0_g1_i1
s6_10487	SSA01_DN12458_c0_g1_i1
s6_10490	SSA01_DN32723_c0_g1_i1
s6_1050	SSA01_DN16033_c0_g2_i1
s6_10500	SSA01_DN3645_c0_g1_i1
s6_10501	SSA01_DN432_c0_g1_i1
s6_10502	SSA01_DN21717_c0_g1_i7
s6_10503	SSA01_DN13378_c0_g3_i1
s6_10506	SSA01_DN12881_c0_g1_i2
s6_10508	SSA01_DN31043_c0_g1_i1
s6_1051	SSA01_DN24755_c0_g1_i1
s6_10510	SSA01_DN38350_c0_g1_i1
s6_10511	SSA01_DN21796_c0_g1_i1
s6_10513	SSA01_DN55195_c0_g1_i1
s6_10515	SSA01_DN57393_c0_g1_i1
s6_10518	SSA01_DN16722_c0_g1_i2
s6_10519	SSA01_DN31062_c0_g1_i1
s6_1052	SSA01_DN22061_c0_g1_i1
s6_10520	SSA01_DN21260_c0_g1_i3
s6_10524	SSA01_DN38419_c0_g1_i1
s6_10525	SSA01_DN17824_c0_g1_i1
s6_10527	SSA01_DN34334_c0_g1_i1
s6_10529	SSA01_DN31112_c0_g1_i1
s6_1053	SSA01_DN38763_c0_g1_i1
s6_10530	SSA01_DN21119_c0_g1_i1
s6_10532	SSA01_DN30164_c0_g1_i1
s6_10534	SSA01_DN12843_c0_g1_i1
s6_10538	SSA01_DN30085_c0_g1_i1
s6_10539	SSA01_DN10379_c0_g2_i1
s6_1054	SSA01_DN17923_c1_g1_i2
s6_10540	SSA01_DN14021_c0_g2_i1
s6_10543	SSA01_DN186_c0_g2_i1
s6_10544	SSA01_DN54368_c0_g1_i1
s6_10546	SSA01_DN30961_c0_g1_i1
s6_1055	SSA01_DN38050_c0_g1_i1
s6_10551	SSA01_DN3062_c0_g1_i1
s6_10552	SSA01_DN23786_c0_g1_i1
s6_10553	SSA01_DN51335_c0_g1_i1
s6_10557	SSA01_DN32394_c0_g1_i1
s6_10558	SSA01_DN42712_c0_g1_i1
s6_10559	SSA01_DN23112_c0_g1_i1
s6_1056	SSA01_DN18902_c0_g1_i1
s6_10561	SSA01_DN5393_c0_g2_i1
s6_10562	SSA01_DN17975_c0_g2_i1
s6_10563	SSA01_DN19053_c0_g1_i1
s6_10564	SSA01_DN14481_c0_g1_i1
s6_10565	SSA01_DN38840_c0_g1_i1
s6_10566	SSA01_DN22201_c0_g1_i1
s6_10567	SSA01_DN54480_c0_g1_i1
s6_10568	SSA01_DN55244_c0_g1_i1
s6_10570	SSA01_DN38613_c0_g1_i1
s6_10574	SSA01_DN17712_c0_g1_i1
s6_10575	SSA01_DN41130_c0_g1_i1
s6_10576	SSA01_DN14944_c0_g1_i2
s6_10578	SSA01_DN22686_c0_g1_i1
s6_10579	SSA01_DN24989_c0_g1_i1
s6_10580	SSA01_DN16229_c0_g1_i1
s6_10582	SSA01_DN38027_c0_g1_i1
s6_10589	SSA01_DN4307_c0_g2_i1
s6_1059	SSA01_DN27939_c0_g1_i1
s6_10590	SSA01_DN57303_c0_g1_i1
s6_10591	SSA01_DN1573_c0_g1_i1
s6_10592	SSA01_DN20565_c0_g1_i2
s6_10593	SSA01_DN14090_c0_g1_i1
s6_10594	SSA01_DN5178_c0_g1_i1
s6_10595	SSA01_DN2110_c0_g1_i1
s6_10596	SSA01_DN3068_c0_g1_i1
s6_1060	SSA01_DN56187_c0_g1_i1
s6_10600	SSA01_DN24001_c0_g1_i1
s6_10601	SSA01_DN39216_c0_g1_i1
s6_10605	SSA01_DN18063_c0_g2_i2
s6_10607	SSA01_DN10247_c0_g1_i2
s6_10608	SSA01_DN27463_c0_g1_i1
s6_10610	SSA01_DN15811_c1_g1_i1
s6_10611	SSA01_DN38537_c0_g1_i1
s6_10613	SSA01_DN19430_c0_g4_i1
s6_10615	SSA01_DN29949_c0_g1_i1
s6_10617	SSA01_DN42484_c0_g1_i1
s6_10618	SSA01_DN24705_c0_g1_i1
s6_1062	SSA01_DN20389_c0_g1_i1
s6_10621	SSA01_DN30743_c0_g1_i1
s6_10622	SSA01_DN1138_c0_g1_i1
s6_10623	SSA01_DN17633_c0_g1_i1
s6_10624	SSA01_DN42717_c0_g1_i1
s6_10626	SSA01_DN41190_c0_g1_i1
s6_10629	SSA01_DN55434_c0_g1_i1
s6_10630	SSA01_DN54259_c0_g1_i1
s6_10632	SSA01_DN54842_c0_g1_i1
s6_10633	SSA01_DN11207_c0_g1_i1
s6_10636	SSA01_DN1213_c0_g1_i1
s6_10639	SSA01_DN34760_c0_g1_i1
s6_10645	SSA01_DN30466_c0_g1_i1
s6_10646	SSA01_DN11842_c0_g2_i1
s6_10647	SSA01_DN11907_c0_g1_i3
s6_10648	SSA01_DN38648_c0_g1_i1
s6_1065	SSA01_DN38855_c0_g1_i1
s6_10651	SSA01_DN20547_c4_g1_i1
s6_10654	SSA01_DN18399_c1_g1_i1
s6_10655	SSA01_DN38620_c0_g1_i1
s6_10660	SSA01_DN32384_c0_g1_i1
s6_10661	SSA01_DN5162_c0_g1_i1
s6_10663	SSA01_DN39764_c0_g1_i1
s6_10664	SSA01_DN34023_c0_g1_i1
s6_10665	SSA01_DN55393_c0_g2_i1
s6_10666	SSA01_DN11699_c0_g1_i1
s6_10669	SSA01_DN56730_c0_g1_i1
s6_1067	SSA01_DN18166_c0_g3_i1
s6_10670	SSA01_DN25734_c0_g1_i1
s6_10671	SSA01_DN11549_c0_g1_i1
s6_10672	SSA01_DN21732_c0_g1_i2
s6_10674	SSA01_DN12987_c0_g2_i1
s6_10678	SSA01_DN39003_c0_g1_i1
s6_10679	SSA01_DN24305_c0_g1_i1
s6_10680	SSA01_DN22347_c0_g1_i1
s6_10681	SSA01_DN18414_c0_g1_i1
s6_10683	SSA01_DN19223_c0_g1_i4
s6_10684	SSA01_DN14551_c1_g1_i1
s6_10688	SSA01_DN36360_c0_g1_i1
s6_10691	SSA01_DN55120_c0_g1_i1
s6_10697	SSA01_DN17812_c0_g1_i1
s6_10699	SSA01_DN26708_c0_g1_i1
s6_10700	SSA01_DN23508_c0_g1_i1
s6_10701	SSA01_DN55837_c0_g1_i1
s6_10702	SSA01_DN20908_c0_g1_i4
s6_1071	SSA01_DN33493_c0_g1_i1
s6_10712	SSA01_DN22591_c0_g1_i1
s6_10713	SSA01_DN2375_c0_g1_i1
s6_10714	SSA01_DN14693_c0_g1_i2
s6_10717	SSA01_DN13805_c0_g1_i1
s6_10718	SSA01_DN12131_c0_g1_i1
s6_1072	SSA01_DN20355_c0_g1_i1
s6_10727	SSA01_DN27334_c0_g1_i1
s6_10729	SSA01_DN16280_c0_g1_i2
s6_10734	SSA01_DN56859_c0_g1_i1
s6_10735	SSA01_DN17025_c0_g1_i1
s6_10738	SSA01_DN2657_c0_g1_i1
s6_10743	SSA01_DN16837_c0_g1_i2
s6_10744	SSA01_DN41565_c0_g1_i1
s6_10746	SSA01_DN31999_c0_g1_i1
s6_10747	SSA01_DN1476_c0_g1_i1
s6_10748	SSA01_DN14505_c0_g2_i1
s6_10749	SSA01_DN55222_c0_g1_i1
s6_10750	SSA01_DN1765_c0_g1_i1
s6_10751	SSA01_DN31930_c0_g1_i1
s6_10754	SSA01_DN33018_c0_g1_i1
s6_10759	SSA01_DN3094_c0_g1_i1
s6_10760	SSA01_DN26043_c0_g1_i1
s6_10763	SSA01_DN27045_c0_g1_i1
s6_10765	SSA01_DN23431_c0_g1_i1
s6_1077	SSA01_DN13111_c0_g2_i1
s6_10771	SSA01_DN22140_c0_g1_i1
s6_10772	SSA01_DN38318_c0_g1_i1
s6_10773	SSA01_DN22358_c0_g1_i1
s6_10774	SSA01_DN12661_c0_g1_i1
s6_10776	SSA01_DN11569_c0_g1_i1
s6_10777	SSA01_DN54478_c0_g1_i1
s6_10779	SSA01_DN26164_c0_g1_i1
s6_10781	SSA01_DN13347_c0_g2_i1
s6_10782	SSA01_DN39159_c0_g1_i1
s6_10788	SSA01_DN24494_c0_g1_i1
s6_10789	SSA01_DN25068_c0_g1_i1
s6_10790	SSA01_DN40850_c0_g1_i1
s6_10792	SSA01_DN23180_c0_g1_i1
s6_10793	SSA01_DN12157_c0_g1_i1
s6_10797	SSA01_DN56294_c0_g1_i1
s6_10800	SSA01_DN55838_c0_g1_i1
s6_10803	SSA01_DN22480_c0_g1_i1
s6_10806	SSA01_DN56274_c0_g1_i1
s6_10807	SSA01_DN10596_c0_g1_i1
s6_10810	SSA01_DN26321_c0_g1_i1
s6_10811	SSA01_DN54883_c0_g1_i1
s6_10813	SSA01_DN40831_c0_g1_i1
s6_10815	SSA01_DN21824_c0_g1_i1
s6_10818	SSA01_DN10094_c0_g1_i1
s6_10819	SSA01_DN32504_c0_g1_i1
s6_1082	SSA01_DN22736_c0_g1_i1
s6_10825	SSA01_DN12562_c0_g1_i1
s6_10826	SSA01_DN10184_c0_g2_i1
s6_10827	SSA01_DN39808_c0_g1_i1
s6_10829	SSA01_DN11355_c0_g2_i1
s6_1083	SSA01_DN33996_c0_g1_i1
s6_10833	SSA01_DN22670_c0_g1_i1
s6_10835	SSA01_DN55825_c0_g1_i1
s6_10837	SSA01_DN30967_c0_g1_i1
s6_1084	SSA01_DN2854_c0_g1_i1
s6_10840	SSA01_DN23490_c0_g1_i1
s6_10841	SSA01_DN55356_c0_g1_i1
s6_10842	SSA01_DN22691_c0_g1_i1
s6_10843	SSA01_DN22957_c0_g1_i1
s6_10847	SSA01_DN54425_c0_g1_i1
s6_10848	SSA01_DN23855_c0_g1_i1
s6_10850	SSA01_DN17988_c0_g2_i1
s6_10851	SSA01_DN40912_c0_g1_i1
s6_10857	SSA01_DN55606_c0_g1_i1
s6_10858	SSA01_DN33596_c0_g1_i1
s6_10859	SSA01_DN31781_c0_g1_i1
s6_10863	SSA01_DN10547_c0_g1_i1
s6_10865	SSA01_DN56016_c0_g1_i1
s6_10866	SSA01_DN2076_c0_g2_i1
s6_10868	SSA01_DN10173_c0_g1_i1
s6_1087	SSA01_DN1912_c0_g3_i1
s6_10873	SSA01_DN41870_c0_g1_i1
s6_10879	SSA01_DN25969_c0_g1_i1
s6_1088	SSA01_DN21860_c0_g1_i1
s6_10880	SSA01_DN12041_c0_g1_i1
s6_10886	SSA01_DN18468_c0_g2_i2
s6_1089	SSA01_DN15410_c1_g3_i1
s6_10891	SSA01_DN33086_c0_g1_i1
s6_10896	SSA01_DN2165_c0_g1_i1
s6_10897	SSA01_DN22662_c0_g1_i1
s6_1090	SSA01_DN41907_c0_g1_i1
s6_10900	SSA01_DN56007_c0_g1_i1
s6_10901	SSA01_DN23187_c0_g1_i1
s6_10904	SSA01_DN20408_c1_g1_i1
s6_10909	SSA01_DN13490_c0_g2_i1
s6_10910	SSA01_DN30336_c0_g1_i1
s6_10914	SSA01_DN13480_c0_g1_i1
s6_10915	SSA01_DN54940_c0_g1_i1
s6_10917	SSA01_DN18546_c0_g1_i1
s6_1092	SSA01_DN24977_c0_g1_i1
s6_10920	SSA01_DN33005_c0_g2_i1
s6_10922	SSA01_DN32479_c0_g1_i1
s6_10925	SSA01_DN24201_c0_g1_i1
s6_10926	SSA01_DN39743_c0_g1_i1
s6_10928	SSA01_DN16567_c0_g1_i3
s6_10929	SSA01_DN16480_c0_g1_i1
s6_1093	SSA01_DN21006_c0_g1_i2
s6_10930	SSA01_DN13957_c0_g2_i1
s6_10931	SSA01_DN56973_c0_g1_i1
s6_10934	SSA01_DN14305_c0_g1_i1
s6_10935	SSA01_DN15089_c0_g1_i1
s6_1094	SSA01_DN16767_c0_g3_i1
s6_10940	SSA01_DN22360_c0_g1_i1
s6_10948	SSA01_DN31694_c0_g1_i1
s6_10949	SSA01_DN17702_c0_g1_i2
s6_10951	SSA01_DN20481_c0_g1_i1
s6_10953	SSA01_DN54613_c0_g1_i1
s6_10959	SSA01_DN18746_c1_g1_i1
s6_1096	SSA01_DN2357_c0_g1_i1
s6_10963	SSA01_DN23968_c0_g1_i1
s6_10964	SSA01_DN3319_c0_g1_i1
s6_10966	SSA01_DN52019_c0_g1_i1
s6_10970	SSA01_DN40799_c0_g1_i1
s6_10972	SSA01_DN24954_c0_g1_i1
s6_10973	SSA01_DN39427_c0_g1_i1
s6_10974	SSA01_DN38867_c0_g1_i1
s6_10975	SSA01_DN43317_c0_g1_i1
s6_10977	SSA01_DN38425_c0_g1_i1
s6_1098	SSA01_DN16862_c0_g1_i1
s6_10980	SSA01_DN13652_c1_g1_i1
s6_10982	SSA01_DN17140_c0_g1_i2
s6_10984	SSA01_DN1357_c0_g1_i1
s6_10987	SSA01_DN32867_c0_g1_i1
s6_10991	SSA01_DN13540_c0_g2_i1
s6_10992	SSA01_DN17407_c0_g3_i2
s6_10993	SSA01_DN57438_c0_g1_i1
s6_10994	SSA01_DN17774_c0_g1_i1
s6_10996	SSA01_DN25058_c0_g1_i1
s6_110	SSA01_DN3001_c0_g2_i1
s6_1100	SSA01_DN26160_c0_g1_i1
s6_11003	SSA01_DN22099_c0_g1_i1
s6_11005	SSA01_DN17202_c0_g1_i1
s6_11007	SSA01_DN14251_c0_g2_i1
s6_11008	SSA01_DN193_c0_g1_i1
s6_1101	SSA01_DN17851_c1_g1_i1
s6_11010	SSA01_DN22044_c0_g1_i1
s6_11012	SSA01_DN1648_c0_g1_i1
s6_11013	SSA01_DN23224_c0_g1_i1
s6_11018	SSA01_DN34061_c0_g1_i1
s6_11019	SSA01_DN34026_c0_g1_i1
s6_11022	SSA01_DN11297_c0_g1_i1
s6_11029	SSA01_DN25555_c0_g1_i1
s6_11030	SSA01_DN13260_c0_g2_i1
s6_11031	SSA01_DN27439_c0_g1_i1
s6_11032	SSA01_DN31872_c0_g1_i1
s6_11033	SSA01_DN56741_c0_g1_i1
s6_11035	SSA01_DN38650_c0_g1_i1
s6_11039	SSA01_DN18781_c0_g1_i2
s6_11042	SSA01_DN30169_c0_g1_i1
s6_11043	SSA01_DN10364_c0_g2_i1
s6_11044	SSA01_DN2741_c0_g2_i1
s6_11046	SSA01_DN10510_c0_g1_i1
s6_11047	SSA01_DN12479_c0_g1_i1
s6_11049	SSA01_DN14306_c0_g1_i1
s6_11051	SSA01_DN30510_c0_g1_i1
s6_11053	SSA01_DN38019_c0_g1_i1
s6_11054	SSA01_DN30417_c0_g1_i1
s6_11056	SSA01_DN5731_c0_g2_i1
s6_11058	SSA01_DN11822_c0_g2_i1
s6_11059	SSA01_DN55953_c0_g1_i1
s6_1106	SSA01_DN13920_c0_g1_i2
s6_11062	SSA01_DN42038_c0_g1_i1
s6_11066	SSA01_DN55209_c0_g1_i1
s6_11067	SSA01_DN5140_c0_g1_i1
s6_11068	SSA01_DN32163_c0_g1_i1
s6_11069	SSA01_DN3903_c0_g1_i1
s6_1107	SSA01_DN40227_c0_g1_i1
s6_11071	SSA01_DN38862_c0_g1_i1
s6_11072	SSA01_DN41904_c0_g1_i1
s6_11073	SSA01_DN15133_c0_g1_i1
s6_11074	SSA01_DN30367_c0_g1_i1
s6_11077	SSA01_DN55740_c0_g1_i1
s6_11079	SSA01_DN32316_c0_g1_i1
s6_1108	SSA01_DN30033_c0_g1_i1
s6_11080	SSA01_DN10026_c0_g1_i1
s6_11082	SSA01_DN22331_c0_g1_i1
s6_11085	SSA01_DN14264_c0_g2_i1
s6_11087	SSA01_DN11475_c0_g1_i1
s6_11088	SSA01_DN22245_c0_g1_i1
s6_11089	SSA01_DN32225_c0_g1_i1
s6_1109	SSA01_DN21127_c0_g2_i1
s6_11091	SSA01_DN38836_c0_g1_i1
s6_11092	SSA01_DN15977_c0_g1_i1
s6_11093	SSA01_DN57027_c0_g1_i1
s6_11095	SSA01_DN12692_c0_g1_i1
s6_11097	SSA01_DN21100_c1_g1_i1
s6_111	SSA01_DN20792_c0_g1_i3
s6_1110	SSA01_DN15915_c0_g1_i1
s6_11100	SSA01_DN34588_c0_g1_i1
s6_11101	SSA01_DN10232_c0_g1_i1
s6_11102	SSA01_DN1039_c0_g1_i1
s6_11106	SSA01_DN54348_c0_g1_i1
s6_11107	SSA01_DN10712_c0_g2_i1
s6_11108	SSA01_DN11398_c0_g2_i1
s6_11109	SSA01_DN38002_c0_g1_i1
s6_1111	SSA01_DN30462_c0_g2_i1
s6_11110	SSA01_DN1336_c0_g1_i1
s6_11112	SSA01_DN2788_c0_g2_i1
s6_11119	SSA01_DN54948_c0_g2_i1
s6_11120	SSA01_DN40556_c0_g2_i2
s6_11122	SSA01_DN21466_c0_g1_i2
s6_11123	SSA01_DN24899_c0_g1_i1
s6_11125	SSA01_DN1802_c0_g1_i1
s6_11128	SSA01_DN18721_c0_g1_i1
s6_11131	SSA01_DN16946_c0_g3_i1
s6_11132	SSA01_DN362_c0_g2_i1
s6_11135	SSA01_DN28126_c0_g1_i1
s6_11136	SSA01_DN39048_c0_g1_i1
s6_11138	SSA01_DN26400_c0_g1_i1
s6_11141	SSA01_DN18507_c0_g2_i2
s6_11142	SSA01_DN23984_c0_g1_i1
s6_11143	SSA01_DN33004_c0_g1_i1
s6_11144	SSA01_DN22612_c0_g1_i1
s6_11145	SSA01_DN23531_c0_g1_i1
s6_11147	SSA01_DN11563_c0_g1_i1
s6_11149	SSA01_DN43343_c0_g1_i1
s6_11151	SSA01_DN57145_c0_g1_i1
s6_11155	SSA01_DN38478_c0_g1_i1
s6_11157	SSA01_DN33496_c0_g1_i1
s6_11159	SSA01_DN15716_c0_g2_i1
s6_11160	SSA01_DN10196_c0_g2_i1
s6_11161	SSA01_DN40932_c0_g1_i1
s6_11163	SSA01_DN13331_c0_g1_i1
s6_11167	SSA01_DN1574_c0_g2_i1
s6_11168	SSA01_DN23729_c0_g1_i1
s6_11169	SSA01_DN23713_c0_g1_i1
s6_11170	SSA01_DN22185_c0_g1_i1
s6_11171	SSA01_DN39027_c0_g1_i1
s6_11172	SSA01_DN23867_c0_g1_i1
s6_11174	SSA01_DN12090_c0_g1_i1
s6_11175	SSA01_DN54337_c0_g1_i1
s6_11176	SSA01_DN40037_c0_g1_i1
s6_11177	SSA01_DN30988_c0_g1_i1
s6_11178	SSA01_DN13947_c0_g1_i1
s6_11179	SSA01_DN22219_c0_g1_i1
s6_1118	SSA01_DN36036_c0_g1_i1
s6_11182	SSA01_DN1541_c0_g1_i1
s6_11184	SSA01_DN57437_c0_g2_i1
s6_11187	SSA01_DN30374_c0_g1_i1
s6_11189	SSA01_DN23756_c0_g1_i1
s6_11195	SSA01_DN26168_c0_g1_i1
s6_11197	SSA01_DN34981_c0_g1_i1
s6_11198	SSA01_DN38814_c0_g1_i1
s6_1120	SSA01_DN13302_c0_g1_i2
s6_11200	SSA01_DN14570_c0_g1_i1
s6_11203	SSA01_DN32145_c0_g1_i1
s6_11204	SSA01_DN22553_c0_g1_i1
s6_11206	SSA01_DN54504_c0_g1_i1
s6_11207	SSA01_DN25860_c0_g1_i1
s6_11208	SSA01_DN51237_c0_g1_i1
s6_11209	SSA01_DN56195_c0_g1_i1
s6_11210	SSA01_DN34493_c0_g1_i1
s6_11212	SSA01_DN29143_c0_g1_i1
s6_11213	SSA01_DN17805_c1_g1_i1
s6_11215	SSA01_DN20079_c1_g2_i1
s6_11220	SSA01_DN26495_c0_g1_i1
s6_11221	SSA01_DN54402_c0_g1_i3
s6_11222	SSA01_DN24870_c0_g1_i1
s6_11223	SSA01_DN38881_c0_g1_i1
s6_11224	SSA01_DN31989_c0_g1_i1
s6_11225	SSA01_DN40056_c0_g1_i1
s6_11228	SSA01_DN34949_c0_g1_i1
s6_11229	SSA01_DN20884_c0_g1_i1
s6_11231	SSA01_DN1678_c0_g2_i1
s6_11232	SSA01_DN26673_c0_g1_i1
s6_11233	SSA01_DN55023_c0_g1_i1
s6_11235	SSA01_DN20481_c1_g1_i1
s6_11237	SSA01_DN56970_c0_g1_i1
s6_11238	SSA01_DN1676_c0_g2_i1
s6_11239	SSA01_DN21177_c0_g8_i1
s6_1124	SSA01_DN10958_c0_g2_i1
s6_11240	SSA01_DN57203_c0_g1_i1
s6_11241	SSA01_DN5187_c0_g1_i1
s6_11242	SSA01_DN31587_c0_g2_i1
s6_11243	SSA01_DN5285_c0_g1_i1
s6_11244	SSA01_DN30608_c0_g1_i1
s6_11246	SSA01_DN40754_c0_g1_i1
s6_11249	SSA01_DN56081_c0_g1_i1
s6_1125	SSA01_DN12053_c0_g2_i1
s6_11252	SSA01_DN56128_c0_g1_i1
s6_11253	SSA01_DN54447_c0_g1_i1
s6_11254	SSA01_DN54476_c0_g1_i1
s6_11256	SSA01_DN55157_c0_g1_i1
s6_1126	SSA01_DN20774_c0_g1_i2
s6_11260	SSA01_DN26947_c0_g1_i1
s6_11261	SSA01_DN1887_c0_g2_i1
s6_11264	SSA01_DN39637_c0_g1_i1
s6_11265	SSA01_DN57190_c0_g1_i1
s6_11267	SSA01_DN55256_c0_g1_i1
s6_11269	SSA01_DN13448_c0_g1_i2
s6_11271	SSA01_DN25339_c0_g1_i1
s6_11273	SSA01_DN23577_c0_g1_i1
s6_11274	SSA01_DN22166_c0_g1_i1
s6_11278	SSA01_DN33623_c0_g1_i1
s6_11281	SSA01_DN15191_c0_g1_i1
s6_11282	SSA01_DN29808_c0_g1_i1
s6_11284	SSA01_DN19351_c0_g1_i3
s6_11286	SSA01_DN34153_c0_g1_i1
s6_1129	SSA01_DN56887_c0_g1_i1
s6_11291	SSA01_DN35377_c0_g1_i1
s6_11296	SSA01_DN30210_c0_g1_i1
s6_11298	SSA01_DN31220_c0_g1_i1
s6_1130	SSA01_DN24228_c0_g1_i1
s6_11300	SSA01_DN33409_c0_g1_i1
s6_11303	SSA01_DN30362_c0_g1_i1
s6_11304	SSA01_DN15801_c0_g1_i1
s6_11306	SSA01_DN22369_c0_g1_i1
s6_11307	SSA01_DN16772_c0_g4_i2
s6_11309	SSA01_DN16220_c0_g1_i1
s6_1131	SSA01_DN21370_c0_g2_i8
s6_11310	SSA01_DN38386_c0_g1_i1
s6_11311	SSA01_DN54817_c0_g1_i1
s6_11312	SSA01_DN24750_c0_g1_i1
s6_11314	SSA01_DN2899_c0_g1_i1
s6_11315	SSA01_DN17641_c0_g1_i1
s6_11317	SSA01_DN16814_c0_g3_i2
s6_11318	SSA01_DN22950_c0_g1_i1
s6_11319	SSA01_DN20563_c0_g1_i3
s6_1132	SSA01_DN21419_c0_g1_i2
s6_11322	SSA01_DN25669_c0_g1_i1
s6_11324	SSA01_DN17235_c0_g1_i1
s6_11326	SSA01_DN16856_c0_g2_i1
s6_11327	SSA01_DN3798_c0_g1_i1
s6_11328	SSA01_DN18996_c0_g1_i1
s6_11329	SSA01_DN39480_c0_g1_i1
s6_11334	SSA01_DN12645_c0_g1_i2
s6_11335	SSA01_DN13598_c1_g1_i1
s6_11339	SSA01_DN25489_c0_g1_i1
s6_1134	SSA01_DN11168_c0_g2_i1
s6_11344	SSA01_DN35191_c0_g1_i1
s6_11345	SSA01_DN30121_c0_g1_i1
s6_11347	SSA01_DN38220_c0_g1_i1
s6_11351	SSA01_DN17450_c0_g1_i1
s6_11354	SSA01_DN31798_c0_g1_i1
s6_11357	SSA01_DN2299_c0_g1_i1
s6_11358	SSA01_DN20845_c0_g1_i3
s6_11359	SSA01_DN42059_c0_g1_i1
s6_11362	SSA01_DN33078_c0_g1_i1
s6_11365	SSA01_DN11486_c0_g2_i1
s6_11367	SSA01_DN55226_c0_g1_i1
s6_11372	SSA01_DN12390_c0_g1_i1
s6_11373	SSA01_DN23165_c0_g1_i1
s6_11377	SSA01_DN33453_c0_g1_i1
s6_1138	SSA01_DN31048_c0_g1_i1
s6_11380	SSA01_DN33436_c0_g1_i1
s6_11381	SSA01_DN13837_c0_g1_i2
s6_11382	SSA01_DN38700_c0_g1_i1
s6_11384	SSA01_DN13940_c0_g1_i2
s6_11385	SSA01_DN22266_c0_g1_i1
s6_11388	SSA01_DN24842_c0_g1_i1
s6_11389	SSA01_DN14528_c0_g1_i1
s6_1139	SSA01_DN55495_c0_g1_i1
s6_11391	SSA01_DN11191_c0_g1_i1
s6_11394	SSA01_DN22851_c0_g1_i1
s6_11396	SSA01_DN41693_c0_g1_i1
s6_11398	SSA01_DN18722_c0_g3_i1
s6_11399	SSA01_DN23182_c0_g1_i1
s6_11400	SSA01_DN56356_c0_g1_i1
s6_11401	SSA01_DN18132_c0_g1_i1
s6_11402	SSA01_DN15788_c0_g1_i1
s6_11405	SSA01_DN2754_c0_g2_i1
s6_11406	SSA01_DN54646_c0_g1_i1
s6_11407	SSA01_DN16494_c0_g1_i1
s6_11410	SSA01_DN10497_c0_g1_i1
s6_11411	SSA01_DN18073_c0_g1_i1
s6_11412	SSA01_DN1964_c0_g2_i2
s6_11414	SSA01_DN13466_c0_g1_i1
s6_11416	SSA01_DN38489_c0_g1_i1
s6_11417	SSA01_DN30187_c0_g1_i1
s6_11420	SSA01_DN20905_c0_g1_i1
s6_11423	SSA01_DN12819_c0_g1_i1
s6_11424	SSA01_DN32108_c0_g1_i1
s6_11425	SSA01_DN10071_c0_g2_i1
s6_11428	SSA01_DN12149_c0_g1_i2
s6_11429	SSA01_DN10161_c0_g1_i1
s6_1143	SSA01_DN17301_c0_g2_i1
s6_11436	SSA01_DN12842_c0_g2_i1
s6_11438	SSA01_DN40967_c0_g1_i1
s6_1144	SSA01_DN16668_c0_g1_i1
s6_11441	SSA01_DN2555_c0_g2_i1
s6_11445	SSA01_DN2778_c0_g2_i1
s6_11447	SSA01_DN39978_c0_g1_i1
s6_11448	SSA01_DN33230_c0_g1_i1
s6_11449	SSA01_DN25550_c0_g1_i1
s6_11450	SSA01_DN34882_c0_g1_i1
s6_11451	SSA01_DN54969_c0_g1_i1
s6_11454	SSA01_DN30581_c0_g1_i1
s6_11457	SSA01_DN2378_c0_g1_i1
s6_11458	SSA01_DN26912_c0_g1_i1
s6_1146	SSA01_DN21189_c0_g1_i1
s6_11460	SSA01_DN32093_c0_g1_i1
s6_11461	SSA01_DN2297_c0_g2_i1
s6_11462	SSA01_DN19420_c0_g1_i2
s6_11463	SSA01_DN17553_c0_g1_i2
s6_11464	SSA01_DN41883_c0_g1_i1
s6_11465	SSA01_DN54552_c0_g1_i1
s6_11466	SSA01_DN3186_c0_g1_i1
s6_11469	SSA01_DN31569_c0_g1_i1
s6_1147	SSA01_DN17616_c0_g1_i2
s6_11470	SSA01_DN24503_c0_g1_i1
s6_11471	SSA01_DN21858_c0_g1_i1
s6_11472	SSA01_DN10353_c0_g2_i1
s6_11473	SSA01_DN15460_c0_g1_i1
s6_11475	SSA01_DN42365_c0_g2_i1
s6_11476	SSA01_DN34000_c0_g1_i1
s6_11477	SSA01_DN29979_c0_g1_i1
s6_11479	SSA01_DN19312_c0_g1_i2
s6_1148	SSA01_DN30373_c0_g1_i1
s6_11481	SSA01_DN2291_c0_g2_i1
s6_11483	SSA01_DN27774_c0_g1_i1
s6_11485	SSA01_DN26131_c0_g1_i1
s6_11487	SSA01_DN25124_c0_g1_i1
s6_11489	SSA01_DN34582_c0_g1_i1
s6_11491	SSA01_DN31241_c0_g1_i1
s6_11493	SSA01_DN2407_c0_g1_i1
s6_11494	SSA01_DN15517_c1_g1_i1
s6_11495	SSA01_DN26032_c0_g1_i1
s6_11496	SSA01_DN386_c0_g1_i1
s6_115	SSA01_DN32884_c0_g1_i1
s6_1150	SSA01_DN20315_c0_g1_i1
s6_11501	SSA01_DN2817_c0_g1_i1
s6_11502	SSA01_DN56169_c0_g1_i1
s6_11503	SSA01_DN23728_c0_g1_i1
s6_11506	SSA01_DN18469_c0_g1_i1
s6_11509	SSA01_DN2395_c0_g2_i1
s6_1151	SSA01_DN31212_c0_g1_i1
s6_11510	SSA01_DN54814_c0_g1_i1
s6_11514	SSA01_DN2316_c0_g2_i1
s6_11515	SSA01_DN23059_c0_g1_i1
s6_11516	SSA01_DN41079_c0_g1_i1
s6_11520	SSA01_DN42589_c0_g1_i1
s6_11522	SSA01_DN5190_c0_g2_i1
s6_11527	SSA01_DN4202_c0_g2_i1
s6_1153	SSA01_DN14788_c0_g1_i1
s6_11533	SSA01_DN21094_c8_g1_i1
s6_11534	SSA01_DN22179_c0_g1_i1
s6_11535	SSA01_DN12500_c0_g1_i1
s6_11536	SSA01_DN1220_c0_g1_i1
s6_11538	SSA01_DN30673_c0_g1_i1
s6_11539	SSA01_DN22503_c0_g1_i1
s6_1154	SSA01_DN20984_c0_g1_i1
s6_11540	SSA01_DN13180_c0_g1_i1
s6_11542	SSA01_DN17189_c0_g1_i1
s6_11543	SSA01_DN25260_c0_g1_i1
s6_11545	SSA01_DN38357_c0_g1_i1
s6_11547	SSA01_DN10564_c0_g1_i1
s6_1155	SSA01_DN23697_c0_g1_i1
s6_11550	SSA01_DN1078_c0_g2_i1
s6_11553	SSA01_DN22167_c0_g1_i1
s6_11554	SSA01_DN23343_c0_g1_i1
s6_11555	SSA01_DN39888_c0_g1_i1
s6_1156	SSA01_DN17800_c0_g1_i1
s6_11561	SSA01_DN20544_c0_g1_i1
s6_11563	SSA01_DN16957_c0_g3_i1
s6_11564	SSA01_DN2880_c0_g1_i1
s6_11566	SSA01_DN16074_c0_g1_i1
s6_11568	SSA01_DN12625_c0_g3_i2
s6_11571	SSA01_DN42322_c0_g1_i1
s6_11576	SSA01_DN10447_c0_g1_i1
s6_11577	SSA01_DN11879_c0_g1_i1
s6_1158	SSA01_DN18294_c0_g1_i4
s6_11580	SSA01_DN4159_c0_g2_i1
s6_11581	SSA01_DN26648_c0_g1_i1
s6_11582	SSA01_DN32144_c0_g1_i1
s6_11584	SSA01_DN10097_c0_g2_i1
s6_11585	SSA01_DN34083_c0_g1_i1
s6_11586	SSA01_DN38009_c0_g1_i1
s6_11587	SSA01_DN2897_c0_g1_i1
s6_11588	SSA01_DN10724_c0_g1_i1
s6_1159	SSA01_DN38381_c0_g1_i1
s6_11590	SSA01_DN54285_c0_g1_i1
s6_11591	SSA01_DN13039_c0_g1_i1
s6_11592	SSA01_DN42719_c0_g1_i1
s6_11594	SSA01_DN23158_c0_g1_i1
s6_116	SSA01_DN16530_c0_g2_i1
s6_11602	SSA01_DN22939_c0_g1_i1
s6_11603	SSA01_DN21652_c1_g1_i1
s6_11604	SSA01_DN38054_c0_g1_i1
s6_11605	SSA01_DN1294_c0_g2_i1
s6_11609	SSA01_DN15520_c0_g1_i1
s6_11610	SSA01_DN39964_c0_g1_i1
s6_11617	SSA01_DN10221_c0_g1_i1
s6_11618	SSA01_DN54313_c0_g1_i1
s6_11621	SSA01_DN16725_c1_g1_i4
s6_11622	SSA01_DN38528_c0_g1_i1
s6_11623	SSA01_DN41796_c0_g1_i1
s6_11624	SSA01_DN38030_c0_g1_i1
s6_11629	SSA01_DN54889_c0_g1_i1
s6_11634	SSA01_DN3576_c0_g2_i1
s6_11635	SSA01_DN15482_c0_g2_i1
s6_11638	SSA01_DN21276_c0_g2_i7
s6_1164	SSA01_DN13344_c0_g2_i1
s6_11640	SSA01_DN18237_c0_g3_i1
s6_11642	SSA01_DN23249_c0_g1_i1
s6_11643	SSA01_DN56280_c0_g1_i1
s6_11653	SSA01_DN16016_c0_g1_i1
s6_11656	SSA01_DN33022_c0_g1_i1
s6_11657	SSA01_DN30022_c0_g1_i1
s6_11658	SSA01_DN32833_c0_g1_i1
s6_1166	SSA01_DN23832_c0_g1_i1
s6_11661	SSA01_DN39767_c0_g1_i1
s6_11665	SSA01_DN26362_c0_g1_i1
s6_11666	SSA01_DN54422_c0_g1_i1
s6_11670	SSA01_DN1882_c0_g2_i1
s6_11671	SSA01_DN56918_c0_g1_i1
s6_11673	SSA01_DN22968_c0_g1_i1
s6_11674	SSA01_DN23366_c0_g1_i1
s6_11675	SSA01_DN22684_c0_g1_i1
s6_11676	SSA01_DN17537_c0_g1_i3
s6_11677	SSA01_DN19635_c0_g1_i3
s6_11680	SSA01_DN41793_c0_g1_i1
s6_11681	SSA01_DN3004_c0_g1_i1
s6_11684	SSA01_DN20084_c0_g1_i2
s6_11686	SSA01_DN2108_c0_g2_i1
s6_11693	SSA01_DN10744_c0_g2_i1
s6_11696	SSA01_DN33065_c0_g1_i1
s6_11697	SSA01_DN23472_c0_g1_i1
s6_11701	SSA01_DN11143_c0_g1_i1
s6_11702	SSA01_DN51414_c0_g1_i1
s6_11706	SSA01_DN3259_c0_g1_i1
s6_11707	SSA01_DN14723_c0_g1_i1
s6_11708	SSA01_DN24035_c0_g1_i1
s6_11712	SSA01_DN18561_c0_g1_i2
s6_11713	SSA01_DN5432_c0_g1_i1
s6_11715	SSA01_DN12362_c0_g1_i2
s6_11716	SSA01_DN15439_c0_g1_i1
s6_11717	SSA01_DN17554_c0_g1_i1
s6_1172	SSA01_DN23602_c0_g1_i1
s6_11720	SSA01_DN21876_c0_g1_i1
s6_11721	SSA01_DN42870_c0_g1_i1
s6_11722	SSA01_DN23230_c0_g1_i1
s6_11725	SSA01_DN56557_c0_g1_i1
s6_11726	SSA01_DN38310_c0_g1_i1
s6_11732	SSA01_DN21052_c1_g2_i1
s6_11733	SSA01_DN15775_c0_g1_i1
s6_11737	SSA01_DN32662_c0_g1_i1
s6_11738	SSA01_DN22252_c0_g1_i1
s6_1174	SSA01_DN22665_c0_g1_i1
s6_11745	SSA01_DN3020_c0_g1_i1
s6_11746	SSA01_DN33360_c0_g1_i1
s6_11747	SSA01_DN32771_c0_g1_i1
s6_11748	SSA01_DN21575_c1_g6_i10
s6_11749	SSA01_DN56872_c0_g1_i1
s6_11750	SSA01_DN15763_c0_g1_i1
s6_11751	SSA01_DN20520_c0_g1_i1
s6_11755	SSA01_DN40120_c0_g1_i1
s6_11756	SSA01_DN10078_c0_g2_i1
s6_11757	SSA01_DN10008_c0_g1_i1
s6_1176	SSA01_DN25242_c0_g1_i1
s6_11761	SSA01_DN57000_c0_g1_i1
s6_11769	SSA01_DN38515_c0_g1_i1
s6_11771	SSA01_DN37025_c0_g1_i1
s6_11772	SSA01_DN57477_c0_g1_i1
s6_11774	SSA01_DN34561_c0_g1_i1
s6_11782	SSA01_DN1858_c0_g1_i1
s6_11785	SSA01_DN30110_c0_g1_i1
s6_11786	SSA01_DN17238_c0_g1_i2
s6_11787	SSA01_DN54966_c0_g1_i1
s6_11788	SSA01_DN42153_c0_g1_i1
s6_11794	SSA01_DN30006_c0_g1_i1
s6_11795	SSA01_DN523_c0_g1_i1
s6_11796	SSA01_DN30492_c0_g1_i1
s6_11798	SSA01_DN5633_c0_g1_i1
s6_118	SSA01_DN21549_c0_g1_i1
s6_1180	SSA01_DN22421_c0_g1_i1
s6_11802	SSA01_DN51508_c0_g1_i1
s6_11804	SSA01_DN39491_c0_g1_i1
s6_11805	SSA01_DN25178_c0_g1_i1
s6_11807	SSA01_DN11766_c0_g1_i1
s6_11808	SSA01_DN15192_c0_g1_i1
s6_11809	SSA01_DN18076_c0_g1_i1
s6_11813	SSA01_DN24469_c0_g1_i1
s6_11815	SSA01_DN5536_c0_g1_i1
s6_11816	SSA01_DN19076_c0_g1_i2
s6_11818	SSA01_DN10639_c0_g1_i1
s6_11819	SSA01_DN40982_c0_g1_i1
s6_1182	SSA01_DN19214_c0_g3_i2
s6_11821	SSA01_DN17332_c0_g4_i1
s6_11823	SSA01_DN34660_c0_g1_i1
s6_11826	SSA01_DN25468_c0_g1_i1
s6_11827	SSA01_DN15680_c0_g3_i1
s6_11828	SSA01_DN12401_c0_g2_i1
s6_11829	SSA01_DN34133_c0_g1_i1
s6_11833	SSA01_DN18652_c0_g2_i2
s6_11835	SSA01_DN32965_c0_g1_i1
s6_11837	SSA01_DN26799_c0_g1_i1
s6_11838	SSA01_DN2333_c0_g2_i1
s6_11839	SSA01_DN24748_c0_g1_i1
s6_11840	SSA01_DN32704_c0_g1_i1
s6_11841	SSA01_DN17035_c0_g1_i2
s6_11843	SSA01_DN1825_c0_g1_i1
s6_11846	SSA01_DN13620_c0_g2_i1
s6_1185	SSA01_DN2377_c0_g1_i1
s6_11853	SSA01_DN30107_c0_g1_i1
s6_11855	SSA01_DN40002_c0_g1_i1
s6_11856	SSA01_DN40334_c0_g1_i1
s6_11857	SSA01_DN33582_c0_g1_i1
s6_11858	SSA01_DN26344_c0_g1_i1
s6_11859	SSA01_DN39979_c0_g1_i1
s6_1186	SSA01_DN18216_c0_g1_i1
s6_11861	SSA01_DN18872_c0_g2_i3
s6_11862	SSA01_DN12896_c0_g3_i1
s6_11863	SSA01_DN22477_c0_g1_i1
s6_11866	SSA01_DN21593_c5_g1_i1
s6_11868	SSA01_DN25252_c0_g1_i1
s6_11872	SSA01_DN55561_c0_g1_i1
s6_11875	SSA01_DN12072_c0_g1_i1
s6_11879	SSA01_DN38727_c0_g1_i1
s6_1188	SSA01_DN41701_c0_g1_i1
s6_11883	SSA01_DN42479_c0_g1_i1
s6_11884	SSA01_DN4195_c0_g1_i1
s6_11885	SSA01_DN23819_c0_g1_i1
s6_11886	SSA01_DN39705_c0_g1_i1
s6_11887	SSA01_DN13584_c0_g1_i1
s6_11889	SSA01_DN38173_c0_g1_i1
s6_11891	SSA01_DN24501_c0_g1_i1
s6_11893	SSA01_DN34011_c0_g1_i1
s6_11903	SSA01_DN35287_c0_g1_i1
s6_11905	SSA01_DN20569_c2_g1_i2
s6_11906	SSA01_DN31552_c0_g1_i1
s6_11907	SSA01_DN15317_c0_g2_i1
s6_11912	SSA01_DN38919_c0_g1_i1
s6_11916	SSA01_DN15795_c0_g1_i1
s6_11918	SSA01_DN3243_c0_g1_i1
s6_11920	SSA01_DN18430_c0_g2_i1
s6_11922	SSA01_DN297_c0_g1_i1
s6_11923	SSA01_DN17060_c0_g1_i1
s6_11925	SSA01_DN10637_c0_g1_i1
s6_11928	SSA01_DN14784_c0_g1_i2
s6_11930	SSA01_DN23097_c0_g1_i1
s6_11931	SSA01_DN2073_c0_g1_i1
s6_11932	SSA01_DN16048_c0_g1_i1
s6_11933	SSA01_DN38771_c0_g2_i1
s6_11934	SSA01_DN20359_c0_g1_i3
s6_11936	SSA01_DN30885_c0_g1_i1
s6_11938	SSA01_DN22298_c0_g1_i1
s6_11939	SSA01_DN2726_c0_g1_i1
s6_1194	SSA01_DN42520_c0_g1_i1
s6_11941	SSA01_DN2700_c0_g1_i1
s6_11943	SSA01_DN20625_c0_g1_i1
s6_11944	SSA01_DN39536_c0_g1_i1
s6_11947	SSA01_DN34063_c0_g1_i1
s6_1195	SSA01_DN55374_c0_g1_i1
s6_11952	SSA01_DN56991_c0_g1_i1
s6_11954	SSA01_DN21553_c0_g5_i3
s6_11957	SSA01_DN39876_c0_g1_i1
s6_11959	SSA01_DN54949_c0_g1_i1
s6_11961	SSA01_DN2462_c0_g1_i1
s6_11963	SSA01_DN39593_c0_g1_i1
s6_11964	SSA01_DN10760_c0_g1_i1
s6_11966	SSA01_DN34970_c0_g1_i1
s6_11968	SSA01_DN23115_c0_g1_i1
s6_11970	SSA01_DN10954_c0_g1_i1
s6_11973	SSA01_DN24610_c0_g1_i1
s6_11975	SSA01_DN56602_c0_g1_i1
s6_11976	SSA01_DN55421_c0_g1_i1
s6_11980	SSA01_DN16493_c0_g1_i2
s6_11981	SSA01_DN24546_c0_g1_i1
s6_11983	SSA01_DN41727_c0_g1_i1
s6_11984	SSA01_DN5589_c0_g1_i1
s6_11985	SSA01_DN15590_c0_g1_i2
s6_11986	SSA01_DN56603_c0_g1_i1
s6_11990	SSA01_DN3775_c0_g1_i1
s6_11991	SSA01_DN18738_c0_g2_i2
s6_11997	SSA01_DN33896_c0_g1_i1
s6_11998	SSA01_DN1081_c0_g2_i1
s6_12	SSA01_DN41667_c0_g1_i1
s6_1200	SSA01_DN30331_c0_g1_i1
s6_12001	SSA01_DN21202_c0_g1_i4
s6_12002	SSA01_DN31647_c0_g1_i1
s6_12005	SSA01_DN38753_c0_g1_i1
s6_12007	SSA01_DN17622_c0_g2_i1
s6_12008	SSA01_DN11653_c0_g1_i1
s6_12011	SSA01_DN19556_c0_g1_i2
s6_12012	SSA01_DN25995_c0_g1_i1
s6_12013	SSA01_DN55511_c0_g1_i1
s6_12015	SSA01_DN2564_c0_g2_i1
s6_12016	SSA01_DN326_c0_g1_i1
s6_1202	SSA01_DN19720_c0_g1_i2
s6_12022	SSA01_DN40101_c0_g1_i1
s6_12029	SSA01_DN13342_c0_g1_i1
s6_12030	SSA01_DN4091_c0_g1_i1
s6_12032	SSA01_DN25422_c0_g1_i1
s6_12035	SSA01_DN20796_c0_g1_i1
s6_12036	SSA01_DN13311_c0_g1_i2
s6_12037	SSA01_DN29990_c0_g1_i1
s6_12038	SSA01_DN12150_c0_g1_i1
s6_12039	SSA01_DN1283_c0_g1_i1
s6_12040	SSA01_DN25161_c0_g1_i1
s6_12043	SSA01_DN31233_c0_g1_i1
s6_12044	SSA01_DN54924_c0_g1_i1
s6_1205	SSA01_DN30053_c0_g1_i1
s6_12052	SSA01_DN54556_c0_g1_i1
s6_12055	SSA01_DN23298_c0_g1_i1
s6_12056	SSA01_DN21727_c1_g3_i11
s6_1206	SSA01_DN42121_c0_g1_i1
s6_12060	SSA01_DN40423_c0_g1_i1
s6_12061	SSA01_DN14229_c0_g1_i1
s6_12063	SSA01_DN41309_c0_g1_i1
s6_12064	SSA01_DN32619_c0_g1_i1
s6_12065	SSA01_DN22879_c0_g1_i1
s6_12066	SSA01_DN24025_c0_g1_i1
s6_12068	SSA01_DN14867_c0_g1_i2
s6_12069	SSA01_DN15987_c0_g1_i1
s6_12070	SSA01_DN39255_c0_g1_i1
s6_12074	SSA01_DN15441_c0_g2_i1
s6_12075	SSA01_DN13045_c0_g1_i1
s6_12078	SSA01_DN39539_c0_g1_i1
s6_12079	SSA01_DN56812_c0_g1_i1
s6_1208	SSA01_DN21699_c0_g1_i2
s6_12080	SSA01_DN12145_c0_g1_i1
s6_12081	SSA01_DN2735_c0_g1_i1
s6_12082	SSA01_DN14734_c0_g1_i1
s6_12083	SSA01_DN38286_c0_g1_i1
s6_12088	SSA01_DN30182_c0_g1_i1
s6_1209	SSA01_DN22531_c0_g1_i1
s6_12102	SSA01_DN24081_c0_g1_i1
s6_12103	SSA01_DN25198_c0_g1_i1
s6_12104	SSA01_DN38997_c0_g1_i1
s6_12106	SSA01_DN41425_c0_g1_i1
s6_12108	SSA01_DN12958_c0_g1_i1
s6_12114	SSA01_DN11770_c1_g1_i1
s6_12115	SSA01_DN39410_c0_g1_i1
s6_12116	SSA01_DN17194_c0_g1_i1
s6_12120	SSA01_DN2354_c0_g1_i1
s6_12121	SSA01_DN40639_c0_g1_i1
s6_12124	SSA01_DN12206_c0_g1_i1
s6_12125	SSA01_DN38501_c0_g1_i1
s6_12127	SSA01_DN35245_c0_g1_i1
s6_12128	SSA01_DN12321_c0_g2_i1
s6_12129	SSA01_DN55885_c0_g1_i1
s6_1213	SSA01_DN42819_c0_g1_i1
s6_12130	SSA01_DN13594_c0_g2_i1
s6_12131	SSA01_DN40664_c0_g1_i1
s6_12135	SSA01_DN42405_c0_g1_i1
s6_12137	SSA01_DN15090_c0_g1_i1
s6_1214	SSA01_DN152_c0_g1_i1
s6_12140	SSA01_DN22484_c0_g1_i1
s6_12141	SSA01_DN38725_c0_g1_i1
s6_12142	SSA01_DN14157_c0_g2_i1
s6_12144	SSA01_DN40469_c0_g1_i1
s6_12145	SSA01_DN38378_c0_g1_i1
s6_12149	SSA01_DN33570_c0_g1_i1
s6_12150	SSA01_DN14881_c0_g2_i1
s6_12152	SSA01_DN31318_c0_g1_i1
s6_12160	SSA01_DN1642_c0_g2_i1
s6_12161	SSA01_DN32840_c0_g1_i1
s6_12162	SSA01_DN33879_c0_g1_i1
s6_12163	SSA01_DN27530_c0_g1_i1
s6_12168	SSA01_DN2686_c0_g2_i1
s6_1217	SSA01_DN26960_c0_g1_i1
s6_12172	SSA01_DN38010_c0_g1_i1
s6_12175	SSA01_DN32838_c0_g1_i1
s6_12176	SSA01_DN22575_c0_g1_i1
s6_12177	SSA01_DN42066_c0_g1_i1
s6_12178	SSA01_DN18437_c0_g1_i2
s6_12179	SSA01_DN20457_c0_g1_i2
s6_12182	SSA01_DN17854_c0_g2_i1
s6_12185	SSA01_DN29972_c0_g1_i1
s6_12188	SSA01_DN32720_c0_g1_i1
s6_1219	SSA01_DN17265_c0_g1_i1
s6_12192	SSA01_DN22488_c0_g1_i1
s6_12194	SSA01_DN54513_c0_g1_i1
s6_12195	SSA01_DN54979_c0_g1_i1
s6_12198	SSA01_DN13587_c0_g1_i1
s6_12199	SSA01_DN41255_c0_g1_i1
s6_1220	SSA01_DN10144_c0_g2_i1
s6_12201	SSA01_DN30656_c0_g1_i1
s6_12202	SSA01_DN54669_c0_g1_i1
s6_12204	SSA01_DN16097_c0_g1_i1
s6_12209	SSA01_DN14855_c0_g2_i1
s6_1221	SSA01_DN19487_c0_g2_i1
s6_12210	SSA01_DN24810_c0_g1_i1
s6_12211	SSA01_DN57282_c0_g1_i1
s6_12216	SSA01_DN33961_c0_g1_i1
s6_12217	SSA01_DN13504_c1_g1_i1
s6_12219	SSA01_DN42135_c0_g1_i1
s6_12220	SSA01_DN55688_c0_g1_i1
s6_12222	SSA01_DN25333_c0_g1_i1
s6_12223	SSA01_DN31084_c0_g1_i1
s6_12224	SSA01_DN38225_c0_g1_i1
s6_12226	SSA01_DN39757_c0_g1_i1
s6_12229	SSA01_DN24154_c0_g1_i1
s6_12230	SSA01_DN15744_c0_g2_i2
s6_12231	SSA01_DN22240_c0_g1_i1
s6_12233	SSA01_DN2594_c0_g1_i1
s6_12234	SSA01_DN22975_c0_g1_i1
s6_12236	SSA01_DN19328_c0_g1_i1
s6_12237	SSA01_DN40244_c0_g1_i1
s6_12239	SSA01_DN15397_c0_g1_i1
s6_12240	SSA01_DN12176_c0_g1_i1
s6_12241	SSA01_DN2314_c0_g1_i1
s6_12244	SSA01_DN20209_c0_g1_i2
s6_12245	SSA01_DN13609_c0_g2_i1
s6_12246	SSA01_DN24208_c0_g1_i1
s6_12247	SSA01_DN31272_c0_g1_i1
s6_12249	SSA01_DN39229_c0_g1_i1
s6_12250	SSA01_DN41113_c0_g1_i1
s6_12251	SSA01_DN56427_c0_g1_i1
s6_12252	SSA01_DN26322_c0_g1_i1
s6_12253	SSA01_DN22086_c0_g1_i1
s6_12254	SSA01_DN14175_c0_g1_i2
s6_12255	SSA01_DN30572_c0_g1_i1
s6_12256	SSA01_DN21159_c0_g2_i2
s6_12259	SSA01_DN26137_c0_g1_i1
s6_1226	SSA01_DN10693_c0_g1_i1
s6_12263	SSA01_DN11828_c0_g2_i1
s6_12264	SSA01_DN18096_c0_g1_i2
s6_12265	SSA01_DN21833_c0_g1_i1
s6_12267	SSA01_DN11678_c0_g1_i1
s6_1227	SSA01_DN55229_c0_g1_i1
s6_12270	SSA01_DN19439_c0_g1_i1
s6_12271	SSA01_DN39911_c0_g1_i1
s6_12273	SSA01_DN34521_c0_g1_i1
s6_12274	SSA01_DN56569_c0_g1_i1
s6_12275	SSA01_DN26035_c0_g1_i1
s6_12280	SSA01_DN22833_c0_g1_i1
s6_12288	SSA01_DN2105_c0_g1_i1
s6_12289	SSA01_DN113_c0_g2_i1
s6_12291	SSA01_DN10613_c0_g1_i1
s6_12292	SSA01_DN31111_c0_g1_i1
s6_12294	SSA01_DN19178_c1_g1_i2
s6_12296	SSA01_DN10523_c0_g2_i1
s6_12297	SSA01_DN25111_c0_g1_i1
s6_12298	SSA01_DN12947_c0_g3_i1
s6_1230	SSA01_DN1798_c0_g1_i1
s6_12301	SSA01_DN29904_c0_g1_i1
s6_12302	SSA01_DN27427_c0_g1_i1
s6_12303	SSA01_DN10759_c0_g1_i1
s6_12304	SSA01_DN3125_c0_g1_i1
s6_12306	SSA01_DN19561_c0_g1_i1
s6_12307	SSA01_DN10241_c0_g1_i1
s6_12308	SSA01_DN31523_c0_g1_i1
s6_12311	SSA01_DN25167_c0_g1_i1
s6_12313	SSA01_DN12374_c0_g1_i1
s6_12314	SSA01_DN55830_c0_g1_i1
s6_12319	SSA01_DN24679_c0_g1_i1
s6_1232	SSA01_DN14316_c1_g1_i1
s6_12321	SSA01_DN39596_c0_g1_i1
s6_12323	SSA01_DN55675_c0_g1_i1
s6_12326	SSA01_DN39324_c0_g1_i1
s6_12329	SSA01_DN56342_c0_g1_i1
s6_1233	SSA01_DN2827_c0_g2_i1
s6_12330	SSA01_DN18947_c1_g1_i1
s6_12331	SSA01_DN19359_c0_g2_i3
s6_12332	SSA01_DN2777_c0_g1_i1
s6_12334	SSA01_DN40783_c0_g1_i1
s6_12336	SSA01_DN21654_c0_g3_i8
s6_12341	SSA01_DN10717_c0_g2_i1
s6_12345	SSA01_DN32241_c0_g1_i1
s6_12348	SSA01_DN12475_c0_g2_i1
s6_12349	SSA01_DN33689_c0_g1_i1
s6_12350	SSA01_DN21593_c1_g1_i1
s6_12351	SSA01_DN40597_c0_g1_i1
s6_12356	SSA01_DN22929_c0_g1_i1
s6_12357	SSA01_DN40096_c0_g1_i1
s6_12360	SSA01_DN23335_c0_g1_i1
s6_12361	SSA01_DN38320_c0_g1_i1
s6_12362	SSA01_DN38342_c0_g1_i1
s6_1237	SSA01_DN55585_c0_g1_i1
s6_12376	SSA01_DN15865_c0_g1_i1
s6_12377	SSA01_DN16142_c0_g3_i1
s6_12378	SSA01_DN30168_c0_g1_i1
s6_12382	SSA01_DN20721_c0_g1_i1
s6_12384	SSA01_DN30598_c0_g1_i1
s6_12385	SSA01_DN33846_c0_g1_i1
s6_12389	SSA01_DN1695_c0_g1_i1
s6_1239	SSA01_DN10198_c0_g1_i1
s6_12392	SSA01_DN40036_c0_g1_i1
s6_12393	SSA01_DN54317_c0_g1_i1
s6_12394	SSA01_DN20909_c0_g1_i1
s6_12396	SSA01_DN2024_c0_g1_i1
s6_12397	SSA01_DN55186_c0_g1_i1
s6_12398	SSA01_DN25022_c0_g1_i1
s6_12399	SSA01_DN57038_c0_g1_i1
s6_1240	SSA01_DN35090_c0_g1_i1
s6_12400	SSA01_DN39285_c0_g1_i1
s6_12405	SSA01_DN55435_c0_g1_i1
s6_12406	SSA01_DN54299_c0_g1_i1
s6_1241	SSA01_DN52506_c0_g1_i1
s6_12410	SSA01_DN22395_c0_g1_i1
s6_12411	SSA01_DN31368_c0_g1_i1
s6_12413	SSA01_DN20881_c0_g1_i2
s6_12415	SSA01_DN23776_c0_g1_i1
s6_12416	SSA01_DN33002_c0_g1_i1
s6_12418	SSA01_DN52513_c0_g1_i1
s6_12420	SSA01_DN15939_c0_g1_i1
s6_12423	SSA01_DN33394_c0_g1_i1
s6_12425	SSA01_DN11271_c0_g2_i1
s6_12426	SSA01_DN10357_c0_g2_i1
s6_1243	SSA01_DN15920_c0_g2_i1
s6_12430	SSA01_DN22208_c0_g1_i1
s6_12432	SSA01_DN57450_c0_g1_i1
s6_12433	SSA01_DN12205_c0_g3_i1
s6_12434	SSA01_DN14331_c0_g2_i1
s6_12437	SSA01_DN207_c0_g2_i1
s6_1244	SSA01_DN14953_c0_g1_i1
s6_12441	SSA01_DN24649_c0_g1_i1
s6_12446	SSA01_DN29841_c0_g1_i1
s6_1245	SSA01_DN31813_c0_g1_i1
s6_12450	SSA01_DN12080_c0_g1_i1
s6_12451	SSA01_DN41646_c0_g1_i1
s6_12455	SSA01_DN23685_c0_g2_i1
s6_12456	SSA01_DN21062_c1_g2_i1
s6_12457	SSA01_DN13655_c0_g1_i1
s6_1246	SSA01_DN56197_c0_g1_i1
s6_12463	SSA01_DN22574_c0_g1_i1
s6_12464	SSA01_DN2531_c0_g2_i1
s6_12466	SSA01_DN56305_c0_g2_i1
s6_12471	SSA01_DN32862_c0_g1_i1
s6_12473	SSA01_DN13366_c0_g1_i2
s6_12476	SSA01_DN2499_c0_g2_i1
s6_12480	SSA01_DN14159_c0_g2_i2
s6_12485	SSA01_DN55448_c0_g1_i1
s6_12486	SSA01_DN24126_c0_g1_i1
s6_12487	SSA01_DN25942_c0_g1_i1
s6_12488	SSA01_DN20638_c0_g1_i1
s6_12490	SSA01_DN5436_c0_g2_i1
s6_12491	SSA01_DN56057_c0_g1_i1
s6_12493	SSA01_DN21691_c0_g2_i1
s6_12494	SSA01_DN27669_c0_g1_i1
s6_125	SSA01_DN19452_c0_g1_i2
s6_12501	SSA01_DN25196_c0_g1_i1
s6_12502	SSA01_DN55399_c0_g1_i1
s6_12504	SSA01_DN20840_c0_g2_i2
s6_12506	SSA01_DN38514_c0_g1_i1
s6_1251	SSA01_DN31759_c0_g1_i1
s6_12512	SSA01_DN41095_c0_g1_i1
s6_12513	SSA01_DN18097_c0_g1_i2
s6_12519	SSA01_DN23527_c0_g1_i1
s6_12520	SSA01_DN38540_c0_g1_i1
s6_12521	SSA01_DN56608_c0_g1_i1
s6_12523	SSA01_DN11680_c0_g2_i1
s6_12527	SSA01_DN1479_c0_g1_i1
s6_12528	SSA01_DN17861_c0_g1_i2
s6_12530	SSA01_DN17077_c0_g1_i1
s6_12534	SSA01_DN51037_c0_g1_i1
s6_12535	SSA01_DN21671_c0_g4_i4
s6_12536	SSA01_DN12129_c0_g1_i1
s6_12537	SSA01_DN55073_c0_g1_i1
s6_12538	SSA01_DN19913_c0_g1_i3
s6_1254	SSA01_DN56705_c0_g1_i1
s6_12543	SSA01_DN291_c0_g1_i1
s6_12544	SSA01_DN1670_c0_g2_i1
s6_12547	SSA01_DN27704_c0_g1_i1
s6_12548	SSA01_DN18518_c2_g1_i1
s6_1255	SSA01_DN51140_c0_g1_i1
s6_12553	SSA01_DN5311_c0_g1_i1
s6_12555	SSA01_DN12558_c0_g1_i2
s6_12557	SSA01_DN12571_c0_g2_i1
s6_1256	SSA01_DN39069_c0_g1_i1
s6_12560	SSA01_DN27374_c0_g1_i1
s6_12569	SSA01_DN43042_c0_g1_i1
s6_12570	SSA01_DN41986_c0_g1_i1
s6_12571	SSA01_DN39215_c0_g1_i1
s6_12572	SSA01_DN19079_c0_g1_i1
s6_12576	SSA01_DN38081_c0_g1_i1
s6_1258	SSA01_DN11717_c0_g1_i2
s6_12580	SSA01_DN10330_c0_g1_i1
s6_12581	SSA01_DN10515_c0_g1_i1
s6_12582	SSA01_DN39775_c0_g1_i1
s6_12583	SSA01_DN23918_c0_g1_i1
s6_12585	SSA01_DN34367_c0_g1_i1
s6_12586	SSA01_DN141_c0_g1_i1
s6_12587	SSA01_DN22033_c0_g1_i1
s6_12590	SSA01_DN16849_c0_g1_i1
s6_12591	SSA01_DN10603_c0_g1_i1
s6_12598	SSA01_DN54733_c0_g1_i1
s6_12602	SSA01_DN24465_c0_g1_i1
s6_1261	SSA01_DN38254_c0_g1_i1
s6_12610	SSA01_DN38594_c0_g1_i1
s6_12611	SSA01_DN3929_c0_g1_i1
s6_12613	SSA01_DN30821_c0_g1_i1
s6_12616	SSA01_DN19446_c0_g2_i3
s6_12617	SSA01_DN56029_c0_g1_i1
s6_12618	SSA01_DN16642_c1_g1_i1
s6_1262	SSA01_DN56209_c0_g1_i1
s6_12623	SSA01_DN17876_c0_g1_i1
s6_12624	SSA01_DN17153_c0_g1_i1
s6_12625	SSA01_DN31343_c0_g1_i1
s6_12626	SSA01_DN55253_c0_g1_i1
s6_12628	SSA01_DN55365_c0_g1_i1
s6_12630	SSA01_DN55803_c0_g1_i1
s6_12631	SSA01_DN15685_c0_g1_i2
s6_12635	SSA01_DN3899_c0_g1_i1
s6_12638	SSA01_DN29905_c0_g1_i1
s6_12639	SSA01_DN20230_c0_g1_i1
s6_1264	SSA01_DN55088_c0_g1_i1
s6_12646	SSA01_DN22955_c0_g1_i1
s6_12647	SSA01_DN12319_c0_g1_i2
s6_1265	SSA01_DN19843_c0_g1_i2
s6_12650	SSA01_DN55261_c0_g1_i1
s6_12651	SSA01_DN31225_c0_g1_i1
s6_12652	SSA01_DN3302_c0_g1_i1
s6_12656	SSA01_DN12932_c0_g3_i1
s6_12657	SSA01_DN32271_c0_g1_i1
s6_12659	SSA01_DN41_c0_g1_i1
s6_1266	SSA01_DN14728_c0_g1_i1
s6_12660	SSA01_DN5139_c0_g1_i1
s6_12661	SSA01_DN22020_c0_g1_i1
s6_12666	SSA01_DN22339_c0_g1_i1
s6_12670	SSA01_DN12419_c0_g2_i1
s6_12671	SSA01_DN33978_c0_g1_i1
s6_12672	SSA01_DN22966_c0_g1_i1
s6_12676	SSA01_DN19626_c0_g1_i1
s6_12677	SSA01_DN23530_c0_g1_i1
s6_12678	SSA01_DN24873_c0_g1_i1
s6_12680	SSA01_DN1545_c0_g2_i1
s6_12681	SSA01_DN11311_c0_g2_i1
s6_12683	SSA01_DN21545_c0_g1_i5
s6_12685	SSA01_DN14476_c0_g1_i1
s6_12687	SSA01_DN32347_c0_g1_i1
s6_12688	SSA01_DN17313_c0_g2_i1
s6_12689	SSA01_DN19164_c0_g1_i3
s6_12691	SSA01_DN38242_c0_g1_i1
s6_12692	SSA01_DN23701_c0_g1_i1
s6_12694	SSA01_DN42571_c0_g1_i1
s6_12695	SSA01_DN2517_c0_g1_i1
s6_12697	SSA01_DN55096_c0_g1_i1
s6_12700	SSA01_DN3175_c0_g1_i1
s6_12701	SSA01_DN33535_c0_g1_i1
s6_12703	SSA01_DN38722_c0_g1_i1
s6_12708	SSA01_DN25009_c0_g1_i1
s6_12709	SSA01_DN22602_c0_g1_i1
s6_1271	SSA01_DN55461_c0_g1_i1
s6_12710	SSA01_DN13509_c0_g1_i2
s6_12711	SSA01_DN19227_c0_g1_i1
s6_12712	SSA01_DN19641_c0_g1_i1
s6_12713	SSA01_DN18966_c1_g1_i1
s6_12715	SSA01_DN34449_c0_g1_i1
s6_12719	SSA01_DN56409_c0_g1_i1
s6_12724	SSA01_DN369_c0_g1_i1
s6_12725	SSA01_DN40161_c0_g1_i1
s6_12726	SSA01_DN1611_c0_g1_i1
s6_12727	SSA01_DN16652_c0_g1_i1
s6_12729	SSA01_DN17521_c0_g2_i1
s6_12730	SSA01_DN11503_c0_g1_i1
s6_12732	SSA01_DN51507_c0_g1_i1
s6_12734	SSA01_DN56405_c0_g1_i1
s6_12735	SSA01_DN21591_c1_g1_i6
s6_12739	SSA01_DN24430_c0_g1_i1
s6_12741	SSA01_DN19980_c0_g2_i1
s6_12743	SSA01_DN11950_c0_g1_i2
s6_12746	SSA01_DN10644_c0_g1_i1
s6_12748	SSA01_DN1453_c0_g1_i1
s6_12749	SSA01_DN39675_c0_g1_i1
s6_12753	SSA01_DN13579_c0_g1_i1
s6_12754	SSA01_DN16539_c0_g2_i1
s6_12756	SSA01_DN18046_c0_g1_i2
s6_12757	SSA01_DN25146_c0_g1_i1
s6_12759	SSA01_DN24397_c0_g1_i1
s6_12762	SSA01_DN10227_c0_g1_i1
s6_12765	SSA01_DN56813_c0_g1_i1
s6_12766	SSA01_DN39359_c0_g1_i1
s6_12767	SSA01_DN55723_c0_g1_i1
s6_12769	SSA01_DN25030_c0_g1_i1
s6_12771	SSA01_DN31807_c0_g1_i1
s6_12774	SSA01_DN18064_c0_g1_i1
s6_12777	SSA01_DN33799_c0_g1_i1
s6_12782	SSA01_DN40379_c0_g1_i1
s6_12783	SSA01_DN33432_c0_g1_i1
s6_12784	SSA01_DN40465_c0_g1_i1
s6_12789	SSA01_DN56729_c0_g1_i1
s6_1279	SSA01_DN13532_c0_g1_i1
s6_12793	SSA01_DN14219_c0_g1_i2
s6_12795	SSA01_DN2937_c0_g2_i1
s6_12796	SSA01_DN38884_c0_g1_i1
s6_12799	SSA01_DN34167_c0_g1_i1
s6_1280	SSA01_DN31562_c0_g1_i1
s6_12800	SSA01_DN29880_c0_g1_i1
s6_12802	SSA01_DN139_c0_g1_i1
s6_12803	SSA01_DN24112_c0_g1_i1
s6_12806	SSA01_DN16416_c0_g1_i1
s6_12807	SSA01_DN13259_c0_g3_i1
s6_1281	SSA01_DN5170_c0_g1_i1
s6_12810	SSA01_DN1951_c0_g1_i1
s6_12811	SSA01_DN21368_c0_g1_i1
s6_12812	SSA01_DN15454_c0_g1_i1
s6_12813	SSA01_DN15704_c0_g1_i1
s6_12815	SSA01_DN23309_c0_g1_i1
s6_12816	SSA01_DN25531_c0_g1_i1
s6_12818	SSA01_DN26214_c0_g1_i1
s6_12826	SSA01_DN55700_c0_g1_i1
s6_12828	SSA01_DN30474_c0_g1_i1
s6_12829	SSA01_DN3453_c0_g1_i1
s6_12830	SSA01_DN55108_c0_g1_i1
s6_12831	SSA01_DN12051_c0_g3_i1
s6_12833	SSA01_DN31531_c0_g1_i1
s6_12834	SSA01_DN23280_c0_g1_i1
s6_1284	SSA01_DN3112_c0_g1_i1
s6_12842	SSA01_DN1168_c0_g2_i1
s6_12843	SSA01_DN57394_c0_g1_i1
s6_12844	SSA01_DN23560_c0_g1_i1
s6_12845	SSA01_DN14520_c0_g1_i1
s6_12847	SSA01_DN12658_c0_g1_i1
s6_12848	SSA01_DN4032_c0_g1_i1
s6_12850	SSA01_DN39671_c0_g1_i1
s6_12851	SSA01_DN38674_c0_g1_i1
s6_12852	SSA01_DN17906_c1_g2_i1
s6_12859	SSA01_DN39023_c0_g1_i1
s6_1286	SSA01_DN21675_c0_g2_i1
s6_12861	SSA01_DN13022_c0_g1_i1
s6_12866	SSA01_DN10183_c0_g1_i1
s6_12871	SSA01_DN399_c0_g1_i1
s6_12873	SSA01_DN4110_c0_g2_i1
s6_12874	SSA01_DN18168_c0_g1_i1
s6_12875	SSA01_DN5350_c0_g1_i1
s6_12876	SSA01_DN3155_c0_g2_i1
s6_12878	SSA01_DN14378_c0_g2_i1
s6_1288	SSA01_DN23906_c0_g1_i1
s6_12883	SSA01_DN13612_c0_g2_i1
s6_12885	SSA01_DN22778_c0_g1_i1
s6_12886	SSA01_DN14381_c0_g1_i1
s6_12890	SSA01_DN18590_c1_g1_i1
s6_12892	SSA01_DN514_c0_g2_i1
s6_12893	SSA01_DN34242_c0_g1_i1
s6_12895	SSA01_DN1438_c0_g2_i1
s6_12896	SSA01_DN20205_c0_g1_i1
s6_12897	SSA01_DN19236_c0_g3_i1
s6_12898	SSA01_DN21228_c0_g1_i1
s6_129	SSA01_DN38295_c0_g1_i1
s6_12900	SSA01_DN56321_c0_g1_i1
s6_12905	SSA01_DN41376_c0_g1_i1
s6_12906	SSA01_DN33210_c0_g1_i1
s6_12910	SSA01_DN22255_c0_g1_i1
s6_12911	SSA01_DN54429_c0_g1_i1
s6_12912	SSA01_DN15910_c0_g3_i1
s6_12913	SSA01_DN24189_c0_g1_i1
s6_12914	SSA01_DN13257_c0_g2_i1
s6_12915	SSA01_DN19157_c0_g1_i6
s6_12918	SSA01_DN33858_c0_g1_i1
s6_1292	SSA01_DN38570_c0_g1_i1
s6_12933	SSA01_DN12657_c0_g1_i1
s6_12938	SSA01_DN21465_c2_g1_i4
s6_12940	SSA01_DN11277_c0_g2_i1
s6_12946	SSA01_DN32131_c0_g1_i1
s6_12947	SSA01_DN54388_c0_g1_i1
s6_12952	SSA01_DN17744_c0_g1_i1
s6_12954	SSA01_DN14825_c0_g1_i1
s6_12956	SSA01_DN43387_c0_g1_i1
s6_12959	SSA01_DN29889_c0_g1_i1
s6_12966	SSA01_DN17805_c0_g1_i1
s6_12967	SSA01_DN1903_c0_g1_i1
s6_12968	SSA01_DN22068_c0_g1_i1
s6_1297	SSA01_DN42894_c0_g1_i1
s6_12970	SSA01_DN55719_c0_g1_i1
s6_12972	SSA01_DN17018_c0_g2_i2
s6_12973	SSA01_DN30253_c0_g1_i1
s6_12974	SSA01_DN38166_c0_g1_i1
s6_12975	SSA01_DN23922_c0_g1_i1
s6_12979	SSA01_DN16110_c0_g1_i1
s6_12980	SSA01_DN30691_c0_g1_i1
s6_12981	SSA01_DN54417_c0_g1_i1
s6_12983	SSA01_DN15717_c0_g1_i2
s6_12984	SSA01_DN13221_c0_g1_i1
s6_12988	SSA01_DN25370_c0_g1_i1
s6_1299	SSA01_DN4184_c0_g1_i1
s6_12994	SSA01_DN34205_c0_g1_i1
s6_12995	SSA01_DN38055_c0_g1_i1
s6_12996	SSA01_DN335_c0_g1_i1
s6_12997	SSA01_DN38856_c0_g1_i1
s6_12999	SSA01_DN40073_c0_g1_i1
s6_13	SSA01_DN36262_c0_g1_i1
s6_1300	SSA01_DN5228_c0_g2_i1
s6_13000	SSA01_DN38237_c0_g1_i1
s6_13002	SSA01_DN42205_c0_g1_i1
s6_13004	SSA01_DN39333_c0_g1_i1
s6_13005	SSA01_DN33009_c0_g1_i1
s6_13006	SSA01_DN38588_c0_g1_i1
s6_13009	SSA01_DN55551_c0_g1_i1
s6_1301	SSA01_DN19998_c0_g1_i7
s6_13012	SSA01_DN25741_c0_g1_i1
s6_13013	SSA01_DN21862_c0_g1_i1
s6_13014	SSA01_DN5622_c0_g1_i1
s6_13016	SSA01_DN56582_c0_g1_i1
s6_13017	SSA01_DN13015_c0_g1_i3
s6_1302	SSA01_DN20426_c0_g2_i2
s6_13020	SSA01_DN1245_c0_g2_i1
s6_13023	SSA01_DN15185_c1_g2_i1
s6_13026	SSA01_DN38959_c0_g1_i1
s6_13027	SSA01_DN23721_c0_g1_i1
s6_13028	SSA01_DN29985_c0_g1_i1
s6_13029	SSA01_DN56723_c0_g1_i1
s6_13030	SSA01_DN31744_c0_g1_i1
s6_13032	SSA01_DN21429_c0_g1_i9
s6_13033	SSA01_DN54614_c0_g1_i1
s6_13035	SSA01_DN15406_c0_g2_i1
s6_13037	SSA01_DN30600_c0_g1_i1
s6_13040	SSA01_DN24220_c0_g1_i1
s6_13041	SSA01_DN21975_c0_g1_i1
s6_13042	SSA01_DN24859_c0_g1_i1
s6_13043	SSA01_DN16843_c0_g2_i1
s6_13044	SSA01_DN19338_c0_g1_i2
s6_13047	SSA01_DN26677_c0_g1_i1
s6_13049	SSA01_DN34736_c0_g1_i1
s6_1305	SSA01_DN28065_c0_g1_i1
s6_13050	SSA01_DN26099_c0_g1_i1
s6_13052	SSA01_DN40800_c0_g1_i1
s6_13054	SSA01_DN40369_c0_g1_i1
s6_13055	SSA01_DN11607_c0_g2_i1
s6_13056	SSA01_DN42347_c0_g1_i1
s6_13058	SSA01_DN38638_c0_g1_i1
s6_13061	SSA01_DN21982_c0_g1_i1
s6_13062	SSA01_DN22419_c0_g1_i1
s6_13065	SSA01_DN24107_c0_g1_i1
s6_13067	SSA01_DN55009_c0_g1_i1
s6_13068	SSA01_DN40128_c0_g1_i1
s6_13069	SSA01_DN23912_c0_g1_i1
s6_13082	SSA01_DN30582_c0_g1_i1
s6_1309	SSA01_DN25293_c0_g1_i1
s6_13092	SSA01_DN38600_c0_g1_i1
s6_13093	SSA01_DN14711_c0_g1_i1
s6_13095	SSA01_DN256_c0_g2_i1
s6_13096	SSA01_DN11465_c0_g2_i1
s6_13097	SSA01_DN26692_c0_g1_i1
s6_13098	SSA01_DN2503_c0_g1_i1
s6_131	SSA01_DN2053_c0_g1_i1
s6_13100	SSA01_DN16808_c0_g1_i1
s6_13102	SSA01_DN55687_c0_g1_i1
s6_13104	SSA01_DN12219_c0_g1_i1
s6_13106	SSA01_DN10937_c0_g1_i1
s6_13107	SSA01_DN3559_c0_g2_i1
s6_13108	SSA01_DN27012_c0_g1_i1
s6_13109	SSA01_DN17620_c0_g2_i1
s6_13114	SSA01_DN31711_c0_g1_i1
s6_13118	SSA01_DN13042_c0_g1_i1
s6_13119	SSA01_DN3005_c0_g1_i1
s6_1312	SSA01_DN18904_c0_g1_i1
s6_13122	SSA01_DN15381_c0_g1_i1
s6_13124	SSA01_DN25666_c0_g1_i1
s6_13127	SSA01_DN41995_c0_g1_i1
s6_13128	SSA01_DN12073_c0_g3_i1
s6_13129	SSA01_DN396_c0_g2_i1
s6_1313	SSA01_DN17888_c2_g1_i1
s6_13131	SSA01_DN37986_c0_g1_i1
s6_13134	SSA01_DN11774_c1_g1_i1
s6_13136	SSA01_DN19197_c0_g1_i1
s6_13137	SSA01_DN11505_c0_g1_i1
s6_13140	SSA01_DN23897_c0_g1_i1
s6_13141	SSA01_DN2103_c0_g1_i1
s6_13142	SSA01_DN3070_c0_g1_i1
s6_13146	SSA01_DN13068_c0_g3_i1
s6_13149	SSA01_DN57527_c0_g1_i1
s6_1315	SSA01_DN55043_c0_g1_i1
s6_13150	SSA01_DN17088_c0_g1_i3
s6_13155	SSA01_DN11042_c0_g1_i1
s6_13156	SSA01_DN38147_c0_g1_i1
s6_13157	SSA01_DN18308_c1_g1_i1
s6_1316	SSA01_DN31919_c0_g2_i1
s6_13160	SSA01_DN21856_c0_g1_i1
s6_13161	SSA01_DN16908_c0_g1_i3
s6_13163	SSA01_DN31068_c0_g1_i1
s6_13166	SSA01_DN17743_c0_g1_i2
s6_13167	SSA01_DN22233_c0_g1_i1
s6_13168	SSA01_DN19510_c0_g2_i2
s6_13169	SSA01_DN16072_c0_g1_i1
s6_1317	SSA01_DN29884_c0_g1_i1
s6_13170	SSA01_DN17832_c0_g1_i1
s6_13172	SSA01_DN13405_c0_g1_i1
s6_13173	SSA01_DN13504_c0_g2_i1
s6_13181	SSA01_DN14911_c0_g1_i2
s6_13183	SSA01_DN15179_c0_g2_i1
s6_13184	SSA01_DN31988_c0_g1_i1
s6_13185	SSA01_DN26989_c0_g1_i1
s6_1319	SSA01_DN56686_c0_g1_i1
s6_13192	SSA01_DN2574_c0_g1_i1
s6_13193	SSA01_DN32989_c0_g1_i1
s6_13199	SSA01_DN23716_c0_g1_i1
s6_132	SSA01_DN3119_c0_g1_i1
s6_13202	SSA01_DN27375_c0_g1_i1
s6_13203	SSA01_DN33656_c0_g1_i1
s6_13204	SSA01_DN39721_c0_g1_i1
s6_13206	SSA01_DN23039_c0_g1_i1
s6_13208	SSA01_DN2789_c0_g2_i1
s6_13209	SSA01_DN3268_c0_g1_i1
s6_13213	SSA01_DN3619_c0_g1_i1
s6_13218	SSA01_DN55544_c0_g1_i1
s6_13219	SSA01_DN12424_c0_g2_i1
s6_1322	SSA01_DN13699_c0_g1_i1
s6_13220	SSA01_DN43001_c0_g1_i1
s6_13221	SSA01_DN41249_c0_g1_i1
s6_13222	SSA01_DN17863_c0_g2_i1
s6_13224	SSA01_DN215_c0_g1_i1
s6_13226	SSA01_DN2975_c0_g2_i1
s6_13227	SSA01_DN23634_c0_g1_i1
s6_13230	SSA01_DN40081_c0_g1_i1
s6_13231	SSA01_DN30190_c0_g1_i1
s6_13232	SSA01_DN2929_c0_g2_i1
s6_13233	SSA01_DN24787_c0_g1_i1
s6_13234	SSA01_DN54331_c0_g1_i1
s6_13235	SSA01_DN3281_c0_g1_i1
s6_13236	SSA01_DN17786_c0_g2_i1
s6_13238	SSA01_DN5195_c0_g1_i1
s6_13241	SSA01_DN2992_c0_g1_i1
s6_13242	SSA01_DN33690_c0_g1_i1
s6_13243	SSA01_DN19205_c0_g2_i1
s6_13244	SSA01_DN3695_c0_g1_i1
s6_13245	SSA01_DN4074_c0_g2_i1
s6_13247	SSA01_DN42572_c0_g1_i1
s6_13251	SSA01_DN10768_c0_g1_i1
s6_13252	SSA01_DN13608_c0_g2_i1
s6_13254	SSA01_DN15315_c1_g1_i1
s6_13259	SSA01_DN29813_c0_g1_i1
s6_13264	SSA01_DN56996_c0_g1_i1
s6_13265	SSA01_DN38676_c0_g1_i1
s6_13268	SSA01_DN38038_c0_g1_i1
s6_13270	SSA01_DN57433_c0_g1_i1
s6_13276	SSA01_DN1370_c0_g2_i1
s6_13278	SSA01_DN27378_c0_g1_i1
s6_13280	SSA01_DN11641_c0_g2_i1
s6_13282	SSA01_DN38049_c0_g1_i1
s6_13283	SSA01_DN15472_c0_g1_i1
s6_13286	SSA01_DN43352_c0_g1_i1
s6_13287	SSA01_DN31603_c0_g1_i1
s6_13288	SSA01_DN26507_c0_g1_i1
s6_13291	SSA01_DN1491_c0_g1_i1
s6_13293	SSA01_DN18349_c0_g1_i1
s6_13296	SSA01_DN21872_c0_g1_i1
s6_13299	SSA01_DN14337_c0_g2_i1
s6_133	SSA01_DN16360_c0_g3_i2
s6_13300	SSA01_DN21318_c0_g1_i1
s6_13301	SSA01_DN21642_c1_g4_i1
s6_13302	SSA01_DN27179_c0_g1_i1
s6_13303	SSA01_DN11770_c0_g1_i1
s6_13305	SSA01_DN55867_c0_g1_i1
s6_13306	SSA01_DN14713_c0_g1_i3
s6_13307	SSA01_DN16906_c1_g2_i1
s6_13308	SSA01_DN23321_c0_g1_i1
s6_13311	SSA01_DN32320_c0_g1_i1
s6_13312	SSA01_DN13607_c0_g2_i1
s6_13313	SSA01_DN24840_c0_g1_i1
s6_13315	SSA01_DN29937_c0_g1_i1
s6_13317	SSA01_DN14189_c1_g1_i1
s6_13319	SSA01_DN23805_c0_g1_i1
s6_1332	SSA01_DN17536_c0_g1_i3
s6_13321	SSA01_DN13694_c0_g1_i1
s6_13323	SSA01_DN51983_c0_g1_i1
s6_13328	SSA01_DN23399_c0_g1_i1
s6_13331	SSA01_DN39275_c0_g1_i1
s6_13333	SSA01_DN40630_c0_g1_i1
s6_13336	SSA01_DN12759_c0_g1_i1
s6_13337	SSA01_DN10671_c0_g2_i1
s6_13338	SSA01_DN42201_c0_g1_i1
s6_13340	SSA01_DN30054_c0_g1_i1
s6_13344	SSA01_DN20456_c1_g1_i1
s6_13348	SSA01_DN56176_c0_g1_i1
s6_13349	SSA01_DN38089_c0_g1_i1
s6_1335	SSA01_DN23523_c0_g1_i1
s6_13350	SSA01_DN14272_c0_g2_i1
s6_13351	SSA01_DN41191_c0_g1_i1
s6_13352	SSA01_DN22192_c0_g1_i1
s6_13354	SSA01_DN13664_c0_g2_i1
s6_13355	SSA01_DN14185_c0_g1_i1
s6_13356	SSA01_DN27082_c0_g1_i1
s6_13357	SSA01_DN19781_c0_g1_i3
s6_13358	SSA01_DN38841_c0_g1_i1
s6_13359	SSA01_DN40448_c0_g1_i1
s6_1336	SSA01_DN23960_c0_g1_i1
s6_13361	SSA01_DN367_c0_g1_i1
s6_13362	SSA01_DN52636_c0_g1_i1
s6_13363	SSA01_DN5387_c0_g1_i1
s6_13364	SSA01_DN13992_c0_g1_i1
s6_13366	SSA01_DN56320_c0_g1_i1
s6_1337	SSA01_DN29902_c0_g1_i1
s6_13371	SSA01_DN40403_c0_g1_i1
s6_13373	SSA01_DN16951_c0_g1_i2
s6_13375	SSA01_DN17442_c0_g1_i6
s6_13376	SSA01_DN16045_c0_g1_i1
s6_13377	SSA01_DN54632_c0_g1_i1
s6_13380	SSA01_DN56123_c0_g2_i1
s6_13381	SSA01_DN14773_c0_g1_i1
s6_13382	SSA01_DN10828_c0_g1_i1
s6_13383	SSA01_DN31737_c0_g1_i1
s6_13385	SSA01_DN3196_c0_g2_i1
s6_13387	SSA01_DN38871_c0_g1_i1
s6_13389	SSA01_DN54965_c0_g1_i1
s6_1339	SSA01_DN19458_c0_g1_i3
s6_13390	SSA01_DN39793_c0_g1_i1
s6_13391	SSA01_DN31092_c0_g1_i1
s6_13392	SSA01_DN17390_c0_g1_i1
s6_13395	SSA01_DN24350_c0_g1_i1
s6_13396	SSA01_DN28999_c0_g1_i1
s6_13397	SSA01_DN21703_c0_g1_i2
s6_13399	SSA01_DN19234_c0_g1_i1
s6_1340	SSA01_DN11293_c0_g2_i1
s6_13401	SSA01_DN39468_c0_g1_i1
s6_13403	SSA01_DN4262_c0_g2_i1
s6_13404	SSA01_DN30235_c0_g1_i1
s6_13405	SSA01_DN31435_c0_g1_i1
s6_13407	SSA01_DN1630_c0_g1_i1
s6_13408	SSA01_DN22669_c0_g1_i1
s6_13410	SSA01_DN30091_c0_g1_i1
s6_13411	SSA01_DN2687_c0_g1_i1
s6_13413	SSA01_DN5545_c0_g1_i1
s6_13415	SSA01_DN38170_c0_g1_i1
s6_13418	SSA01_DN31253_c0_g1_i1
s6_1342	SSA01_DN13718_c0_g2_i1
s6_13421	SSA01_DN13590_c0_g1_i1
s6_13423	SSA01_DN13654_c0_g1_i1
s6_13427	SSA01_DN41760_c0_g1_i1
s6_13428	SSA01_DN20855_c0_g1_i1
s6_13430	SSA01_DN55743_c0_g1_i1
s6_13431	SSA01_DN12868_c0_g1_i1
s6_13432	SSA01_DN5478_c0_g1_i1
s6_13433	SSA01_DN42000_c0_g1_i1
s6_13435	SSA01_DN4056_c0_g2_i1
s6_13436	SSA01_DN39514_c0_g1_i1
s6_13439	SSA01_DN2884_c0_g1_i1
s6_1344	SSA01_DN40593_c0_g1_i1
s6_13442	SSA01_DN40839_c0_g1_i1
s6_13446	SSA01_DN12651_c0_g1_i1
s6_13450	SSA01_DN38504_c0_g1_i1
s6_13454	SSA01_DN20549_c0_g1_i3
s6_13455	SSA01_DN11789_c0_g1_i1
s6_13457	SSA01_DN40288_c0_g1_i1
s6_13458	SSA01_DN27776_c0_g1_i1
s6_1346	SSA01_DN40242_c0_g1_i1
s6_13461	SSA01_DN24476_c0_g1_i1
s6_13462	SSA01_DN55555_c0_g1_i1
s6_13463	SSA01_DN55035_c0_g1_i1
s6_13465	SSA01_DN14873_c0_g2_i2
s6_13467	SSA01_DN30449_c0_g1_i1
s6_13470	SSA01_DN21593_c6_g9_i1
s6_13472	SSA01_DN17007_c0_g1_i2
s6_13476	SSA01_DN22127_c0_g1_i1
s6_13477	SSA01_DN32873_c0_g1_i1
s6_13479	SSA01_DN41404_c0_g1_i1
s6_13480	SSA01_DN25345_c0_g1_i1
s6_13484	SSA01_DN14517_c0_g1_i1
s6_13485	SSA01_DN23020_c0_g1_i1
s6_13487	SSA01_DN36905_c0_g1_i1
s6_13491	SSA01_DN31472_c0_g2_i1
s6_13493	SSA01_DN54434_c0_g1_i1
s6_13494	SSA01_DN30662_c0_g1_i1
s6_13499	SSA01_DN4113_c0_g1_i1
s6_1350	SSA01_DN3722_c0_g2_i1
s6_13500	SSA01_DN16080_c0_g1_i1
s6_13501	SSA01_DN40520_c0_g1_i1
s6_13506	SSA01_DN41501_c0_g1_i1
s6_13508	SSA01_DN4126_c0_g1_i1
s6_1351	SSA01_DN57116_c0_g1_i1
s6_13510	SSA01_DN17592_c0_g1_i2
s6_13514	SSA01_DN23763_c0_g1_i1
s6_13515	SSA01_DN14582_c0_g2_i2
s6_13517	SSA01_DN12925_c0_g2_i1
s6_13518	SSA01_DN15861_c0_g2_i1
s6_13519	SSA01_DN13610_c0_g2_i1
s6_13520	SSA01_DN25487_c0_g1_i1
s6_13521	SSA01_DN30751_c0_g1_i1
s6_13523	SSA01_DN19342_c0_g1_i1
s6_13524	SSA01_DN54989_c0_g1_i1
s6_13525	SSA01_DN20945_c0_g2_i1
s6_13529	SSA01_DN20104_c0_g2_i4
s6_13530	SSA01_DN39846_c0_g1_i1
s6_13531	SSA01_DN43378_c0_g1_i1
s6_13532	SSA01_DN17173_c0_g2_i2
s6_13537	SSA01_DN51901_c0_g1_i1
s6_13538	SSA01_DN31910_c0_g1_i1
s6_13540	SSA01_DN26123_c0_g1_i1
s6_13541	SSA01_DN55080_c0_g1_i1
s6_13545	SSA01_DN13658_c0_g1_i1
s6_13546	SSA01_DN39343_c0_g1_i1
s6_13549	SSA01_DN55710_c0_g1_i1
s6_13550	SSA01_DN11744_c0_g1_i1
s6_13555	SSA01_DN27332_c0_g1_i1
s6_13560	SSA01_DN15999_c0_g1_i3
s6_13562	SSA01_DN42621_c0_g1_i1
s6_13563	SSA01_DN32461_c0_g1_i1
s6_13565	SSA01_DN54392_c0_g1_i1
s6_13568	SSA01_DN1617_c0_g1_i1
s6_13569	SSA01_DN32116_c0_g1_i1
s6_13574	SSA01_DN11498_c0_g1_i1
s6_13575	SSA01_DN41315_c0_g1_i1
s6_13577	SSA01_DN1623_c0_g1_i1
s6_13580	SSA01_DN30081_c0_g1_i1
s6_13584	SSA01_DN19477_c0_g3_i1
s6_13587	SSA01_DN3249_c0_g1_i1
s6_1359	SSA01_DN2571_c0_g1_i1
s6_13591	SSA01_DN31659_c0_g1_i1
s6_136	SSA01_DN30194_c0_g1_i1
s6_13600	SSA01_DN56925_c0_g1_i1
s6_13602	SSA01_DN34476_c0_g1_i1
s6_13603	SSA01_DN23594_c0_g1_i1
s6_13607	SSA01_DN51569_c0_g1_i1
s6_13609	SSA01_DN30890_c0_g1_i1
s6_1361	SSA01_DN21139_c2_g2_i1
s6_13610	SSA01_DN38448_c0_g1_i1
s6_13612	SSA01_DN40635_c0_g1_i1
s6_13616	SSA01_DN17462_c0_g3_i1
s6_13618	SSA01_DN3421_c0_g1_i1
s6_1362	SSA01_DN41408_c0_g1_i1
s6_13620	SSA01_DN15956_c0_g1_i2
s6_13622	SSA01_DN18278_c0_g1_i2
s6_13623	SSA01_DN3536_c0_g1_i1
s6_13624	SSA01_DN39766_c0_g2_i1
s6_13626	SSA01_DN16509_c0_g1_i2
s6_13627	SSA01_DN14224_c0_g2_i1
s6_13628	SSA01_DN32552_c0_g1_i1
s6_13629	SSA01_DN4007_c0_g1_i1
s6_13631	SSA01_DN23983_c0_g1_i1
s6_13634	SSA01_DN1194_c0_g2_i1
s6_13637	SSA01_DN16598_c0_g1_i2
s6_13639	SSA01_DN30263_c0_g1_i1
s6_1364	SSA01_DN19710_c0_g1_i1
s6_13641	SSA01_DN29871_c0_g1_i1
s6_13644	SSA01_DN14194_c0_g1_i1
s6_13645	SSA01_DN16588_c0_g1_i1
s6_13646	SSA01_DN12012_c0_g2_i1
s6_13647	SSA01_DN33352_c0_g1_i1
s6_13648	SSA01_DN13916_c0_g1_i1
s6_13651	SSA01_DN39374_c0_g1_i1
s6_13652	SSA01_DN15774_c0_g1_i1
s6_13654	SSA01_DN1894_c0_g1_i1
s6_13657	SSA01_DN54901_c0_g1_i1
s6_13659	SSA01_DN2480_c0_g1_i1
s6_13662	SSA01_DN54283_c0_g1_i1
s6_13663	SSA01_DN33866_c0_g1_i1
s6_13664	SSA01_DN17587_c0_g3_i1
s6_13665	SSA01_DN51329_c0_g1_i1
s6_13666	SSA01_DN23482_c0_g1_i1
s6_13667	SSA01_DN11611_c0_g1_i1
s6_1367	SSA01_DN217_c1_g1_i1
s6_13674	SSA01_DN31027_c0_g1_i1
s6_13675	SSA01_DN55164_c0_g1_i1
s6_13677	SSA01_DN1786_c0_g2_i1
s6_13678	SSA01_DN31035_c0_g1_i1
s6_13679	SSA01_DN28012_c0_g1_i1
s6_1368	SSA01_DN12679_c0_g1_i1
s6_13681	SSA01_DN42164_c0_g1_i1
s6_13683	SSA01_DN30103_c0_g1_i1
s6_13685	SSA01_DN56849_c0_g1_i1
s6_13688	SSA01_DN35774_c0_g1_i1
s6_1369	SSA01_DN192_c1_g1_i1
s6_13698	SSA01_DN32420_c0_g1_i1
s6_1370	SSA01_DN17955_c0_g1_i2
s6_13700	SSA01_DN23866_c0_g1_i1
s6_13701	SSA01_DN17138_c0_g4_i1
s6_13704	SSA01_DN56506_c0_g1_i1
s6_13706	SSA01_DN56064_c0_g1_i1
s6_13708	SSA01_DN20787_c0_g1_i2
s6_1371	SSA01_DN24474_c0_g1_i1
s6_13713	SSA01_DN14222_c0_g1_i1
s6_13714	SSA01_DN2011_c0_g2_i1
s6_13716	SSA01_DN22257_c0_g1_i1
s6_13719	SSA01_DN1489_c0_g1_i1
s6_13722	SSA01_DN30076_c0_g1_i1
s6_13729	SSA01_DN16410_c0_g1_i2
s6_13731	SSA01_DN24124_c0_g1_i1
s6_13733	SSA01_DN22107_c0_g1_i1
s6_13734	SSA01_DN12071_c0_g1_i1
s6_13735	SSA01_DN1393_c0_g1_i1
s6_13736	SSA01_DN16719_c1_g1_i1
s6_13738	SSA01_DN13314_c0_g1_i2
s6_1374	SSA01_DN55763_c0_g1_i1
s6_13740	SSA01_DN25067_c0_g1_i1
s6_13748	SSA01_DN10258_c0_g2_i1
s6_13750	SSA01_DN1027_c0_g1_i1
s6_13753	SSA01_DN3104_c0_g2_i1
s6_13758	SSA01_DN13040_c0_g1_i1
s6_13759	SSA01_DN56667_c0_g1_i1
s6_1376	SSA01_DN39628_c0_g1_i1
s6_13760	SSA01_DN40180_c0_g1_i1
s6_13763	SSA01_DN57357_c0_g1_i1
s6_13764	SSA01_DN24265_c0_g1_i1
s6_13765	SSA01_DN23195_c0_g1_i1
s6_13766	SSA01_DN38815_c0_g1_i1
s6_13768	SSA01_DN13783_c0_g1_i1
s6_13769	SSA01_DN30023_c0_g1_i1
s6_1377	SSA01_DN54712_c0_g1_i1
s6_13770	SSA01_DN21819_c0_g1_i1
s6_13771	SSA01_DN15319_c0_g1_i1
s6_13772	SSA01_DN27125_c0_g1_i1
s6_13773	SSA01_DN40879_c0_g1_i1
s6_13775	SSA01_DN34025_c0_g1_i1
s6_13779	SSA01_DN39337_c0_g1_i1
s6_13780	SSA01_DN38909_c0_g1_i1
s6_13784	SSA01_DN42850_c0_g1_i1
s6_13785	SSA01_DN11379_c0_g1_i1
s6_13787	SSA01_DN5420_c0_g2_i1
s6_13789	SSA01_DN31982_c0_g1_i1
s6_1379	SSA01_DN22390_c0_g1_i1
s6_13790	SSA01_DN34959_c0_g1_i1
s6_13791	SSA01_DN5587_c0_g2_i1
s6_13793	SSA01_DN42262_c0_g1_i1
s6_13794	SSA01_DN31551_c0_g1_i1
s6_13797	SSA01_DN32526_c0_g1_i1
s6_13798	SSA01_DN54575_c0_g1_i1
s6_13799	SSA01_DN19237_c0_g4_i1
s6_138	SSA01_DN51647_c0_g1_i1
s6_13801	SSA01_DN34374_c0_g1_i1
s6_13805	SSA01_DN32467_c0_g1_i1
s6_13808	SSA01_DN27049_c0_g1_i1
s6_13809	SSA01_DN1668_c0_g1_i1
s6_13810	SSA01_DN23909_c0_g1_i1
s6_13813	SSA01_DN12486_c0_g3_i1
s6_13815	SSA01_DN24557_c0_g1_i1
s6_13816	SSA01_DN57272_c0_g1_i1
s6_13817	SSA01_DN22771_c0_g1_i1
s6_13818	SSA01_DN33214_c0_g1_i1
s6_13819	SSA01_DN10772_c0_g2_i1
s6_1382	SSA01_DN17464_c0_g1_i3
s6_13820	SSA01_DN41026_c0_g1_i1
s6_13824	SSA01_DN39043_c0_g1_i1
s6_13825	SSA01_DN55876_c0_g1_i1
s6_1383	SSA01_DN18554_c0_g1_i1
s6_13831	SSA01_DN54519_c0_g1_i1
s6_13833	SSA01_DN2360_c0_g1_i1
s6_13834	SSA01_DN23828_c0_g1_i1
s6_13835	SSA01_DN5409_c0_g1_i1
s6_13837	SSA01_DN16654_c0_g1_i1
s6_13841	SSA01_DN15079_c0_g1_i1
s6_13844	SSA01_DN40352_c0_g1_i1
s6_13847	SSA01_DN3872_c0_g1_i1
[truncated: 21,382 more rows]
