# Supplementary material for: Distinct transcriptomic strategies underlie differential heat tolerance in Symbiodiniaceae symbionts
Source: ISME J. 2025 Dec 4;19(1):wraf268. doi: 10.1093/ismejo/wraf268 (PMC12743301; doi:10.1093/ismejo/wraf268)
Supplement: Dataset-S5_wraf268 [file dataset-s5_wraf268.xlsx]

## Sheet: Dataset S5
SSB01-ID	SSB01.27C.10d.vs.0d	SSB01.27C.10d.vs.0d	SSB01.27C.10d.vs.0d	SSB01.27C.10d.vs.0d	SSB01.27C.10d.vs.0d	SSB01.27C.10d.vs.0d	SSB01.34C.3h.vs.0d	SSB01.34C.3h.vs.0d	SSB01.34C.3h.vs.0d	SSB01.34C.3h.vs.0d	SSB01.34C.3h.vs.0d	SSB01.34C.3h.vs.0d	SSB01.34C.12h.vs.0d	SSB01.34C.12h.vs.0d	SSB01.34C.12h.vs.0d	SSB01.34C.12h.vs.0d	SSB01.34C.12h.vs.0d	SSB01.34C.12h.vs.0d	SSB01.34C.1d.vs.0d	SSB01.34C.1d.vs.0d	SSB01.34C.1d.vs.0d	SSB01.34C.1d.vs.0d	SSB01.34C.1d.vs.0d	SSB01.34C.1d.vs.0d	SSB01.34C.2d.vs.0d	SSB01.34C.2d.vs.0d	SSB01.34C.2d.vs.0d	SSB01.34C.2d.vs.0d	SSB01.34C.2d.vs.0d	SSB01.34C.2d.vs.0d	SSB01.34C.3d.vs.0d	SSB01.34C.3d.vs.0d	SSB01.34C.3d.vs.0d	SSB01.34C.3d.vs.0d	SSB01.34C.3d.vs.0d	SSB01.34C.3d.vs.0d	SSB01.34C.4d.vs.0d	SSB01.34C.4d.vs.0d	SSB01.34C.4d.vs.0d	SSB01.34C.4d.vs.0d	SSB01.34C.4d.vs.0d	SSB01.34C.4d.vs.0d	SSB01.34C.8d.vs.0d	SSB01.34C.8d.vs.0d	SSB01.34C.8d.vs.0d	SSB01.34C.8d.vs.0d	SSB01.34C.8d.vs.0d	SSB01.34C.8d.vs.0d	SSA01-ID
	baseMean	log2FoldChange	lfcSE	stat	pvalue	padj	baseMean	log2FoldChange	lfcSE	stat	pvalue	padj	baseMean	log2FoldChange	lfcSE	stat	pvalue	padj	baseMean	log2FoldChange	lfcSE	stat	pvalue	padj	baseMean	log2FoldChange	lfcSE	stat	pvalue	padj	baseMean	log2FoldChange	lfcSE	stat	pvalue	padj	baseMean	log2FoldChange	lfcSE	stat	pvalue	padj	baseMean	log2FoldChange	lfcSE	stat	pvalue	padj
s6_10004	649.661	-0.126571	0.252438	-0.501395	0.616093	0.999963	665.559	-0.118319	0.212929	-0.555672	0.578435	0.999954	586.196	-0.386168	0.325529	-1.18628	0.235512	0.837323	616.97	-0.407659	0.333943	-1.22074	0.222183	0.702153	507.888	-1.14285	0.407438	-2.80497	0.00503208	0.0476126	546.202	-1.51954	0.415384	-3.65817	0.000254025	0.00322109	482.088	-1.64907	0.444503	-3.70991	0.000207332	0.0027197	597.875	-1.11584	0.483097	-2.30977	0.0209008	0.0759493	SSA01_DN41285_c0_g1_i1
s6_10006	1231.77	-0.215944	0.226248	-0.954455	0.339854	0.999963	1428.02	-0.000726855	0.227505	-0.00319489	0.997451	0.999954	1276.3	-0.183042	0.282572	-0.647771	0.517133	0.917564	1409.92	-0.063257	0.253287	-0.249745	0.802785	0.955388	1227.23	-0.375525	0.276505	-1.35811	0.174429	0.383867	1373.05	-0.442513	0.265309	-1.66791	0.095333	0.201339	1167.63	-0.656568	0.297609	-2.20614	0.027374	0.0855033	1253.63	-0.701281	0.310081	-2.26161	0.0237216	0.0827752	SSA01_DN15949_c0_g1_i1
s6_10009	1922.78	-0.0746385	0.233262	-0.319978	0.748985	0.999963	2247.38	0.0910113	0.226214	0.402324	0.687445	0.999954	2278.03	0.214305	0.268307	0.798729	0.424447	0.897042	2321.58	0.16736	0.270036	0.619771	0.535409	0.870956	1989.45	-0.115005	0.328927	-0.349638	0.72661	0.853688	2122.78	-0.303195	0.33293	-0.910686	0.362461	0.513257	1802.67	-0.50749	0.396605	-1.27959	0.20069	0.347917	1928.09	-0.533687	0.337666	-1.58052	0.113988	0.238201	SSA01_DN32054_c0_g1_i1
s6_1001	490.381	0.0531993	0.208684	0.254927	0.798779	0.999963	590.238	0.229072	0.220603	1.03839	0.299088	0.999954	676.153	0.572746	0.281554	2.03423	0.0419286	0.513644	649.626	0.426699	0.290597	1.46835	0.142008	0.603857	669.121	0.679845	0.227825	2.98407	0.00284444	0.0336316	927.098	1.10889	0.232085	4.77794	1.77e-06	7.61e-05	875.278	1.16707	0.289616	4.02971	5.58e-05	0.00102754	814.277	1.12474	0.264846	4.24676	2.17e-05	0.00048196	SSA01_DN41010_c0_g1_i1
s6_10013	979.961	0.234534	0.196405	1.19413	0.232426	0.999963	954.842	-0.0295561	0.191539	-0.154309	0.877366	0.999954	878.819	-0.174828	0.191618	-0.912379	0.361569	0.880491	892.453	-0.265653	0.176689	-1.50351	0.132708	0.59008	910.031	-0.11497	0.212916	-0.539977	0.589213	0.763227	1001.33	-0.212962	0.22569	-0.943607	0.345371	0.496216	942.038	-0.104834	0.272193	-0.385146	0.70013	0.808511	1014.06	0.00413227	0.252025	0.0163963	0.986918	0.992425	SSA01_DN1821_c0_g1_i1
s6_10017	1798.38	0.162005	0.199048	0.8139	0.415702	0.999963	1807.7	-0.0239868	0.149955	-0.15996	0.872912	0.999954	1772.62	0.00794898	0.194928	0.040779	0.967472	0.993137	1589.3	-0.444839	0.161451	-2.75525	0.00586473	0.117164	1461.34	-0.622	0.20811	-2.9888	0.00280075	0.033305	1604.05	-0.752861	0.242146	-3.10912	0.00187648	0.0131042	1644.32	-0.323138	0.347372	-0.930236	0.352249	0.513329	1726.19	-0.373715	0.272671	-1.37057	0.17051	0.312742	SSA01_DN23227_c0_g1_i1
s6_10019	879.525	0.0217795	0.186336	0.116883	0.906953	0.999963	1059.06	0.278126	0.165873	1.67674	0.0935934	0.999954	1021.76	0.283691	0.199112	1.42478	0.15422	0.773045	952.521	0.0043412	0.225953	0.0192129	0.984671	0.9971	900.253	-0.0545535	0.194905	-0.279899	0.779555	0.885333	1076.78	0.0849482	0.210922	0.402748	0.687134	0.788879	997.363	0.134491	0.265007	0.5075	0.611804	0.740658	989.329	0.0283341	0.236379	0.119867	0.904588	0.942602	SSA01_DN42152_c0_g1_i1
s6_10023	877.496	-0.203132	0.220946	-0.919376	0.357899	0.999963	1132.5	0.238667	0.191058	1.24918	0.211597	0.999954	1043.48	0.149077	0.218957	0.680851	0.495966	0.913075	1141.21	0.260642	0.21652	1.20378	0.228675	0.708255	1060.06	0.181924	0.233652	0.778608	0.436211	0.64901	1269.07	0.315022	0.244859	1.28654	0.198253	0.338623	1204.98	0.415285	0.291032	1.42694	0.153598	0.288582	1109.7	0.157234	0.301006	0.522361	0.601419	0.728623	SSA01_DN4026_c0_g2_i1
s6_10028	1067.03	-0.0678193	0.172644	-0.392828	0.694447	0.999963	1056.79	-0.285688	0.132836	-2.15069	0.031501	0.999954	1001.05	-0.368135	0.151328	-2.4327	0.0149865	0.3299	1003.93	-0.507692	0.139811	-3.63127	0.000282028	0.0158208	944.35	-0.578687	0.276286	-2.09452	0.0362133	0.154458	1033.68	-0.739814	0.249755	-2.96216	0.00305493	0.018427	874.497	-1.01921	0.270835	-3.76322	0.000167736	0.00232873	1046.13	-0.627841	0.25417	-2.47016	0.0135051	0.0564981	SSA01_DN20754_c0_g1_i1
s6_10030	962.554	-0.0807142	0.219507	-0.367707	0.713092	0.999963	1016.41	-0.104155	0.195976	-0.531468	0.595094	0.999954	993.926	-0.0965763	0.210343	-0.459137	0.646136	0.933284	959.225	-0.319118	0.21433	-1.48891	0.136511	0.595463	868.353	-0.539102	0.283178	-1.90376	0.0569418	0.200672	912.438	-0.831218	0.311907	-2.66496	0.0076998	0.034717	775.388	-1.09784	0.326104	-3.36654	0.000761186	0.00686156	899.917	-0.887194	0.302271	-2.9351	0.00333444	0.0212795	SSA01_DN15311_c0_g1_i1
s6_10031	1042.15	-0.0202959	0.233311	-0.0869906	0.930679	0.999963	819.027	-0.838732	0.203988	-4.11168	3.93e-05	0.0370151	734.929	-1.28985	0.239612	-5.38309	7.32e-08	9.51e-05	807.684	-1.10213	0.231396	-4.76299	1.91e-06	0.000325393	775.611	-1.20881	0.272661	-4.43339	9.28e-06	0.000612359	884.616	-1.22604	0.275718	-4.44673	8.72e-06	0.000267657	881.129	-0.815828	0.31795	-2.5659	0.0102907	0.0430357	1002.79	-0.636324	0.320931	-1.98275	0.0473957	0.131789	SSA01_DN54748_c0_g1_i1
s6_10032	1892.23	0.0616387	0.221998	0.277654	0.781278	0.999963	1716.61	-0.0457668	0.167097	-0.273893	1	1	1715.8	-0.061735	0.304809	-0.202537	1	1	1516.72	-0.262715	0.320393	-0.819979	1	1	1285.85	-0.871707	0.49234	-1.77054	1	1	1416.25	-1.175	0.529746	-2.21803	1	1	1328.23	-1.04249	0.547237	-1.90501	1	1	1531.26	-0.848514	0.583006	-1.45541	0.145555	0.280942	SSA01_DN21380_c0_g1_i10
s6_10033	837.443	0.0740449	0.227381	0.325642	0.744695	0.999963	876.376	0.00294088	0.212937	0.0138111	0.988981	0.999954	759.204	-0.279183	0.246773	-1.13134	0.257913	0.848838	807.498	-0.244807	0.225122	-1.08744	0.27684	0.748555	800.296	-0.185146	0.24878	-0.744216	0.456746	0.665291	985.071	0.0358968	0.272481	0.13174	0.89519	0.933848	980.926	0.26614	0.315484	0.843595	0.398896	0.557817	913.985	-0.000604145	0.297394	-0.00203147	0.998379	0.999067	SSA01_DN42089_c0_g1_i1
s6_10034	802.182	0.0904862	0.217135	0.416728	0.676877	0.999963	897.065	0.146987	0.20571	0.714534	0.474897	0.999954	837.201	0.0884249	0.209776	0.421521	0.673374	0.938451	805.775	-0.11465	0.253725	-0.451866	0.651366	0.911973	734.766	-0.29833	0.231081	-1.29102	0.196697	0.410784	929.515	0.00993827	0.246642	0.0402943	0.967859	0.979985	844.374	0.00685356	0.280711	0.024415	0.980522	0.98932	1000.59	0.43261	0.286141	1.51188	0.130565	0.260841	SSA01_DN4015_c0_g1_i1
s6_10035	2078.07	0.0960203	0.252403	0.380425	0.70363	0.999963	1827.2	-0.141592	0.218411	-0.648283	0.516802	0.999954	1891.33	-0.103777	0.326236	-0.318105	0.750405	0.951493	1832.08	-0.264689	0.333752	-0.79307	0.427737	0.829692	1604.81	-0.638295	0.426509	-1.49656	0.134509	0.330412	1717.57	-0.929785	0.427074	-2.17711	0.0294725	0.0884897	1645.2	-0.717203	0.454701	-1.57731	0.114725	0.23473	1754.25	-0.8231	0.479591	-1.71625	0.0861158	0.197185	SSA01_DN21580_c0_g2_i12
s6_10036	729.91	-0.111698	0.193126	-0.57837	0.563014	0.999963	884.778	0.193572	0.173657	1.11468	0.264989	0.999954	770.914	-0.056236	0.203658	-0.27613	0.782449	0.956187	858.257	0.107708	0.159328	0.676014	0.499032	0.857245	773.242	-0.0818419	0.215221	-0.38027	0.703745	0.838988	874.14	-0.100606	0.221996	-0.453187	0.650414	0.761209	837.284	0.0505798	0.272922	0.185327	0.852973	0.913286	827.761	-0.098096	0.251128	-0.390621	0.696077	0.801497	SSA01_DN12197_c0_g1_i1
s6_10038	239.952	0.243882	0.239422	1.01863	0.30838	0.999963	229.927	-0.0159641	0.192196	-0.0830617	0.933802	0.999954	189.118	-0.452913	0.246022	-1.84095	0.0656292	0.60997	193.038	-0.549298	0.225096	-2.44028	0.014676	0.203795	203.495	-0.299027	0.312867	-0.955762	0.339192	0.563438	229.851	-0.332556	0.284453	-1.16911	0.242361	0.38919	220.689	-0.16089	0.314458	-0.511644	0.6089	0.738461	245.393	0.0429819	0.31954	0.134512	0.892998	0.93548	SSA01_DN22970_c0_g1_i1
s6_10041	649.044	0.102568	0.18547	0.553019	0.580251	0.999963	693.877	0.0751844	0.140617	0.534676	0.592874	0.999954	669.812	0.0681156	0.180255	0.377885	0.705516	0.942989	687.754	0.0196254	0.156827	0.12514	0.900413	0.978804	717.499	0.221471	0.251577	0.880328	0.378682	0.599837	844.621	0.314693	0.228137	1.37941	0.16777	0.301053	816.172	0.454229	0.311003	1.46053	0.144145	0.275841	724.042	0.0929206	0.244551	0.379963	0.703973	0.806992	SSA01_DN15208_c0_g1_i1
s6_10043	1367.01	0.0209577	0.252203	0.0830986	0.933773	0.999963	1506.37	0.0495135	0.230396	0.214906	0.829841	0.999954	1554.15	0.16827	0.314586	0.534894	0.592723	0.927479	1670.64	0.224424	0.322022	0.696921	0.485852	0.852444	1667.39	0.37871	0.329813	1.14826	0.250862	0.473857	1993.08	0.508615	0.333335	1.52584	0.12705	0.247121	1840.7	0.540859	0.351285	1.53966	0.123644	0.247315	1812.82	0.511884	0.38284	1.33707	0.1812	0.3256	SSA01_DN52917_c0_g1_i1
s6_10044	4695.69	-0.28158	0.17815	-1.58058	0.113974	0.999963	6025.49	0.230109	0.136183	1.6897	0.0910857	0.999954	5621.49	0.139769	0.177005	0.789635	0.429741	0.897377	6062.75	0.223902	0.161506	1.38634	0.165643	0.638811	5939.31	0.266356	0.182577	1.45887	0.144601	0.344429	6818.95	0.289053	0.233726	1.23672	0.216193	0.359765	6679.63	0.45855	0.324777	1.41189	0.157982	0.294315	5266.34	-0.325079	0.225062	-1.4444	0.148627	0.284727	SSA01_DN16637_c0_g2_i1
s6_10047	616.469	-0.139474	0.202542	-0.688617	0.491064	0.999963	676.237	-0.0643699	0.15842	-0.406324	0.684505	0.999954	614.604	-0.248576	0.184391	-1.34809	0.177629	0.794833	653.833	-0.202983	0.173901	-1.16724	0.243115	0.72271	630.286	-0.215074	0.205449	-1.04685	0.295171	0.519805	722.638	-0.191354	0.242801	-0.788111	0.430632	0.577555	666.944	-0.140232	0.271377	-0.516744	0.605335	0.735616	658.623	-0.362661	0.249515	-1.45346	0.146095	0.281575	SSA01_DN10040_c0_g1_i1
s6_10048	707.212	-0.0809263	0.255105	-0.317227	0.751071	0.999963	745.373	-0.0634765	0.217905	-0.291303	0.77082	0.999954	661.439	-0.260795	0.324618	-0.80339	0.421749	0.896976	670.553	-0.348815	0.332145	-1.05019	0.293631	0.76111	587.52	-0.777197	0.411429	-1.88902	0.0588897	0.204562	638.415	-1.03802	0.403372	-2.57335	0.010072	0.0418223	628.664	-0.706565	0.445503	-1.58599	0.112741	0.231812	661.547	-0.881466	0.456318	-1.93169	0.0533975	0.142773	SSA01_DN31805_c0_g1_i1
s6_1005	877.071	0.0605018	0.247437	0.244514	0.806832	0.999963	832.352	-0.0615654	0.20395	-0.301866	0.762754	0.999954	829.913	-0.0626846	0.324743	-0.193029	0.846937	0.969052	807.43	-0.193747	0.338323	-0.572668	0.566869	0.883759	775.104	-0.289592	0.459393	-0.630379	0.528447	0.719302	870.2	-0.361803	0.483801	-0.747833	0.454561	0.599517	1004.53	0.227952	0.515148	0.442497	0.658129	0.777234	863.039	-0.27485	0.512978	-0.535794	0.592101	0.721415	SSA01_DN38724_c0_g1_i1
s6_10050	661.712	-0.155832	0.254256	-0.612894	0.539946	0.999963	702.857	-0.104578	0.219363	-0.476735	0.633551	0.999954	651.118	-0.225995	0.32641	-0.692365	0.488708	0.911194	703.634	-0.194899	0.335187	-0.581462	0.560929	0.88186	570.297	-0.821394	0.396446	-2.0719	0.0382752	0.159492	601.167	-1.20401	0.399103	-3.01679	0.00255463	0.0162657	539.167	-1.24713	0.417819	-2.98485	0.00283718	0.0174046	611.576	-1.18161	0.459556	-2.57119	0.0101349	0.0462917	SSA01_DN16316_c0_g1_i1
s6_10051	436.836	-0.00243516	0.232476	-0.0104749	0.991642	0.999963	431.077	-0.161083	0.222529	-0.723873	0.469144	0.999954	381.957	-0.46372	0.243665	-1.90311	0.0570267	0.581468	373.414	-0.68729	0.24189	-2.84133	0.00449259	0.0987957	379.466	-0.573605	0.279283	-2.05385	0.0399906	0.163437	432.426	-0.581506	0.278431	-2.08851	0.036752	0.102703	392.992	-0.568043	0.313718	-1.81068	0.0701901	0.165494	429.695	-0.501431	0.339544	-1.47678	0.139736	0.273221	SSA01_DN1817_c0_g1_i1
s6_10052	519.732	-0.111336	0.239363	-0.465135	0.641835	0.999963	664.585	0.209128	0.226768	0.922213	0.356418	0.999954	608.557	0.156177	0.281231	0.555334	0.578666	0.925263	608.763	0.0698503	0.254602	0.27435	0.783815	0.95066	590.124	0.0814581	0.296018	0.27518	0.783178	0.887403	671.576	0.0841041	0.291275	0.288745	0.772776	0.852178	668.64	0.318877	0.338285	0.942628	0.345871	0.507367	653.567	0.212219	0.338539	0.626867	0.530746	0.672509	SSA01_DN10930_c0_g2_i1
s6_10054	583.261	-0.00523595	0.240532	-0.0217682	0.982633	0.999963	688.271	0.148204	0.226288	0.654936	0.512509	0.999954	826.781	0.575056	0.285846	2.01177	0.0442439	0.523357	769.718	0.416558	0.257781	1.61594	0.106108	0.542071	831.597	0.710865	0.277262	2.56387	0.0103511	0.0733458	1023.58	0.895658	0.28391	3.15473	0.00160648	0.0118142	1015.81	1.06398	0.317381	3.35238	0.000801206	0.00711788	998.61	1.11482	0.330786	3.37021	0.000751103	0.00722471	SSA01_DN42360_c0_g1_i1
s6_10057	1731.7	0.320453	0.247816	1.29311	0.195972	0.999963	1424.9	-0.214047	0.220447	-0.970972	0.331562	0.999954	1586.96	0.0693351	0.271035	0.255816	0.798093	0.958862	1365.88	-0.417422	0.268066	-1.55716	0.119433	0.568838	1290.73	-0.535045	0.324232	-1.65019	0.0989036	0.276391	1378.93	-0.779281	0.324655	-2.40034	0.01638	0.0585195	1279.37	-0.690716	0.344041	-2.00766	0.0446798	0.120741	1586.73	-0.161005	0.36626	-0.439592	0.660232	0.774381	SSA01_DN23296_c0_g1_i1
s6_10058	443.064	-0.0621115	0.249715	-0.24873	0.80357	0.999963	402.767	-0.208023	0.212881	-0.977181	0.328479	0.999954	390.352	-0.352059	0.326082	-1.07966	0.280292	0.85521	415.64	-0.348061	0.335406	-1.03773	0.299396	0.764938	350.803	-0.935999	0.4155	-2.25271	0.0242777	0.122395	387.499	-1.13413	0.432545	-2.62199	0.00874182	0.0378894	352.227	-1.12444	0.442853	-2.53908	0.0111145	0.0454128	407.932	-0.904901	0.498116	-1.81665	0.0692713	0.170233	SSA01_DN21038_c0_g1_i2
s6_10059	1168.1	0.104272	0.22615	0.461075	0.644745	0.999963	1037.48	-0.36617	0.191397	-1.91314	0.0557298	0.999954	959.118	-0.541632	0.233499	-2.31963	0.0203608	0.383422	890.62	-0.993982	0.215065	-4.62177	3.8e-06	0.000569538	862.069	-0.939315	0.374973	-2.50502	0.0122444	0.0816356	884.924	-1.50348	0.352514	-4.26501	2e-05	0.000502884	783.296	-1.64953	0.36293	-4.54502	5.49e-06	0.000173276	1038.13	-0.790199	0.308612	-2.56049	0.0104524	0.0473052	SSA01_DN15924_c0_g1_i1
s6_10064	1023.9	-0.050531	0.204187	-0.247475	0.804541	0.999963	1034.77	-0.199284	0.170756	-1.16707	0.243182	0.999954	1080.93	-0.0115134	0.209886	-0.0548558	0.956253	0.990804	1234.97	0.216417	0.190697	1.13488	0.256427	0.732602	1218.27	0.280569	0.215267	1.30336	0.192453	0.405829	1331.22	0.178943	0.263412	0.679327	0.496931	0.637026	1389.23	0.502873	0.333495	1.50789	0.131583	0.258588	1134.87	-0.10777	0.257197	-0.419018	0.675203	0.785688	SSA01_DN15168_c0_g1_i1
s6_10065	1038.98	-0.0257564	0.255152	-0.100945	0.919594	0.999963	996.723	-0.139881	0.220845	-0.63339	0.526479	0.999954	951.928	-0.241759	0.324683	-0.744599	0.456514	0.903224	930.352	-0.435522	0.325389	-1.33847	0.180744	0.658552	773.927	-1.1121	0.38455	-2.89197	0.00382839	0.0405593	829.49	-1.4926	0.380473	-3.92301	8.75e-05	0.0015014	749.257	-1.499	0.404294	-3.70768	0.000209165	0.00273536	865.097	-1.39195	0.444233	-3.13337	0.00172813	0.0132718	SSA01_DN13789_c0_g2_i1
s6_10066	439.942	0.127326	0.188061	0.677047	0.498376	0.999963	494.48	0.211843	0.154798	1.36851	0.171151	0.999954	520.76	0.412654	0.19483	2.11802	0.0341732	0.476388	474.342	0.088119	0.180306	0.488719	0.625041	0.903485	404.165	-0.259976	0.268213	-0.96929	0.332401	0.556728	446.906	-0.344312	0.322544	-1.06749	0.285752	0.435096	388.14	-0.493062	0.293095	-1.68226	0.0925182	0.201604	452.641	-0.160482	0.250755	-0.639996	0.522176	0.665356	SSA01_DN14645_c0_g1_i2
s6_10069	1535.7	-0.0619135	0.221474	-0.279552	0.779821	0.999963	1575.43	-0.15429	0.198972	-0.775435	0.438083	0.999954	1465.91	-0.285084	0.229783	-1.24067	0.214729	0.825981	1473.04	-0.418796	0.205923	-2.03375	0.0419767	0.361591	1306.28	-0.702744	0.313537	-2.24134	0.0250038	0.124704	1379.06	-1.02527	0.307513	-3.33408	0.000855824	0.0076293	1209.74	-1.1793	0.308701	-3.82021	0.000133336	0.00195501	1462.85	-0.764519	0.292479	-2.61393	0.00895072	0.0426002	SSA01_DN23403_c0_g1_i1
s6_10071	1845.58	0.114603	0.219403	0.522337	0.601436	0.999963	1896.51	-0.00231258	0.19819	-0.0116685	0.99069	0.999954	1862.3	0.0307819	0.224075	0.137373	0.890736	0.977991	1912.63	-0.0137484	0.215525	-0.0637904	0.949137	0.989339	1854.19	-0.008958	0.239385	-0.037421	0.970149	0.986415	2002.1	-0.1567	0.251463	-0.623154	0.533184	0.667729	1927.42	0.0132539	0.287082	0.0461674	0.963177	0.979884	2111.17	0.195488	0.29729	0.657568	0.510816	0.655245	SSA01_DN41337_c0_g1_i1
s6_10073	2528.25	0.0214085	0.191009	0.112081	0.910759	0.999963	2873.57	0.145545	0.173683	0.837991	0.402036	0.999954	2899.32	0.258939	0.18345	1.4115	0.158098	0.777481	2987.87	0.222618	0.203943	1.09157	0.275023	0.747605	2964.87	0.30652	0.196465	1.56017	0.118719	0.307017	3622.38	0.474641	0.268975	1.76463	0.0776256	0.174077	4208.86	0.982894	0.341366	2.8793	0.00398559	0.0219971	3289.45	0.477567	0.26924	1.77376	0.0761028	0.181432	SSA01_DN33949_c0_g1_i1
s6_10074	1993.43	0.0819645	0.173695	0.471888	0.637007	0.999963	2043.75	-0.0552462	0.124139	-0.445036	0.656294	0.999954	2104	0.103838	0.176286	0.589034	0.555839	0.922448	1986.27	-0.168782	0.186507	-0.904961	0.365486	0.801495	1848.77	-0.279401	0.273042	-1.02329	0.30617	0.530396	2005.67	-0.432569	0.289302	-1.49522	0.134858	0.257828	1710.18	-0.648215	0.290923	-2.22813	0.0258718	0.0822935	1920.16	-0.497184	0.2284	-2.17682	0.0294943	0.0957871	SSA01_DN54502_c0_g1_i1
s6_10076	1808.4	-0.138629	0.234077	-0.592234	0.553694	0.999963	2097.66	0.0416716	0.221276	0.188324	0.850623	0.999954	2039.75	0.0621079	0.242983	0.255606	0.798255	0.958862	2156.2	0.0891716	0.261088	0.341539	0.732698	0.935716	2012.12	0.0132752	0.265969	0.0499124	0.960192	0.981277	2582.47	0.321311	0.300158	1.07047	0.284406	0.433742	2887.8	0.761848	0.375902	2.02672	0.0426909	0.116991	2264.13	0.181714	0.320074	0.567726	0.570221	0.704342	SSA01_DN38138_c0_g1_i1
s6_10081	1625.9	-0.0458232	0.240171	-0.190794	0.848687	0.999963	1612.75	-0.0724028	0.185666	-0.389963	0.696564	0.999954	1595.75	-0.109643	0.317752	-0.345057	0.730051	0.946454	1542.67	-0.227864	0.333264	-0.683733	0.494144	0.855385	1322.51	-0.682417	0.484093	-1.40968	0.158633	0.363186	1382.03	-1.15183	0.49647	-2.32003	0.0203393	0.0681976	1461.55	-0.569457	0.547637	-1.03985	0.298412	0.458273	1461.5	-0.944566	0.539588	-1.75053	0.0800265	0.187752	SSA01_DN14627_c0_g1_i1
s6_10084	752.764	0.0140768	0.255064	0.0551892	0.955988	0.999963	790.734	-0.0128739	0.217982	-0.0590594	0.952905	0.999954	748.403	-0.0628512	0.320768	-0.19594	0.844657	0.968372	847.282	0.0694655	0.334522	0.207656	0.835498	0.963566	786.499	-0.00147956	0.381226	-0.00388107	0.996903	0.998634	831.605	-0.197686	0.382846	-0.516358	0.605604	0.726591	817.607	0.026399	0.411451	0.0641607	0.948842	0.971767	825.128	-0.0597579	0.448567	-0.13322	0.89402	0.93607	SSA01_DN10462_c0_g1_i1
s6_10085	246.258	-0.17487	0.239793	-0.729255	0.465846	0.999963	310.684	0.175254	0.212586	0.824388	0.409719	0.999954	294.19	0.149747	0.263065	0.569242	0.569192	0.924229	283.079	-0.0338088	0.278991	-0.121183	0.903546	0.979017	287.625	0.0903548	0.331387	0.272657	0.785117	0.888656	339.269	0.193943	0.293214	0.661438	0.508332	0.647027	323.074	0.305138	0.329943	0.92482	0.35506	0.515961	335.649	0.385726	0.331125	1.1649	0.244061	0.399447	SSA01_DN22543_c0_g1_i1
s6_10087	311.082	0.240995	0.218739	1.10175	0.270572	0.999963	371.556	0.389996	0.201055	1.93974	0.052411	0.999954	298.652	0.0298314	0.216318	0.137905	0.890315	0.977966	286.289	-0.196548	0.211401	-0.929739	0.352506	0.794052	294.071	-0.0340059	0.251639	-0.135137	0.892503	0.947802	354.023	0.11845	0.270682	0.437597	0.661678	0.769573	295.828	-0.109982	0.315268	-0.348851	0.727201	0.828311	355.667	0.3524	0.290866	1.21155	0.225683	0.378476	SSA01_DN20797_c0_g1_i1
s6_10090	1411.84	-0.240195	0.253251	-0.948444	0.342903	0.999963	1920.36	0.169706	0.230439	0.73645	0.461457	0.999954	1997.17	0.372623	0.293908	1.26782	0.204862	0.817787	2105.85	0.398692	0.299788	1.32991	0.183547	0.66271	2250.39	0.692898	0.327658	2.1147	0.0344556	0.14971	3073.25	1.06834	0.361133	2.9583	0.00309341	0.0185999	3402.82	1.43618	0.368438	3.89803	9.7e-05	0.00153824	2868.72	1.20292	0.400322	3.00489	0.00265677	0.0181203	SSA01_DN26862_c0_g1_i1
s6_10097	718.212	-0.106895	0.247971	-0.431078	0.666412	0.999963	757.904	-0.0656533	0.196954	-0.333343	0.738876	0.999954	780.045	-0.0423883	0.326413	-0.129861	0.896676	0.978391	812.865	-0.0460452	0.337686	-0.136355	0.891541	0.97677	754.958	-0.171086	0.44618	-0.383446	0.701389	0.837695	822.104	-0.313705	0.445998	-0.703379	0.48182	0.623871	771.298	-0.213024	0.450628	-0.472726	0.636409	0.76011	772.009	-0.383267	0.511184	-0.749764	0.453397	0.606706	SSA01_DN54292_c0_g1_i1
s6_10098	1255.84	-0.0101228	0.230671	-0.0438841	0.964997	0.999963	1138.5	-0.101748	0.177143	-0.574384	1	1	1086.49	-0.206881	0.308285	-0.671072	1	1	1045.96	-0.372572	0.330981	-1.12566	1	1	910.586	-0.994717	0.475947	-2.08997	1	1	993.67	-1.31669	0.51426	-2.56036	1	1	931.471	-1.20379	0.509878	-2.36094	1	1	1035.8	-1.20717	0.56419	-2.13965	0.032383	0.102045	SSA01_DN20087_c0_g1_i1
s6_101	1836.44	-0.549023	0.173988	-3.15552	0.00160211	0.310661	2470.57	0.150714	0.19705	0.76485	0.444361	0.999954	2130.65	-0.122054	0.18702	-0.652625	0.513998	0.916698	2464.75	0.151521	0.139773	1.08405	0.278342	0.74997	2428.21	0.197598	0.244874	0.80694	0.419701	0.635119	2706.1	0.148385	0.249836	0.59393	0.552559	0.683505	2941.33	0.578368	0.300321	1.92583	0.0541252	0.137866	2568.18	0.213812	0.256202	0.834544	0.403975	0.561488	SSA01_DN43364_c0_g1_i1
s6_10102	598.898	-0.191493	0.250646	-0.763996	0.44487	0.999963	661.856	-0.0805718	0.210128	-0.383441	0.701392	0.999954	554.736	-0.362836	0.325686	-1.11406	0.265251	0.850837	574.028	-0.431447	0.338245	-1.27555	0.202116	0.68273	480.91	-1.18863	0.415605	-2.86	0.0042364	0.0432241	540.75	-1.35536	0.422495	-3.20799	0.00133668	0.0104255	463.654	-1.64447	0.443434	-3.70849	0.000208495	0.00272917	551.771	-1.35432	0.490386	-2.76175	0.00574931	0.0312808	SSA01_DN1206_c0_g1_i1
s6_10106	1009.88	-0.0285494	0.255009	-0.111954	0.91086	0.999963	923.569	-0.237919	0.227694	-1.04491	0.296066	0.999954	944.944	-0.220202	0.321261	-0.68543	0.493073	0.912484	891.423	-0.481784	0.323464	-1.48945	0.136368	0.595348	801.206	-0.879733	0.377331	-2.33146	0.019729	0.108641	888.212	-1.04065	0.384142	-2.70902	0.00674829	0.0317495	815.394	-0.9808	0.404742	-2.42327	0.0153814	0.0572183	943.408	-0.753126	0.447855	-1.68163	0.0926411	0.207078	SSA01_DN12545_c0_g2_i1
s6_10108	432.309	-0.230753	0.255162	-0.904339	0.365816	0.999963	449.36	-0.18586	0.226563	-0.820345	0.412019	0.999954	385.387	-0.549358	0.319305	-1.72048	0.0853458	0.660269	443.56	-0.356457	0.322559	-1.10509	0.26912	0.742634	397.684	-0.709042	0.367506	-1.92934	0.0536893	0.193648	452.69	-0.751861	0.367769	-2.04438	0.0409159	0.110767	427.087	-0.6038	0.398618	-1.51473	0.12984	0.256364	448.549	-0.735486	0.42231	-1.74158	0.0815823	0.190273	SSA01_DN11666_c0_g1_i1
s6_10109	489.885	-0.0250224	0.237901	-0.10518	0.916233	0.999963	503.456	-0.0415492	0.190232	-0.218413	0.827107	0.999954	480.388	-0.0875694	0.315641	-0.277434	0.781447	0.956187	519.535	-0.0589752	0.335245	-0.175917	0.860359	0.969949	396.551	-0.680755	0.472818	-1.43978	0.149929	0.351358	424.789	-1.02636	0.482696	-2.12631	0.0334771	0.0965453	376.275	-1.12526	0.494688	-2.2747	0.0229242	0.0756994	425.071	-1.02472	0.549504	-1.86482	0.0622073	0.158276	SSA01_DN3040_c0_g1_i1
s6_10110	2168.26	0.0923055	0.242984	0.379884	0.704032	0.999963	1974	-0.0659138	0.200019	-0.329538	0.741749	0.999954	1840.32	-0.160166	0.321952	-0.497484	0.618847	0.93042	1860.46	-0.231713	0.337542	-0.686471	0.492416	0.854701	1619.89	-0.655488	0.457868	-1.43161	0.152256	0.354325	1814.04	-0.799196	0.47262	-1.69099	0.0908388	0.194493	1743.27	-0.599213	0.491568	-1.21898	0.222851	0.374658	2006.59	-0.368698	0.525982	-0.70097	0.483321	0.631872	SSA01_DN3293_c0_g1_i1
s6_10112	2178.01	-0.218513	0.180824	-1.20843	0.226882	0.999963	2492.94	-0.0109683	0.139959	-0.0783681	0.937535	0.999954	2318.24	-0.120717	0.197635	-0.610807	0.541328	0.920782	2483.4	-0.0561989	0.152344	-0.368895	0.712206	0.929692	2368.32	-0.0946359	0.192082	-0.492685	0.622236	0.786502	2632.25	-0.162599	0.214942	-0.75648	0.449362	0.594654	2542.52	0.0126121	0.255276	0.0494057	0.960596	0.978464	2288.46	-0.527621	0.220911	-2.38839	0.0169224	0.0656882	SSA01_DN17535_c0_g1_i1
s6_10113	1497.96	-0.316233	0.191997	-1.64708	0.0995425	0.999963	1730.49	-0.0544944	0.199151	-0.273633	0.784366	0.999954	1458.82	-0.430006	0.246473	-1.74464	0.0810476	0.648475	1624.05	-0.287606	0.168578	-1.70607	0.0879948	0.504619	1352.04	-0.795968	0.239172	-3.32801	0.000874678	0.015891	1442.84	-1.07157	0.244901	-4.37551	1.21e-05	0.000347021	1293.06	-1.10478	0.309015	-3.57516	0.000350014	0.00396279	1455.97	-1.06535	0.261646	-4.07174	4.67e-05	0.000880694	SSA01_DN38838_c0_g1_i1
s6_10114	901.06	0.0432571	0.25433	0.170082	0.864945	0.999963	892.892	-0.0732119	0.228113	-0.320946	0.748252	0.999954	867.554	-0.102679	0.313659	-0.327359	0.743396	0.949878	944.649	-0.0284101	0.314856	-0.0902322	0.928103	0.984153	845.737	-0.233685	0.379987	-0.61498	0.538568	0.726374	963.711	-0.246307	0.376004	-0.655066	0.512426	0.650589	905.025	-0.143526	0.390728	-0.367329	0.713373	0.818027	908.926	-0.296453	0.413229	-0.717406	0.473124	0.623326	SSA01_DN57467_c0_g1_i1
s6_10116	1354.46	-0.221926	0.199536	-1.11221	0.266047	0.999963	1545	-0.0294198	0.182448	-0.16125	0.871896	0.999954	1302.53	-0.428796	0.198513	-2.16004	0.0307697	0.454891	1477.99	-0.185418	0.206676	-0.897145	0.369642	0.803697	1387.69	-0.279496	0.237064	-1.17899	0.238402	0.459692	1604.08	-0.234717	0.238885	-0.982554	0.325827	0.476819	1340.68	-0.49307	0.306087	-1.61088	0.107205	0.22351	1445.22	-0.468213	0.276359	-1.69422	0.0902231	0.203365	SSA01_DN33191_c0_g1_i1
s6_10118	2613.35	0.215156	0.214763	1.00183	0.316425	0.999963	2584.16	-0.00230362	0.187539	-0.0122834	0.9902	0.999954	2805.72	0.249877	0.257659	0.969798	0.332147	0.872085	2883.43	0.221143	0.251743	0.878449	0.3797	0.808355	3186.88	0.516737	0.353015	1.46378	0.143254	0.342636	3920.48	0.691257	0.393985	1.75453	0.0793401	0.176764	4601.22	1.19408	0.402158	2.96918	0.00298593	0.0179933	4163.15	1.14454	0.319722	3.57981	0.000343846	0.0040603	SSA01_DN3105_c0_g1_i1
s6_10119	1278.32	-0.0103776	0.254652	-0.0407521	0.967493	0.999963	1208.85	-0.191519	0.229949	-0.832877	0.404914	0.999954	1030.88	-0.588187	0.307267	-1.91425	0.055588	0.575962	1090.26	-0.595971	0.306531	-1.94425	0.0518656	0.400101	935.819	-1.19804	0.349477	-3.4281	0.000607827	0.012439	1039.98	-1.37192	0.354585	-3.8691	0.000109239	0.00176151	935.192	-1.40113	0.37994	-3.68776	0.000226236	0.00289667	1088.04	-1.22316	0.413333	-2.95926	0.00308379	0.0200979	SSA01_DN17682_c0_g1_i3
s6_1012	1534.99	0.0643221	0.213442	0.301356	0.763143	0.999963	1559.12	-0.073433	0.194825	-0.376917	0.706235	0.999954	1344.47	-0.420416	0.199242	-2.11008	0.0348518	0.48028	1301.82	-0.683611	0.189856	-3.60067	0.000317394	0.0170365	1275.34	-0.657626	0.241204	-2.72643	0.00640228	0.0548488	1550	-0.440078	0.251864	-1.74728	0.0805884	0.178723	1383.05	-0.491512	0.278901	-1.76232	0.0780151	0.178624	1683.73	-0.00600125	0.274251	-0.0218823	0.982542	0.989788	SSA01_DN39715_c0_g1_i1
s6_10127	439.404	0.0462035	0.189865	0.24335	0.807735	0.999963	488.309	0.124892	0.144083	0.866807	0.386048	0.999954	512.456	0.31639	0.186863	1.69317	0.090424	0.671516	455.343	-0.0893824	0.158769	-0.56297	0.573455	0.886518	491.899	0.209732	0.202375	1.03635	0.300037	0.524287	599.686	0.385314	0.236528	1.62904	0.103304	0.21325	604.585	0.615693	0.304423	2.02249	0.0431255	0.117805	642.775	0.815164	0.257469	3.16607	0.00154512	0.0122318	SSA01_DN22518_c0_g1_i1
s6_10128	205.217	0.0330707	0.242635	0.136299	0.891585	0.999963	206.028	-0.103753	0.223803	-0.463593	0.64294	0.999954	216.729	0.0514867	0.293153	0.175631	0.860584	0.971758	233.034	0.133292	0.249104	0.535086	0.59259	0.892948	252.245	0.417172	0.287937	1.44883	0.147385	0.34799	326.488	0.707572	0.328313	2.15518	0.031148	0.0918859	313.742	0.824065	0.338196	2.43665	0.0148241	0.0557147	305.092	0.818953	0.343884	2.38148	0.0172431	0.0665171	SSA01_DN1747_c0_g1_i1
s6_10129	1561.97	0.0312344	0.186312	0.167646	0.866862	0.999963	1672.72	0.016035	0.147625	0.108619	0.913504	0.999954	1788.27	0.2514	0.217461	1.15606	0.247655	0.843266	1720.61	0.0593046	0.159364	0.372134	0.709793	0.928922	1609.13	-0.0294618	0.259939	-0.113341	0.90976	0.956574	1722.41	-0.202934	0.275481	-0.736655	0.461332	0.605568	1426.49	-0.489485	0.288565	-1.69627	0.0898343	0.197441	1580.96	-0.351074	0.272738	-1.28722	0.198018	0.346114	SSA01_DN18049_c0_g1_i1
s6_1013	313.845	-0.214226	0.20879	-1.02603	0.304876	0.999963	370.092	0.0509008	0.18837	0.270217	0.786993	0.999954	372.759	0.14948	0.224255	0.666564	0.505051	0.914716	374.063	0.0514591	0.166923	0.308281	0.757869	0.942879	353.714	-0.00463713	0.228839	-0.0202637	0.983833	0.992617	378.806	-0.178704	0.239595	-0.745861	0.455751	0.600585	352.713	-0.102439	0.284802	-0.359684	0.719084	0.82201	348.724	-0.304538	0.269445	-1.13024	0.258374	0.414816	SSA01_DN26352_c0_g1_i1
s6_10130	1674.98	0.0915867	0.252358	0.362923	0.716662	0.999963	1582.05	-0.0614899	0.214027	-0.2873	0.773883	0.999954	1511.77	-0.119576	0.326401	-0.366346	0.714107	0.944062	1502.53	-0.227376	0.336018	-0.676678	0.498611	0.857228	1267.28	-0.743816	0.403249	-1.84456	0.0651019	0.216378	1338.1	-1.09531	0.412585	-2.65475	0.00793664	0.0354204	1228.75	-1.03534	0.428752	-2.41479	0.0157444	0.0581527	1400.65	-0.885808	0.479076	-1.84899	0.0644589	0.161991	SSA01_DN2040_c0_g1_i1
s6_10131	3145.11	0.00394515	0.179903	0.0219293	0.982504	0.999963	3406.75	0.0205973	0.177026	0.116352	0.907374	0.999954	3476.05	0.155207	0.179182	0.866198	0.386382	0.888019	3467.34	0.0373903	0.176444	0.211911	0.832177	0.962902	3237	-0.0561012	0.20399	-0.275019	0.783302	0.887482	3636.38	-0.090669	0.256623	-0.353316	0.723852	0.816219	3639.03	0.167187	0.329412	0.50753	0.611783	0.740649	3820.76	0.260949	0.223485	1.16764	0.242953	0.397983	SSA01_DN39647_c0_g1_i1
s6_10133	1753.32	-0.124602	0.177042	-0.703801	0.481557	0.999963	1970.01	0.0149595	0.127744	0.117106	0.906776	0.999954	1989.89	0.119802	0.197383	0.606952	0.543883	0.921303	1968.04	-0.0209464	0.147291	-0.142211	0.886913	0.975983	1906.8	-0.0140954	0.246998	-0.0570668	0.954492	0.978694	2249.84	0.0842614	0.289403	0.291155	0.770932	0.851017	2398.49	0.470562	0.344085	1.36758	0.171445	0.311646	2029.25	-0.0336067	0.30298	-0.11092	0.91168	0.947129	SSA01_DN56786_c0_g1_i1
s6_1014	1690.9	-0.0772952	0.246166	-0.313996	0.753524	0.999963	1809.1	-0.0547449	0.230417	-0.237591	0.812198	0.999954	1683.82	-0.163967	0.29523	-0.555387	0.57863	0.925263	1775.67	-0.153929	0.29121	-0.528585	0.597093	0.894559	1631	-0.328805	0.320801	-1.02495	0.305387	0.529725	1691.97	-0.638888	0.332885	-1.91924	0.0549535	0.13634	1667.43	-0.36189	0.363457	-0.995686	0.319403	0.480546	1588.87	-0.856365	0.359137	-2.38451	0.0171021	0.0661423	SSA01_DN4117_c0_g1_i1
s6_10141	974.84	-0.0173666	0.195899	-0.0886506	0.92936	0.999963	968.413	-0.221482	0.158238	-1.39967	0.161611	0.999954	834.467	-0.59314	0.189613	-3.12817	0.00175899	0.107794	919.362	-0.433349	0.169166	-2.56167	0.0104169	0.166861	854.564	-0.579314	0.198083	-2.9246	0.00344897	0.0378103	996.487	-0.497061	0.218866	-2.27107	0.0231426	0.0747018	898.496	-0.514372	0.268868	-1.9131	0.0557348	0.140838	996.821	-0.375946	0.23917	-1.57188	0.115979	0.240984	SSA01_DN56612_c0_g1_i1
s6_10144	568.022	0.100181	0.213914	0.468323	0.639553	0.999963	576.984	-0.0392435	0.205001	-0.191431	0.848188	0.999954	505.311	-0.330555	0.206849	-1.59805	0.110032	0.712024	459.03	-0.777098	0.224587	-3.46012	0.000539943	0.0248279	410.529	-1.04479	0.367821	-2.84048	0.00450461	0.044769	432.789	-1.48808	0.354677	-4.19561	2.72e-05	0.000634618	368.315	-1.84404	0.397395	-4.64033	3.48e-06	0.000120146	470.862	-1.19758	0.301094	-3.97742	6.97e-05	0.00119921	SSA01_DN31466_c0_g1_i1
s6_10146	1365.14	-0.186141	0.254341	-0.731857	0.464256	0.999963	1850.55	0.178857	0.22989	0.778012	0.436562	0.999954	1939.69	0.390181	0.305692	1.27638	0.20182	0.815497	2059.5	0.410952	0.319866	1.28476	0.198875	0.678903	1897.91	0.445391	0.335551	1.32734	0.184395	0.395702	2378.16	0.673441	0.348175	1.9342	0.053088	0.133067	2616.04	1.03949	0.388827	2.6734	0.00750876	0.0344281	2101.5	0.626777	0.407673	1.53745	0.124183	0.252057	SSA01_DN25949_c0_g1_i1
s6_10147	1596.09	-0.0747268	0.194229	-0.384735	0.700434	0.999963	1876.91	0.163824	0.140563	1.16548	0.243823	0.999954	1995.63	0.388635	0.182784	2.1262	0.0334869	0.471225	2061.03	0.376122	0.149594	2.51429	0.0119273	0.180307	2108.86	0.502161	0.256296	1.9593	0.050078	0.185845	2602.6	0.665742	0.351125	1.89603	0.0579564	0.141571	2783.8	1.00184	0.360451	2.77942	0.00544561	0.0273351	2352.84	0.716747	0.306796	2.33624	0.0194788	0.0722963	SSA01_DN40204_c0_g1_i1
s6_10149	501.703	-0.0620799	0.24231	-0.2562	0.797796	0.999963	520.462	-0.0570041	0.194323	-0.293347	0.769257	0.999954	471.954	-0.175561	0.317129	-0.553594	0.579857	0.925295	455.434	-0.34756	0.337486	-1.02985	0.303081	0.767694	370.825	-1.10462	0.465069	-2.37518	0.0175403	0.101307	423.189	-1.28426	0.464362	-2.76565	0.00568101	0.0281334	398.95	-1.1042	0.485102	-2.27623	0.0228324	0.0755309	448.958	-1.04004	0.528783	-1.96686	0.0491995	0.135202	SSA01_DN26395_c0_g1_i1
s6_1015	3197.3	-0.315308	0.184847	-1.70578	0.0880497	0.999963	3590.07	-0.133778	0.157952	-0.846953	0.397021	0.999954	3088.72	-0.476541	0.216115	-2.20504	0.0274513	0.435057	3505.22	-0.250025	0.167198	-1.49538	0.134815	0.593129	3073.32	-0.573807	0.193543	-2.96475	0.0030293	0.0349771	3408.81	-0.667343	0.211864	-3.14986	0.00163348	0.0119567	3207.75	-0.529683	0.301809	-1.75503	0.0792543	0.180512	3191.33	-0.914885	0.236717	-3.86489	0.000111141	0.00171899	SSA01_DN3817_c0_g1_i1
s6_10152	599.91	-0.0408778	0.212434	-0.192426	0.847409	0.999963	641.59	-0.0441026	0.179429	-0.245794	0.805842	0.999954	670.659	0.144239	0.191415	0.753543	0.451124	0.9022	682.723	0.0791557	0.180864	0.437653	0.661638	0.915192	685.381	0.180457	0.253444	0.712019	0.476453	0.679997	892.415	0.496821	0.333915	1.48787	0.136786	0.260489	962.253	0.874644	0.327633	2.66958	0.00759461	0.0347285	887.969	0.766875	0.265547	2.88791	0.0038781	0.0236884	SSA01_DN12461_c0_g1_i1
s6_10154	3222.99	-0.250788	0.204328	-1.22738	0.219681	0.999963	3860.15	0.0545949	0.205397	0.265802	0.790392	0.999954	3778.61	0.0893339	0.221048	0.404138	0.686112	0.939876	4044.83	0.151228	0.216526	0.698429	0.484909	0.852405	4100.14	0.287019	0.210499	1.36352	0.172719	0.381677	4792.6	0.354652	0.255042	1.39056	0.164358	0.296676	5028.7	0.677706	0.306367	2.21207	0.0269618	0.0845764	4120.55	0.159742	0.257245	0.620974	0.534616	0.675819	SSA01_DN18988_c0_g1_i1
s6_1016	1769.9	0.125232	0.238595	0.524874	0.599671	0.999963	1988.47	0.183722	0.213562	0.860274	0.389638	0.999954	2167.94	0.445645	0.265556	1.67816	0.0933166	0.677067	2142.89	0.349753	0.262745	1.33115	0.183139	0.662142	2220.76	0.555288	0.276888	2.00546	0.0449142	0.174402	2691.1	0.702002	0.306579	2.28979	0.0220333	0.0722108	2831.09	0.988005	0.352572	2.80227	0.00507438	0.0260112	2603.79	0.890429	0.341086	2.61057	0.00903923	0.0428499	SSA01_DN12698_c0_g1_i1
s6_10161	1380.45	0.238092	0.254949	0.93388	0.350366	0.999963	1301.53	0.0098666	0.230449	0.0428147	0.965849	0.999954	1294.54	0.0665611	0.299047	0.222577	0.823865	0.964646	1096.94	-0.413909	0.300718	-1.3764	0.168697	0.642491	1058.69	-0.497876	0.353425	-1.40872	0.158919	0.363542	1293.48	-0.30158	0.363878	-0.828793	0.407221	0.555786	1159.24	-0.331191	0.374805	-0.883636	0.376893	0.536966	1346.31	-0.0212372	0.41852	-0.0507435	0.95953	0.97652	SSA01_DN13926_c0_g1_i1
s6_10163	510.911	-0.0933286	0.249628	-0.373871	0.7085	0.999963	504.284	-0.143142	0.213898	-0.669206	0.503364	0.999954	461.879	-0.328639	0.326419	-1.0068	0.31403	0.867689	500.115	-0.297894	0.336242	-0.885953	0.375643	0.805853	458.176	-0.579117	0.421211	-1.37489	0.169167	0.376909	523.734	-0.617274	0.432919	-1.42584	0.153914	0.283044	500.927	-0.446513	0.43915	-1.01677	0.309265	0.469492	516.273	-0.582542	0.496694	-1.17284	0.24086	0.395593	SSA01_DN14980_c0_g1_i1
s6_10166	1296.44	0.218236	0.179698	1.21446	0.22457	0.999963	1327.02	0.0667127	0.132788	0.502398	0.615387	0.999954	1307.79	0.112206	0.162746	0.689458	0.490535	0.912042	1247.66	-0.134454	0.171027	-0.786154	0.431777	0.832051	1174.25	-0.208906	0.269992	-0.773746	0.439081	0.651101	1282.82	-0.338347	0.25835	-1.30965	0.190315	0.329057	1160.16	-0.344813	0.302094	-1.14141	0.2537	0.409573	1342.35	-0.0266646	0.231486	-0.115189	0.908296	0.94492	SSA01_DN15957_c0_g1_i1
s6_10167	431.659	0.093473	0.234594	0.398446	0.690302	0.999963	508.662	0.180007	0.230336	0.781499	0.434509	0.999954	473.745	0.179926	0.288493	0.623675	0.532841	0.919242	433.735	-0.103518	0.25942	-0.399036	0.689867	0.923755	445.222	0.0455054	0.313247	0.14527	0.884498	0.943838	538.258	0.201109	0.338335	0.594406	0.55224	0.683269	482.535	0.169915	0.326746	0.52002	0.60305	0.733715	580.246	0.636295	0.319599	1.99092	0.0464901	0.130124	SSA01_DN13544_c0_g2_i1
s6_10170	746.232	-0.0089094	0.248556	-0.0358446	0.971406	0.999963	770.096	-0.0585905	0.229653	-0.255126	0.798626	0.999954	726.243	-0.138924	0.308709	-0.450017	0.652698	0.934539	754.069	-0.171138	0.298873	-0.572613	0.566907	0.883759	674.812	-0.429346	0.338386	-1.26881	0.20451	0.420583	720.953	-0.666482	0.322654	-2.06562	0.0388643	0.106854	675.855	-0.545608	0.350075	-1.55855	0.119104	0.240961	698.523	-0.729206	0.372542	-1.95738	0.0503029	0.137097	SSA01_DN41073_c0_g1_i1
s6_10171	1504.57	0.0594733	0.208424	0.285347	0.775378	0.999963	1531.74	-0.0716156	0.198429	-0.360913	0.718165	0.999954	1363.13	-0.306319	0.233795	-1.3102	0.190127	0.805824	1288.38	-0.637239	0.215313	-2.95959	0.00308049	0.077096	1175.2	-0.894563	0.242303	-3.69193	0.000222562	0.00640864	1324.99	-0.951723	0.236731	-4.02028	5.81e-05	0.00110972	1209.87	-0.910497	0.29174	-3.12092	0.00180285	0.0126504	1341.9	-0.882988	0.270112	-3.26898	0.00107938	0.00942785	SSA01_DN17422_c0_g1_i2
s6_10173	840.542	2.84e-05	0.246288	0.000115314	0.999908	0.999963	817.954	-0.0783193	0.20335	-0.385145	0.70013	0.999954	774.488	-0.166858	0.325014	-0.513387	0.60768	0.92899	704.697	-0.446954	0.33857	-1.32012	0.186793	0.666194	585.337	-1.22266	0.442223	-2.76482	0.00569549	0.0512452	640.977	-1.57833	0.448081	-3.52243	0.000427614	0.00467201	598.185	-1.41856	0.463978	-3.05738	0.00223278	0.0147154	704.027	-1.16156	0.513708	-2.26112	0.0237516	0.0828281	SSA01_DN54314_c0_g1_i1
s6_10174	383.451	-0.322546	0.219711	-1.46805	0.142092	0.999963	449.096	-0.0519315	0.182916	-0.28391	0.77648	0.999954	439.399	-0.0338567	0.203392	-0.16646	0.867795	0.973135	482.176	0.0927883	0.193575	0.479339	0.631697	0.905805	417.793	-0.209912	0.238026	-0.881886	0.377838	0.599038	470.665	-0.240078	0.273047	-0.879258	0.379261	0.529038	404.238	-0.396462	0.341341	-1.16148	0.245446	0.400371	433.749	-0.375658	0.305584	-1.22931	0.218954	0.370737	SSA01_DN38352_c0_g1_i1
s6_10177	2836.62	-0.111241	0.241801	-0.46005	0.64548	0.999963	3218.36	0.0144242	0.2258	0.0638805	0.949065	0.999954	3378.51	0.196551	0.258411	0.760613	0.446888	0.901929	3201.78	-0.0202855	0.262101	-0.0773956	0.938309	0.986729	3893.79	0.532956	0.288596	1.84672	0.064788	0.215776	4968.98	0.784279	0.330632	2.37206	0.0176892	0.0618048	5716.05	1.22818	0.371854	3.30286	0.000957026	0.00811118	4293	0.721374	0.344286	2.09528	0.0361465	0.109641	SSA01_DN34221_c0_g1_i1
s6_10179	1298.25	0.220333	0.249794	0.882058	0.377745	0.999963	1256.26	0.0065229	0.229959	0.0283655	0.977371	0.999954	1168.63	-0.0709376	0.304627	-0.232867	0.815865	0.962888	1060.9	-0.435863	0.285466	-1.52685	0.126798	0.581386	1074.41	-0.354926	0.346581	-1.02408	0.305797	0.530032	1197.58	-0.436238	0.34829	-1.25251	0.210383	0.352985	1264	0.0027948	0.389258	0.0071798	0.994271	0.996966	1328.84	0.0443191	0.383949	0.11543	0.908105	0.944804	SSA01_DN55116_c0_g1_i1
s6_1018	1166.38	0.270819	0.244005	1.10989	0.267046	0.999963	1007.24	-0.187753	0.216475	-0.867321	0.385766	0.999954	1094.04	0.0509006	0.257584	0.197608	0.843352	0.968102	1013.76	-0.244003	0.26381	-0.924919	0.355008	0.795814	927.447	-0.43588	0.314398	-1.38639	0.165627	0.372308	1055.89	-0.445468	0.332007	-1.34174	0.179679	0.315831	913.804	-0.5851	0.380352	-1.53831	0.123972	0.247802	1144.84	-0.0342759	0.351723	-0.0974511	0.922368	0.954082	SSA01_DN12541_c0_g1_i1
s6_10184	618.488	-0.040436	0.23425	-0.172619	0.862951	0.999963	691.004	0.0415556	0.218346	0.19032	0.849058	0.999954	677.785	0.0793793	0.25171	0.31536	0.752488	0.951789	714.238	0.0975945	0.270686	0.360544	0.71844	0.931816	718.939	0.221399	0.265682	0.833326	0.404661	0.622229	856.938	0.337018	0.312123	1.07976	0.280249	0.429504	956.035	0.784651	0.345877	2.26858	0.0232936	0.076565	792.042	0.359529	0.325522	1.10447	0.269391	0.426901	SSA01_DN21437_c1_g1_i1
s6_10186	1152.15	0.0892516	0.174786	0.510632	0.609609	0.999963	1206.36	0.00663007	0.150988	0.0439113	0.964975	0.999954	1302.86	0.264772	0.220412	1.20126	0.229651	0.834026	1231.89	0.029792	0.176614	0.168684	0.866045	0.97131	1222.74	0.102252	0.221776	0.46106	0.644755	0.801469	1308.96	-0.0633507	0.220282	-0.287589	0.773661	0.852847	1192.93	-0.0515797	0.257652	-0.200191	0.841331	0.905924	1263.99	0.0177159	0.221971	0.0798118	0.936387	0.962385	SSA01_DN11361_c0_g1_i1
s6_10187	989.09	-0.18468	0.242152	-0.762662	0.445665	0.999963	1129.21	-0.0211844	0.230269	-0.0919986	0.926699	0.999954	1004.57	-0.214738	0.297517	-0.721766	0.470439	0.906415	1080.12	-0.141954	0.317429	-0.447198	0.654732	0.912809	950.611	-0.444567	0.34917	-1.27321	0.202944	0.418576	1071.54	-0.50616	0.312573	-1.61933	0.105376	0.216119	928.981	-0.672592	0.334345	-2.01167	0.0442548	0.11996	1071.17	-0.397564	0.338881	-1.17317	0.240728	0.395487	SSA01_DN56372_c0_g1_i1
s6_1019	1800.59	0.0947051	0.191574	0.494353	0.621057	0.999963	1869.26	-0.00511574	0.155265	-0.0329484	0.973716	0.999954	1839.55	0.0356932	0.170941	0.208805	0.834601	0.966682	2041.53	0.193501	0.155782	1.24212	0.214191	0.694414	1941.85	0.155465	0.19791	0.785535	0.43214	0.645475	2245.86	0.200746	0.225747	0.889251	0.373868	0.524125	2047.45	0.210873	0.262721	0.802649	0.422177	0.579643	2101.43	0.232101	0.242495	0.957135	0.338499	0.498657	SSA01_DN13011_c1_g1_i1
s6_10191	841.701	0.072984	0.210257	0.347117	0.728503	0.999963	965.096	0.19423	0.191752	1.01292	0.311097	0.999954	827.107	-0.0851832	0.193326	-0.44062	0.659488	0.935662	828.187	-0.179443	0.273213	-0.656789	0.511317	0.86093	739.26	-0.456314	0.236705	-1.92778	0.0538829	0.194096	907.655	-0.218708	0.255979	-0.854399	0.392884	0.541835	915.074	0.0690437	0.356681	0.193573	0.84651	0.909382	850.943	-0.288137	0.291545	-0.98831	0.323001	0.483229	SSA01_DN21143_c0_g2_i1
s6_10192	413.471	0.0851531	0.235448	0.361664	0.717603	0.999963	493.586	0.251829	0.216585	1.16273	0.244941	0.999954	503.898	0.393779	0.270669	1.45484	0.145714	0.762015	456.917	0.112311	0.266052	0.422139	0.672924	0.9189	472.505	0.300171	0.267641	1.12155	0.262056	0.485954	593.898	0.546139	0.270785	2.01687	0.0437088	0.116208	583.607	0.710962	0.310586	2.2891	0.0220738	0.0738553	612.455	0.876507	0.311449	2.81429	0.00488859	0.0277994	SSA01_DN132_c0_g1_i1
s6_10194	706.711	-0.304037	0.252067	-1.20617	0.227751	0.999963	770.405	-0.150026	0.211219	-0.710289	0.477525	0.999954	718.467	-0.324364	0.326347	-0.993923	0.320261	0.870413	812.88	-0.208267	0.335306	-0.621126	0.534517	0.870425	689.019	-0.681219	0.409258	-1.66452	0.0960082	0.27148	710.044	-1.12763	0.412754	-2.73195	0.00629601	0.0302376	609.919	-1.3665	0.434794	-3.14286	0.00167307	0.0120283	682.183	-1.4321	0.479329	-2.98772	0.00281064	0.0188114	SSA01_DN32136_c0_g1_i1
s6_10198	53.1271	0.345433	0.239492	1.44236	0.149202	1	38.5569	-0.0207407	0.191244	-0.108452	0.913637	0.999954	45.5724	0.215454	0.326423	0.660045	0.509225	0.91536	54.3261	0.341934	0.337308	1.01372	0.310718	0.772343	52.3809	0.496816	0.476987	1.04157	0.29761	0.522145	60.4289	0.607359	0.482041	1.25997	0.207679	0.349746	62.236	0.858683	0.501261	1.71305	0.0867042	0.192492	56.8621	0.675179	0.550609	1.22624	0.220108	0.372049	SSA01_DN15816_c0_g1_i1
s6_102	895.18	-0.166009	0.180522	-0.919607	0.357778	0.999963	1023.95	0.0280628	0.136398	0.205741	0.836993	0.999954	925.067	-0.161711	0.197188	-0.820086	0.412167	0.893788	971.999	-0.140542	0.231891	-0.606072	0.544467	0.875615	829.314	-0.529986	0.272432	-1.94539	0.0517281	0.189432	931.628	-0.582263	0.289314	-2.01256	0.0441606	0.11706	807.808	-0.755529	0.27943	-2.70382	0.00685468	0.0322801	888.334	-0.719929	0.240072	-2.9988	0.00271046	0.0183776	SSA01_DN56714_c0_g1_i1
s6_1020	3613.29	-0.12981	0.180489	-0.719214	0.472009	0.999963	4007.52	-0.0254189	0.130198	-0.195233	0.845211	0.999954	3989.57	0.0471144	0.146584	0.321415	0.747896	0.950879	4043.08	-0.0365024	0.13798	-0.264548	0.791358	0.952614	3926.6	-0.0228145	0.173938	-0.131165	0.895645	0.949451	4388.6	-0.072125	0.212878	-0.338808	0.734754	0.824356	4469.37	0.231625	0.306903	0.754716	0.45042	0.605674	4414.35	0.142752	0.240865	0.592666	0.553405	0.6913	SSA01_DN16447_c1_g1_i1
s6_10200	829.893	-0.219272	0.243553	-0.900308	0.367956	0.999963	947.004	-0.0421608	0.229463	-0.183737	0.85422	0.999954	871.751	-0.171123	0.287795	-0.594599	0.552111	0.922425	930.142	-0.139425	0.263195	-0.529741	0.596291	0.894064	798.551	-0.512226	0.302871	-1.69124	0.0907917	0.262513	857.805	-0.709645	0.354925	-1.99942	0.0455626	0.11957	709.88	-1.06848	0.361276	-2.95752	0.0031012	0.0184389	818.498	-0.891626	0.352137	-2.53204	0.0113401	0.0501286	SSA01_DN32870_c0_g1_i1
s6_10202	2070.3	0.0870907	0.244274	0.356529	0.721445	0.999963	2315.48	0.116372	0.229705	0.506614	0.612425	0.999954	2546.56	0.400176	0.284912	1.40456	0.160152	0.77958	2575.25	0.355548	0.283627	1.25358	0.209996	0.689634	2793.88	0.676778	0.286452	2.36262	0.0181461	0.103477	3519.6	0.904338	0.308129	2.93494	0.00333616	0.0195963	3787.93	1.22727	0.336132	3.65116	0.000261054	0.00321755	3727.41	1.29474	0.353941	3.65805	0.000254138	0.00321215	SSA01_DN56048_c0_g1_i1
s6_10203	2355.51	0.112871	0.167329	0.674545	0.499965	0.999963	2404.49	-0.0333049	0.198392	-0.167874	0.866682	0.999954	2562.51	0.202448	0.186239	1.08703	0.277022	0.85521	2542.55	0.0755771	0.162945	0.463821	0.642776	0.909564	2564.5	0.193144	0.179945	1.07335	0.283114	0.508601	3020.48	0.278598	0.26536	1.04989	0.293769	0.443619	3116.11	0.561711	0.356935	1.57371	0.115555	0.23583	2969.58	0.477081	0.236295	2.01901	0.0434865	0.124547	SSA01_DN15255_c0_g1_i1
s6_10204	1456.21	0.115822	0.252929	0.457925	0.647006	0.999963	1357.92	-0.114323	0.229807	-0.497472	0.618857	0.999954	1315.37	-0.168647	0.303635	-0.555425	0.578604	0.925263	1403.19	-0.134266	0.303328	-0.442644	0.658023	0.913683	1189.1	-0.555499	0.334481	-1.66078	0.0967581	0.272657	1307.18	-0.699026	0.339235	-2.0606	0.0393414	0.107752	1175.15	-0.720293	0.36599	-1.96807	0.0490603	0.128837	1340.51	-0.515157	0.398321	-1.29332	0.1959	0.343454	SSA01_DN31905_c0_g1_i1
s6_10205	984.605	-0.00198338	0.221164	-0.00896794	0.992845	0.999963	1118.27	0.0981244	0.21958	0.446872	0.654967	0.999954	1101.88	0.161362	0.24805	0.650523	0.515355	0.917044	1125.49	0.11491	0.242547	0.473763	0.635669	0.907516	1073.26	0.0946918	0.246203	0.384609	0.700527	0.83719	1287.34	0.236017	0.249648	0.945399	0.344455	0.495347	1207.12	0.309163	0.290196	1.06536	0.286713	0.445751	1255.93	0.395771	0.286874	1.3796	0.16771	0.309126	SSA01_DN30317_c0_g1_i1
s6_10207	696.631	-0.187355	0.213669	-0.876849	0.380569	0.999963	860.146	0.151383	0.203614	0.74348	0.457191	0.999954	848.947	0.216607	0.233634	0.927121	0.353864	0.878437	872.884	0.18506	0.229867	0.805076	0.420776	0.826682	898.35	0.359619	0.241372	1.4899	0.136251	0.332769	1125.9	0.591737	0.26152	2.26268	0.0236551	0.0758695	1123.5	0.781387	0.321571	2.4299	0.0151029	0.056469	907.845	0.273866	0.274934	0.996115	0.319194	0.479018	SSA01_DN40436_c0_g1_i1
s6_10208	243.156	0.157041	0.217148	0.7232	0.469557	0.999963	260.306	0.1218	0.197156	0.617786	0.536716	0.999954	245.84	0.0617765	0.267124	0.231265	0.817109	0.963032	252.219	0.0335722	0.195642	0.1716	0.863752	0.970774	301.631	0.547806	0.273405	2.00364	0.0451088	0.17488	416.981	0.956463	0.325988	2.93404	0.00334581	0.0196273	418.297	1.12794	0.376054	2.99941	0.00270506	0.016834	402.261	1.206	0.275645	4.37519	1.21e-05	0.000303908	SSA01_DN13766_c0_g2_i1
s6_1021	1036.7	-0.0302195	0.238804	-0.126545	0.8993	0.999963	1055.02	-0.0519186	0.191345	-0.271334	0.786134	0.999954	1016.56	-0.10196	0.321068	-0.317564	0.750815	0.951493	1092.17	-0.075287	0.336359	-0.223829	0.82289	0.960047	946.128	-0.383882	0.462905	-0.82929	0.40694	0.624043	955.619	-0.815082	0.479794	-1.69882	0.0893536	0.192268	917.99	-0.608348	0.508604	-1.19611	0.231653	0.384899	961.001	-0.74475	0.540903	-1.37686	0.168554	0.31018	SSA01_DN54339_c0_g1_i1
s6_10210	1304.13	0.20132	0.197727	1.01817	0.308598	0.999963	1327.82	0.045236	0.142186	0.318146	0.750374	0.999954	1404.91	0.265102	0.180297	1.47036	0.141464	0.758175	1264.86	-0.118807	0.175474	-0.67706	0.498368	0.857228	1277.15	0.00260129	0.190357	0.0136654	0.989097	0.995422	1511.77	0.111792	0.239885	0.466022	0.6412	0.754348	1417.86	0.19248	0.279051	0.689765	0.490342	0.641005	1462.85	0.23128	0.24481	0.944731	0.344796	0.504908	SSA01_DN2087_c0_g1_i1
s6_10215	1369.04	-0.213069	0.210185	-1.01372	0.310716	0.999963	1643.51	0.0913533	0.174367	0.523913	0.600339	0.999954	1518.1	-0.0235963	0.195694	-0.120578	0.904025	0.979431	1597.59	-0.00452912	0.230529	-0.0196466	0.984325	0.9971	1501.36	-0.0815265	0.227188	-0.35885	0.719707	0.849484	1692.81	-0.107438	0.243768	-0.440741	0.6594	0.768013	1586.28	-0.0212019	0.28373	-0.0747255	0.940433	0.966873	1547.2	-0.23864	0.266972	-0.893877	0.371388	0.530204	SSA01_DN24317_c0_g1_i1
s6_10216	1859.85	0.259338	0.186254	1.39239	0.163805	0.999963	1984.22	0.209228	0.137429	1.52244	0.127899	0.999954	2325.06	0.648121	0.176711	3.66769	0.000244752	0.0324626	2427.19	0.635944	0.198425	3.20496	0.00135083	0.0453463	3071.18	1.14389	0.319903	3.57572	0.000349261	0.00864397	3880.29	1.32599	0.387595	3.42106	0.000623785	0.00607786	4823.68	1.83125	0.424653	4.31235	1.62e-05	0.000397445	3666.06	1.62647	0.290839	5.59233	2.24e-08	1.66e-06	SSA01_DN54371_c0_g1_i1
s6_10220	1437.78	-0.221528	0.244261	-0.906933	0.364442	0.999963	1545.46	-0.152014	0.228006	-0.66671	0.504957	0.999954	1481.93	-0.214022	0.29348	-0.729253	0.465847	0.905183	1368.73	-0.608736	0.254607	-2.39088	0.0168079	0.220767	1228.03	-0.948028	0.294815	-3.21567	0.00130141	0.0204462	1359.58	-1.08968	0.304922	-3.57365	0.000352043	0.0040763	1277.96	-0.924111	0.348378	-2.65261	0.00798726	0.0359876	1402.17	-0.961123	0.351136	-2.73718	0.00619685	0.0329206	SSA01_DN54432_c0_g1_i1
s6_10221	1834.77	0.202553	0.234474	0.863861	0.387664	0.999963	1693.96	-0.144155	0.204812	-0.703841	0.481532	0.999954	1675.86	-0.109831	0.246981	-0.444694	0.656541	0.935163	1504.53	-0.549224	0.236719	-2.32015	0.0203329	0.245707	1517.67	-0.448672	0.280596	-1.599	0.109822	0.293198	1845.72	-0.246955	0.31837	-0.775685	0.437935	0.584291	1910.63	0.117297	0.339246	0.345756	0.729526	0.829736	2177.87	0.424928	0.328334	1.2942	0.195598	0.343096	SSA01_DN21692_c1_g1_i10
s6_10226	784.673	-0.285897	0.2429	-1.17702	0.239189	0.999963	882.519	-0.107486	0.193865	-0.554436	0.579281	0.999954	756.445	-0.338386	0.314697	-1.07528	0.282251	0.85521	838.218	-0.316085	0.336918	-0.938167	0.348158	0.79199	779.785	-0.605907	0.466791	-1.29803	0.194278	0.40793	825.385	-0.961409	0.475488	-2.02194	0.0431824	0.115125	740.183	-1.01514	0.481519	-2.1082	0.0350134	0.101737	776.074	-1.3376	0.521434	-2.56523	0.0103107	0.0468887	SSA01_DN21303_c0_g1_i2
s6_10227	625.874	0.087136	0.20801	0.418902	0.675288	0.999963	730.327	0.263442	0.167209	1.57553	0.115135	0.999954	828.999	0.635251	0.188954	3.36194	0.000773978	0.0660047	882.355	0.684624	0.182931	3.74252	0.000182185	0.0116427	1028.83	1.04726	0.297382	3.5216	0.000428954	0.00989826	1284.28	1.237	0.333926	3.70442	0.000211875	0.00282902	1473.88	1.66463	0.340189	4.89326	9.92e-07	4.43e-05	1181.73	1.41733	0.293552	4.8282	1.38e-06	5.21e-05	SSA01_DN15687_c0_g1_i2
s6_1023	621.712	-0.235831	0.212396	-1.11034	0.266854	0.999963	676.161	-0.156441	0.189005	-0.827706	0.407837	0.999954	654.36	-0.181294	0.210281	-0.86215	0.388605	0.888626	620.725	-0.469211	0.21122	-2.22143	0.0263219	0.28494	546.968	-0.769967	0.336316	-2.28941	0.0220553	0.11618	590.475	-1.02942	0.309336	-3.32784	0.000875215	0.00774435	488.342	-1.45604	0.340821	-4.27216	1.94e-05	0.00046027	601.174	-0.985715	0.285506	-3.45252	0.000555383	0.0057671	SSA01_DN5295_c0_g1_i1
s6_10230	3916.33	0.167378	0.245478	0.681845	0.495337	0.999963	3626.15	-0.136361	0.22195	-0.614379	0.538965	0.999954	3624.36	-0.0917874	0.273222	-0.335944	0.736913	0.948105	3238.8	-0.524987	0.260537	-2.01501	0.0439031	0.369914	2932.52	-0.817136	0.294864	-2.77123	0.00558448	0.0506692	3201.23	-1.00673	0.301986	-3.33369	0.000857029	0.0076373	3065.15	-0.782207	0.331163	-2.362	0.0181769	0.0642627	3549.68	-0.519226	0.352766	-1.47187	0.141055	0.275089	SSA01_DN20631_c0_g1_i8
s6_10231	517.431	-0.185618	0.195546	-0.949225	0.342506	0.999963	515.368	-0.362184	0.159495	-2.27082	0.0231579	0.999954	488.806	-0.457423	0.17826	-2.56605	0.0102864	0.273843	493.008	-0.566516	0.190586	-2.97249	0.00295394	0.0750258	462.513	-0.668824	0.297371	-2.24912	0.0245046	0.123069	498.128	-0.885156	0.325403	-2.72018	0.00652461	0.0309945	418.86	-1.2201	0.321684	-3.79286	0.000148921	0.00212703	512.544	-0.760787	0.264695	-2.87421	0.00405044	0.0243838	SSA01_DN57418_c0_g1_i1
s6_10233	489.957	-0.336361	0.223317	-1.5062	0.132015	0.999963	654.813	0.200195	0.209383	0.956118	0.339013	0.999954	635.269	0.23501	0.248175	0.946952	0.343663	0.875015	637.552	0.14701	0.258034	0.569732	0.568859	0.88471	576.668	-0.00441349	0.268565	-0.0164336	0.986888	0.994267	696.076	0.153957	0.273733	0.562432	0.573821	0.701263	676.961	0.322023	0.306652	1.05013	0.293661	0.453235	629.774	0.068432	0.289136	0.236678	0.812907	0.883593	SSA01_DN35777_c0_g1_i1
s6_10236	1055.61	0.240704	0.185292	1.29905	0.193926	0.999963	1021.86	-0.0507995	0.156075	-0.325481	0.744817	0.999954	1070.61	0.146457	0.195479	0.749219	0.453725	0.902935	1105.38	0.1212	0.158834	0.763056	0.44543	0.838455	1107.32	0.211166	0.267853	0.788365	0.430483	0.644036	1295.48	0.280556	0.320199	0.876192	0.380926	0.530503	1413.74	0.684962	0.371016	1.84618	0.0648664	0.156575	1276.84	0.487198	0.274432	1.77529	0.0758493	0.181023	SSA01_DN11762_c0_g1_i1
s6_10237	799.589	0.0369334	0.25108	0.147098	0.883055	0.999963	691.744	-0.204564	0.217652	-0.939867	0.347286	0.999954	656.832	-0.378195	0.324535	-1.16535	0.243879	0.841408	626.177	-0.645682	0.330796	-1.95191	0.0509494	0.397374	550.962	-1.22547	0.413336	-2.96482	0.00302855	0.0349771	637.257	-1.20956	0.457236	-2.64537	0.00816004	0.0361166	614.514	-0.966938	0.459916	-2.10242	0.0355163	0.102716	699.564	-0.820735	0.498344	-1.64692	0.0995736	0.217515	SSA01_DN11728_c0_g1_i1
s6_10238	2374.58	-0.254591	0.21294	-1.1956	0.231854	0.999963	3041.51	0.202976	0.179156	1.13296	0.257231	0.999954	2815.21	0.109194	0.212262	0.51443	0.606952	0.92899	2934.51	0.104049	0.222542	0.46755	0.640106	0.908824	2831.73	0.110615	0.223853	0.494141	0.621206	0.78585	3260.21	0.143172	0.264518	0.541257	0.58833	0.712813	3397.05	0.46664	0.33881	1.37729	0.168422	0.307628	2919.15	0.0165603	0.297643	0.055638	0.95563	0.974042	SSA01_DN296_c0_g1_i1
s6_10239	409.861	-0.0825656	0.248193	-0.332667	0.739386	0.999963	456.221	-0.00355921	0.225971	-0.0157507	0.987433	0.999954	443.049	-0.00142972	0.297663	-0.00480316	0.996168	0.999483	473.094	0.0488931	0.286662	0.17056	0.86457	0.971044	485.162	0.198421	0.352361	0.56312	0.573353	0.752435	504.03	-0.0184228	0.334097	-0.0551421	0.956025	0.972803	407.146	-0.347561	0.413292	-0.840958	0.400372	0.559433	434.772	-0.318483	0.402479	-0.791303	0.428767	0.584874	SSA01_DN52267_c0_g1_i1
s6_10244	146.859	-0.00151866	0.242318	-0.0062672	0.995	1	159.323	0.00666525	0.181922	0.0366378	0.970774	0.999954	140.433	-0.120591	0.326251	-0.369626	0.711661	0.94401	165.241	0.0440971	0.337123	0.130804	0.89593	0.977702	161.958	0.0879786	0.469698	0.187309	0.851419	0.925561	165.393	-0.153825	0.482683	-0.318688	0.749963	0.836041	164.754	0.0806739	0.480816	0.167785	0.866752	0.922275	157.69	-0.141726	0.533731	-0.265539	0.790595	0.868752	SSA01_DN54681_c0_g1_i1
s6_10247	526.423	-0.0133417	0.254942	-0.0523322	0.958264	0.999963	506.093	-0.139967	0.224562	-0.62329	0.533094	0.999954	504.98	-0.151834	0.322792	-0.470376	0.638086	0.932328	485.552	-0.339263	0.328942	-1.03138	0.302363	0.766794	424.46	-0.78797	0.379129	-2.07837	0.0376755	0.158216	460.124	-1.02138	0.395006	-2.58573	0.00971735	0.0407978	402.231	-1.17134	0.412405	-2.84027	0.00450748	0.0240006	484.106	-0.780965	0.451944	-1.72801	0.0839862	0.193923	SSA01_DN11892_c0_g1_i1
s6_1025	2532.57	0.207313	0.255133	0.812569	0.416465	0.999963	2241.03	-0.0776065	0.226262	-0.342994	0.731603	0.999954	2252.13	-0.045785	0.322344	-0.142038	0.88705	0.977283	2012.9	-0.402967	0.316272	-1.27411	0.202623	0.683075	1770.81	-0.808971	0.379741	-2.13032	0.0331451	0.146603	1950.2	-0.99005	0.384063	-2.57783	0.00994229	0.0414458	1820.25	-0.870527	0.399996	-2.17634	0.0295299	0.0902815	2198.41	-0.452841	0.442344	-1.02373	0.305963	0.465418	SSA01_DN5623_c0_g2_i1
s6_10250	612.947	-0.148569	0.212831	-0.698059	0.48514	0.999963	714.239	0.0661088	0.186152	0.355134	0.722489	0.999954	747.107	0.257454	0.207267	1.24214	0.214186	0.825777	768.668	0.223401	0.210931	1.05912	0.289547	0.758382	780.545	0.362857	0.228901	1.58521	0.112918	0.297994	910.679	0.428576	0.242747	1.76553	0.0774746	0.173818	926.322	0.672395	0.314216	2.13992	0.0323616	0.0963381	823.411	0.400833	0.284354	1.40963	0.15865	0.29758	SSA01_DN22398_c0_g1_i1
s6_10251	521.687	0.464846	0.206136	2.25504	0.0241307	0.875199	506.642	0.187474	0.171426	1.09362	0.274123	0.999954	528.721	0.372655	0.202688	1.83856	0.0659797	0.61171	589.826	0.535424	0.1786	2.9979	0.00271848	0.0713371	640.236	0.794943	0.253683	3.13361	0.00172673	0.0244658	687.156	0.679523	0.279436	2.43177	0.0150254	0.0551472	690.31	0.8719	0.346312	2.51767	0.0118134	0.0474908	607.096	0.646466	0.290407	2.22607	0.0260097	0.0880055	SSA01_DN30209_c0_g1_i1
s6_10252	1106.86	0.338968	0.254491	1.33194	0.182879	0.999963	875.459	-0.167932	0.230448	-0.728717	0.466175	0.999954	984.911	0.0754399	0.309222	0.243967	0.807257	0.960745	981.736	-0.0160011	0.310748	-0.0514921	0.958933	0.991973	1038.64	0.177898	0.417116	0.426496	0.669747	0.818109	1269.03	0.349019	0.439629	0.793896	0.427256	0.574385	1661.9	1.0539	0.473548	2.22554	0.0260451	0.0826776	1289.9	0.631487	0.420329	1.50236	0.133004	0.264004	SSA01_DN30359_c0_g1_i1
s6_10253	2438.89	0.120408	0.177516	0.678295	0.497585	0.999963	2448.45	-0.0735343	0.140227	-0.524394	0.600005	0.999954	2343.64	-0.106952	0.190168	-0.562409	0.573837	0.925263	2453.92	-0.108502	0.133907	-0.810281	0.417779	0.825631	2316.94	-0.177541	0.185694	-0.956095	0.339024	0.563219	2660.79	-0.148613	0.213444	-0.696261	0.486265	0.627669	2503.4	-0.0439713	0.296086	-0.148509	0.881941	0.931391	2547.6	-0.118591	0.224972	-0.527136	0.598099	0.726173	SSA01_DN10137_c0_g1_i1
s6_10256	653.706	0.0722207	0.224283	0.322007	0.747447	0.999963	743.572	0.147653	0.22124	0.667386	0.504525	0.999954	766.457	0.303049	0.272623	1.11161	0.266307	0.851045	714.093	0.0726558	0.253245	0.2869	0.774189	0.947812	741.484	0.265399	0.257647	1.03009	0.302969	0.527171	922.15	0.488439	0.263563	1.85322	0.0638514	0.151816	897.461	0.633343	0.313296	2.02155	0.043223	0.117985	886.548	0.640766	0.296288	2.16265	0.0305685	0.0982702	SSA01_DN55000_c0_g1_i1
s6_10257	258.851	0.161413	0.230304	0.700867	0.483386	0.999963	267.565	0.0589014	0.194338	0.303087	0.761823	0.999954	270.636	0.164402	0.2222	0.739884	0.459371	0.90344	271.123	0.0670786	0.261101	0.256907	0.797251	0.953805	272.013	0.165179	0.254741	0.648418	0.516715	0.710372	332.594	0.350001	0.28425	1.23131	0.218205	0.362018	310.133	0.414118	0.30689	1.3494	0.177207	0.318735	360.11	0.797484	0.297532	2.68033	0.00735505	0.0370129	SSA01_DN17959_c0_g2_i2
s6_10260	818.609	-0.357849	0.219149	-1.6329	0.10249	0.999963	928.545	-0.156962	0.182505	-0.860042	0.389766	0.999954	746.904	-0.748762	0.211553	-3.53935	0.000401116	0.0442639	876.409	-0.356568	0.245137	-1.45457	0.145789	0.609157	827.713	-0.457636	0.277456	-1.6494	0.099065	0.276672	955.594	-0.425382	0.247085	-1.7216	0.0851417	0.185827	930.406	-0.206031	0.325943	-0.632106	0.527317	0.67212	983.14	-0.183359	0.283775	-0.646143	0.518187	0.661903	SSA01_DN26266_c0_g1_i1
s6_10262	261.895	-0.0119932	0.252737	-0.0474533	0.962152	0.999963	288.059	0.0244041	0.230012	0.106099	0.915504	0.999954	257.186	-0.116321	0.322417	-0.360779	0.718265	0.944728	274.456	-0.0908737	0.313654	-0.289726	0.772026	0.947118	287.468	0.086428	0.391825	0.220578	0.825421	0.911154	298.679	-0.137959	0.395804	-0.348554	0.727424	0.818968	252.479	-0.328811	0.483032	-0.680723	0.496047	0.645902	315.403	0.198754	0.395348	0.502731	0.615153	0.740149	SSA01_DN20647_c12_g4_i1
s6_10265	1753.41	-0.00209244	0.211054	-0.00991425	0.99209	0.999963	1952.46	0.0782602	0.189063	0.413938	0.67892	0.999954	1933.64	0.1415	0.209303	0.676053	0.499007	0.913766	1951.64	0.0569195	0.196719	0.289345	0.772317	0.947225	1859.24	0.0186538	0.222912	0.0836822	0.933309	0.968376	1992.89	-0.14885	0.246868	-0.602952	0.54654	0.678647	1940.13	0.0494954	0.305557	0.161984	0.871318	0.925054	2015.75	0.0706451	0.299119	0.236177	0.813295	0.883861	SSA01_DN29964_c0_g1_i1
s6_10268	711.677	-0.0288423	0.201556	-0.143098	0.886213	0.999963	746.012	-0.0722976	0.204434	-0.353647	0.723603	0.999954	777.425	0.0912416	0.248214	0.367593	0.713177	0.944062	842.585	0.187712	0.207808	0.903294	0.36637	0.802123	786.315	0.102402	0.310406	0.329898	0.741477	0.863102	935.005	0.217776	0.319405	0.681817	0.495355	0.635641	978.675	0.540373	0.376467	1.43538	0.151179	0.285289	834.726	0.108567	0.298707	0.363457	0.716264	0.815899	SSA01_DN15145_c0_g1_i1
s6_10269	765.995	0.224309	0.206229	1.08767	0.276742	0.999963	847.862	0.235543	0.19378	1.21552	0.22417	0.999954	940.699	0.545087	0.233334	2.33608	0.0194868	0.375442	917.971	0.439351	0.185093	2.37367	0.0176121	0.227266	889.458	0.454188	0.250892	1.81029	0.0702502	0.225671	937.962	0.273454	0.307381	0.889628	0.373666	0.523961	792.817	0.091346	0.337107	0.27097	0.786414	0.869354	915.777	0.45648	0.257956	1.7696	0.0767933	0.182505	SSA01_DN32430_c0_g1_i1
s6_1027	2168.26	-0.116258	0.242123	-0.480163	0.631112	0.999963	2509.28	0.0408574	0.230247	0.17745	0.859155	0.999954	2385.6	0.0181037	0.296189	0.0611223	0.951262	0.989788	2443.91	-0.0270369	0.27398	-0.098682	0.921391	0.982723	2160.98	-0.27042	0.33923	-0.797157	0.42536	0.639749	2249.15	-0.569758	0.316771	-1.79864	0.0720749	0.165261	2200.07	-0.31453	0.38935	-0.807832	0.419188	0.576961	2033.16	-0.951265	0.342609	-2.77653	0.00549427	0.0302307	SSA01_DN32754_c0_g1_i1
s6_10272	1149.97	-0.0169518	0.22309	-0.0759864	0.93943	0.999963	1183.23	-0.0952657	0.219117	-0.434772	0.663728	0.999954	1175.85	-0.0574314	0.247519	-0.232029	0.816516	0.963001	1214.34	-0.0916823	0.232315	-0.394646	0.693104	0.924703	1139.25	-0.186937	0.251557	-0.743117	0.457411	0.665864	1291.13	-0.197551	0.293031	-0.674164	0.500207	0.639815	1222.36	-0.0754272	0.301837	-0.249894	0.802669	0.880165	1250.91	-0.140309	0.293898	-0.477406	0.633073	0.753874	SSA01_DN12575_c0_g1_i3
s6_10273	3129.52	0.0671817	0.18272	0.367676	0.713115	0.999963	3288.56	9.46e-05	0.157335	0.000601238	0.99952	0.999954	3067.49	-0.0986825	0.209194	-0.471728	0.637121	0.932328	3066.65	-0.23797	0.140052	-1.69916	0.0892893	0.508038	2693.59	-0.540713	0.223228	-2.42224	0.0154252	0.0935929	2817.79	-0.856458	0.232702	-3.68049	0.000232788	0.00302905	2763.72	-0.554626	0.317955	-1.74436	0.0810969	0.183453	2951.69	-0.608779	0.240923	-2.52686	0.0115088	0.0506537	SSA01_DN32937_c0_g1_i1
s6_10274	1437.62	-0.139842	0.193931	-0.721092	0.470853	0.999963	1682.16	0.0951094	0.162216	0.586313	0.557665	0.999954	1640.28	0.117965	0.180662	0.652961	0.513781	0.916698	1757.62	0.18034	0.192196	0.938314	0.348083	0.79199	1706.25	0.204127	0.198002	1.03094	0.302571	0.526805	1976.55	0.250516	0.248649	1.00751	0.313689	0.464429	2091.4	0.596981	0.330737	1.805	0.0710746	0.166957	1975.09	0.486112	0.254809	1.90775	0.0564232	0.148266	SSA01_DN43332_c0_g1_i1
s6_10275	733.394	0.118471	0.192335	0.615963	0.537919	0.999963	798.378	0.126576	0.165364	0.765435	0.444013	0.999954	776.798	0.140404	0.210348	0.667486	0.504462	0.914365	781.179	0.0480978	0.202932	0.237014	0.812646	0.957648	783.346	0.150245	0.217932	0.689413	0.490563	0.690517	986.366	0.412218	0.21939	1.87893	0.0602545	0.145622	947.305	0.536709	0.271672	1.97558	0.0482023	0.127215	1041.29	0.806822	0.247973	3.25366	0.00113927	0.00980535	SSA01_DN13277_c0_g1_i1
s6_10276	1942.36	0.0210394	0.251874	0.0835315	0.933429	0.999963	1984.17	-0.0552116	0.230111	-0.239935	0.810381	0.999954	1766.95	-0.259024	0.304895	-0.849549	0.395576	0.890725	1652.61	-0.596154	0.289382	-2.06009	0.0393896	0.351166	1396.8	-1.2156	0.34205	-3.55386	0.000379617	0.00911488	1536.07	-1.43944	0.349739	-4.11574	3.86e-05	0.000825687	1354.57	-1.59076	0.36237	-4.38987	1.13e-05	0.000302761	1627	-1.24767	0.385247	-3.23863	0.00120105	0.010171	SSA01_DN56268_c0_g1_i1
s6_10277	718.194	0.0549088	0.255005	0.215325	0.829514	0.999963	768.251	0.0332928	0.228962	0.145407	0.884389	0.999954	693.635	-0.0758134	0.321145	-0.236072	0.813377	0.9624	741.335	-0.0423333	0.323866	-0.130712	0.896003	0.977702	706.367	-0.0945069	0.38445	-0.245824	0.805819	0.900078	788.299	-0.155725	0.369047	-0.421965	0.673051	0.778035	780.655	0.0833795	0.380726	0.219001	0.826649	0.896603	925.97	0.467464	0.418753	1.11632	0.264284	0.421132	SSA01_DN24975_c0_g1_i1
s6_10282	1143.93	-0.0806327	0.249198	-0.323568	0.746265	0.999963	1171.68	-0.0841287	0.205229	-0.409925	0.681861	0.999954	1127.07	-0.147189	0.324567	-0.453492	0.650195	0.933835	1062.27	-0.372323	0.337806	-1.10218	0.270384	0.743613	875.008	-1.10994	0.420233	-2.64124	0.00826033	0.064113	1007.4	-1.15903	0.431804	-2.68415	0.00727152	0.0334388	893.676	-1.24604	0.453351	-2.7485	0.00598683	0.0292448	1024.32	-1.1146	0.500144	-2.22856	0.0258432	0.087637	SSA01_DN18318_c0_g3_i1
s6_10284	818.733	0.00591884	0.252968	0.0233975	0.981333	0.999963	810.877	-0.0723516	0.214302	-0.337616	0.735653	0.999954	769.01	-0.138917	0.325917	-0.426236	0.669936	0.937457	836.514	-0.0896937	0.33843	-0.265029	0.790987	0.952513	725.766	-0.395572	0.447868	-0.883234	0.37711	0.598458	764.788	-0.70005	0.436296	-1.60453	0.108598	0.220697	710.594	-0.61172	0.459134	-1.33234	0.18275	0.325423	737.393	-0.807123	0.477463	-1.69044	0.0909433	0.204411	SSA01_DN55460_c0_g1_i1
s6_10285	392.235	0.0401332	0.247747	0.161993	0.871311	0.999963	465.071	0.18093	0.227882	0.793965	0.427216	0.999954	377.543	-0.139425	0.281221	-0.495784	0.620047	0.93042	373.695	-0.254879	0.305447	-0.834446	0.40403	0.820312	375.119	-0.196606	0.357796	-0.549492	0.582668	0.758632	416.888	-0.271442	0.370634	-0.73237	0.463943	0.607911	370.703	-0.345325	0.36083	-0.95703	0.338552	0.50006	420.411	-0.0925838	0.37702	-0.245567	0.806017	0.879077	SSA01_DN56654_c0_g1_i1
s6_10287	818.498	0.254964	0.249289	1.02276	0.30642	0.999963	650.116	-0.343689	0.224427	-1.53141	0.125669	0.999954	621.078	-0.456266	0.283066	-1.61187	0.106989	0.705623	587.923	-0.776434	0.284383	-2.73024	0.00632874	0.12237	552.998	-0.970599	0.360281	-2.694	0.00705994	0.0581895	594.394	-1.29076	0.348529	-3.70344	0.000212693	0.00283713	550.379	-1.1842	0.370362	-3.19742	0.00138662	0.0105145	708.411	-0.50057	0.376752	-1.32865	0.183965	0.328939	SSA01_DN56026_c0_g1_i1
s6_10288	1005.58	-0.353763	0.23701	-1.49261	0.13554	0.999963	1206.31	-0.0344612	0.218633	-0.157621	0.874755	0.999954	1090.73	-0.195147	0.284755	-0.685315	0.493145	0.912484	1297.38	0.101156	0.235778	0.429033	0.6679	0.916918	1200.28	-0.00664	0.307632	-0.0215842	0.98278	0.992111	1379.7	0.0209809	0.292011	0.0718498	0.942721	0.964354	1292.75	0.109185	0.316175	0.345332	0.729845	0.829946	1158.22	-0.384194	0.32153	-1.19489	0.232129	0.385779	SSA01_DN25537_c0_g1_i1
s6_10290	777.497	-0.00868708	0.234387	-0.0370629	0.970435	0.999963	904.287	0.129721	0.223065	0.581538	0.560878	0.999954	950.316	0.320511	0.276109	1.16081	0.245718	0.84195	949.307	0.25046	0.259169	0.966397	0.333846	0.784199	929.394	0.307698	0.299879	1.02607	0.304857	0.529074	974.995	0.117275	0.292278	0.401245	0.68824	0.789689	837.2	-0.0363587	0.35731	-0.101757	0.91895	0.953842	882.829	0.0240049	0.325874	0.0736631	0.941278	0.965225	SSA01_DN16608_c0_g3_i1
s6_10291	645.166	-0.152164	0.232618	-0.654136	0.513024	0.999963	764.59	0.0843917	0.201418	0.418988	0.675225	0.999954	632.884	-0.304009	0.239664	-1.26848	0.204625	0.817649	712.69	-0.108157	0.231097	-0.468016	0.639773	0.908745	677.446	-0.159772	0.289659	-0.551587	0.581231	0.757684	768.978	-0.169664	0.288296	-0.588505	0.556193	0.686905	652.515	-0.376641	0.327994	-1.14832	0.250837	0.406578	795.579	0.116258	0.327208	0.355303	0.722362	0.8203	SSA01_DN14622_c0_g1_i1
s6_10293	95.5733	-0.00853902	0.238994	-0.035729	0.971498	1	94.8114	-0.164736	0.224266	-0.734558	0.462609	0.999954	125.923	0.444923	0.284121	1.56597	0.117357	0.727478	126.496	0.417443	0.253986	1.64356	0.100266	0.530287	137.316	0.729553	0.27088	2.69327	0.00707548	0.0582552	167.099	0.880042	0.30712	2.86546	0.00416402	0.0227357	146.025	0.784582	0.350886	2.236	0.0253519	0.0810999	139.074	0.734041	0.324078	2.26501	0.023512	0.082234	SSA01_DN52443_c0_g1_i1
s6_10296	366.996	-0.140701	0.244774	-0.574819	0.565413	0.999963	468.386	0.202819	0.218927	0.926421	0.354227	0.999954	420.21	0.0811745	0.262953	0.308704	0.757547	0.952076	468.939	0.215503	0.28499	0.756178	0.449543	0.840046	490.058	0.433239	0.31795	1.3626	0.173009	0.38208	729.742	0.994263	0.360097	2.7611	0.00576068	0.0284285	907.666	1.58674	0.349834	4.53568	5.74e-06	0.000178437	684.158	1.17333	0.341213	3.43872	0.000584474	0.00598355	SSA01_DN55260_c0_g1_i1
s6_10298	1271.7	-0.146024	0.188484	-0.774726	0.438501	0.999963	1484.11	0.0920315	0.135711	0.678145	0.49768	0.999954	1491.89	0.186606	0.168529	1.10727	0.268179	0.852281	1607.91	0.273015	0.138434	1.97217	0.0485901	0.38815	1730.72	0.538452	0.186063	2.89392	0.00380466	0.040443	1941.1	0.505913	0.223578	2.26281	0.0236477	0.0758615	1869.07	0.62899	0.287164	2.19035	0.0284987	0.0879597	1721.09	0.442713	0.234009	1.89187	0.0585089	0.152158	SSA01_DN34186_c0_g1_i1
s6_10299	1225.06	-0.101334	0.213392	-0.474871	0.634879	0.999963	1333.01	-0.0494431	0.2078	-0.237936	0.811931	0.999954	1241.96	-0.162631	0.222891	-0.729643	0.465608	0.905183	1247.02	-0.265993	0.241167	-1.10294	0.270053	0.743524	1233.28	-0.21886	0.251938	-0.868703	0.38501	0.60554	1556.98	0.0700606	0.32527	0.215392	0.829462	0.890268	1677.1	0.477296	0.351492	1.35791	0.174491	0.3154	1429.07	0.00896228	0.272387	0.0329027	0.973752	0.985037	SSA01_DN11387_c0_g2_i1
s6_103	1381	0.15413	0.212835	0.724179	0.468956	0.999963	1451.22	0.0815241	0.178715	0.456169	0.648269	0.999954	1528.58	0.289395	0.203139	1.42462	0.154268	0.773045	1399.94	-0.0355943	0.194137	-0.183346	0.854526	0.968982	1394.86	0.0450125	0.294561	0.152812	0.878547	0.940608	1736.95	0.277554	0.297692	0.932352	0.351155	0.502194	1733.25	0.504104	0.311646	1.61755	0.105759	0.221394	1961.05	0.842024	0.266984	3.15384	0.00161137	0.0126132	SSA01_DN3925_c0_g2_i1
s6_10301	1109.79	-0.191335	0.206333	-0.927311	0.353765	0.999963	1406.43	0.222186	0.183846	1.20855	0.226837	0.999954	1308.31	0.138463	0.244944	0.565285	0.57188	0.925235	1348.66	0.111048	0.242642	0.457661	0.647196	0.910873	1236.07	-0.0160892	0.316133	-0.0508936	0.95941	0.980955	1327	-0.1764	0.320217	-0.550875	0.58172	0.707816	1135.5	-0.354543	0.347454	-1.0204	0.307538	0.467688	1237.92	-0.257463	0.268544	-0.958739	0.33769	0.497794	SSA01_DN24445_c0_g1_i1
s6_10302	1506.36	0.000392586	0.248434	0.00158024	0.998739	0.999963	1524.73	-0.0909309	0.230266	-0.394895	0.692921	0.999954	1481.62	-0.123579	0.283519	-0.435875	0.662928	0.936289	1378.45	-0.43654	0.274807	-1.58853	0.112166	0.554757	1231.8	-0.756433	0.320758	-2.35827	0.0183604	0.104293	1433.8	-0.704952	0.317699	-2.21893	0.0264914	0.0822041	1344.24	-0.583761	0.336577	-1.73441	0.0828458	0.186229	1412.53	-0.701098	0.369135	-1.8993	0.0575251	0.150292	SSA01_DN22598_c0_g1_i1
s6_10303	574.84	0.283287	0.227394	1.2458	0.212838	0.999963	525.297	-0.102523	0.1948	-0.526302	0.598678	0.999954	549.765	0.0779715	0.222574	0.350317	0.726101	0.945836	537.386	-0.0882362	0.232071	-0.380211	0.703788	0.927789	509.521	-0.151491	0.289282	-0.523679	0.600502	0.770976	550.62	-0.304303	0.311648	-0.976433	0.32885	0.479725	455.853	-0.59555	0.326931	-1.82164	0.0685103	0.162701	572.554	-0.0158154	0.349018	-0.0453139	0.963857	0.979236	SSA01_DN40168_c0_g1_i1
s6_10304	581.083	-0.349075	0.200073	-1.74474	0.0810308	0.999963	705.124	0.0300516	0.184276	0.16308	0.870456	0.999954	607.668	-0.268982	0.234097	-1.14902	0.250547	0.844403	620.719	-0.36817	0.169377	-2.17367	0.0297298	0.304033	550.963	-0.663973	0.217035	-3.0593	0.00221858	0.0287078	634.834	-0.624395	0.228513	-2.73243	0.0062869	0.0302089	583.197	-0.572828	0.282759	-2.02585	0.0427798	0.11718	630.587	-0.563221	0.256701	-2.19407	0.0282303	0.0931056	SSA01_DN25634_c0_g1_i1
s6_10307	283.393	-0.2238	0.23086	-0.969421	0.332335	0.999963	340.642	0.0619895	0.21287	0.291208	0.770892	0.999954	314.949	-0.0372743	0.245008	-0.152135	0.879081	0.975405	323.994	-0.0848955	0.219166	-0.387357	0.698492	0.926383	323.711	0.00134894	0.275988	0.0048877	0.9961	0.998304	380.623	0.08968	0.281474	0.318609	0.750023	0.836091	370.065	0.264301	0.326945	0.808394	0.418864	0.576686	343.696	-0.0225919	0.321453	-0.0702807	0.94397	0.966919	SSA01_DN17212_c0_g1_i4
s6_10310	775.294	0.0372489	0.199609	0.18661	0.851967	0.999963	747.662	-0.247636	0.161575	-1.53263	0.125367	0.999954	761.347	-0.117703	0.224957	-0.523224	0.600819	0.92811	847.503	0.0456669	0.168754	0.270612	0.78669	0.951388	779.532	-0.0891351	0.218082	-0.408724	0.682742	0.826188	850.466	-0.211703	0.259576	-0.815575	0.414743	0.562513	706.04	-0.467543	0.37236	-1.25562	0.209253	0.358226	790.174	-0.312316	0.26392	-1.18337	0.236661	0.390989	SSA01_DN31978_c0_g1_i1
s6_10311	970.1	-0.201954	0.207849	-0.971635	0.331232	0.999963	1138.78	0.0488738	0.186553	0.261983	0.793334	0.999954	958.447	-0.292233	0.262012	-1.11534	0.264705	0.850837	1025.94	-0.262375	0.198868	-1.31934	0.187054	0.666298	910.4	-0.550837	0.232334	-2.37089	0.0177455	0.102033	974.994	-0.770629	0.255041	-3.02159	0.00251449	0.0160863	894.589	-0.727869	0.276269	-2.63464	0.00842259	0.037416	951.871	-0.836404	0.294715	-2.83801	0.00453956	0.0264147	SSA01_DN1601_c0_g1_i1
s6_10313	980.9	-0.19504	0.25028	-0.779288	0.43581	0.999963	1140.89	-0.00639	0.230312	-0.027745	0.977866	0.999954	1034.66	-0.147228	0.299558	-0.491485	0.623083	0.930829	1013.68	-0.324177	0.286723	-1.13063	0.258213	0.733343	842.789	-0.879378	0.335325	-2.62246	0.00872967	0.0662098	882.139	-1.25665	0.369922	-3.39706	0.000681148	0.00645891	763.885	-1.47257	0.399524	-3.68582	0.000227966	0.00291212	899.559	-1.27562	0.386453	-3.30084	0.000963943	0.00868715	SSA01_DN12091_c0_g2_i1
s6_10314	1561.72	0.191577	0.250764	0.763971	0.444884	0.999963	1463.53	0.00544112	0.205686	0.0264535	0.978896	0.999954	1465.22	0.0515508	0.324827	0.158703	0.873903	0.974423	1603.04	0.115222	0.338573	0.340316	0.733619	0.936039	1635.15	0.255189	0.469303	0.543761	0.586606	0.761378	1802.38	0.226908	0.49294	0.460315	0.64529	0.757418	2280.86	0.863354	0.52282	1.65134	0.0986694	0.210886	1732.34	0.339094	0.497422	0.681703	0.495427	0.642528	SSA01_DN5147_c0_g1_i1
s6_10315	481.962	-0.191381	0.199583	-0.958903	0.337608	0.999963	515.752	-0.173019	0.154007	-1.12345	0.261246	0.999954	504.935	-0.152418	0.190736	-0.799108	0.424228	0.897042	518.231	-0.207301	0.179993	-1.15171	0.249439	0.727761	503.76	-0.193558	0.227516	-0.850743	0.394912	0.614318	569.34	-0.214583	0.23698	-0.905492	0.365205	0.515858	546.477	-0.0518551	0.269135	-0.192673	0.847215	0.909842	552.342	-0.14859	0.258995	-0.573718	0.566159	0.701091	SSA01_DN33717_c0_g1_i1
s6_10318	497.371	-0.139204	0.224029	-0.621365	0.53436	0.999963	525.468	-0.0775105	0.171243	-0.452634	0.650812	0.999954	481.578	-0.185054	0.2931	-0.631368	0.5278	0.918557	468.794	-0.321288	0.320524	-1.00238	0.316159	0.774438	392.516	-1.09179	0.487789	-2.23824	0.0252054	0.125204	428.023	-1.48996	0.52726	-2.82586	0.00471535	0.0247549	414.437	-1.21451	0.528217	-2.29926	0.0214904	0.0723822	444.418	-1.44113	0.581155	-2.47977	0.0131466	0.0554299	SSA01_DN30454_c0_g1_i1
s6_1032	1773.98	0.122217	0.210245	0.58131	0.561032	0.999963	1669.62	-0.211458	0.186494	-1.13386	0.256854	0.999954	1631.74	-0.210498	0.210533	-0.999833	0.317391	0.868768	1578.83	-0.439678	0.211502	-2.07883	0.0376329	0.344423	1498.62	-0.50668	0.295596	-1.7141	0.0865112	0.25495	1605.86	-0.744181	0.258388	-2.88009	0.00397556	0.022052	1430.43	-0.807269	0.28998	-2.78387	0.00537139	0.0270773	1695.78	-0.442799	0.284361	-1.55717	0.11943	0.245766	SSA01_DN15819_c0_g1_i1
s6_10321	1856.71	-0.0915398	0.220103	-0.415896	0.677486	0.999963	2021.51	-0.0350991	0.223066	-0.157349	0.87497	0.999954	1969.73	-0.0319593	0.25547	-0.1251	0.900444	0.978697	2219.55	0.151696	0.217623	0.697058	0.485766	0.852444	2128.86	0.136168	0.291796	0.466656	0.640746	0.798806	2340.33	0.051517	0.277463	0.185671	0.852702	0.905162	2274.66	0.227928	0.331891	0.686756	0.492236	0.642712	2215.67	0.0884202	0.288322	0.306672	0.759093	0.846744	SSA01_DN21895_c0_g1_i1
s6_10322	397.348	-0.0604013	0.239031	-0.252692	0.800506	0.999963	487.203	0.172695	0.226488	0.762491	0.445767	0.999954	545.791	0.4622	0.296149	1.5607	0.118595	0.728676	529.749	0.354664	0.294335	1.20497	0.228215	0.707591	481.808	0.29774	0.286327	1.03986	0.298404	0.522907	613.87	0.573509	0.28835	1.98893	0.0467087	0.121784	589.285	0.686012	0.327471	2.09488	0.0361816	0.104018	546.586	0.535075	0.326507	1.63879	0.101258	0.219932	SSA01_DN15109_c1_g1_i1
s6_10323	2572.93	-0.213034	0.192234	-1.1082	0.267775	0.999963	3175.87	0.173745	0.149851	1.15945	0.246271	0.999954	3017.54	0.130346	0.18873	0.69065	0.489785	0.911704	3343.98	0.283059	0.165203	1.7134	0.0866385	0.501274	3465.94	0.453832	0.23468	1.93383	0.0531335	0.19248	3971.5	0.467833	0.296985	1.57528	0.115193	0.230265	4094.68	0.751525	0.303382	2.47716	0.0132434	0.0515348	3655.88	0.51727	0.257065	2.01222	0.0441973	0.125802	SSA01_DN13350_c0_g2_i1
s6_10325	700.5	-0.193377	0.19632	-0.985008	0.32462	0.999963	811.703	0.0301169	0.161402	0.186596	0.851978	0.999954	827.676	0.162397	0.181494	0.894776	0.370907	0.883643	860.649	0.153484	0.169131	0.907486	0.36415	0.801265	795.369	0.0416999	0.201091	0.207368	0.835722	0.916818	928.606	0.113105	0.215954	0.523746	0.600455	0.722423	798.232	-0.0399084	0.27631	-0.144434	0.885158	0.93323	790	-0.212661	0.241094	-0.882067	0.377741	0.536804	SSA01_DN29868_c0_g1_i1
s6_10327	904.858	0.0555151	0.20016	0.277354	0.781508	0.999963	962.203	0.0207068	0.195706	0.105805	0.915737	0.999954	917.185	-0.0180285	0.209128	-0.086208	0.931301	0.985774	856.675	-0.344672	0.174208	-1.97851	0.0478715	0.385259	752.65	-0.671942	0.228573	-2.93973	0.00328497	0.0367143	802.766	-0.918781	0.270993	-3.39043	0.000697832	0.00657563	730.158	-0.911991	0.27367	-3.33245	0.000860855	0.00750289	795.773	-0.971277	0.265039	-3.66466	0.000247672	0.00314965	SSA01_DN39094_c0_g1_i1
s6_1033	4162.17	-0.144692	0.173195	-0.835426	0.403478	0.999963	4912.65	0.120688	0.153633	0.785563	0.432124	0.999954	4748.13	0.124235	0.143346	0.866684	0.386115	0.888019	4871.8	0.0773559	0.121976	0.63419	0.525957	0.867007	4370.13	-0.131092	0.222545	-0.589059	0.555822	0.739311	4751.33	-0.270129	0.203154	-1.32967	0.183626	0.320645	4209	-0.338393	0.296754	-1.14032	0.254155	0.41014	4680.06	-0.161164	0.225475	-0.714777	0.474747	0.624713	SSA01_DN3344_c0_g1_i1
s6_10333	1414.2	-0.146772	0.177257	-0.828016	0.407661	0.999963	1260.06	-0.689659	0.144637	-4.76819	1.86e-06	0.00490483	1040.75	-1.40804	0.165449	-8.51041	1.73e-17	1.91e-13	1193.85	-1.00064	0.147311	-6.79269	1.1e-11	1.52e-08	1157.35	-1.00083	0.184499	-5.42458	5.81e-08	1.06e-05	1365.05	-0.853751	0.208945	-4.086	4.39e-05	0.000907291	1298.74	-0.6696	0.263226	-2.54382	0.0109647	0.0450277	1326.97	-0.97544	0.240875	-4.04957	5.13e-05	0.000949845	SSA01_DN2412_c0_g1_i2
s6_10334	356.337	0.30515	0.19447	1.56913	0.116617	0.999963	293.15	-0.348324	0.211715	-1.64525	0.0999183	0.999954	355.387	0.162153	0.211854	0.765398	0.444035	0.900931	364.471	0.130849	0.169479	0.772065	0.440076	0.835712	364.826	0.222376	0.213733	1.04044	0.298136	0.522727	419.307	0.253204	0.24806	1.02073	0.30738	0.457934	409.546	0.417019	0.335246	1.24392	0.213529	0.363255	427.472	0.543849	0.250925	2.16738	0.030206	0.097413	SSA01_DN20193_c0_g1_i2
s6_10337	2449.6	0.0398812	0.251812	0.158377	0.87416	0.999963	2392.4	-0.134178	0.226683	-0.591918	0.553906	0.999954	2218.03	-0.274765	0.283845	-0.968013	0.333038	0.872364	2180.67	-0.451854	0.282053	-1.60202	0.109151	0.549011	2104.02	-0.522171	0.33397	-1.56353	0.117929	0.305776	2357.9	-0.598263	0.330334	-1.81108	0.070128	0.162293	2132.11	-0.597593	0.362808	-1.64713	0.0995305	0.212214	2519.58	-0.24394	0.38389	-0.635442	0.52514	0.667854	SSA01_DN17427_c0_g1_i1
s6_10339	273.352	0.0752915	0.220754	0.341066	0.733054	0.999963	269.054	-0.143282	0.179241	-0.799382	0.424069	0.999954	299.712	0.191698	0.222952	0.859818	0.38989	0.889144	304.675	0.133932	0.212517	0.63022	0.52855	0.86808	275.121	-0.042317	0.245148	-0.172618	0.862952	0.931554	324.066	0.0534041	0.259096	0.206117	0.8367	0.895186	299.745	0.103466	0.294585	0.351227	0.725418	0.826775	321.08	0.233578	0.292666	0.798106	0.424809	0.581248	SSA01_DN20515_c0_g1_i2
s6_1034	4472.6	0.185961	0.215803	0.861716	0.388844	0.999963	4188.84	-0.160294	0.182909	-0.876357	0.380836	0.999954	4338.57	0.000448519	0.229907	0.00195087	0.998443	0.999574	4337.97	-0.117468	0.204989	-0.573044	0.566615	0.883749	4293.22	-0.0573617	0.253292	-0.226465	0.82084	0.908404	4541.11	-0.2707	0.259093	-1.0448	0.296116	0.446065	4776.39	0.143276	0.331352	0.432398	0.665452	0.783105	4970.57	0.192173	0.293435	0.654906	0.512528	0.656703	SSA01_DN2086_c0_g1_i2
s6_10342	1739.29	-0.0420775	0.173948	-0.241897	0.80886	0.999963	1809.31	-0.118507	0.157653	-0.751698	0.452233	0.999954	1667.91	-0.276066	0.14534	-1.89945	0.0575048	0.58293	1689.69	-0.376806	0.136673	-2.75698	0.00583374	0.116987	1528.64	-0.575617	0.275194	-2.09167	0.0364676	0.155077	1628.78	-0.826964	0.2849	-2.90264	0.00370029	0.0209826	1377.31	-1.08624	0.366719	-2.96207	0.00305583	0.0182628	1681.7	-0.661098	0.235169	-2.81116	0.00493638	0.0279834	SSA01_DN24807_c0_g1_i1
s6_10343	3613.27	-0.0056024	0.184212	-0.0304127	0.975738	0.999963	3803.4	-0.0592672	0.140121	-0.422972	0.672315	0.999954	3881.36	0.0773528	0.164639	0.469831	0.638475	0.932328	3938.22	-0.000903853	0.144851	-0.0062399	0.995021	0.998938	3936.28	0.0898399	0.204218	0.439921	0.659995	0.811491	4590.98	0.156553	0.243253	0.64358	0.519848	0.65681	4537.85	0.367754	0.291961	1.2596	0.207814	0.356597	4309.89	0.190595	0.236027	0.807511	0.419372	0.576024	SSA01_DN31376_c0_g1_i1
s6_10344	2285.84	-0.266018	0.198682	-1.33891	0.180599	0.999963	2612.71	-0.0522961	0.187761	-0.278525	0.780609	0.999954	2349.66	-0.252109	0.230888	-1.09191	0.274872	0.854703	2341.37	-0.426309	0.163391	-2.60913	0.00907714	0.153384	2143.24	-0.621364	0.206802	-3.00464	0.002659	0.0321946	2326.4	-0.798795	0.227303	-3.51423	0.000441033	0.00477328	2129.32	-0.747362	0.307198	-2.43284	0.014981	0.0561756	2292.96	-0.826867	0.256956	-3.21793	0.00129119	0.0107134	SSA01_DN10166_c0_g1_i1
s6_10345	41.817	0.0257254	0.253819	0.101353	0.91927	1	46.0622	0.0676856	0.218284	0.310081	0.756499	0.999954	47.9984	0.231145	0.269953	0.856241	0.391865	0.889603	49.1789	0.212706	0.272138	0.781612	0.434443	0.833485	58.3158	0.651481	0.368719	1.76688	0.077249	0.238681	66.8496	0.702726	0.350294	2.0061	0.0448455	0.118341	52.8732	0.390128	0.443947	0.878771	0.379525	0.539597	57.0179	0.568356	0.441934	1.28606	0.19842	0.346682	SSA01_DN43399_c0_g1_i1
s6_10346	924.295	-0.162972	0.249788	-0.652438	0.514119	0.999963	1209.09	0.190285	0.228759	0.831814	0.405514	0.999954	1206.78	0.296495	0.294264	1.00758	0.313655	0.867597	1213.14	0.230298	0.302312	0.761789	0.446186	0.838818	1199.43	0.33751	0.322415	1.04682	0.295183	0.519805	1491.8	0.559107	0.315391	1.77275	0.0762707	0.171912	1451.29	0.699917	0.345617	2.02512	0.042855	0.117331	1333.84	0.524455	0.369558	1.41914	0.155858	0.294069	SSA01_DN16965_c0_g3_i2
s6_10347	1776.37	0.0573377	0.195014	0.294019	0.768744	0.999963	1965.26	0.109492	0.182025	0.601524	0.547491	0.999954	2183.02	0.450039	0.181372	2.4813	0.0130904	0.307875	2141.04	0.313388	0.15805	1.98284	0.0473852	0.383418	2505.09	0.748031	0.244512	3.05928	0.0022187	0.0287078	3319.59	1.0244	0.356301	2.87509	0.00403914	0.0222704	3862.28	1.47262	0.380977	3.86537	0.000110919	0.00170587	2802.9	1.00828	0.266379	3.78513	0.000153627	0.00218933	SSA01_DN27758_c0_g1_i1
s6_10348	1112.48	0.0763745	0.182844	0.417704	0.676163	0.999963	1207.07	0.0915989	0.128459	0.713062	0.475807	0.999954	1251.82	0.263703	0.164006	1.60788	0.107861	0.707156	1219.14	0.088513	0.142631	0.620571	0.534882	0.870689	1085.14	-0.13851	0.225863	-0.613249	0.539712	0.727188	1199.2	-0.228984	0.217677	-1.05194	0.292826	0.442571	1029.91	-0.400133	0.262562	-1.52396	0.12752	0.252891	1109.63	-0.353847	0.223901	-1.58038	0.114021	0.238242	SSA01_DN17079_c0_g1_i1
s6_1035	1918.86	0.100395	0.242379	0.414206	0.678723	0.999963	1849.69	-0.117946	0.224405	-0.525592	0.599172	0.999954	1784.81	-0.148186	0.29074	-0.509686	0.610271	0.929496	1565.62	-0.680849	0.253581	-2.68494	0.00725429	0.13373	1388.15	-1.03626	0.347323	-2.98357	0.00284902	0.0336502	1487.04	-1.40096	0.309694	-4.52368	6.08e-06	0.000201354	1412.1	-1.15485	0.361401	-3.19548	0.00139597	0.0105653	1589.75	-1.13819	0.346129	-3.28834	0.00100779	0.00896371	SSA01_DN17745_c1_g1_i1
s6_10353	920.883	-0.00980444	0.199482	-0.0491494	0.9608	0.999963	1066.27	0.165034	0.175436	0.940705	0.346856	0.999954	975.63	0.0363121	0.181298	0.20029	0.841254	0.96776	1014.94	0.0247002	0.183538	0.134578	0.892945	0.977022	981.802	0.0312031	0.225991	0.138072	0.890183	0.946632	1141.69	0.0921386	0.234304	0.393244	0.69414	0.794131	1143.25	0.337815	0.297456	1.13568	0.25609	0.412355	1146.16	0.321022	0.25368	1.26546	0.205706	0.355119	SSA01_DN41165_c0_g1_i1
s6_10354	1743.08	-0.0758777	0.204315	-0.371376	0.710358	0.999963	1987.2	0.0689075	0.201162	0.342547	0.73194	0.999954	2100.79	0.291594	0.202543	1.43966	0.149963	0.766667	1936.65	-0.0133767	0.224883	-0.059483	0.952567	0.99033	1938.77	0.0837875	0.222705	0.376226	0.706749	0.84078	2365.63	0.265787	0.261578	1.01609	0.309587	0.460166	2631.89	0.716532	0.338725	2.11538	0.0343975	0.100445	2433.02	0.578477	0.283129	2.04315	0.0410373	0.119698	SSA01_DN31358_c0_g1_i1
s6_10359	362.6	-0.236055	0.25505	-0.925522	0.354695	0.999963	479.339	0.110727	0.228818	0.48391	0.62845	0.999954	483.197	0.227501	0.312764	0.727387	0.466989	0.905752	492.937	0.191359	0.323179	0.592115	0.553773	0.879279	526.867	0.481602	0.347451	1.3861	0.165716	0.3724	709.255	0.85731	0.355915	2.40875	0.0160074	0.0575872	734.12	1.0988	0.386278	2.8446	0.00444677	0.0237657	556.89	0.558485	0.412817	1.35286	0.1761	0.319519	SSA01_DN57165_c0_g1_i1
s6_1036	3073.83	-0.0277981	0.228995	-0.121392	0.903381	0.999963	2950.6	-0.0810709	0.180467	-0.449228	1	1	3010.18	-0.083559	0.305709	-0.273329	1	1	2754.4	-0.284727	0.330739	-0.86088	1	1	2335.07	-0.842395	0.488814	-1.72335	1	1	2468.96	-1.3079	0.523303	-2.49932	1	1	2314.07	-1.18409	0.530213	-2.23323	0.0255337	0.0815041	2576.63	-1.20447	0.567869	-2.12104	0.0339182	0.105142	SSA01_DN21442_c0_g1_i3
s6_10360	468.212	0.0235235	0.2361	0.0996339	0.920635	0.999963	516.357	0.0605303	0.223062	0.271361	0.786113	0.999954	480.879	-0.0134876	0.270117	-0.0499324	0.960176	0.991386	472.609	-0.167331	0.241268	-0.693547	0.487966	0.853379	457.754	-0.168382	0.315044	-0.534472	0.593015	0.765849	484.539	-0.388071	0.320687	-1.21012	0.226231	0.371071	451.38	-0.316043	0.328176	-0.963029	0.335533	0.497101	497.982	-0.151598	0.361687	-0.419141	0.675113	0.785616	SSA01_DN42137_c0_g2_i1
s6_10361	652.552	-0.0502165	0.216945	-0.231471	0.816949	0.999963	643.288	-0.0666331	0.16566	-0.402227	1	1	586.134	-0.193389	0.298666	-0.64751	1	1	584.569	-0.264503	0.314842	-0.840114	1	1	478.092	-1.02248	0.496565	-2.05911	0.0394841	0.162296	519.126	-1.47862	0.533363	-2.77226	0.0055669	0.02773	466.655	-1.53152	0.55259	-2.77153	0.00557931	0.0277882	538.726	-1.39622	0.592935	-2.35477	0.0185343	0.0698957	SSA01_DN38793_c0_g1_i1
s6_10366	567.045	-0.120354	0.252133	-0.477345	0.633117	0.999963	603.087	-0.0847712	0.217606	-0.389563	0.69686	0.999954	518.574	-0.318633	0.326283	-0.976553	0.328791	0.871577	567.398	-0.285143	0.335163	-0.85076	0.394903	0.815255	461.862	-0.935962	0.42247	-2.21545	0.026729	0.129348	524.746	-1.0477	0.417265	-2.51087	0.0120435	0.0472773	465.416	-1.14312	0.425036	-2.68946	0.00715675	0.0333108	511.643	-1.21165	0.482763	-2.50982	0.0120792	0.0523357	SSA01_DN21901_c0_g1_i1
s6_10368	363.441	0.227321	0.217337	1.04594	0.295589	0.999963	386.264	0.17252	0.181901	0.94843	0.342911	0.999954	379.627	0.201383	0.252458	0.797687	0.425052	0.897042	376.469	0.0943457	0.220676	0.427529	0.668994	0.917685	375.854	0.179766	0.292471	0.614645	0.538789	0.726508	431.285	0.214205	0.258944	0.827228	0.408108	0.556643	355.273	-0.0468365	0.34439	-0.135999	0.891822	0.937365	449.603	0.56017	0.288974	1.93848	0.0525645	0.141161	SSA01_DN56950_c0_g1_i1
s6_10370	174.888	0.218391	0.214988	1.01583	0.30971	0.999963	195.197	0.254092	0.191238	1.32867	0.183957	0.999954	190.66	0.293065	0.232606	1.25992	0.207698	0.820033	166.448	-0.125468	0.229538	-0.546612	0.584645	0.89026	183.077	0.197746	0.261612	0.755877	0.449723	0.659391	231.138	0.460038	0.288913	1.59231	0.111316	0.224548	229.124	0.655664	0.306136	2.14174	0.0322145	0.0960459	253.911	0.952765	0.281997	3.37864	0.000728452	0.00705993	SSA01_DN32343_c0_g1_i1
s6_10371	535.592	-0.182747	0.184725	-0.98929	0.322521	0.999963	544.628	-0.3135	0.136412	-2.29817	0.0215519	0.999954	537.952	-0.262528	0.165182	-1.58932	0.111988	0.71683	569.122	-0.231221	0.154054	-1.50091	0.13338	0.591251	495.838	-0.567616	0.218735	-2.595	0.00945912	0.0694381	527.178	-0.809453	0.275741	-2.93555	0.00332952	0.0195677	463.034	-0.926868	0.317936	-2.91527	0.00355386	0.0203153	534.263	-0.719201	0.244557	-2.94083	0.00327336	0.021005	SSA01_DN39649_c0_g1_i1
s6_10372	3062.43	0.0520689	0.165824	0.314002	0.753519	0.999963	3267.41	0.0243847	0.120319	0.202666	0.839396	0.999954	3276.51	0.11201	0.180432	0.62079	0.534738	0.919579	3296.79	0.0156451	0.137773	0.113557	0.909589	0.980299	3251.58	0.0714444	0.206839	0.345411	0.729785	0.855681	3528.92	-0.058114	0.200597	-0.289705	0.772042	0.851675	3151.76	-0.105533	0.252564	-0.417846	0.67606	0.791294	3278.71	-0.114204	0.21276	-0.536773	0.591424	0.720837	SSA01_DN12153_c0_g1_i1
s6_10373	78.7579	0.486241	0.243923	1.99342	0.0462155	1	69.8333	0.0751592	0.222681	0.337519	0.735725	0.999954	72.0219	0.207025	0.291378	0.710502	0.477393	0.907844	62.8977	-0.18014	0.266904	-0.674925	0.499724	0.857758	72.5508	0.25349	0.332512	0.762349	0.445852	0.656663	94.832	0.5951	0.323677	1.83856	0.0659794	0.155542	86.079	0.586506	0.363758	1.61235	0.106886	0.223137	131.015	1.54401	0.347095	4.44839	8.65e-06	0.000232595	SSA01_DN17351_c1_g2_i2
s6_10375	885.699	0.285034	0.176526	1.61468	0.106379	0.999963	1006.09	0.380405	0.125325	3.03534	0.00240267	0.428365	914.929	0.234369	0.157033	1.49248	0.135573	0.751494	905.212	0.0917615	0.171478	0.535122	0.592566	0.892948	814.01	-0.100805	0.208333	-0.483867	0.62848	0.790733	1029	0.186818	0.246042	0.759294	0.447677	0.593088	1150.03	0.66575	0.321315	2.07195	0.0382697	0.10826	1087.99	0.579252	0.226192	2.56088	0.0104407	0.0472673	SSA01_DN22862_c0_g1_i1
s6_10376	996.317	0.165635	0.21831	0.758711	0.448026	0.999963	964.025	-0.0879598	0.204643	-0.429821	0.667326	0.999954	987.955	0.0357696	0.2513	0.142338	0.886813	0.97715	994.324	-0.0579898	0.22177	-0.261487	0.793717	0.953269	991.031	0.0206072	0.273149	0.075443	0.939862	0.971762	1064.08	-0.138333	0.292941	-0.472221	0.636769	0.750732	1103.09	0.210494	0.375478	0.560602	0.575069	0.71116	1024.65	-0.0898826	0.287783	-0.312328	0.754791	0.843816	SSA01_DN31938_c0_g2_i1
s6_10379	1748.72	-0.188026	0.221728	-0.848002	0.396437	0.999963	1989.35	-0.0204678	0.210567	-0.0972031	0.922565	0.999954	1988.89	0.0491256	0.249567	0.196843	0.84395	0.968134	2117.99	0.0969135	0.244733	0.395997	0.692108	0.924315	2093.63	0.16541	0.263063	0.628785	0.52949	0.720002	2342.97	0.128327	0.25369	0.505842	0.612968	0.732416	2098.49	0.0863206	0.3028	0.285075	0.775587	0.862025	2129.38	0.047577	0.286534	0.166043	0.868123	0.919962	SSA01_DN29864_c0_g1_i1
s6_10380	241.266	-0.113029	0.242831	-0.465464	0.641599	0.999963	282.556	0.0733471	0.216648	0.338555	0.734945	0.999954	305.271	0.303251	0.276334	1.09741	0.272463	0.854005	293.219	0.146732	0.258561	0.567495	0.570378	0.885381	336.005	0.563193	0.283841	1.98418	0.0472352	0.179418	395.156	0.64693	0.308677	2.09582	0.0360985	0.101416	352.706	0.605778	0.327644	1.84889	0.064473	0.155904	337.041	0.511829	0.340383	1.50368	0.132663	0.263593	SSA01_DN16910_c0_g1_i1
s6_10383	1369.44	-0.00449426	0.211998	-0.0211995	0.983086	0.999963	1390.87	-0.130907	0.195695	-0.668938	0.503535	0.999954	1337.15	-0.159025	0.252661	-0.629402	0.529086	0.918563	1406.21	-0.159245	0.202839	-0.785082	0.432406	0.83243	1290.23	-0.321078	0.248581	-1.29164	0.19648	0.410523	1401.35	-0.476354	0.252753	-1.88466	0.0594757	0.144258	1309.26	-0.37372	0.310094	-1.20519	0.228132	0.380993	1338.14	-0.550574	0.275488	-1.99854	0.0456583	0.128619	SSA01_DN57077_c0_g1_i1
s6_10386	1146.19	0.385656	0.254895	1.513	0.13028	0.999963	1061.54	0.108534	0.22987	0.472155	0.636816	0.999954	941.343	-0.00746572	0.306126	-0.0243877	0.980543	0.996251	934.894	-0.114586	0.313269	-0.365774	0.714534	0.930481	867.037	-0.26049	0.354806	-0.734176	0.462842	0.670273	960.115	-0.350421	0.374556	-0.935563	0.349498	0.500487	923.799	-0.16645	0.438967	-0.379185	0.70455	0.811723	1203.7	0.460875	0.417569	1.10371	0.269719	0.427198	SSA01_DN16918_c0_g1_i1
s6_10388	1297.43	-0.0755679	0.234757	-0.321899	0.747529	0.999963	1361.94	-0.113045	0.205917	-0.548985	0.583016	0.999954	1316.99	-0.133558	0.246294	-0.542272	0.587631	0.926377	1300.09	-0.294319	0.236916	-1.24229	0.214128	0.694414	1246.89	-0.345631	0.267081	-1.29411	0.195629	0.40965	1346.87	-0.520862	0.276493	-1.88382	0.05959	0.14444	1254.26	-0.428153	0.312141	-1.37166	0.170168	0.310013	1311.69	-0.51575	0.326011	-1.582	0.113649	0.237741	SSA01_DN57422_c0_g1_i1
s6_10392	2063.77	-0.0218223	0.207653	-0.10509	0.916304	0.999963	2316.52	0.0847976	0.173883	0.487671	0.625783	0.999954	2244.14	0.0921729	0.19377	0.475682	0.634301	0.932108	2379.86	0.130698	0.184609	0.707973	0.478962	0.850804	2330.4	0.168048	0.221296	0.759379	0.447626	0.657951	2549.15	0.0665636	0.234689	0.283625	0.776698	0.854829	2260.61	0.00499206	0.274569	0.0181814	0.985494	0.992053	2224.69	-0.177083	0.267316	-0.662448	0.507684	0.652675	SSA01_DN56283_c0_g1_i1
s6_10393	1907.9	-0.00143248	0.252121	-0.00568172	0.995467	0.999963	1742.45	-0.268477	0.230216	-1.16619	0.243536	0.999954	1706.25	-0.32568	0.303438	-1.0733	0.283137	0.85538	1699.3	-0.487624	0.293871	-1.65931	0.097053	0.524783	1647.07	-0.558005	0.349814	-1.59515	0.110679	0.294444	1992.91	-0.375696	0.39873	-0.94223	0.346075	0.496824	2133.63	0.076304	0.435573	0.175181	0.860938	0.918473	1956.21	-0.321946	0.405746	-0.793468	0.427505	0.583694	SSA01_DN14098_c0_g1_i1
s6_10394	455.275	-0.053857	0.204729	-0.263065	0.7925	0.999963	535.95	0.153951	0.193671	0.794907	0.426667	0.999954	554.451	0.341737	0.184138	1.85587	0.063472	0.603892	497.076	-0.0370133	0.197227	-0.187668	0.851137	0.968544	511.671	0.128013	0.285381	0.44857	0.653742	0.807482	586.459	0.147647	0.341882	0.431865	0.66584	0.772481	584.942	0.357725	0.412832	0.866513	0.386209	0.546156	447.053	-0.601379	0.265671	-2.26362	0.0235975	0.082435	SSA01_DN24724_c0_g1_i1
s6_10396	467.36	-0.205253	0.201685	-1.01769	0.308825	0.999963	519.25	-0.0817931	0.15981	-0.511815	0.60878	0.999954	485.182	-0.190758	0.177644	-1.07382	0.282904	0.85521	484.675	-0.336351	0.146262	-2.29965	0.0214682	0.253238	416.508	-0.737972	0.213151	-3.46221	0.000535767	0.0114467	445.979	-0.983268	0.234136	-4.19957	2.67e-05	0.000626	384.41	-1.19103	0.298697	-3.98743	6.68e-05	0.00116872	428.514	-1.2197	0.284255	-4.29087	1.78e-05	0.0004148	SSA01_DN34361_c0_g1_i1
s6_10399	739.211	0.0548116	0.236961	0.23131	0.817074	0.999963	691.652	-0.246373	0.211945	-1.16244	0.245056	0.999954	710.519	-0.142261	0.240502	-0.591516	0.554175	0.922448	732.363	-0.179923	0.243113	-0.740078	0.459253	0.844343	726.389	-0.124217	0.271907	-0.456837	0.647788	0.803379	875.872	0.035396	0.289272	0.122362	0.902612	0.938896	881.007	0.299606	0.324546	0.923154	0.355927	0.516792	972.84	0.536079	0.330362	1.62271	0.104652	0.224753	SSA01_DN38849_c0_g1_i1
s6_10407	363.589	-0.308171	0.254421	-1.21127	0.225793	0.999963	527.373	0.143961	0.225221	0.639202	0.522692	0.999954	460.095	0.0514246	0.317261	0.162089	0.871236	0.973793	531.298	0.208117	0.3335	0.624039	0.532602	0.869481	470.306	0.105598	0.383635	0.275256	0.783119	0.887376	551.035	0.182395	0.406461	0.448739	0.65362	0.763403	500.976	0.179567	0.411919	0.435928	0.662889	0.780996	460.209	-0.136524	0.45224	-0.301885	0.76274	0.849116	SSA01_DN57463_c0_g1_i1
s6_10408	2202.89	0.210667	0.245936	0.856594	0.391669	0.999963	2048.85	-0.0729231	0.229551	-0.317678	0.750729	0.999954	2185.27	0.107545	0.282571	0.380593	0.703505	0.942279	2219.11	0.0468328	0.289569	0.161732	0.871517	0.972457	2197.6	0.112278	0.327486	0.342847	0.731714	0.856934	2443.27	0.0585858	0.329567	0.177766	0.858907	0.909579	2543.2	0.394431	0.375485	1.05046	0.293508	0.453164	2476.79	0.300436	0.365961	0.820953	0.411673	0.568848	SSA01_DN24758_c0_g1_i1
s6_10415	410.157	0.262418	0.208964	1.2558	0.209187	0.999963	403.704	0.0241495	0.179209	0.134756	0.892804	0.999954	406.465	0.107557	0.257075	0.418389	0.675663	0.938585	402.62	-0.0122405	0.189955	-0.0644389	0.948621	0.989284	414.918	0.154688	0.264936	0.583869	0.559309	0.741891	484.834	0.231909	0.248112	0.934697	0.349945	0.500901	460.205	0.337781	0.289232	1.16785	0.242866	0.397479	508.794	0.600506	0.269236	2.23041	0.0257205	0.0873442	SSA01_DN18333_c0_g1_i1
s6_10416	518.115	-0.138067	0.249881	-0.552531	0.580585	0.999963	536.331	-0.101149	0.20231	-0.499968	0.617098	0.999954	443.914	-0.421707	0.323611	-1.30313	0.192531	0.807143	448.236	-0.631868	0.336374	-1.87847	0.0603174	0.42892	410.031	-1.11983	0.417197	-2.68418	0.00727083	0.0592196	451.397	-1.3632	0.439093	-3.10459	0.00190544	0.0132528	401.077	-1.47069	0.448575	-3.27859	0.00104327	0.00864468	450.505	-1.53785	0.498805	-3.08306	0.00204885	0.0150093	SSA01_DN34183_c0_g1_i1
s6_10418	1309.22	0.0749204	0.235119	0.318648	0.749993	0.999963	1157.67	-0.0710551	0.18056	-0.393527	0.69393	0.999954	1130.35	-0.128526	0.315277	-0.407661	0.683523	0.939514	1116.33	-0.226753	0.333608	-0.679699	0.496695	0.856215	918.399	-0.84719	0.469785	-1.80336	0.071332	0.227837	977.59	-1.26072	0.487054	-2.58846	0.00964067	0.0405592	876.203	-1.31291	0.503875	-2.60563	0.00917043	0.0398134	1034.97	-1.00459	0.559651	-1.79503	0.0726482	0.175536	SSA01_DN1102_c0_g2_i1
s6_10419	656.628	-0.0729558	0.231153	-0.315618	0.752293	0.999963	760.905	0.0948659	0.207269	0.457694	0.647172	0.999954	735.891	0.106866	0.235908	0.452999	0.65055	0.933975	834.405	0.289001	0.250863	1.15203	0.249311	0.727756	816.686	0.356597	0.256066	1.3926	0.163742	0.36972	950.768	0.420161	0.266398	1.57719	0.114752	0.229631	971.109	0.679009	0.304646	2.22884	0.0258243	0.0821565	876.981	0.447771	0.308078	1.45344	0.146103	0.281581	SSA01_DN52359_c0_g2_i1
s6_1042	4659.54	0.106945	0.196182	0.545129	0.585665	0.999963	4671.41	-0.0821929	0.155633	-0.528119	0.597417	0.999954	4663.6	-0.00570401	0.196907	-0.028968	0.97689	0.995694	4721.75	-0.0939773	0.16136	-0.582407	0.560292	0.881698	4646.22	-0.04479	0.234463	-0.191032	0.8485	0.924103	5349.22	-0.0112022	0.276284	-0.0405458	0.967658	0.979854	5667.45	0.375327	0.351098	1.06901	0.285066	0.444108	5350.41	0.191621	0.273364	0.700975	0.483318	0.631872	SSA01_DN21104_c0_g1_i1
s6_10420	757.508	-0.130476	0.215755	-0.604743	0.54535	0.999963	833.783	-0.0456865	0.201358	-0.226892	0.820508	0.999954	753.196	-0.243972	0.210977	-1.15639	0.247522	0.843238	759.189	-0.354385	0.208216	-1.70201	0.0887536	0.506581	745.965	-0.318234	0.235122	-1.35348	0.175901	0.385595	838.811	-0.358413	0.25692	-1.39504	0.163004	0.294869	795.385	-0.222777	0.282323	-0.789086	0.430062	0.587237	788.47	-0.456113	0.295368	-1.54422	0.122535	0.24991	SSA01_DN51852_c0_g1_i1
s6_10421	1168.02	0.0575362	0.20183	0.285073	0.775588	0.999963	1228.68	-0.00389174	0.161403	-0.0241119	0.980763	0.999954	1161.49	-0.0703465	0.194506	-0.361667	0.717601	0.944679	1185.28	-0.134353	0.195527	-0.68713	0.492001	0.85468	1194.87	-0.01828	0.207931	-0.0879137	0.929945	0.966779	1407.05	0.078075	0.242945	0.321369	0.747931	0.834668	1387.64	0.285551	0.289051	0.987891	0.323206	0.484356	1387.78	0.251319	0.246321	1.02029	0.307591	0.46715	SSA01_DN40506_c0_g1_i1
s6_10424	581.109	-0.0352498	0.221643	-0.159039	0.873638	0.999963	707.379	0.234133	0.19429	1.20507	0.228177	0.999954	656.461	0.163012	0.225007	0.724476	0.468774	0.906094	604.596	-0.141033	0.265347	-0.531504	0.59507	0.893762	588.519	-0.135733	0.245851	-0.552096	0.580882	0.757515	687.149	-0.0617914	0.267741	-0.230788	0.81748	0.881763	655.731	0.0674736	0.305403	0.220933	0.825144	0.895591	707.857	0.222047	0.299756	0.74076	0.458839	0.6113	SSA01_DN24323_c0_g1_i1
s6_10425	250.993	0.0208641	0.221282	0.0942873	0.924881	0.999963	250.656	-0.0231967	0.17193	-0.134919	0.892676	0.999954	261.475	0.0241666	0.299553	0.0806757	0.9357	0.986821	283.582	0.0630674	0.325483	0.193766	0.846359	0.966528	281.848	0.140889	0.500934	0.281253	0.778516	0.884808	320.485	0.170714	0.5455	0.312949	0.754319	0.838999	396.735	0.760602	0.555536	1.36913	0.170958	0.310923	303.633	0.217542	0.585278	0.371691	0.710123	0.811349	SSA01_DN16809_c0_g1_i1
s6_10426	651.34	0.0944808	0.231496	0.408131	0.683178	0.999963	598.542	-0.272091	0.200399	-1.35775	0.174544	0.999954	585.099	-0.283382	0.233913	-1.21149	0.225709	0.832298	578.279	-0.450697	0.236758	-1.90362	0.0569594	0.417639	561.76	-0.469627	0.262923	-1.78617	0.074071	0.232771	627.414	-0.53796	0.27771	-1.93713	0.0527295	0.132459	655.296	-0.100865	0.327235	-0.308235	0.757904	0.849687	649.549	-0.290877	0.322995	-0.900565	0.36782	0.526821	SSA01_DN16112_c0_g1_i1
s6_10427	620.465	-0.1312	0.216054	-0.607254	0.543682	0.999963	695.125	-0.0111276	0.205191	-0.0542305	0.956752	0.999954	673.671	-0.0129138	0.252652	-0.0511131	0.959235	0.991289	616.254	-0.362647	0.245966	-1.47438	0.14038	0.601454	608.605	-0.322129	0.295072	-1.09169	0.274967	0.499607	675.408	-0.411127	0.280207	-1.46723	0.142314	0.267999	608.77	-0.440051	0.290905	-1.5127	0.130357	0.256974	687.155	-0.214016	0.280653	-0.762562	0.445725	0.600151	SSA01_DN32697_c0_g1_i1
s6_10428	763.293	-0.0220897	0.239968	-0.0920524	0.926656	0.999963	836.648	0.0177992	0.230162	0.0773333	0.938358	0.999954	772.204	-0.0700152	0.310584	-0.225431	0.821644	0.963955	761.223	-0.243723	0.251286	-0.969903	0.332095	0.783375	674.708	-0.519565	0.326491	-1.59136	0.111528	0.295766	836.54	-0.262445	0.379721	-0.691153	0.48947	0.63034	976.72	0.36345	0.449294	0.808937	0.418552	0.576345	802.704	-0.267811	0.356635	-0.750937	0.45269	0.606129	SSA01_DN25962_c0_g1_i1
s6_1043	633.365	0.178031	0.199108	0.894145	0.371244	0.999963	610.495	-0.107178	0.191434	-0.559867	0.57557	0.999954	623.849	0.0142661	0.260712	0.0547197	0.956362	0.990804	600.611	-0.207153	0.174797	-1.18511	0.235976	0.714831	596.919	-0.123668	0.317294	-0.389757	0.696716	0.834833	646.745	-0.272338	0.286287	-0.951277	0.341464	0.492417	544.579	-0.513503	0.303015	-1.69464	0.0901429	0.197916	658.989	-0.0466378	0.280769	-0.166107	0.868073	0.919926	SSA01_DN2931_c0_g1_i1
s6_10431	999.657	0.0570768	0.239649	0.238168	0.811751	0.999963	1058.66	0.0107688	0.229813	0.046859	0.962626	0.999954	1286.45	0.414768	0.304832	1.36064	0.173626	0.790079	1347.89	0.494579	0.272326	1.81613	0.0693505	0.456419	1544.87	0.929165	0.276388	3.36181	0.000774329	0.0146712	1828.05	1.02535	0.29879	3.43167	0.000599887	0.00590863	1848.11	1.21706	0.339444	3.58546	0.000336483	0.00385826	1605.36	1.02198	0.345873	2.95477	0.00312901	0.0203144	SSA01_DN33001_c0_g1_i1
s6_10432	856.501	0.0031873	0.233754	0.0136353	0.989121	0.999963	905.989	-0.0207893	0.23	-0.0903881	0.927979	0.999954	826.74	-0.167152	0.278785	-0.599571	0.548792	0.922022	824.691	-0.321825	0.233551	-1.37797	0.168214	0.642487	723.387	-0.665699	0.270436	-2.46157	0.0138329	0.0878164	792.678	-0.818037	0.280702	-2.91425	0.00356542	0.0204766	785.281	-0.495405	0.321872	-1.53914	0.123771	0.247523	819.682	-0.618303	0.324836	-1.90343	0.0569845	0.14939	SSA01_DN13821_c0_g1_i1
s6_10435	628.299	0.0119073	0.249241	0.0477744	0.961896	0.999963	574.443	-0.273066	0.228792	-1.19351	0.232669	0.999954	621.171	-0.101129	0.279495	-0.361826	0.717482	0.944628	659.79	-0.0652268	0.291278	-0.223933	0.82281	0.960035	606.417	-0.217899	0.318848	-0.683393	0.494358	0.693543	677.792	-0.279122	0.321317	-0.86868	0.385022	0.534496	592.513	-0.38551	0.34214	-1.12676	0.259845	0.416565	646.194	-0.292688	0.378362	-0.773567	0.439187	0.59461	SSA01_DN10404_c0_g1_i2
s6_10438	671.857	-0.0154995	0.213477	-0.0726053	0.94212	0.999963	662.834	-0.193641	0.209119	-0.925983	0.354455	0.999954	614.417	-0.367768	0.213983	-1.71868	0.0856733	0.66112	659.883	-0.295182	0.208243	-1.41749	0.156339	0.625672	551.501	-0.797551	0.258945	-3.08	0.00206998	0.027474	602.535	-0.942385	0.334778	-2.81496	0.00487838	0.0253433	518.709	-1.14578	0.381213	-3.00561	0.00265048	0.0166052	645.705	-0.626564	0.320931	-1.95233	0.0508991	0.138167	SSA01_DN40878_c0_g1_i1
s6_10439	187.233	-0.230587	0.254195	-0.907127	0.36434	0.999963	205.936	-0.0785175	0.21448	-0.366082	0.714304	0.999954	188.387	-0.288416	0.308746	-0.934152	0.350225	0.877134	209.112	-0.165513	0.314656	-0.52601	0.598881	0.895015	190.48	-0.36399	0.384305	-0.947138	0.343568	0.568029	206.623	-0.555109	0.353119	-1.57202	0.115946	0.23131	186.344	-0.566402	0.38529	-1.47007	0.141543	0.272464	192.096	-0.771532	0.401239	-1.92287	0.0544959	0.144857	SSA01_DN38182_c0_g1_i1
s6_10440	1252.98	0.143725	0.217721	0.660136	0.509166	0.999963	1281.26	0.0114336	0.19151	0.0597025	0.952393	0.999954	1363.75	0.240559	0.209059	1.15067	0.249867	0.844403	1358.99	0.128088	0.211934	0.604375	0.545595	0.875938	1278.55	0.0635038	0.235666	0.269465	0.787572	0.890136	1393.05	-0.0538681	0.250201	-0.215299	0.829534	0.890294	1265.94	-0.0468126	0.291104	-0.160811	0.872243	0.925532	1277.94	-0.152412	0.28456	-0.535605	0.592232	0.721543	SSA01_DN11015_c0_g2_i1
s6_10441	166.23	-0.0752779	0.253733	-0.296681	0.76671	0.999963	232.952	0.351674	0.226717	1.55116	0.120864	0.999954	243.209	0.563058	0.289322	1.94613	0.0516394	0.557257	239.052	0.445288	0.307283	1.44911	0.147307	0.611886	237.163	0.614245	0.328823	1.86801	0.0617606	0.210067	290.929	0.795976	0.340082	2.34054	0.0192558	0.0655643	267.726	0.808117	0.38022	2.1254	0.0335536	0.0986704	238.286	0.581181	0.401516	1.44747	0.147766	0.28367	SSA01_DN5395_c0_g1_i1
s6_10442	1311.54	0.0806356	0.188344	0.428129	0.668557	0.999963	1341.93	-0.0530109	0.179019	-0.296119	0.767139	0.999954	1703.16	0.57386	0.202726	2.83071	0.00464447	0.18384	1640.29	0.422266	0.148828	2.83728	0.00454999	0.0995809	1612.7	0.466129	0.208022	2.24077	0.0250409	0.124808	1910.54	0.555387	0.276025	2.01209	0.0442105	0.117148	1869.12	0.707807	0.338023	2.09396	0.0362634	0.104146	1651.55	0.443292	0.241137	1.83834	0.0660127	0.164644	SSA01_DN32122_c0_g1_i1
s6_10443	1609.83	0.154119	0.24527	0.628365	0.529765	0.999963	1443.78	-0.212909	0.222284	-0.957826	0.338151	0.999954	1457.72	-0.159112	0.272046	-0.584872	0.558634	0.922636	1533.11	-0.150254	0.270205	-0.556073	0.578161	0.888334	1490.31	-0.155689	0.307163	-0.506861	0.612252	0.779119	1586.12	-0.359181	0.309232	-1.16153	0.245428	0.392508	1566.95	-0.101605	0.36102	-0.281438	0.778374	0.864053	1624.42	-0.130488	0.358093	-0.364397	0.715561	0.815391	SSA01_DN15894_c0_g2_i1
s6_10444	400.864	-0.129125	0.20128	-0.641518	0.521186	0.999963	387.235	-0.373694	0.188636	-1.98104	0.0475869	0.999954	396.725	-0.25576	0.195994	-1.30494	0.191914	0.806873	466.487	0.0639094	0.166287	0.384331	0.700733	0.926891	412.373	-0.18581	0.224038	-0.829367	0.406897	0.624025	457.864	-0.261039	0.255524	-1.02158	0.306979	0.457485	363.004	-0.708372	0.286535	-2.4722	0.0134284	0.0520907	416.623	-0.461313	0.278089	-1.65887	0.0971424	0.21387	SSA01_DN23722_c0_g1_i1
s6_10447	3880.65	0.156627	0.225332	0.695097	0.486995	0.999963	3886.25	-0.0166161	0.21552	-0.0770979	0.938546	0.999954	4204.43	0.217657	0.272323	0.799261	0.424139	0.897042	4260.03	0.171063	0.228862	0.74745	0.454792	0.842516	4327.19	0.286952	0.333321	0.860886	0.389301	0.609264	5299.66	0.463195	0.362382	1.2782	0.201181	0.342047	6231.03	0.989898	0.397633	2.48947	0.0127932	0.05027	5483	0.809228	0.343937	2.35284	0.0186307	0.0701789	SSA01_DN55678_c0_g1_i1
s6_1045	2123.79	-0.461382	0.17765	-2.59714	0.00940041	0.623643	2735.94	0.118479	0.156102	0.758982	0.447864	0.999954	2413.13	-0.113985	0.238111	-0.478703	0.63215	0.931621	2572.89	-0.0708437	0.136339	-0.519613	0.603333	0.896569	2327.6	-0.246721	0.312581	-0.7893	0.429937	0.64349	2758.9	-0.136486	0.314077	-0.434561	0.663881	0.7711	3023.23	0.34429	0.346608	0.993311	0.320559	0.481673	2539.73	-0.256847	0.265519	-0.967338	0.333375	0.49364	SSA01_DN20080_c0_g1_i1
s6_10450	684.471	0.208682	0.183651	1.13629	0.255833	0.999963	772.177	0.275767	0.167145	1.64986	0.098971	0.999954	834.211	0.543756	0.186915	2.90911	0.00362463	0.162577	809.369	0.38994	0.161691	2.41163	0.0158813	0.213379	904.81	0.734011	0.208359	3.52282	0.000426978	0.00987381	1124.11	0.91021	0.28322	3.21379	0.00130995	0.0102663	1246.56	1.29665	0.312919	4.14372	3.42e-05	0.000709413	1194.56	1.35167	0.265403	5.09289	3.53e-07	1.7e-05	SSA01_DN11150_c0_g2_i1
s6_10452	503.251	-0.141868	0.254003	-0.558527	0.576485	0.999963	552.091	-0.0661242	0.230332	-0.287082	0.774049	0.999954	496.309	-0.227951	0.317849	-0.717168	0.47327	0.907054	516.689	-0.284686	0.300101	-0.948635	0.342806	0.788824	513.696	-0.266647	0.335796	-0.794074	0.427152	0.641068	567.666	-0.364952	0.343242	-1.06325	0.287667	0.437163	529.794	-0.272736	0.364072	-0.749126	0.453781	0.608547	554.239	-0.309751	0.404994	-0.76483	0.444373	0.598937	SSA01_DN24393_c0_g1_i1
s6_10453	1253.54	-0.0561503	0.177551	-0.316248	0.751814	0.999963	1372.25	0.00071688	0.13298	0.00539087	0.995699	0.999954	1473.02	0.268879	0.141146	1.90497	0.0567839	0.580851	1490.65	0.19022	0.126064	1.50892	0.13132	0.588323	1567.45	0.391247	0.252915	1.54695	0.121876	0.311996	1934.43	0.578779	0.301001	1.92285	0.0544992	0.135504	2051.73	0.896763	0.349881	2.56305	0.0103756	0.0432737	1838.83	0.740122	0.242996	3.04582	0.00232046	0.0164678	SSA01_DN32664_c0_g1_i1
s6_10454	1560.86	0.134897	0.210681	0.640292	0.521983	0.999963	1714.06	0.133107	0.215362	0.618062	0.536535	0.999954	1901.92	0.441948	0.253829	1.74113	0.0816613	0.650555	1803.46	0.257642	0.235045	1.09614	0.273018	0.745871	1944.23	0.547257	0.225755	2.42412	0.0153454	0.0932482	2350.83	0.690845	0.249039	2.77404	0.00553646	0.027647	2530.45	1.02824	0.312792	3.2873	0.00101152	0.00844995	2287.99	0.900993	0.274443	3.28299	0.00102714	0.00909529	SSA01_DN25525_c0_g1_i1
s6_10457	201.904	-0.188864	0.224043	-0.842981	0.399239	0.999963	237.073	0.0408523	0.205231	0.199055	0.84222	0.999954	244.748	0.176936	0.27182	0.650929	0.515092	0.916865	233.857	-0.0130539	0.233696	-0.0558584	0.955455	0.991264	249.013	0.232056	0.278291	0.833859	0.40436	0.622076	299.687	0.382113	0.283184	1.34935	0.177225	0.312833	288.228	0.509612	0.310922	1.63904	0.101206	0.21462	298.535	0.612259	0.320586	1.90981	0.0561573	0.147804	SSA01_DN1322_c0_g1_i1
s6_10458	839.626	-0.0103215	0.22899	-0.0450739	0.964048	0.999963	972.048	0.139862	0.207023	0.675586	0.499304	0.999954	941.1	0.158277	0.245964	0.643495	0.519903	0.917637	940.382	0.0554393	0.267874	0.20696	0.836041	0.963566	880.99	-0.0162511	0.272859	-0.0595585	0.952507	0.977975	1061.83	0.140419	0.265161	0.529562	0.596415	0.719099	1134.99	0.514393	0.362177	1.42028	0.155526	0.291222	999.566	0.173817	0.318248	0.54617	0.584949	0.715838	SSA01_DN31381_c0_g1_i1
s6_10459	3147.13	-0.0488213	0.230764	-0.211563	0.832448	0.999963	3177.2	-0.162017	0.217265	-0.745713	0.455841	0.999954	2923.82	-0.319617	0.270452	-1.18179	0.237289	0.837449	3032.4	-0.379476	0.229578	-1.65293	0.0983454	0.526889	2588.54	-0.833223	0.275403	-3.02547	0.00248246	0.0307973	2843.09	-0.983311	0.307414	-3.19866	0.00138069	0.0106513	2463.98	-1.14535	0.379447	-3.01846	0.00254064	0.0161074	3022.81	-0.699181	0.309957	-2.25574	0.024087	0.0835908	SSA01_DN30044_c0_g1_i1
s6_10461	512.204	0.104286	0.200384	0.52043	0.602764	0.999963	502.917	-0.139416	0.158317	-0.88061	0.378529	0.999954	494.414	-0.107009	0.182974	-0.584832	0.558661	0.922636	545.15	0.036963	0.180765	0.204481	0.837978	0.964011	498.824	-0.112944	0.212758	-0.530858	0.595517	0.76753	555.32	-0.172621	0.240989	-0.716303	0.473805	0.616952	526.167	-0.0503844	0.279128	-0.180507	0.856755	0.915699	551.653	-0.019117	0.250499	-0.0763158	0.939168	0.963751	SSA01_DN34912_c0_g1_i1
s6_10462	120.426	0.0151929	0.253961	0.0598236	0.952296	1	131.544	0.0336224	0.229754	0.146341	0.883652	0.999954	145.948	0.27822	0.308461	0.901959	0.367079	0.882135	134.338	0.0658238	0.298192	0.220743	0.825293	0.960642	128.444	0.0499683	0.358122	0.139529	0.889032	0.945928	146.187	0.0568542	0.356466	0.159494	0.87328	0.919297	127.144	-0.061256	0.39286	-0.155923	0.876093	0.927893	140.221	0.129459	0.42847	0.302143	0.762543	0.84896	SSA01_DN42113_c0_g1_i1
s6_10463	833.223	0.141111	0.185207	0.761909	0.446114	0.999963	872.756	0.0487693	0.183905	0.265188	0.790865	0.999954	950.339	0.325912	0.218286	1.49305	0.135424	0.751362	845.882	-0.0597797	0.183441	-0.325879	0.744516	0.939328	892.678	0.171887	0.261883	0.656351	0.511599	0.706583	1007.42	0.161162	0.212854	0.757151	0.44896	0.594311	944.447	0.239417	0.26774	0.894212	0.371209	0.531616	965.768	0.260262	0.234364	1.1105	0.266782	0.423952	SSA01_DN36053_c0_g1_i1
s6_10465	3217.92	0.00900366	0.254899	0.0353224	0.971823	0.999963	3235.05	-0.0786747	0.228398	-0.344464	0.730498	0.999954	3078.09	-0.147265	0.316361	-0.465496	0.641576	0.932328	2870.66	-0.438158	0.310234	-1.41234	0.157848	0.627957	2477.58	-0.943493	0.349619	-2.69863	0.00696256	0.0577063	2654.29	-1.23878	0.373228	-3.31911	0.000903064	0.0079046	2315.75	-1.41363	0.400099	-3.53321	0.000410539	0.00445241	2846.82	-0.94096	0.415736	-2.26336	0.0236137	0.0824758	SSA01_DN12469_c0_g1_i1
s6_10466	950.184	0.138635	0.216218	0.641181	0.521405	0.999963	1020.14	0.0994345	0.210286	0.472853	0.636318	0.999954	1227.69	0.5448	0.264891	2.0567	0.0397153	0.505148	1193.42	0.45794	0.215738	2.12266	0.033782	0.326152	1280.98	0.725047	0.233634	3.10335	0.00191346	0.0261528	1496.7	0.795229	0.242608	3.27783	0.00104607	0.00877812	1362.53	0.788125	0.290808	2.71012	0.00672593	0.0318069	1296.9	0.726547	0.278021	2.61328	0.00896773	0.0426484	SSA01_DN31107_c0_g1_i1
s6_10468	1279.45	0.0600055	0.216487	0.277178	0.781643	0.999963	1527.43	0.277663	0.182951	1.51769	0.129093	0.999954	1537.27	0.380455	0.224012	1.69837	0.0894379	0.670128	1596.77	0.376168	0.219301	1.71531	0.0862893	0.500577	1656.23	0.566241	0.244102	2.31969	0.0203577	0.110649	2036.41	0.729562	0.313384	2.32801	0.0199113	0.0671378	2032.84	0.91691	0.34516	2.65648	0.0078962	0.0356929	1692.14	0.560806	0.287926	1.94774	0.0514459	0.13914	SSA01_DN30783_c0_g1_i1
s6_10469	700.783	-0.0403166	0.253763	-0.158875	0.873768	0.999963	732.374	-0.0514953	0.218377	-0.235809	0.813581	0.999954	694.264	-0.109207	0.326411	-0.334569	0.73795	0.9483	674.891	-0.280141	0.33007	-0.84873	0.396031	0.815833	569.292	-0.778587	0.415412	-1.87425	0.060896	0.208424	643.754	-0.88281	0.409953	-2.15344	0.031284	0.0921195	612.662	-0.694393	0.441166	-1.57399	0.115489	0.235764	655.032	-0.767601	0.478516	-1.60413	0.108686	0.230606	SSA01_DN16861_c0_g1_i2
s6_10470	3480.42	0.150464	0.250509	0.600631	0.548086	0.999963	3410.73	-0.0314691	0.22612	-0.13917	0.889316	0.999954	3648.5	0.156916	0.300571	0.522062	0.601627	0.928162	3677.47	0.0928433	0.295615	0.314069	0.753469	0.942033	3744.84	0.221982	0.365076	0.608044	0.543158	0.730171	4121.04	0.153807	0.379807	0.404961	0.685506	0.7876	4226.12	0.442789	0.404743	1.094	0.273954	0.431947	4184.16	0.411688	0.379096	1.08597	0.27749	0.435775	SSA01_DN17590_c0_g1_i1
s6_10474	2913.84	0.152288	0.24474	0.622243	0.533782	0.999963	2622.79	-0.213044	0.220348	-0.966853	0.333618	0.999954	2608.49	-0.185381	0.279868	-0.662387	0.507723	0.914858	2765.75	-0.159497	0.275585	-0.578756	0.562753	0.882376	2525.55	-0.351844	0.296764	-1.1856	0.235779	0.456633	2729.32	-0.527832	0.302422	-1.74535	0.0809247	0.179253	2435.87	-0.574997	0.330349	-1.74057	0.0817582	0.184477	2725.7	-0.42064	0.352387	-1.19369	0.232601	0.386315	SSA01_DN2566_c0_g1_i1
s6_10476	417.087	-0.0119124	0.200709	-0.0593518	0.952672	0.999963	449.266	-0.00536537	0.19664	-0.0272853	0.978232	0.999954	420.29	-0.0998099	0.199506	-0.500287	0.616873	0.93042	420.414	-0.216666	0.213705	-1.01386	0.310652	0.772343	384.996	-0.395081	0.235898	-1.6748	0.0939737	0.26792	443.554	-0.35068	0.307972	-1.13868	0.254838	0.402507	410.796	-0.28633	0.325487	-0.879697	0.379023	0.539132	493.518	0.156996	0.300985	0.521608	0.601943	0.729084	SSA01_DN2816_c0_g1_i1
s6_10477	280.63	-0.1036	0.251387	-0.412114	0.680256	0.999963	335.483	0.095097	0.22704	0.418856	0.675321	0.999954	332.792	0.157002	0.298543	0.525893	0.598962	0.927821	329.308	0.0633933	0.273158	0.232076	0.816479	0.958752	319.715	0.0859271	0.318834	0.269504	0.787542	0.890121	356.931	0.0420243	0.321565	0.130687	0.896023	0.934524	311.698	-0.0695609	0.372289	-0.186846	0.851781	0.912596	337.607	0.0697237	0.392431	0.177671	0.858981	0.914263	SSA01_DN5294_c0_g1_i1
s6_10478	2981.98	0.02368	0.253803	0.0933008	0.925665	0.999963	3475.23	0.108531	0.227956	0.476104	0.634	0.999954	3566.86	0.25961	0.312271	0.831362	0.405769	0.892538	3815.86	0.31459	0.316661	0.993458	0.320487	0.777069	4140.04	0.656164	0.33233	1.97443	0.0483325	0.181898	5181.37	0.879067	0.342578	2.56604	0.0102868	0.0424081	5633.77	1.21642	0.368711	3.29912	0.000969885	0.00818527	5569.71	1.26215	0.417105	3.02598	0.00247825	0.0172416	SSA01_DN19317_c0_g2_i4
s6_10480	1573.14	-0.0691599	0.25526	-0.270939	0.786438	0.999963	1657.94	-0.0562287	0.21786	-0.258096	0.796333	0.999954	1571.06	-0.113833	0.326313	-0.348845	0.727205	0.946155	1592.81	-0.18395	0.336995	-0.545855	0.585165	0.890371	1346.82	-0.630964	0.431303	-1.46292	0.143488	0.342951	1441.89	-0.931002	0.422291	-2.20465	0.0274788	0.084306	1489.49	-0.464919	0.47472	-0.979355	0.327405	0.488645	1447.56	-0.936509	0.445903	-2.10025	0.0357068	0.10878	SSA01_DN25341_c0_g1_i1
s6_10482	746.099	0.0798525	0.251028	0.318102	0.750407	0.999963	672.724	-0.113194	0.213734	-0.529602	0.596388	0.999954	665.271	-0.151871	0.326214	-0.465558	0.641532	0.932328	617.735	-0.388127	0.337101	-1.15137	0.24958	0.727809	532.696	-0.961376	0.408816	-2.35161	0.0186924	0.105364	579.905	-1.22323	0.426619	-2.86727	0.00414023	0.02264	510.262	-1.35123	0.451554	-2.9924	0.0027679	0.0171078	623.239	-0.903345	0.490118	-1.84312	0.0653117	0.163524	SSA01_DN38366_c0_g1_i1
s6_10483	1638.32	-0.573666	0.191688	-2.9927	0.00276523	0.385268	1983.61	-0.104635	0.193458	-0.540869	0.588598	0.999954	1755.09	-0.315864	0.285581	-1.10604	0.268709	0.852743	1834.61	-0.398608	0.164772	-2.41915	0.0155567	0.210973	1574.49	-0.820597	0.221842	-3.69902	0.000216436	0.00629394	1628.25	-1.25056	0.215328	-5.80768	6.33e-09	7.74e-07	1501.98	-1.14787	0.294082	-3.90324	9.49e-05	0.00151611	1626.2	-1.37167	0.247276	-5.54711	2.9e-08	2.08e-06	SSA01_DN12034_c0_g1_i1
s6_10484	620.258	-0.0429762	0.219403	-0.195878	0.844706	0.999963	687.814	0.0333708	0.193819	0.172175	0.8633	0.999954	626.675	-0.119608	0.220056	-0.543531	0.586764	0.926377	699.352	0.0486143	0.231073	0.210385	0.833367	0.963179	654.305	-0.0312166	0.253452	-0.123166	0.901976	0.952451	773.177	0.0729233	0.268035	0.272066	0.785571	0.860416	735.326	0.189074	0.322976	0.585411	0.558272	0.697313	705.969	-0.00500562	0.28448	-0.0175957	0.985961	0.991909	SSA01_DN5152_c0_g1_i1
s6_10487	970.653	0.024005	0.234164	0.102514	0.918349	0.999963	1214.04	0.316501	0.203963	1.55175	0.120722	0.999954	1119.39	0.246022	0.255342	0.963499	0.335297	0.873247	1046.26	-0.000526461	0.268432	-0.00196125	0.998435	0.999564	919.556	-0.254425	0.316877	-0.802913	0.422025	0.637115	1047.01	-0.260484	0.318222	-0.818561	0.413037	0.561094	890.526	-0.47102	0.328322	-1.43463	0.151393	0.285587	996.379	-0.286622	0.314566	-0.911169	0.362206	0.521535	SSA01_DN12458_c0_g1_i1
s6_10490	962.577	-0.00749888	0.243799	-0.0307585	0.975462	0.999963	981.073	-0.0945747	0.227708	-0.415334	0.677897	0.999954	932.686	-0.178564	0.260592	-0.685225	0.493202	0.91252	994.114	-0.136112	0.25551	-0.532708	0.594236	0.893438	855.255	-0.497297	0.30255	-1.64368	0.100241	0.278439	937.737	-0.632814	0.324696	-1.94894	0.0513026	0.129884	803.175	-0.825699	0.367284	-2.24812	0.0245684	0.0793864	882.919	-0.825669	0.362394	-2.27837	0.0227043	0.0803496	SSA01_DN32723_c0_g1_i1
s6_1050	3382.93	0.083036	0.252299	0.329117	0.742067	0.999963	3061.43	-0.118365	0.217966	-0.543044	0.587099	0.999954	3008.17	-0.1592	0.325989	-0.48836	0.625295	0.931359	2464.79	-0.762068	0.330844	-2.30341	0.021256	0.251953	2254.52	-1.27239	0.398133	-3.19589	0.00139399	0.0213168	2479.63	-1.53897	0.412666	-3.72934	0.000191979	0.00264586	2257.74	-1.51191	0.426015	-3.54896	0.000386761	0.0042559	2662.21	-1.25718	0.477777	-2.63132	0.00850539	0.0410557	SSA01_DN16033_c0_g2_i1
s6_10500	452.186	-0.272266	0.238999	-1.13919	0.254623	0.999963	608.227	0.20845	0.222005	0.938942	0.34776	0.999954	572.237	0.202698	0.257495	0.787191	0.43117	0.89753	633.332	0.311737	0.282151	1.10486	0.269222	0.742719	623.214	0.415462	0.277235	1.49859	0.13398	0.329744	808.168	0.722949	0.280534	2.57705	0.00996479	0.0415176	826.356	0.956255	0.325425	2.93848	0.00329825	0.0192184	671.765	0.527687	0.329834	1.59985	0.109631	0.232003	SSA01_DN3645_c0_g1_i1
s6_10501	2108.97	0.0184314	0.251297	0.0733449	0.941532	0.999963	2020.03	-0.167636	0.230258	-0.728035	0.466592	0.999954	2019.66	-0.153018	0.301298	-0.507862	0.61155	0.929925	2018.39	-0.280233	0.288413	-0.971639	0.33123	0.783124	1764.82	-0.64864	0.319892	-2.02768	0.0425928	0.16937	1926.28	-0.824129	0.327003	-2.52025	0.0117271	0.046388	1712.21	-0.893589	0.34964	-2.55574	0.0105961	0.0439791	1967.03	-0.681089	0.385371	-1.76736	0.0771679	0.183161	SSA01_DN432_c0_g1_i1
s6_10502	302.511	0.316082	0.232867	1.35735	0.17467	0.999963	291.162	0.053309	0.20389	0.261459	0.793738	0.999954	295.32	0.168557	0.233442	0.722052	0.470262	0.906336	318.132	0.236732	0.250532	0.944918	0.344701	0.789744	326.022	0.397328	0.27445	1.44772	0.147694	0.348523	431.544	0.740994	0.29819	2.48497	0.0129561	0.0497106	361.674	0.559091	0.365778	1.5285	0.126389	0.251384	444.011	1.08725	0.313356	3.46971	0.000521017	0.00550021	SSA01_DN21717_c0_g1_i7
s6_10503	1586.48	-0.303026	0.24917	-1.21614	0.22393	0.999963	1678.46	-0.240491	0.229184	-1.04934	0.294023	0.999954	1571.82	-0.366754	0.308323	-1.18951	0.234239	0.83645	1568.95	-0.539981	0.2952	-1.82921	0.0673687	0.450663	1475.54	-0.742082	0.324923	-2.28387	0.0223794	0.11707	1590.6	-0.984502	0.325159	-3.02776	0.00246375	0.0158816	1526.75	-0.754204	0.354513	-2.12743	0.033384	0.0983365	1655.48	-0.788613	0.372292	-2.11826	0.0341527	0.105529	SSA01_DN13378_c0_g3_i1
s6_10506	527.304	-0.0428647	0.218512	-0.196166	0.84448	0.999963	577.391	0.00389945	0.211164	0.0184665	0.985267	0.999954	569.38	0.0425031	0.270798	0.156955	0.87528	0.974937	548.278	-0.157441	0.239468	-0.657463	0.510883	0.860788	528.09	-0.175384	0.295462	-0.593591	0.552786	0.737267	612.6	-0.124188	0.274722	-0.45205	0.651233	0.761718	577.785	-0.0207317	0.304032	-0.0681891	0.945635	0.969905	656.822	0.281954	0.284464	0.991175	0.3216	0.481717	SSA01_DN12881_c0_g1_i2
s6_10508	562.608	0.14976	0.253545	0.590663	0.554746	0.999963	563.125	0.0101428	0.225779	0.0449236	0.964168	0.999954	627.097	0.284994	0.294722	0.966993	0.333548	0.872434	630.874	0.205661	0.313817	0.655353	0.512241	0.86127	565.295	0.0766493	0.34012	0.225359	0.8217	0.908833	580.858	-0.194412	0.348473	-0.557896	0.576915	0.703797	524.665	-0.195862	0.385686	-0.507828	0.611574	0.740509	575.516	-0.0566186	0.400525	-0.141361	0.887585	0.93231	SSA01_DN31043_c0_g1_i1
s6_1051	329.951	-0.0933948	0.224256	-0.416465	0.67707	0.999963	371.047	0.0201328	0.206541	0.0974763	0.922348	0.999954	430.178	0.41263	0.250446	1.64759	0.0994378	0.689269	438.362	0.393824	0.213054	1.84847	0.0645346	0.441846	440.868	0.507098	0.255697	1.9832	0.0473448	0.17966	505.98	0.535395	0.264279	2.02587	0.0427784	0.114357	433.166	0.390133	0.309645	1.25994	0.207693	0.356507	427.824	0.340863	0.308391	1.1053	0.269032	0.426497	SSA01_DN24755_c0_g1_i1
s6_10510	314.631	-0.407165	0.217736	-1.87	0.0614845	0.999963	405.28	0.11365	0.176473	0.644008	0.51957	0.999954	378.131	0.028293	0.210295	0.134539	0.892976	0.978075	419.709	0.172131	0.22273	0.772824	0.439627	0.835707	417.189	0.247103	0.319735	0.772836	0.43962	0.651381	511.012	0.430978	0.328184	1.31322	0.189109	0.327625	550.338	0.785219	0.374855	2.09473	0.0361951	0.104027	455.42	0.37835	0.296809	1.27473	0.202406	0.351326	SSA01_DN38350_c0_g1_i1
s6_10511	298.096	-0.0716031	0.215375	-0.332457	0.739544	0.999963	299.371	-0.202815	0.203912	-0.99462	0.319921	0.999954	260.104	-0.49954	0.27474	-1.81822	0.0690299	0.619172	273.974	-0.530724	0.240572	-2.2061	0.0273773	0.291455	259.744	-0.651455	0.253603	-2.5688	0.0102051	0.0727505	289.797	-0.737758	0.255879	-2.88323	0.0039362	0.0218966	270.26	-0.602827	0.387185	-1.55695	0.119482	0.241464	286.604	-0.718296	0.323817	-2.21822	0.02654	0.0893807	SSA01_DN21796_c0_g1_i1
s6_10513	698.569	-0.218544	0.231102	-0.94566	0.344322	0.999963	870.915	0.138481	0.204725	0.676427	0.49877	0.999954	909.673	0.32557	0.237483	1.37092	0.1704	0.788019	1076.43	0.578737	0.24943	2.32024	0.0203279	0.245707	1115.28	0.782207	0.281283	2.78086	0.00542153	0.0498614	1439.45	1.04697	0.314472	3.3293	0.000870636	0.00771372	1577.77	1.37837	0.361559	3.81229	0.000137686	0.00200296	1194.13	0.940179	0.318617	2.95081	0.00316937	0.0205097	SSA01_DN55195_c0_g1_i1
s6_10515	2494.3	-0.0255642	0.253948	-0.100667	0.919815	0.999963	2722.16	0.00104567	0.216866	0.00482174	0.996153	0.999954	2697.59	0.0351778	0.326392	0.107778	0.914172	0.981547	2876.12	0.0659716	0.337249	0.195617	0.84491	0.966112	2788.79	0.0917604	0.447219	0.20518	0.837432	0.918002	3273.3	0.1745	0.455573	0.383034	0.701695	0.799587	3549.49	0.559998	0.481818	1.16226	0.245129	0.400107	2868	0.0166812	0.466387	0.0357668	0.971468	0.983643	SSA01_DN57393_c0_g1_i1
s6_10518	259.581	0.313616	0.206992	1.51511	0.129744	0.999963	290.698	0.325742	0.195239	1.66843	0.0952313	0.999954	324.588	0.658594	0.225933	2.915	0.00355688	0.161659	304.699	0.48243	0.170931	2.82236	0.00476713	0.102741	305.527	0.575801	0.222918	2.58302	0.00979408	0.0709502	366.395	0.693212	0.259766	2.6686	0.00761682	0.0344781	323.024	0.620778	0.304622	2.03786	0.0415638	0.114835	322.558	0.656531	0.272443	2.40979	0.0159615	0.063207	SSA01_DN16722_c0_g1_i2
s6_10519	601.678	-0.126766	0.215052	-0.589465	0.555549	0.999963	676.187	-0.0380324	0.158438	-0.240046	1	1	722.98	0.00601566	0.285747	0.0210524	1	1	673.278	-0.103338	0.312124	-0.331081	1	1	564.275	-0.474668	0.50731	-0.935657	0.34945	0.573695	557.036	-1.09892	0.5542	-1.98289	0.0473792	0.122946	575.349	-0.651596	0.579308	-1.12478	0.260682	0.417501	551.069	-1.23324	0.597902	-2.06261	0.0391498	0.11582	SSA01_DN31062_c0_g1_i1
s6_1052	5648.67	-0.0427537	0.230981	-0.185096	0.853154	0.999963	6415.55	0.067706	0.222999	0.303615	0.761421	0.999954	6471.44	0.174984	0.257864	0.67859	0.497398	0.91332	6842.27	0.207145	0.256477	0.807657	0.419288	0.825908	6792.05	0.30181	0.256801	1.17527	0.239888	0.461357	7997.74	0.387696	0.294204	1.31778	0.187577	0.32566	8157.37	0.643658	0.327906	1.96294	0.0496535	0.129881	7530.53	0.469019	0.327048	1.4341	0.151544	0.288446	SSA01_DN22061_c0_g1_i1
s6_10520	1956.89	0.0788068	0.232926	0.338335	0.735111	0.999963	2039.84	0.00332983	0.222024	0.0149976	0.988034	0.999954	1938.23	-0.0362586	0.294827	-0.122983	0.902121	0.979056	1961.33	-0.123926	0.252878	-0.490065	0.624088	0.90329	1873.13	-0.169504	0.305149	-0.555481	0.578566	0.756067	2143.13	-0.155149	0.346284	-0.44804	0.654124	0.76377	2346.85	0.321516	0.398066	0.807694	0.419267	0.577027	2117.2	-0.0246457	0.330437	-0.0745851	0.940545	0.964685	SSA01_DN21260_c0_g1_i3
s6_10524	198.823	0.649484	0.255166	2.54534	0.0109171	0.662113	139.746	0.019266	0.229574	0.0839206	0.93312	0.999954	138.587	0.0725505	0.300452	0.241471	0.80919	0.961208	156.561	0.184536	0.334238	0.552111	0.580872	0.889125	163.063	0.409206	0.390485	1.04794	0.294665	0.519327	224.814	0.828674	0.398339	2.08032	0.0374959	0.104176	260.612	1.25539	0.450873	2.78436	0.00536341	0.0270469	375.421	2.03206	0.415976	4.88504	1.03e-06	4.09e-05	SSA01_DN38419_c0_g1_i1
s6_10525	1374.53	0.0467496	0.245347	0.190545	0.848882	0.999963	1296.92	-0.0752489	0.20481	-0.367408	0.713315	0.999954	1232.89	-0.149807	0.324476	-0.461689	0.644304	0.932829	1297.73	-0.161934	0.338586	-0.478264	0.632463	0.906355	1083.78	-0.661236	0.428959	-1.54149	0.123198	0.313694	1163.42	-0.931456	0.447743	-2.08034	0.0374947	0.104176	1056.48	-0.911488	0.473018	-1.92696	0.0539844	0.137664	1268.8	-0.534053	0.515689	-1.03561	0.300384	0.459544	SSA01_DN17824_c0_g1_i1
s6_10527	2155.15	-0.12891	0.180446	-0.714396	0.474983	0.999963	2420.41	0.00897651	0.146451	0.0612935	0.951125	0.999954	2266.16	-0.0845344	0.158437	-0.533551	0.593652	0.927479	2339.27	-0.119683	0.164715	-0.726606	0.467467	0.8471	2225.73	-0.163017	0.243383	-0.669796	0.502988	0.700108	2782.74	0.0982648	0.256242	0.383485	0.70136	0.799404	2899.39	0.435996	0.316773	1.37637	0.168709	0.30803	2546.83	0.0335277	0.234343	0.143071	0.886234	0.931547	SSA01_DN34334_c0_g1_i1
s6_10529	2600.55	0.118811	0.207117	0.573639	0.566212	0.999963	2659.74	-0.0161763	0.192465	-0.084048	0.933018	0.999954	2595.35	-0.000970309	0.206194	-0.0047058	0.996245	0.999483	2369.58	-0.344144	0.260104	-1.3231	0.185801	0.665033	2234.79	-0.474199	0.223156	-2.12496	0.0335898	0.147842	2489.34	-0.549044	0.240871	-2.27941	0.0226425	0.0735693	2616.42	-0.092622	0.349084	-0.265329	0.790756	0.872189	2921.62	0.143667	0.273381	0.525521	0.599221	0.726856	SSA01_DN31112_c0_g1_i1
s6_1053	967.5	0.0447548	0.233771	0.191447	0.848175	0.999963	1011.69	-0.0163871	0.219315	-0.0747197	0.940438	0.999954	1084.14	0.212513	0.241843	0.878723	0.379551	0.886589	1023.57	-0.0254414	0.234819	-0.108345	0.913722	0.981078	1022.04	0.0575376	0.265799	0.216471	0.828621	0.913116	1257.61	0.261569	0.281686	0.928584	0.353105	0.503939	1195.83	0.37795	0.306299	1.23393	0.21723	0.367943	1219.78	0.406251	0.323306	1.25655	0.208915	0.359027	SSA01_DN38763_c0_g1_i1
s6_10530	2624.83	0.0169379	0.19894	0.0851408	0.932149	0.999963	2958.56	0.0881144	0.226476	0.389068	0.697226	0.999954	3016.01	0.230951	0.255091	0.905367	0.365271	0.881687	2756.21	-0.0765305	0.229999	-0.332743	0.739329	0.937786	2802.86	0.0592114	0.206975	0.28608	0.774817	0.882549	3415.92	0.240706	0.246606	0.976075	0.329027	0.479949	3473.23	0.500181	0.324666	1.5406	0.123414	0.247005	3226.92	0.307915	0.271976	1.13214	0.257575	0.413946	SSA01_DN21119_c0_g1_i1
s6_10532	1465.84	0.12744	0.249993	0.509774	0.61021	0.999963	1480.69	0.0261441	0.205677	0.127113	0.898851	0.999954	1403.26	0.0174455	0.326421	0.0534447	0.957378	0.991033	1213.97	-0.312954	0.337026	-0.928574	0.35311	0.794348	1114.81	-0.585259	0.436603	-1.34048	0.180089	0.390583	1248.43	-0.695498	0.455686	-1.52627	0.126944	0.246966	1253.45	-0.37257	0.478631	-0.778408	0.436328	0.593117	1301.86	-0.473799	0.497897	-0.951599	0.3413	0.501699	SSA01_DN30164_c0_g1_i1
s6_10534	221.529	-0.190327	0.23732	-0.801986	0.422561	0.999963	281.37	0.157138	0.22394	0.701698	0.482867	0.999954	320.964	0.516609	0.269922	1.91392	0.0556309	0.576214	302.142	0.34736	0.244064	1.42323	0.154669	0.623444	318.803	0.582131	0.267006	2.18021	0.0292415	0.136577	371.253	0.64779	0.283102	2.28819	0.0221266	0.0723959	330.082	0.58607	0.332708	1.76152	0.0781508	0.178868	313.23	0.475022	0.322299	1.47385	0.140521	0.274302	SSA01_DN12843_c0_g1_i1
s6_10538	335.182	0.0686347	0.23411	0.293173	0.76939	0.999963	356.303	0.0357008	0.200366	0.178178	0.858583	0.999954	391.267	0.317092	0.247457	1.2814	0.200052	0.814332	376.947	0.147633	0.22775	0.648222	0.516841	0.863	331.613	-0.0909775	0.275036	-0.330783	0.740808	0.862678	388.924	-0.00775889	0.299691	-0.0258897	0.979345	0.987197	344.338	-0.0688807	0.349453	-0.19711	0.843742	0.907611	383.341	0.146801	0.365639	0.401491	0.688058	0.795149	SSA01_DN30085_c0_g1_i1
s6_10539	528.371	-0.0736461	0.243891	-0.301963	0.76268	0.999963	480.994	-0.192258	0.204084	-0.942049	0.346167	0.999954	460.491	-0.357004	0.32573	-1.09601	0.273073	0.854174	489.617	-0.353453	0.338612	-1.04383	0.296565	0.763128	425.175	-0.870898	0.44401	-1.96144	0.0498276	0.185235	482.988	-0.971238	0.463743	-2.09435	0.0362292	0.101665	449.459	-0.881708	0.466525	-1.88995	0.058765	0.146152	503.68	-0.771679	0.524321	-1.47177	0.141084	0.275115	SSA01_DN10379_c0_g2_i1
s6_1054	2814.57	0.268608	0.230574	1.16496	0.244037	0.999963	2684.33	-0.0148575	0.198876	-0.0747075	0.940447	0.999954	2805.05	0.164785	0.229144	0.719132	0.472059	0.906734	2701.77	-0.0329828	0.227537	-0.144956	0.884746	0.97556	2477.6	-0.183366	0.272714	-0.672373	0.501346	0.698887	2796.53	-0.210944	0.26887	-0.784558	0.432713	0.579533	2703.5	-0.0256451	0.304744	-0.084153	0.932935	0.96256	3192.84	0.375719	0.310012	1.21195	0.225532	0.37834	SSA01_DN17923_c1_g1_i2
s6_10540	1426.31	0.165616	0.254502	0.650743	0.515212	0.999963	1227.16	-0.205342	0.230436	-0.891103	0.372874	0.999954	1171.41	-0.306185	0.30638	-0.999363	0.317619	0.868768	1201.42	-0.366044	0.31081	-1.17771	0.238913	0.718002	1199.03	-0.360441	0.355535	-1.0138	0.310678	0.534836	1351.64	-0.408585	0.356429	-1.14633	0.251659	0.399013	1305	-0.216779	0.370143	-0.585664	0.558101	0.697163	1383.93	-0.19336	0.407919	-0.474016	0.635488	0.75572	SSA01_DN14021_c0_g2_i1
s6_10543	417.031	0.0285508	0.209282	0.136423	0.891487	0.999963	521.856	0.327451	0.197797	1.65549	0.0978255	0.999954	632.277	0.837201	0.215009	3.8938	9.87e-05	0.0179115	602.799	0.666233	0.214081	3.11206	0.00185784	0.0555909	621.302	0.824172	0.284401	2.89793	0.00375639	0.0401118	795.638	1.104	0.252579	4.37089	1.24e-05	0.000351163	766.427	1.20521	0.297009	4.05783	4.95e-05	0.000936409	615.846	0.817891	0.286336	2.8564	0.00428478	0.0253574	SSA01_DN186_c0_g2_i1
s6_10544	2068.72	0.0729433	0.210704	0.346188	0.729201	0.999963	1770.2	-0.545848	0.171443	-3.18385	0.00145333	0.338419	1567.89	-0.894441	0.210155	-4.25611	2.08e-05	0.00610512	1584.72	-1.0677	0.188066	-5.67725	1.37e-08	5.44e-06	1494.58	-1.2054	0.248999	-4.84099	1.29e-06	0.000136285	1670.71	-1.32161	0.235429	-5.61362	1.98e-08	1.95e-06	1557.43	-1.18114	0.271736	-4.34663	1.38e-05	0.000353613	1764.48	-1.10784	0.264635	-4.18628	2.84e-05	0.000598008	SSA01_DN54368_c0_g1_i1
s6_10546	827.598	-0.116631	0.237822	-0.490414	0.623841	0.999963	985.829	0.0845453	0.229784	0.367933	0.712923	0.999954	964.336	0.137777	0.280387	0.49138	0.623158	0.930852	1047.85	0.227244	0.277803	0.818006	0.413354	0.823652	1124.99	0.51709	0.267246	1.93489	0.0530044	0.192219	1441.03	0.784977	0.294256	2.66766	0.00763806	0.0345374	1513.84	1.06595	0.335814	3.17423	0.00150234	0.0111671	1060.05	0.271475	0.324205	0.837356	0.402392	0.559866	SSA01_DN30961_c0_g1_i1
s6_1055	1052.69	0.031034	0.233719	0.132783	0.894365	0.999963	906.726	-0.124941	0.186241	-0.670853	0.502314	0.999954	896.752	-0.192494	0.313585	-0.613849	0.539315	0.92063	894.75	-0.293432	0.333427	-0.880049	0.378833	0.807646	758.215	-0.877303	0.476678	-1.84045	0.0657023	0.217471	822.388	-1.22308	0.499924	-2.44653	0.0144237	0.0535368	743.432	-1.24029	0.515534	-2.40583	0.0161356	0.0591422	860.708	-1.05476	0.556532	-1.89524	0.0580611	0.151296	SSA01_DN38050_c0_g1_i1
s6_10551	1642.46	-0.00335861	0.203652	-0.0164919	0.986842	0.999963	1836.32	0.082492	0.193858	0.425527	0.670452	0.999954	1737.35	0.0332397	0.235141	0.141361	0.887585	0.9774	1884.28	0.125247	0.231282	0.541534	0.588139	0.89142	1795.94	0.0993114	0.279846	0.354879	0.722681	0.851205	1980.29	0.0199049	0.287129	0.0693242	0.944732	0.965494	1612.1	-0.295023	0.309756	-0.952439	0.340875	0.502274	1691.55	-0.324978	0.262634	-1.23738	0.215947	0.367337	SSA01_DN3062_c0_g1_i1
s6_10552	673.123	-0.0186508	0.218143	-0.0854979	0.931866	0.999963	769.1	0.109925	0.204566	0.537359	0.59102	0.999954	690.922	-0.0541212	0.248344	-0.217928	0.827485	0.965447	727.32	-0.0358585	0.237937	-0.150706	0.880208	0.974065	755.125	0.155718	0.24336	0.639864	0.522261	0.714843	968.058	0.447083	0.298869	1.49592	0.134675	0.25761	1024.25	0.783015	0.311465	2.51398	0.0119378	0.0478375	1066.55	0.94442	0.295719	3.19364	0.00140491	0.0114013	SSA01_DN23786_c0_g1_i1
s6_10553	1668.54	-0.0921257	0.249403	-0.369385	0.711841	0.999963	2106	0.178539	0.22931	0.77859	0.436221	0.999954	2253.04	0.407461	0.295161	1.38047	0.167442	0.785384	2391.88	0.461703	0.291384	1.58452	0.113076	0.556493	2518.13	0.731857	0.306295	2.38938	0.0168767	0.098854	3294.88	1.03208	0.32806	3.146	0.00165521	0.0120452	3513.2	1.32008	0.362803	3.63854	0.000274186	0.00332691	2717.72	0.888708	0.376442	2.36081	0.0182352	0.0691364	SSA01_DN51335_c0_g1_i1
s6_10557	8406.52	-0.528312	0.188829	-2.79784	0.00514463	0.483827	11270.4	0.166593	0.149344	1.1155	0.264638	0.999954	10471	0.0665293	0.17904	0.371588	0.710199	0.943559	11452.7	0.183594	0.182848	1.00408	0.315339	0.774079	11535.2	0.298578	0.192237	1.55318	0.12038	0.309774	13536.9	0.376427	0.230046	1.63631	0.101774	0.211006	14172.7	0.698577	0.276898	2.52286	0.0116404	0.0469784	11247.8	0.0732586	0.235447	0.311147	0.755689	0.84445	SSA01_DN32394_c0_g1_i1
s6_10558	245.761	-0.131489	0.230937	-0.569372	0.569104	0.999963	285.108	0.0569214	0.211465	0.269177	0.787793	0.999954	248.653	-0.199868	0.227729	-0.877655	0.380131	0.886667	278.54	-0.0243841	0.213513	-0.114204	0.909076	0.980178	245.522	-0.287295	0.268254	-1.07098	0.284177	0.509404	260.401	-0.506331	0.323469	-1.56532	0.117509	0.233592	222.062	-0.719172	0.324483	-2.21636	0.0266668	0.0839462	244.708	-0.667299	0.318149	-2.09744	0.0359543	0.109277	SSA01_DN42712_c0_g1_i1
s6_10559	426.769	0.107328	0.250327	0.428753	0.668103	0.999963	381.262	-0.0978744	0.212359	-0.460891	0.644877	0.999954	373.048	-0.149878	0.326089	-0.459622	0.645787	0.933174	384.405	-0.194536	0.334818	-0.58102	0.561227	0.88197	324.968	-0.660078	0.41317	-1.59759	0.110134	0.293717	358.009	-0.825234	0.43126	-1.91354	0.0556789	0.137644	316.403	-0.901886	0.462761	-1.94892	0.0513044	0.13287	380.116	-0.525134	0.496582	-1.0575	0.290285	0.448978	SSA01_DN23112_c0_g1_i1
s6_1056	1711.73	0.111433	0.23937	0.465527	0.641554	0.999963	1673.42	-0.0813397	0.226557	-0.359025	0.719576	0.999954	1574.02	-0.174468	0.276847	-0.630196	0.528566	0.91856	1402.93	-0.662538	0.246911	-2.6833	0.00728994	0.134163	1254.06	-1.02842	0.281977	-3.64719	0.000265122	0.00715273	1429.26	-1.04189	0.300086	-3.47196	0.000516665	0.00534352	1277.41	-1.09849	0.322428	-3.40693	0.000656984	0.00620822	1488.77	-0.853702	0.335651	-2.54342	0.0109773	0.0490017	SSA01_DN18902_c0_g1_i1
s6_10561	1490.05	0.118908	0.181077	0.65667	0.511393	0.999963	1708.55	0.251582	0.152858	1.64586	0.0997935	0.999954	1737.27	0.384902	0.158066	2.43507	0.0148887	0.328864	1964.97	0.575437	0.148788	3.8675	0.000109957	0.00797511	2316.37	0.976983	0.264999	3.68674	0.000227148	0.00646815	2903.53	1.16473	0.318433	3.6577	0.000254487	0.0032247	3172.35	1.46928	0.382044	3.84584	0.000120143	0.00180629	2320.41	1.00735	0.301286	3.3435	0.000827284	0.00774933	SSA01_DN5393_c0_g2_i1
s6_10562	2264.16	0.238003	0.233975	1.01721	0.309051	0.999963	1888.5	0.000222024	0.185372	0.00119772	0.999044	0.999954	2019.95	0.0972333	0.311799	0.311847	0.755157	0.952049	1980.49	0.0379747	0.3306	0.114866	0.908551	0.980005	2074.91	0.182365	0.499567	0.365046	0.715077	0.846355	2325.84	0.195007	0.540231	0.360969	0.718123	0.812192	3299.79	0.748439	0.647626	1.15567	0.247818	0.403187	2624.11	0.628032	0.558363	1.12477	0.260685	0.417239	SSA01_DN17975_c0_g2_i1
s6_10563	1285.61	0.0700689	0.229374	0.305479	0.760001	0.999963	1387.64	0.0661561	0.207483	0.31885	0.74984	0.999954	1599.89	0.460098	0.236159	1.94826	0.0513844	0.556137	1350.58	-0.0191819	0.221052	-0.0867755	0.93085	0.984714	1332.97	0.0337885	0.262842	0.12855	0.897713	0.950414	1554.45	0.100794	0.282293	0.357056	0.72105	0.814368	1485.05	0.232826	0.325893	0.714425	0.474964	0.627685	1562.62	0.330422	0.306597	1.07771	0.281163	0.439667	SSA01_DN19053_c0_g1_i1
s6_10564	783.49	0.00667108	0.206483	0.0323081	0.974226	0.999963	834.877	-0.0160584	0.183598	-0.0874648	0.930302	0.999954	772.067	-0.141907	0.200988	-0.706048	0.480158	0.908504	760.771	-0.312847	0.192055	-1.62895	0.103325	0.536207	722.958	-0.373333	0.239272	-1.56029	0.118692	0.307017	871.876	-0.197654	0.242106	-0.816395	0.414275	0.562142	796.72	-0.181046	0.277586	-0.652214	0.514263	0.661357	881.629	0.0152069	0.260727	0.058325	0.95349	0.972783	SSA01_DN14481_c0_g1_i1
s6_10565	686.405	-0.102096	0.202972	-0.503006	0.61496	0.999963	863.945	0.280325	0.171037	1.63898	0.101218	0.999954	768.285	0.0931845	0.208248	0.447469	0.654537	0.935007	784.82	0.0367035	0.210851	0.174073	0.861808	0.970313	751.275	0.0147676	0.224153	0.0658819	0.947472	0.975545	929.964	0.240386	0.24352	0.987132	0.323578	0.474522	915.532	0.432482	0.284194	1.52179	0.128063	0.253718	897.395	0.371864	0.261014	1.42469	0.154247	0.29194	SSA01_DN38840_c0_g1_i1
s6_10566	240.996	0.016385	0.216486	0.0756864	0.939669	0.999963	266.511	0.0814435	0.164867	0.493995	0.62131	0.999954	294.808	0.392327	0.206595	1.89901	0.0575626	0.582958	274.528	0.131133	0.195002	0.67247	0.501285	0.858226	281.306	0.286044	0.230956	1.23852	0.215522	0.433796	353.402	0.531235	0.249865	2.12609	0.0334957	0.0965563	313.559	0.471143	0.285548	1.64996	0.0989511	0.21132	292.425	0.268589	0.266287	1.00865	0.313145	0.472878	SSA01_DN22201_c0_g1_i1
s6_10567	1175.77	0.51852	0.17352	2.98825	0.00280577	0.387547	1129.6	0.191878	0.123073	1.55906	0.118983	0.999954	1076.23	0.153521	0.143222	1.07191	0.283761	0.85603	1001.89	-0.165647	0.125647	-1.31835	0.187387	0.666619	1055.81	0.0769283	0.214627	0.358428	0.720023	0.849615	1144.58	-0.0547237	0.21135	-0.258925	0.795693	0.867005	1065.85	0.0167206	0.257358	0.0649703	0.948198	0.971375	1130.94	0.105759	0.22494	0.470165	0.638237	0.757875	SSA01_DN54480_c0_g1_i1
s6_10568	403.582	0.0308475	0.20237	0.152431	0.878847	0.999963	452.775	0.121084	0.1782	0.679483	0.496832	0.999954	412.127	-0.0251384	0.224524	-0.111963	0.910853	0.981123	403.499	-0.197907	0.219741	-0.900636	0.367782	0.802857	418.698	-0.00757403	0.229947	-0.0329381	0.973724	0.988318	477.035	-0.000884178	0.23276	-0.00379867	0.996969	0.998253	448.754	0.0942428	0.280706	0.335735	0.73707	0.835147	490.708	0.293343	0.254249	1.15377	0.248596	0.403994	SSA01_DN55244_c0_g1_i1
s6_10570	800.091	-0.141569	0.237356	-0.59644	0.550881	0.999963	929.337	0.0420997	0.215463	0.195391	0.845087	0.999954	843.596	-0.106065	0.250311	-0.42373	0.671763	0.937958	1090.4	0.372472	0.259844	1.43344	0.151732	0.619734	1025.93	0.356891	0.2795	1.27689	0.201641	0.417092	1170.39	0.371511	0.296382	1.25349	0.210029	0.352552	1011.03	0.243567	0.332993	0.731449	0.464505	0.618414	940.232	-0.0336016	0.338181	-0.0993599	0.920853	0.953096	SSA01_DN38613_c0_g1_i1
s6_10574	707.623	-0.182359	0.19581	-0.931308	0.351694	0.999963	757.697	-0.146735	0.192152	-0.763641	0.445081	0.999954	699.6	-0.315356	0.168184	-1.87506	0.060784	0.59634	692.043	-0.49508	0.160552	-3.08361	0.00204503	0.0588889	713.626	-0.294598	0.197673	-1.49033	0.136138	0.332583	860.285	-0.117047	0.266527	-0.439155	0.66055	0.768784	938.491	0.3588	0.300571	1.19373	0.232585	0.385951	857.774	0.0566965	0.256206	0.221292	0.824865	0.891772	SSA01_DN17712_c0_g1_i1
s6_10575	387.426	0.0425655	0.253707	0.167774	0.866761	0.999963	322.971	-0.283919	0.224111	-1.26687	0.205203	0.999954	344.632	-0.244982	0.317436	-0.771755	0.44026	0.900338	333.648	-0.398298	0.332593	-1.19755	0.231092	0.71094	306.52	-0.722918	0.392558	-1.84156	0.0655401	0.217156	321.481	-1.0725	0.422438	-2.53882	0.0111226	0.0447407	287.572	-1.13559	0.427625	-2.65557	0.00791737	0.0357683	349.333	-0.702862	0.471129	-1.49187	0.135734	0.267796	SSA01_DN41130_c0_g1_i1
s6_10576	497.448	-0.0400264	0.219594	-0.182275	0.855367	0.999963	608.996	0.247941	0.189013	1.31177	0.189599	0.999954	588.381	0.259428	0.234581	1.10592	0.26876	0.852785	581.489	0.132626	0.248319	0.534095	0.593276	0.893184	566.054	0.167132	0.25736	0.649407	0.516075	0.709873	646.671	0.18452	0.247476	0.74561	0.455903	0.600742	621.447	0.321933	0.288825	1.11463	0.26501	0.422464	606.182	0.217285	0.278857	0.779201	0.435861	0.591547	SSA01_DN14944_c0_g1_i2
s6_10578	277.581	-0.0897071	0.229093	-0.391574	0.695373	0.999963	288.817	-0.14746	0.203438	-0.724841	0.46855	0.999954	284.375	-0.114232	0.288621	-0.395787	0.692262	0.941018	316.109	0.0305481	0.220104	0.138789	0.889617	0.976437	350.956	0.357666	0.325033	1.1004	0.271158	0.49571	380.398	0.264505	0.293659	0.90072	0.367737	0.51807	319.776	0.0653163	0.311229	0.209866	0.833772	0.900862	358.88	0.336162	0.309024	1.08782	0.276675	0.434808	SSA01_DN22686_c0_g1_i1
s6_10579	487.353	-0.234021	0.195705	-1.19578	0.231781	0.999963	582.666	0.0810326	0.152274	0.532148	0.594623	0.999954	591.276	0.201146	0.171778	1.17097	0.241611	0.839705	591.762	0.0905372	0.18194	0.497622	0.618751	0.901432	571.22	0.0952347	0.22155	0.429856	0.6673	0.816279	643.841	0.0712732	0.223417	0.319015	0.749715	0.835849	595.832	0.118209	0.298186	0.396426	0.691791	0.802863	566.865	-0.139962	0.273202	-0.512303	0.608439	0.734307	SSA01_DN24989_c0_g1_i1
s6_10580	708.263	0.189734	0.193458	0.98075	0.326716	0.999963	801.782	0.284526	0.152155	1.86997	0.0614878	0.999954	814.907	0.409223	0.177946	2.29971	0.0214649	0.393471	747.496	0.0940694	0.174246	0.539865	0.58929	0.892117	755.707	0.217966	0.204952	1.0635	0.287556	0.512665	816.19	0.083363	0.236713	0.352168	0.724712	0.816833	794.343	0.258649	0.274499	0.94226	0.346059	0.507562	883.809	0.526998	0.270182	1.95053	0.0511132	0.138529	SSA01_DN16229_c0_g1_i1
s6_10582	1071.98	0.20205	0.217138	0.930517	0.352104	0.999963	1207.98	0.279834	0.176215	1.58802	0.112281	0.999954	1176.41	0.312439	0.20784	1.50326	0.132771	0.74754	1136.77	0.132436	0.194347	0.68144	0.495593	0.855893	1247.57	0.429315	0.312841	1.37231	0.169967	0.378013	1686.96	0.784225	0.38837	2.01927	0.043459	0.115728	2044.82	1.3044	0.425575	3.06502	0.00217656	0.0144476	1614.11	1.00847	0.324657	3.10627	0.00189462	0.0141921	SSA01_DN38027_c0_g1_i1
s6_10589	1257.43	-0.196761	0.253691	-0.775591	0.437991	0.999963	1583.73	0.0958969	0.230288	0.416422	0.677102	0.999954	1528.75	0.123617	0.295	0.41904	0.675187	0.938585	1472.88	-0.0378208	0.306344	-0.123458	0.901744	0.978913	1547.04	0.163841	0.333665	0.491035	0.623402	0.787289	1901.48	0.358441	0.3374	1.06236	0.288072	0.43759	1821.75	0.473613	0.360479	1.31384	0.188899	0.333104	1812.79	0.459066	0.395862	1.15966	0.246186	0.401547	SSA01_DN4307_c0_g2_i1
s6_1059	2921.47	-0.0348734	0.227426	-0.153339	0.878131	0.999963	2772.19	-0.324744	0.197125	-1.6474	0.0994761	0.999954	2708.76	-0.339368	0.231966	-1.46301	0.143465	0.759809	2965.7	-0.216313	0.226745	-0.953993	0.340087	0.787334	2687.95	-0.43051	0.251953	-1.7087	0.0875074	0.256735	2945.54	-0.557963	0.28285	-1.97264	0.0485362	0.125049	2561.96	-0.701932	0.30733	-2.28397	0.0223733	0.0745124	2952.83	-0.44349	0.318045	-1.39443	0.163189	0.303264	SSA01_DN27939_c0_g1_i1
s6_10590	394.059	-0.178452	0.22312	-0.799803	0.423825	0.999963	456.823	0.0233389	0.226856	0.10288	0.918058	0.999954	414.134	-0.111999	0.292597	-0.382777	0.701885	0.942194	462.03	0.0294789	0.238183	0.123766	0.901501	0.978869	446.84	0.0312896	0.344201	0.0909051	0.927568	0.965474	498.937	-0.0156372	0.346555	-0.0451218	0.96401	0.977648	520.213	0.329052	0.367157	0.896216	0.370138	0.530533	438.26	-0.267686	0.308829	-0.86678	0.386063	0.545065	SSA01_DN57303_c0_g1_i1
s6_10591	578.924	-0.230467	0.237127	-0.971914	0.331093	0.999963	704.959	0.0794615	0.201583	0.394188	0.693442	0.999954	642.625	-0.0590581	0.23448	-0.251868	0.801143	0.959314	705.115	0.064295	0.226134	0.284322	0.776163	0.94839	726.763	0.234202	0.261559	0.895408	0.370569	0.592909	874.139	0.374054	0.288992	1.29434	0.195549	0.335259	849.863	0.527863	0.308115	1.7132	0.086675	0.192466	814.537	0.420986	0.328322	1.28224	0.19976	0.348319	SSA01_DN1573_c0_g1_i1
s6_10592	654.254	-0.459546	0.205947	-2.23138	0.0256561	0.889463	768.256	-0.102041	0.218458	-0.467097	0.640431	0.999954	616.655	-0.592981	0.286992	-2.06619	0.0388104	0.500327	613.826	-0.933791	0.179721	-5.1958	2.04e-07	5.13e-05	525.892	-1.42224	0.326232	-4.35959	1.3e-05	0.000798177	606.456	-1.41736	0.318519	-4.44984	8.59e-06	0.000265134	609.327	-0.911965	0.417617	-2.18374	0.0289816	0.0890629	623.881	-1.46822	0.284914	-5.15321	2.56e-07	1.3e-05	SSA01_DN20565_c0_g1_i2
s6_10593	3195.68	0.205306	0.23279	0.881935	0.377812	0.999963	3114.17	-0.0222031	0.219724	-0.10105	0.919511	0.999954	3382.44	0.212734	0.281477	0.755777	0.449783	0.901941	3350.11	0.112501	0.259256	0.433936	0.664335	0.915844	3213.04	0.0993898	0.342573	0.290127	0.771719	0.880434	3596.61	0.0635236	0.348528	0.182262	0.855377	0.906885	4056.18	0.560984	0.414845	1.35227	0.176288	0.317628	3836.93	0.45615	0.33591	1.35795	0.174479	0.317566	SSA01_DN14090_c0_g1_i1
s6_10594	730.72	-0.339152	0.2057	-1.64877	0.0991944	0.999963	953.762	0.171673	0.208624	0.822883	0.410574	0.999954	873.867	0.0784773	0.194367	0.403758	0.686391	0.939882	830.045	-0.180006	0.1854	-0.97091	0.331593	0.783179	709.11	-0.579255	0.224558	-2.57954	0.00989327	0.0713713	827.118	-0.487876	0.298943	-1.63201	0.102678	0.212395	722.539	-0.609893	0.332935	-1.83187	0.0669709	0.160135	755.091	-0.790019	0.275614	-2.8664	0.00415174	0.0247959	SSA01_DN5178_c0_g1_i1
s6_10595	924.424	-0.278625	0.223886	-1.24449	0.213317	0.999963	1111.42	0.0317839	0.202255	0.157148	0.875129	0.999954	1006.24	-0.133261	0.237478	-0.561149	0.574696	0.925263	1055.23	-0.120667	0.254074	-0.474928	0.634838	0.907287	938.19	-0.372977	0.287314	-1.29815	0.194235	0.407902	1005.18	-0.578562	0.29557	-1.95744	0.0502952	0.128092	895.723	-0.643172	0.336319	-1.91238	0.055827	0.140987	988.965	-0.557857	0.300093	-1.85895	0.0630346	0.159595	SSA01_DN2110_c0_g1_i1
s6_10596	553.044	-0.00574926	0.196646	-0.0292367	0.976676	0.999963	608.791	0.0534543	0.168146	0.317905	0.750557	0.999954	564.848	-0.0574314	0.174875	-0.328414	0.742599	0.949711	585.723	-0.082147	0.163483	-0.50248	0.61533	0.900235	531.691	-0.263298	0.255938	-1.02876	0.303594	0.52779	585.366	-0.36183	0.311303	-1.16231	0.245111	0.392201	510.93	-0.490423	0.298855	-1.64101	0.100796	0.214076	553.061	-0.456278	0.254564	-1.79239	0.0730705	0.176282	SSA01_DN3068_c0_g1_i1
s6_1060	1176.45	-0.0190006	0.255105	-0.0744813	0.940627	0.999963	1123.57	-0.14682	0.222779	-0.659038	0.509871	0.999954	1038.15	-0.304914	0.324895	-0.938501	0.347987	0.876541	1048.61	-0.420028	0.32997	-1.27293	0.203044	0.683441	923.857	-0.905259	0.373003	-2.42695	0.0152264	0.0928574	994.056	-1.19456	0.384015	-3.11071	0.00186641	0.0130665	936.969	-1.02052	0.400785	-2.54631	0.0108869	0.044781	1063.58	-0.890348	0.446196	-1.99542	0.0459974	0.12926	SSA01_DN56187_c0_g1_i1
s6_10600	1854.9	-0.383798	0.220372	-1.74159	0.0815801	0.999963	2460.65	0.174555	0.196969	0.886205	0.375507	0.999954	2334.34	0.14928	0.220865	0.675885	0.499114	0.913766	2560.84	0.255865	0.245493	1.04225	0.297297	0.763756	2446.84	0.257112	0.250211	1.02758	0.304147	0.528352	2930.88	0.390855	0.251031	1.557	0.119471	0.236368	3004.9	0.660005	0.301236	2.19099	0.0284523	0.087885	2744.87	0.45629	0.295865	1.54222	0.12302	0.250569	SSA01_DN24001_c0_g1_i1
s6_10601	1037.6	0.124321	0.215685	0.576401	0.564344	0.999963	1035.82	-0.0580384	0.200396	-0.289619	0.772108	0.999954	989.691	-0.0961418	0.256165	-0.375312	0.707428	0.943088	984.564	-0.24368	0.210165	-1.15947	0.246266	0.725117	858.835	-0.582696	0.248598	-2.34392	0.019082	0.106557	1009.44	-0.484137	0.246034	-1.96776	0.0490956	0.126043	886.376	-0.589219	0.287351	-2.05052	0.0403135	0.112391	1008.56	-0.36517	0.28111	-1.29903	0.193934	0.341067	SSA01_DN39216_c0_g1_i1
s6_10605	645.923	0.0704295	0.224736	0.313387	0.753987	0.999963	719.69	0.132068	0.198577	0.665074	0.506003	0.999954	645.879	-0.0356403	0.223467	-0.159488	0.873284	0.974239	593.933	-0.376116	0.242616	-1.55025	0.12108	0.571313	590.221	-0.321896	0.251703	-1.27887	0.200941	0.41615	742.384	-0.0289697	0.262751	-0.110255	0.912207	0.945188	776.302	0.32993	0.303702	1.08636	0.277319	0.435562	832.405	0.505445	0.293131	1.7243	0.084654	0.194894	SSA01_DN18063_c0_g2_i2
s6_10607	1555.99	-0.349642	0.214875	-1.62719	0.103698	0.999963	1856.54	-0.0198514	0.205501	-0.0965999	0.923044	0.999954	1711.01	-0.134214	0.278416	-0.482063	0.629761	0.931457	1902.39	0.00630977	0.231517	0.027254	0.978257	0.995806	1782.47	-0.076256	0.281952	-0.270457	0.786809	0.889796	1930.5	-0.215308	0.315127	-0.683242	0.494454	0.634854	1904.51	0.0171684	0.367241	0.0467498	0.962713	0.979645	1740.54	-0.448418	0.285258	-1.57197	0.115956	0.240953	SSA01_DN10247_c0_g1_i2
s6_10608	179.952	-0.0407066	0.252283	-0.161353	0.871816	0.999963	186.316	-0.0799281	0.230437	-0.346855	0.7287	0.999954	167.51	-0.287457	0.294076	-0.97749	0.328326	0.871577	197.757	-0.0137773	0.323398	-0.0426018	0.966019	0.993482	195.019	0.0238227	0.352385	0.0676042	0.946101	0.974912	209.233	-0.134152	0.34446	-0.389456	0.696939	0.796195	188.058	-0.152371	0.392286	-0.388419	0.697706	0.806817	188.115	-0.320333	0.413226	-0.775201	0.438221	0.59374	SSA01_DN27463_c0_g1_i1
s6_10610	1747.58	0.0395102	0.254721	0.155111	0.876734	0.999963	1715.81	-0.0908785	0.228997	-0.396855	0.691475	0.999954	1540.48	-0.276226	0.317985	-0.868678	0.385023	0.888019	1380.11	-0.770849	0.299295	-2.57555	0.0100081	0.162316	1295.1	-1.03816	0.343924	-3.01858	0.00253963	0.0312905	1438.3	-1.18316	0.362559	-3.26336	0.00110101	0.00908002	1328.97	-1.10173	0.369657	-2.9804	0.00287869	0.0175547	1523.86	-0.93582	0.411629	-2.27346	0.0229988	0.0810543	SSA01_DN15811_c1_g1_i1
s6_10611	521.227	0.189463	0.184228	1.02842	0.303754	0.999963	528.912	0.0176081	0.153659	0.114592	0.908768	0.999954	479.352	-0.166148	0.165314	-1.00504	0.314877	0.867904	452.709	-0.477458	0.167434	-2.85163	0.00434962	0.0968894	482.279	-0.178074	0.249472	-0.713803	0.475349	0.679048	510.322	-0.406355	0.224844	-1.80727	0.0707199	0.163204	462.701	-0.404809	0.286177	-1.41454	0.157203	0.293362	588.677	0.231087	0.247767	0.932676	0.350987	0.510938	SSA01_DN38537_c0_g1_i1
s6_10613	1148.29	0.198176	0.25141	0.788258	0.430546	0.999963	1104.56	-0.0123978	0.228788	-0.054189	0.956785	0.999954	997.245	-0.148489	0.3173	-0.467975	0.639802	0.932328	962.648	-0.368621	0.301523	-1.22253	0.221507	0.701991	897.409	-0.557606	0.343549	-1.62307	0.104574	0.285251	991.996	-0.687523	0.337702	-2.03588	0.0417621	0.112303	986.165	-0.374341	0.379933	-0.98528	0.324487	0.485726	1021.91	-0.488742	0.383694	-1.27378	0.202741	0.351672	SSA01_DN19430_c0_g4_i1
s6_10615	146.286	0.26054	0.236323	1.10247	0.270257	1	175.933	0.322126	0.229066	1.40626	0.159647	0.999954	192.367	0.631195	0.288696	2.18637	0.0287887	0.444643	188.826	0.632725	0.227939	2.77586	0.00550566	0.112831	205.581	0.891791	0.30405	2.93304	0.00335659	0.0371414	280.76	1.28474	0.298994	4.29687	1.73e-05	0.000453917	221.936	1.00396	0.345535	2.90552	0.00366639	0.0207616	275.793	1.56345	0.316554	4.93898	7.85e-07	3.29e-05	SSA01_DN29949_c0_g1_i1
s6_10617	1442.57	-0.0391382	0.190755	-0.205175	0.837435	0.999963	1561.96	-0.0146105	0.158696	-0.0920654	0.926646	0.999954	1506.22	-0.02761	0.175645	-0.157192	0.875094	0.974885	1515.17	-0.1268	0.219466	-0.577767	0.563422	0.882427	1451.73	-0.160241	0.201237	-0.79628	0.42587	0.640135	1765.93	0.0306588	0.263496	0.116354	0.907372	0.941946	1834.39	0.36339	0.333331	1.09018	0.275635	0.433713	1851.17	0.377267	0.289357	1.30381	0.192299	0.339099	SSA01_DN42484_c0_g1_i1
s6_10618	561.66	-0.0121874	0.227444	-0.0535842	0.957266	0.999963	556.487	-0.0485842	0.175574	-0.276716	0.781998	0.999954	514.666	-0.136528	0.305055	-0.447554	0.654475	0.935007	526.565	-0.175693	0.322465	-0.544844	0.585861	0.890623	422.449	-0.79323	0.495356	-1.60133	0.109304	0.292448	446.759	-1.27646	0.52543	-2.42936	0.0151253	0.055396	399.835	-1.37076	0.531514	-2.57897	0.00990952	0.0419435	446.774	-1.41427	0.576354	-2.45383	0.0141345	0.0583058	SSA01_DN24705_c0_g1_i1
s6_1062	4138.27	0.218432	0.238347	0.916448	0.359432	0.999963	3816.23	-0.121925	0.20871	-0.584182	0.559098	0.999954	3746.37	-0.105097	0.25807	-0.407243	0.68383	0.939569	3375.17	-0.531123	0.241726	-2.19721	0.0280058	0.294869	3055.79	-0.797953	0.299725	-2.66228	0.00776132	0.0615999	3444.69	-0.867393	0.282047	-3.07535	0.00210257	0.0141773	3328.84	-0.622451	0.319083	-1.95075	0.0510865	0.132422	4069.41	-0.136672	0.330002	-0.414155	0.678761	0.788137	SSA01_DN20389_c0_g1_i1
s6_10621	931.754	0.0346858	0.255123	0.135957	0.891855	0.999963	934.007	-0.0524562	0.222538	-0.235718	0.813651	0.999954	846.28	-0.183896	0.326044	-0.56402	0.57274	0.925235	872.794	-0.245405	0.329606	-0.744542	0.456548	0.843242	720.221	-0.840361	0.377388	-2.22679	0.0259616	0.127291	793.26	-1.02347	0.383307	-2.67011	0.00758271	0.0343913	693.353	-1.16768	0.409894	-2.84874	0.00438922	0.0235284	827.375	-0.820669	0.445771	-1.84101	0.0656199	0.163962	SSA01_DN30743_c0_g1_i1
s6_10622	1448.03	-0.107428	0.171208	-0.62747	0.530351	0.999963	1549.29	-0.100293	0.132561	-0.756576	0.449304	0.999954	1464.37	-0.166761	0.198451	-0.840314	0.400732	0.891361	1540.73	-0.15933	0.135963	-1.17187	0.241251	0.720782	1454.76	-0.224664	0.226611	-0.991411	0.321485	0.546173	1712.52	-0.124014	0.272001	-0.455933	0.648438	0.759736	1698.81	0.114928	0.334881	0.34319	0.731456	0.831003	1696.59	0.0276971	0.250061	0.110761	0.911806	0.947176	SSA01_DN1138_c0_g1_i1
s6_10623	743.918	-0.153336	0.197996	-0.774441	0.43867	0.999963	859.524	0.0509466	0.175221	0.290755	0.771238	0.999954	909.029	0.262689	0.214096	1.22696	0.219836	0.829344	858.836	0.0223848	0.201594	0.111039	0.911585	0.980971	853.541	0.102696	0.204195	0.502933	0.615012	0.781269	1001.6	0.187327	0.227244	0.824344	0.409744	0.558119	1043.25	0.512839	0.301059	1.70345	0.0884841	0.195291	960.609	0.29034	0.260392	1.11501	0.264845	0.421749	SSA01_DN17633_c0_g1_i1
s6_10624	427.316	-0.0339161	0.230091	-0.147403	0.882814	0.999963	458.744	-0.0174915	0.181228	-0.0965167	0.92311	0.999954	412.941	-0.116396	0.314882	-0.369649	0.711644	0.94401	447.65	-0.0812673	0.330256	-0.246073	0.805625	0.956212	363.88	-0.546039	0.483471	-1.12941	1	1	368.297	-1.05585	0.509236	-2.0734	1	1	325.931	-1.16556	0.521945	-2.23311	1	1	362.823	-1.15739	0.569376	-2.03274	0.0420792	0.121765	SSA01_DN42717_c0_g1_i1
s6_10626	646.391	-0.259737	0.241755	-1.07438	0.282652	0.999963	778.93	0.0227008	0.224303	0.101206	0.919387	0.999954	621.229	-0.457035	0.269823	-1.69383	0.0902972	0.671516	656.547	-0.439354	0.264411	-1.66163	0.0965864	0.523893	654.827	-0.383313	0.313029	-1.22453	0.220752	0.439808	747.261	-0.386993	0.310965	-1.24449	0.21332	0.356417	650.401	-0.533579	0.32373	-1.64822	0.0993066	0.211892	750.385	-0.236383	0.340701	-0.693814	0.487799	0.635815	SSA01_DN41190_c0_g1_i1
s6_10629	892.317	0.0378019	0.192253	0.196626	0.84412	0.999963	968.964	0.0477661	0.211226	0.226138	0.821094	0.999954	865.088	-0.156195	0.193543	-0.807031	0.419649	0.896214	865.007	-0.285353	0.200086	-1.42615	0.153825	0.62242	796.886	-0.438274	0.275924	-1.58839	0.112199	0.296914	846.018	-0.689186	0.268992	-2.56211	0.0104039	0.0427154	742.238	-0.810842	0.293673	-2.76104	0.00576182	0.0284427	837.697	-0.671216	0.257334	-2.60834	0.00909829	0.0430349	SSA01_DN55434_c0_g1_i1
s6_10630	937.953	-0.0406906	0.252476	-0.161166	0.871963	0.999963	845.25	-0.313224	0.230449	-1.35919	0.174085	0.999954	864.966	-0.316524	0.290703	-1.08882	0.276233	0.85521	939.898	-0.22625	0.299772	-0.75474	0.450405	0.840549	827.181	-0.561453	0.33051	-1.69875	0.0893672	0.260078	908.015	-0.708186	0.337817	-2.09636	0.0360505	0.101333	870.968	-0.511815	0.352821	-1.45064	0.14688	0.279393	962.38	-0.392034	0.402543	-0.973894	0.330109	0.490475	SSA01_DN54259_c0_g1_i1
s6_10632	2037.5	-0.0726206	0.189718	-0.382781	0.701882	0.999963	2287.03	0.0386436	0.210368	0.183695	0.854253	0.999954	2260.52	0.100794	0.185933	0.542097	0.587752	0.926377	2236.06	-0.0398708	0.216481	-0.184177	0.853874	0.968982	2053.22	-0.189277	0.196876	-0.961402	0.33635	0.5604	2228.26	-0.335008	0.210837	-1.58895	0.112073	0.225613	2137.07	-0.166019	0.299351	-0.554596	0.579171	0.714318	2254.8	-0.138651	0.241057	-0.575179	0.565171	0.700318	SSA01_DN54842_c0_g1_i1
s6_10633	886.776	-0.0336931	0.251961	-0.133724	0.893621	0.999963	887.502	-0.123463	0.230174	-0.536391	0.591688	0.999954	868.759	-0.157434	0.300538	-0.523841	0.600389	0.92811	855.16	-0.323368	0.288685	-1.12014	0.262654	0.737098	757.073	-0.654414	0.338269	-1.9346	0.05304	0.192297	782.636	-1.04066	0.363175	-2.86544	0.00416433	0.0227357	713.338	-1.00943	0.387809	-2.60291	0.0092436	0.0400086	829.51	-0.777542	0.396559	-1.96072	0.0499118	0.136391	SSA01_DN11207_c0_g1_i1
s6_10636	1424.72	-0.0336602	0.208767	-0.161233	0.87191	0.999963	1636.57	0.123573	0.18122	0.681897	0.495304	0.999954	1711.96	0.320136	0.196268	1.63112	0.102866	0.696237	1864.31	0.425269	0.183032	2.32347	0.0201538	0.244318	2151.9	0.794378	0.302597	2.6252	0.00865986	0.0658672	2687.2	0.994452	0.335737	2.96199	0.00305654	0.0184324	3005.73	1.3839	0.355189	3.89623	9.77e-05	0.00154704	2389.63	1.07466	0.27349	3.92942	8.52e-05	0.00139748	SSA01_DN1213_c0_g1_i1
s6_10639	308.734	-0.18936	0.207332	-0.91332	0.361074	0.999963	362.693	0.0587889	0.182876	0.321469	0.747855	0.999954	319.799	-0.186572	0.188493	-0.989807	0.322268	0.870694	341.817	-0.120005	0.197953	-0.606232	0.544361	0.875615	343.198	-0.018466	0.222005	-0.0831784	0.93371	0.968624	395.47	0.0179641	0.237135	0.0757545	0.939614	0.962506	354.466	-0.0183763	0.291186	-0.0631087	0.94968	0.972285	354.843	-0.139539	0.276596	-0.504486	0.61392	0.739054	SSA01_DN34760_c0_g1_i1
s6_10645	1453.65	-0.0294473	0.200602	-0.146794	0.883294	0.999963	1551.42	-0.0440042	0.143487	-0.306676	0.75909	0.999954	1664.57	0.219023	0.168158	1.30248	0.192753	0.807143	1718.84	0.192097	0.156354	1.2286	0.219221	0.699248	1621.93	0.132916	0.19589	0.678523	0.49744	0.69591	1707.53	-0.0797732	0.213897	-0.372951	0.709185	0.805493	1447.28	-0.280371	0.261741	-1.07118	0.284089	0.443058	1551.46	-0.224737	0.241488	-0.930632	0.352044	0.511782	SSA01_DN30466_c0_g1_i1
s6_10646	425.517	-0.176924	0.255174	-0.693346	0.488092	0.999963	505.791	0.0140489	0.221991	0.0632857	0.949539	0.999954	396.7	-0.379277	0.320697	-1.18266	0.236942	0.837449	405.007	-0.479691	0.321908	-1.49015	0.136184	0.594877	342.691	-1.13303	0.359578	-3.151	0.00162713	0.0236678	373.889	-1.376	0.388632	-3.54062	0.000399195	0.00445171	334.922	-1.39924	0.436157	-3.2081	0.00133613	0.0102419	382.229	-1.39695	0.432728	-3.22824	0.00124555	0.0104491	SSA01_DN11842_c0_g2_i1
s6_10647	1368.89	-0.28393	0.199974	-1.41984	0.155655	0.999963	1757.78	0.20002	0.174141	1.14861	0.250716	0.999954	1546.01	-0.0251634	0.204757	-0.122894	0.902191	0.979079	1629.89	-0.00133	0.190332	-0.00698781	0.994425	0.998845	1535.55	-0.0709526	0.230277	-0.308118	0.757992	0.872474	1651.58	-0.236328	0.228345	-1.03496	0.300687	0.450907	1468.49	-0.300729	0.28177	-1.06728	0.285844	0.444759	1405.27	-0.733398	0.266206	-2.755	0.00586914	0.0316981	SSA01_DN11907_c0_g1_i3
s6_10648	2402.51	0.47283	0.211822	2.2322	0.0256016	0.8893	2007.89	-0.152723	0.173333	-0.881096	0.378266	0.999954	2038.66	-0.0387401	0.201425	-0.19233	0.847484	0.969235	1902.36	-0.360935	0.196	-1.84151	0.0655469	0.445116	1895.72	-0.280429	0.245469	-1.14242	0.253279	0.476572	2138.03	-0.31259	0.242291	-1.29014	0.197001	0.336997	1997.91	-0.218417	0.282599	-0.772886	0.43959	0.596095	2323.7	0.130344	0.271553	0.479996	0.63123	0.752402	SSA01_DN38648_c0_g1_i1
s6_1065	1366.6	0.0090706	0.248187	0.0365475	0.970846	0.999963	1309.52	-0.0958431	0.210162	-0.456044	0.648359	0.999954	1271.85	-0.152915	0.326296	-0.46864	0.639327	0.932328	1185.53	-0.393504	0.337216	-1.16692	0.243242	0.722865	1034.51	-0.901599	0.426377	-2.11456	0.0344678	0.149726	1143.5	-1.10825	0.437738	-2.53177	0.011349	0.0453277	1037.52	-1.10292	0.450385	-2.44884	0.0143316	0.0544371	1154.07	-1.09283	0.504474	-2.16627	0.0302903	0.0976378	SSA01_DN38855_c0_g1_i1
s6_10651	834.35	-0.021679	0.239993	-0.0903316	0.928024	0.999963	844.64	-0.117466	0.227399	-0.516562	0.605462	0.999954	760.225	-0.310159	0.297774	-1.04159	0.2976	0.862074	784.535	-0.405764	0.252242	-1.60863	0.107698	0.545761	657.932	-0.954419	0.283511	-3.36643	0.000761477	0.0145298	724.975	-1.10609	0.311384	-3.55218	0.000382047	0.00431509	659.765	-1.09033	0.321634	-3.38997	0.000699001	0.0064794	712.245	-1.27881	0.341693	-3.74258	0.000182144	0.00248854	SSA01_DN20547_c4_g1_i1
s6_10654	1050.57	0.312444	0.254117	1.22953	0.218873	0.999963	932.6	-0.020524	0.230434	-0.0890665	0.929029	0.999954	884.905	-0.064696	0.31287	-0.206782	0.83618	0.966804	859.901	-0.223816	0.316338	-0.707523	0.479242	0.850804	860.294	-0.184011	0.386908	-0.475592	0.634365	0.794747	1001.62	-0.136317	0.365176	-0.373291	0.708932	0.805378	1092.83	0.327932	0.408231	0.803299	0.421802	0.579313	1075.01	0.246586	0.402724	0.612296	0.540342	0.680817	SSA01_DN18399_c1_g1_i1
s6_10655	538.697	-0.141476	0.250157	-0.565552	0.571699	0.999963	547.132	-0.181059	0.230449	-0.785681	0.432054	0.999954	501.124	-0.365295	0.309188	-1.18146	0.237418	0.837529	557.469	-0.238169	0.311998	-0.763368	0.445244	0.838298	560.349	-0.190241	0.357445	-0.532226	0.594569	0.76691	594.224	-0.413431	0.340916	-1.21271	0.225242	0.37002	561.312	-0.289595	0.345065	-0.839248	0.40133	0.56035	536.307	-0.716718	0.36758	-1.94983	0.0511963	0.138675	SSA01_DN38620_c0_g1_i1
s6_10660	143.255	-0.167919	0.241712	-0.694707	0.487239	1	182.599	0.16082	0.227562	0.706709	0.479747	0.999954	175.206	0.202211	0.261734	0.77258	0.439771	0.900319	168.969	0.0261719	0.270105	0.0968954	0.922809	0.982843	169.457	0.123036	0.316218	0.389087	0.697212	0.835204	182.607	-0.0152085	0.343521	-0.0442723	0.964687	0.978016	150.67	-0.276553	0.397135	-0.696371	0.486196	0.637638	161.034	-0.228325	0.386992	-0.589998	0.555192	0.692592	SSA01_DN32384_c0_g1_i1
s6_10661	666.819	-0.0631452	0.253877	-0.248723	0.803575	0.999963	618.063	-0.199541	0.218053	-0.915102	0.360138	0.999954	582.906	-0.388698	0.323697	-1.20081	0.229826	0.834026	610.682	-0.392342	0.334995	-1.17119	0.241523	0.720953	505.098	-1.13277	0.390627	-2.89986	0.00373325	0.0399529	559.968	-1.32562	0.408439	-3.24557	0.00117217	0.00951025	478.899	-1.59867	0.448888	-3.5614	0.000368886	0.00410831	575.929	-1.27395	0.46797	-2.7223	0.00648299	0.0338973	SSA01_DN5162_c0_g1_i1
s6_10663	3435.88	-0.150124	0.173343	-0.866053	0.386461	0.999963	3738.72	-0.092136	0.122077	-0.754738	0.450406	0.999954	3379.28	-0.293963	0.168854	-1.74093	0.0816951	0.650731	3657.47	-0.198291	0.117551	-1.68684	0.0916332	0.513301	3428.89	-0.283627	0.240267	-1.18047	0.237815	0.458934	3758.27	-0.406424	0.23956	-1.69654	0.0897829	0.192891	3349.66	-0.449735	0.346811	-1.29677	0.194709	0.340426	3816.82	-0.211755	0.240433	-0.880724	0.378467	0.537521	SSA01_DN39764_c0_g1_i1
s6_10664	487.33	-0.206278	0.222169	-0.928473	0.353162	0.999963	626.174	0.220909	0.196132	1.12633	0.260027	0.999954	519.864	-0.125938	0.217482	-0.579073	0.56254	0.923303	595.163	0.10015	0.24677	0.405843	0.684858	0.922387	572.237	0.0984845	0.266504	0.369542	0.711723	0.84396	686.293	0.240758	0.266729	0.902632	0.366721	0.517229	672.893	0.41961	0.30703	1.36667	0.171728	0.312018	612.327	0.129504	0.290835	0.445283	0.656115	0.771414	SSA01_DN34023_c0_g1_i1
s6_10665	3179.22	0.0638456	0.254972	0.250402	0.802277	0.999963	3161.91	-0.0424009	0.223484	-0.189727	0.849523	0.999954	2969.4	-0.111557	0.325217	-0.343022	0.731582	0.946851	2901.16	-0.280221	0.322093	-0.870002	0.384299	0.810585	2537.53	-0.646944	0.401411	-1.61168	0.107032	0.288965	2806.02	-0.812013	0.387954	-2.09306	0.0363436	0.101882	2623.48	-0.695261	0.4048	-1.71754	0.0858804	0.191159	2925.14	-0.582895	0.447574	-1.30235	0.192798	0.339643	SSA01_DN55393_c0_g2_i1
s6_10666	1889.57	0.105816	0.210351	0.503042	0.614935	0.999963	1954.43	0.00154658	0.190008	0.00813954	0.993506	0.999954	1977.07	0.107489	0.221309	0.485695	0.627183	0.931374	1957.45	-0.0275089	0.195641	-0.140609	0.888179	0.976218	1987.37	0.102881	0.245917	0.418356	0.675687	0.821579	2230.47	0.0686129	0.292288	0.234744	0.814408	0.879583	2432.51	0.511059	0.345554	1.47895	0.139153	0.269055	2240.78	0.292921	0.303259	0.96591	0.334089	0.494246	SSA01_DN11699_c0_g1_i1
s6_10669	1156.36	-0.0490566	0.179793	-0.272851	0.784968	0.999963	1192.61	-0.152819	0.140267	-1.08948	0.275941	0.999954	1184.98	-0.088234	0.153266	-0.575693	0.564823	0.923497	1307.44	0.0619434	0.137689	0.449878	0.652798	0.912484	1168.77	-0.158309	0.215801	-0.733587	0.4632	0.670521	1301.97	-0.222741	0.220833	-1.00864	0.313146	0.463895	1064.65	-0.536863	0.341678	-1.57125	0.116124	0.236722	1201.96	-0.352848	0.239837	-1.4712	0.141238	0.275329	SSA01_DN56730_c0_g1_i1
s6_1067	1130.71	-0.422266	0.185209	-2.27994	0.0226111	0.85868	1420.13	0.0792474	0.135787	0.583617	0.559478	0.999954	1355.99	0.0428466	0.164051	0.261178	0.793955	0.958157	1545.89	0.266491	0.162205	1.64293	0.100397	0.530287	1591.05	0.429208	0.193874	2.21385	0.0268394	0.129649	1767.84	0.375624	0.211082	1.77951	0.0751559	0.170239	1700.73	0.506974	0.267231	1.89714	0.0578096	0.144493	1542.63	0.228425	0.237346	0.962411	0.335843	0.496033	SSA01_DN18166_c0_g3_i1
s6_10670	1309.33	-0.168456	0.255273	-0.659904	0.509316	0.999963	1247.19	-0.225097	0.217328	-1.03574	0.300321	0.999954	1096.75	-0.558201	0.326066	-1.71193	0.0869101	0.663441	1249.7	-0.410951	0.335155	-1.22615	0.220141	0.700419	1098.62	-0.917639	0.394796	-2.32433	0.0201076	0.109694	1140.18	-1.4082	0.394384	-3.57062	0.000356133	0.00410901	1040.38	-1.33983	0.443273	-3.02259	0.00250623	0.0159584	1173.29	-1.40173	0.43912	-3.19213	0.0014123	0.0114409	SSA01_DN25734_c0_g1_i1
s6_10671	448.205	0.0659035	0.255285	0.258157	0.796286	0.999963	408.731	-0.161064	0.227274	-0.708677	0.478525	0.999954	400.278	-0.225147	0.312742	-0.719913	0.471578	0.906648	417.145	-0.228807	0.326821	-0.7001	0.483865	0.852224	408.669	-0.27588	0.370674	-0.744266	0.456716	0.665283	429.09	-0.538768	0.376689	-1.43027	0.152639	0.28138	387.582	-0.54201	0.403196	-1.34428	0.178856	0.320812	419.669	-0.517566	0.438163	-1.18122	0.237517	0.392032	SSA01_DN11549_c0_g1_i1
s6_10672	1175.73	-0.187083	0.17727	-1.05536	0.291261	0.999963	1237.65	-0.179249	0.198348	-0.903713	0.366148	0.999954	1195.38	-0.230765	0.155097	-1.48788	0.136783	0.753082	1193.81	-0.323066	0.260226	-1.24148	0.214428	0.694744	1084.16	-0.553	0.29627	-1.86654	0.0619657	0.210446	1143.25	-0.846271	0.295746	-2.86148	0.00421671	0.0229219	1054.89	-0.762231	0.371198	-2.05343	0.0400305	0.111843	1332.09	-0.178624	0.222257	-0.803679	0.421582	0.578108	SSA01_DN21732_c0_g1_i2
s6_10674	1065.46	-0.0581748	0.249435	-0.233226	0.815586	0.999963	1009.34	-0.238258	0.230447	-1.0339	0.301185	0.999954	996.281	-0.303092	0.287276	-1.05505	0.291401	0.860218	944.39	-0.607342	0.274697	-2.21095	0.0270393	0.28888	877.153	-0.836615	0.310823	-2.69161	0.00711074	0.0583939	960.713	-1.0076	0.336888	-2.99091	0.00278148	0.0172434	851.738	-1.09986	0.352939	-3.11628	0.00183151	0.0127864	1023.73	-0.709979	0.370074	-1.91848	0.0550503	0.145873	SSA01_DN12987_c0_g2_i1
s6_10678	2859.86	-0.455685	0.17517	-2.60139	0.0092846	0.621092	3672.92	0.122106	0.130515	0.935572	0.349493	0.999954	2848.21	-0.461092	0.248575	-1.85494	0.0636051	0.603892	3140.36	-0.361099	0.128851	-2.80247	0.00507136	0.106832	2725.94	-0.735173	0.181947	-4.04059	5.33e-05	0.0022954	2869.33	-1.05447	0.198281	-5.31805	1.05e-07	7.65e-06	2512.13	-1.19583	0.275583	-4.33928	1.43e-05	0.000362641	2769.49	-1.30844	0.239394	-5.46564	4.61e-08	3.06e-06	SSA01_DN39003_c0_g1_i1
s6_10679	629.751	-0.126648	0.224111	-0.565112	0.571998	0.999963	789.572	0.213842	0.205461	1.04079	0.297973	0.999954	863.643	0.500897	0.240229	2.08508	0.0370622	0.492416	829.141	0.324283	0.25237	1.28495	0.19881	0.678849	838.145	0.479242	0.228301	2.09917	0.0358023	0.153275	1078.85	0.751386	0.288474	2.60469	0.00919562	0.0392613	1033.82	0.870337	0.282472	3.08114	0.00206206	0.0139471	971.148	0.789822	0.273129	2.89175	0.00383099	0.023475	SSA01_DN24305_c0_g1_i1
s6_10680	585.432	0.0880486	0.227301	0.387366	0.698485	0.999963	648.193	0.122787	0.21235	0.578228	0.56311	0.999954	661.472	0.241709	0.273888	0.882511	0.377501	0.88562	601.804	-0.0579963	0.236356	-0.245377	0.806164	0.956307	635.961	0.171663	0.276839	0.620084	0.535203	0.724263	734.957	0.219654	0.263693	0.832992	0.404849	0.553722	630.172	0.0650967	0.300495	0.216631	0.828496	0.89788	701.729	0.313987	0.299599	1.04803	0.294627	0.453571	SSA01_DN22347_c0_g1_i1
s6_10681	1064.2	-0.338819	0.249889	-1.35588	0.175137	0.999963	1219.28	-0.104407	0.230007	-0.453929	0.64988	0.999954	1055.5	-0.373009	0.316473	-1.17864	0.23854	0.838517	1087.3	-0.463386	0.308304	-1.50302	0.132835	0.590358	931.426	-1.0273	0.32748	-3.13699	0.00170691	0.0243139	984.861	-1.41909	0.327791	-4.32925	1.5e-05	0.00040602	831.058	-1.81632	0.360919	-5.03249	4.84e-07	2.48e-05	945.708	-1.9749	0.379352	-5.20598	1.93e-07	1.03e-05	SSA01_DN18414_c0_g1_i1
s6_10683	604.509	-0.283046	0.241875	-1.17022	0.241913	0.999963	757.868	0.0813946	0.22245	0.365901	0.714439	0.999954	622.827	-0.268507	0.287288	-0.934628	0.34998	0.877134	680.672	-0.184566	0.258834	-0.713068	0.475804	0.850278	573.597	-0.628701	0.303307	-2.07282	0.0381888	0.159317	609.853	-0.90981	0.296236	-3.07123	0.00213177	0.014313	527.348	-1.09903	0.326252	-3.36864	0.000755387	0.00683142	574.359	-1.23669	0.344866	-3.58601	0.000335777	0.00399287	SSA01_DN19223_c0_g1_i4
s6_10684	1054.04	-0.154	0.181534	-0.848327	0.396256	0.999963	1238.95	0.102058	0.145678	0.700575	0.483568	0.999954	1174.45	0.0511388	0.153698	0.332722	0.739344	0.948617	1257.04	0.113769	0.157253	0.723477	0.469387	0.848022	1146.2	-0.0427157	0.198815	-0.214851	0.829883	0.91376	1234.51	-0.199306	0.257785	-0.773147	0.439435	0.585684	1149.05	-0.124415	0.281196	-0.442448	0.658165	0.777257	1161.66	-0.249722	0.234289	-1.06587	0.286483	0.444969	SSA01_DN14551_c1_g1_i1
s6_10688	574.807	-0.222407	0.234118	-0.949977	0.342124	0.999963	622.361	-0.111237	0.230328	-0.48295	0.629131	0.999954	634.174	-0.0545533	0.298917	-0.182503	0.855188	0.970721	681.182	0.00487755	0.256914	0.0189852	0.984853	0.9971	671.509	0.0562046	0.333315	0.168623	0.866093	0.933457	703.523	-0.164315	0.318149	-0.516471	0.605526	0.726512	578.317	-0.460624	0.381587	-1.20713	0.227383	0.380039	612.29	-0.510119	0.331294	-1.53978	0.123615	0.251351	SSA01_DN36360_c0_g1_i1
s6_10691	1248.2	0.190676	0.179835	1.06028	0.289016	0.999963	1296.51	0.0791313	0.132783	0.595943	0.551213	0.999954	1308.5	0.175672	0.202848	0.866029	0.386474	0.888019	1122.31	-0.366805	0.165206	-2.2203	0.0263987	0.285534	1069.42	-0.418841	0.206249	-2.03075	0.0422799	0.168754	1179.58	-0.524339	0.224961	-2.3308	0.0197642	0.0667884	1127.37	-0.354641	0.260864	-1.35949	0.173993	0.31479	1281.44	-0.0909753	0.230895	-0.394011	0.693573	0.799437	SSA01_DN55120_c0_g1_i1
s6_10697	2436.34	0.0988698	0.239379	0.413025	0.679588	0.999963	2390.63	-0.0733473	0.230373	-0.318385	0.750193	0.999954	2236.54	-0.178318	0.295864	-0.602702	0.546707	0.921691	2170.67	-0.411137	0.257211	-1.59844	0.109944	0.550441	1891.59	-0.80842	0.298418	-2.70902	0.00674831	0.0565524	1996.45	-1.15315	0.290527	-3.96916	7.21e-05	0.00130316	1833.12	-1.08792	0.320266	-3.39691	0.000681506	0.00637282	2096.67	-0.935456	0.340891	-2.74415	0.0060668	0.0324209	SSA01_DN17812_c0_g1_i1
s6_10699	811.514	-0.245318	0.221422	-1.10792	0.267897	0.999963	977.893	0.0599433	0.204028	0.2938	0.768911	0.999954	903.913	-0.0465189	0.22096	-0.210531	0.833253	0.96632	1001.32	0.0957905	0.248185	0.385964	0.699524	0.926435	942.44	0.0398117	0.250824	0.158724	0.873887	0.937843	1027.27	-0.0768092	0.257454	-0.298341	0.765443	0.84745	929.379	-0.0907748	0.304021	-0.298581	0.76526	0.854765	898.908	-0.365303	0.292013	-1.25098	0.210942	0.361376	SSA01_DN26708_c0_g1_i1
s6_10700	393.515	0.241461	0.212146	1.13818	0.255044	0.999963	376.605	-0.0589086	0.170508	-0.34549	0.729726	0.999954	376.907	0.0215222	0.197758	0.108831	0.913337	0.981332	353.068	-0.268648	0.217146	-1.23718	0.216021	0.696148	344.217	-0.266207	0.234257	-1.13639	0.255794	0.479111	378.986	-0.370369	0.255857	-1.44756	0.14774	0.275072	359.393	-0.228145	0.312774	-0.729425	0.465742	0.619394	462.841	0.42835	0.27274	1.57055	0.116288	0.241454	SSA01_DN23508_c0_g1_i1
s6_10701	382.972	-0.0129395	0.24084	-0.0537265	0.957153	0.999963	410.694	-0.00586553	0.182768	-0.0320927	0.974398	0.999954	348.162	-0.15662	0.311674	-0.502511	0.615308	0.930384	345.457	-0.266157	0.334053	-0.79675	0.425596	0.828721	301.413	-0.733521	0.471239	-1.55658	0.11957	0.308406	300.659	-1.40129	0.489838	-2.86072	0.00422674	0.0229516	292.38	-1.04889	0.536306	-1.95577	0.0504919	0.131439	336.664	-0.921168	0.537733	-1.71306	0.0867016	0.198105	SSA01_DN55837_c0_g1_i1
s6_10702	382.404	0.00170648	0.211007	0.00808733	0.993547	0.999963	445.91	0.182454	0.187628	0.972426	0.330839	0.999954	446.792	0.276787	0.210617	1.31417	0.188787	0.805259	431.993	0.097768	0.202848	0.481976	0.629823	0.905232	429.204	0.169965	0.235365	0.722131	0.470214	0.675364	491.848	0.193863	0.254975	0.760323	0.447062	0.592628	449.623	0.208985	0.289484	0.721923	0.470342	0.623461	471.913	0.298813	0.280001	1.06719	0.285888	0.44449	SSA01_DN20908_c0_g1_i4
s6_1071	4517.86	0.0863713	0.249295	0.346462	0.728995	0.999963	4386.62	-0.0915452	0.230407	-0.39732	0.691131	0.999954	4551.4	0.0168134	0.301792	0.0557121	0.955571	0.990653	4388.86	-0.163482	0.293823	-0.556397	0.577939	0.888262	4255.34	-0.18349	0.354452	-0.517671	0.604688	0.774147	4497.9	-0.408947	0.362322	-1.12868	0.259032	0.406938	4448.83	-0.147143	0.424518	-0.346613	0.728882	0.829315	4369.22	-0.396894	0.380042	-1.04434	0.296327	0.455341	SSA01_DN33493_c0_g1_i1
s6_10712	493.826	-0.132493	0.20363	-0.650656	0.515268	0.999963	523.664	-0.143133	0.175666	-0.814804	0.415185	0.999954	500.35	-0.192517	0.208411	-0.923737	0.355623	0.879182	591.723	0.131388	0.198438	0.66211	0.507901	0.860742	501.021	-0.226354	0.248345	-0.91145	0.362058	0.585217	580.071	-0.176906	0.24823	-0.71267	0.47605	0.618925	459.604	-0.594853	0.350821	-1.6956	0.0899616	0.197643	483.39	-0.733093	0.281764	-2.60179	0.00927376	0.0436028	SSA01_DN22591_c0_g1_i1
s6_10713	2173.41	-0.0461845	0.255278	-0.180918	0.856432	0.999963	2187.75	-0.102936	0.22382	-0.459906	0.645584	0.999954	2094.22	-0.166044	0.32535	-0.510354	0.609803	0.929496	2085.42	-0.283401	0.33177	-0.854207	0.39299	0.814084	1737.21	-0.889532	0.373895	-2.37909	0.0173553	0.100518	1822.27	-1.30965	0.367991	-3.55891	0.000372391	0.00423724	1642.33	-1.31953	0.400179	-3.29735	0.000976005	0.00822445	1916.46	-1.11496	0.429043	-2.59872	0.00935719	0.0438621	SSA01_DN2375_c0_g1_i1
s6_10714	1080.36	-0.0871	0.207312	-0.420139	0.674384	0.999963	1274.27	0.133286	0.196333	0.678878	0.497215	0.999954	1230.89	0.145251	0.215982	0.672512	0.501258	0.914176	1316.96	0.195477	0.244336	0.800036	0.42369	0.828064	1199.98	0.0666743	0.256388	0.260053	0.794823	0.894172	1333.46	0.00534182	0.26867	0.0198824	0.984137	0.990219	1282.3	0.155879	0.278396	0.559918	0.575536	0.711563	1294.46	0.116633	0.263	0.44347	0.657426	0.772419	SSA01_DN14693_c0_g1_i2
s6_10717	2310.17	0.161796	0.236497	0.684135	0.49389	0.999963	2221.72	-0.0712325	0.227947	-0.312496	0.754664	0.999954	2053.69	-0.205843	0.276937	-0.743286	0.457308	0.903356	1896.38	-0.582306	0.252937	-2.30217	0.0213253	0.252308	1859.12	-0.599221	0.275382	-2.17596	0.0295582	0.137366	1987.97	-0.840168	0.28595	-2.93816	0.00330162	0.01947	1968.13	-0.514477	0.333886	-1.54088	0.123346	0.246897	2173.9	-0.404056	0.333015	-1.21333	0.225005	0.37785	SSA01_DN13805_c0_g1_i1
s6_10718	681.504	-0.041207	0.204612	-0.201391	0.840393	0.999963	681.625	-0.20977	0.17836	-1.1761	0.239555	0.999954	640.696	-0.314932	0.205701	-1.53102	0.125764	0.737658	704.278	-0.181811	0.189039	-0.96176	0.33617	0.785321	691.968	-0.139077	0.212693	-0.653886	0.513186	0.707632	882.923	0.175589	0.269673	0.65112	0.514969	0.652767	974.256	0.632931	0.318156	1.98937	0.04666	0.124321	968.78	0.664116	0.252234	2.63293	0.0084651	0.0409093	SSA01_DN12131_c0_g1_i1
s6_1072	696.371	0.116009	0.238973	0.485447	0.627359	0.999963	692.836	-0.052946	0.216344	-0.244731	0.806665	0.999954	564.54	-0.501132	0.2733	-1.83363	0.0667086	0.613527	589.649	-0.558546	0.239848	-2.32875	0.0198723	0.242774	563.423	-0.639477	0.285884	-2.23684	0.0252965	0.125491	636.944	-0.674496	0.3029	-2.2268	0.0259609	0.0809538	619.336	-0.435029	0.336371	-1.2933	0.195907	0.342016	678.584	-0.340107	0.327894	-1.03724	0.299622	0.458732	SSA01_DN20355_c0_g1_i1
s6_10727	1269.43	0.0105229	0.240092	0.0438286	0.965041	0.999963	1525.81	0.190642	0.225433	0.845672	0.397736	0.999954	1618.47	0.4136	0.277758	1.48907	0.13647	0.753082	1650.12	0.364091	0.292535	1.24461	0.213276	0.693558	1567.15	0.410191	0.274618	1.49368	0.13526	0.331431	2117.25	0.789951	0.320125	2.46763	0.013601	0.0513673	2445.76	1.24456	0.360618	3.4512	0.000558104	0.00553805	2037.17	0.986224	0.329065	2.99705	0.00272604	0.0184486	SSA01_DN27334_c0_g1_i1
s6_10729	780.358	0.185933	0.255232	0.728485	0.466317	0.999963	699.574	-0.0808927	0.226275	-0.357497	0.72072	0.999954	634.9	-0.231288	0.323503	-0.71495	0.47464	0.907504	596.515	-0.556306	0.311973	-1.78318	0.0745567	0.47063	542.739	-0.880177	0.383172	-2.29708	0.0216141	0.114668	615.211	-0.951901	0.391744	-2.42991	0.0151028	0.0553463	574.456	-0.84348	0.394161	-2.13994	0.0323599	0.0963381	636.251	-0.789877	0.440164	-1.7945	0.0727327	0.175687	SSA01_DN16280_c0_g1_i2
s6_10734	956.672	-0.368256	0.209016	-1.76185	0.0780938	0.999963	1073.11	-0.161365	0.205579	-0.784929	0.432495	0.999954	996.714	-0.287094	0.25931	-1.10714	0.268232	0.852281	1050.56	-0.301555	0.19644	-1.5351	0.124759	0.577944	930.059	-0.595108	0.246759	-2.4117	0.0158783	0.0952167	1105.27	-0.457212	0.252002	-1.81432	0.0696284	0.161496	1088.97	-0.196067	0.309748	-0.632989	0.526741	0.671738	1084.49	-0.405675	0.298557	-1.35878	0.174215	0.317284	SSA01_DN56859_c0_g1_i1
s6_10735	4149.9	-0.211906	0.190942	-1.10979	0.267088	0.999963	4792.14	0.011868	0.181303	0.0654597	0.947808	0.999954	4392.79	-0.128488	0.224982	-0.571105	0.567929	0.924065	4524.74	-0.181843	0.161736	-1.12432	0.260877	0.736029	4135.24	-0.353351	0.225203	-1.56903	0.11664	0.303737	4739.37	-0.334915	0.225642	-1.48427	0.137737	0.261835	4503.05	-0.189802	0.299229	-0.634304	0.525882	0.670874	4471.23	-0.415959	0.236707	-1.75727	0.0788711	0.185869	SSA01_DN17025_c0_g1_i1
s6_10738	503.938	0.06829	0.220883	0.309169	0.757193	0.999963	509.573	-0.072543	0.205973	-0.352196	0.724691	0.999954	504.619	-0.0345471	0.211926	-0.163015	0.870507	0.973688	538.244	0.0190463	0.222403	0.0856387	0.931754	0.984813	486.258	-0.171418	0.257873	-0.664737	0.506219	0.702466	519.569	-0.363178	0.277033	-1.31096	0.189872	0.328487	422.444	-0.69686	0.38791	-1.79645	0.0724236	0.169155	478.794	-0.542103	0.321215	-1.68766	0.0914761	0.205295	SSA01_DN2657_c0_g1_i1
s6_10743	30.6285	-0.189536	0.253674	-0.747165	0.454964	1	38.8084	0.0660044	0.230188	0.28674	0.774311	0.999954	53.9113	0.643761	0.313527	2.05328	0.0400449	0.507315	44.1089	0.300463	0.317192	0.947258	0.343507	0.789343	57.1177	0.968593	0.357841	2.70677	0.00679411	0.0567494	62.368	0.919029	0.405382	2.26707	0.023386	0.0753289	61.472	1.06537	0.42464	2.50888	0.0121115	0.0483226	49.8674	0.680918	0.455285	1.49559	0.134761	0.26647	SSA01_DN16837_c0_g1_i2
s6_10744	606.139	-0.111347	0.254845	-0.436921	0.662169	0.999963	814.579	0.188852	0.227837	0.828889	0.407167	0.999954	806.819	0.30217	0.318869	0.947628	0.343319	0.875015	772.914	0.173748	0.328697	0.528596	0.597086	0.894559	736.575	0.20967	0.367504	0.570524	0.568322	0.748692	878.127	0.333996	0.367844	0.907984	0.363887	0.514669	755.562	0.201042	0.378634	0.530967	0.595442	0.727752	719.108	-0.00280672	0.414454	-0.00677209	0.994597	0.997024	SSA01_DN41565_c0_g1_i1
s6_10746	797.212	0.0395114	0.225179	0.175466	0.860713	0.999963	971.94	0.284507	0.20007	1.42204	0.155016	0.999954	1147.54	0.695835	0.251801	2.76343	0.00571977	0.2044	1168.6	0.703297	0.216458	3.24911	0.00115767	0.0408172	1208.46	0.891785	0.242284	3.68073	0.000232564	0.00654627	1315.95	0.815126	0.250663	3.25188	0.00114643	0.00935119	1239.9	0.875456	0.30789	2.8434	0.00446345	0.0238345	1053.18	0.539108	0.291156	1.85161	0.0640819	0.161421	SSA01_DN31999_c0_g1_i1
s6_10747	206.637	-0.0904636	0.212077	-0.42656	0.6697	0.999963	229.874	0.00881345	0.175943	0.0500926	0.960049	0.999954	247.024	0.261238	0.210097	1.24342	0.213714	0.825366	264.57	0.332375	0.17458	1.90386	0.056929	0.417583	244.837	0.227461	0.278513	0.816696	0.414102	0.630114	296.591	0.393398	0.24533	1.60354	0.108815	0.220948	283.222	0.502105	0.301956	1.66284	0.0963448	0.207473	287.064	0.551851	0.278944	1.97835	0.0478889	0.132764	SSA01_DN1476_c0_g1_i1
s6_10748	1040.68	0.146227	0.203382	0.718978	0.472155	0.999963	1118.19	0.117858	0.179859	0.65528	0.512287	0.999954	1213.2	0.382278	0.221135	1.72871	0.0838616	0.655354	1191.32	0.252759	0.207112	1.2204	0.222315	0.702377	1208.27	0.389784	0.213064	1.82942	0.0673361	0.220275	1424.58	0.473718	0.266772	1.77574	0.0757761	0.171173	1473.94	0.748129	0.331308	2.2581	0.0239391	0.0779858	1292.88	0.468052	0.295821	1.58222	0.1136	0.237687	SSA01_DN14505_c0_g2_i1
s6_10749	1061.16	-0.132176	0.208423	-0.634174	0.525967	0.999963	1175.16	-0.0331293	0.187674	-0.176526	0.859881	0.999954	1154.51	-0.000911079	0.236903	-0.00384578	0.996932	0.999532	1273.82	0.138113	0.181769	0.759829	0.447357	0.839233	1199.43	0.0729541	0.231828	0.314691	0.752997	0.869676	1357.45	0.0605884	0.233396	0.259595	0.795176	0.866732	1278.15	0.157171	0.300232	0.523499	0.600627	0.73192	1191.94	-0.163328	0.26205	-0.62327	0.533107	0.67468	SSA01_DN55222_c0_g1_i1
s6_10750	520.728	0.111518	0.240633	0.463438	0.64305	0.999963	527.219	-0.0204865	0.219191	-0.0934644	0.925535	0.999954	473.375	-0.215091	0.252885	-0.850546	0.395022	0.890611	466.876	-0.378602	0.252958	-1.4967	0.134472	0.592559	438.62	-0.513512	0.280601	-1.83004	0.0672434	0.220175	503.842	-0.491484	0.30246	-1.62496	0.104172	0.214519	427.891	-0.707125	0.338367	-2.08981	0.0366344	0.104887	495.064	-0.439399	0.349105	-1.25864	0.20816	0.358189	SSA01_DN1765_c0_g1_i1
s6_10751	395.782	0.381739	0.252577	1.51138	0.130692	0.999963	361.892	0.0718647	0.230344	0.311989	0.755049	0.999954	325.561	-0.0497875	0.299444	-0.166267	0.867947	0.973135	323.999	-0.152401	0.313981	-0.485383	0.627405	0.904145	292.844	-0.39558	0.336045	-1.17716	0.239131	0.460462	336.886	-0.375725	0.34973	-1.07433	0.282675	0.431964	329.347	-0.147769	0.403753	-0.365987	0.714375	0.81875	372.775	0.0954932	0.421174	0.226731	0.820633	0.888961	SSA01_DN31930_c0_g1_i1
s6_10754	726.877	-0.107206	0.243166	-0.440875	0.659304	0.999963	763.554	-0.10897	0.229132	-0.475579	0.634375	0.999954	697.248	-0.282212	0.289538	-0.9747	0.329709	0.871901	713.921	-0.374125	0.262075	-1.42755	0.153422	0.621939	613.457	-0.827372	0.284575	-2.9074	0.00364448	0.0392512	674.718	-0.979367	0.305801	-3.20263	0.0013618	0.0105483	578.58	-1.20942	0.341108	-3.54555	0.000391797	0.00430027	650.152	-1.20754	0.342653	-3.52408	0.000424952	0.00473671	SSA01_DN33018_c0_g1_i1
s6_10759	2042.29	-0.0391738	0.199015	-0.196838	0.843954	0.999963	2150.99	-0.0660658	0.214251	-0.308356	0.757811	0.999954	2224.11	0.0736028	0.257084	0.286298	0.77465	0.954874	2149.68	-0.124275	0.193577	-0.641995	0.520876	0.864866	1995.68	-0.236404	0.290629	-0.813424	0.415975	0.631786	2223.51	-0.305527	0.291868	-1.0468	0.295193	0.445051	2421.16	0.188975	0.394765	0.478703	0.63215	0.756861	2245.99	-0.120679	0.285911	-0.422084	0.672963	0.783752	SSA01_DN3094_c0_g1_i1
s6_10760	620.118	-0.0354415	0.255138	-0.138911	0.88952	0.999963	634.432	-0.0822909	0.226991	-0.362529	0.716957	0.999954	574.299	-0.258677	0.316679	-0.816842	0.414019	0.894042	584.963	-0.349777	0.314099	-1.11359	0.265457	0.739429	497.064	-0.872318	0.358112	-2.43588	0.0148557	0.0914691	529.839	-1.18171	0.380482	-3.10583	0.00189747	0.0132091	456.121	-1.40866	0.414349	-3.3997	0.000674588	0.00632517	534.444	-1.19934	0.440255	-2.72419	0.00644589	0.0337842	SSA01_DN26043_c0_g1_i1
s6_10763	208.537	0.00392649	0.249899	0.0157123	0.987464	0.999963	242.825	0.141533	0.222388	0.63642	0.524503	0.999954	244.592	0.247195	0.278486	0.887636	0.374736	0.884365	235.006	0.0818139	0.27301	0.299674	0.764426	0.944826	266.197	0.469826	0.305763	1.53657	0.124399	0.315499	325.943	0.65248	0.312007	2.09123	0.0365071	0.102226	324.206	0.835617	0.340402	2.45479	0.0140965	0.0538419	275.051	0.481293	0.364525	1.32033	0.186725	0.332386	SSA01_DN27045_c0_g1_i1
s6_10765	1265.06	0.0506435	0.255247	0.19841	0.842725	0.999963	1200.89	-0.116352	0.226255	-0.514252	0.607076	0.999954	1109	-0.264771	0.320273	-0.826707	0.408403	0.893235	1007.49	-0.669064	0.31531	-2.12192	0.0338443	0.326291	920.13	-1.06658	0.359998	-2.96275	0.00304902	0.0350697	1004.51	-1.30967	0.372298	-3.5178	0.000435135	0.00473357	939.247	-1.16013	0.389246	-2.98044	0.00287835	0.0175546	1102.07	-0.88883	0.429919	-2.06744	0.038693	0.114846	SSA01_DN23431_c0_g1_i1
s6_1077	627.024	-0.0957277	0.210493	-0.454778	0.649269	0.999963	718.024	0.0684615	0.180924	0.378399	0.705134	0.999954	695.53	0.0760664	0.196453	0.387198	0.698609	0.94143	781.156	0.257966	0.187604	1.37505	0.169115	0.643091	738.775	0.215253	0.219161	0.982166	0.326018	0.550278	836.681	0.206686	0.235503	0.877637	0.380141	0.529806	748.446	0.162602	0.281751	0.577111	0.563865	0.702314	742.185	0.0659728	0.274028	0.240752	0.809747	0.881665	SSA01_DN13111_c0_g2_i1
s6_10771	1236.66	-0.0300529	0.233017	-0.128973	0.897379	0.999963	1261.44	-0.104276	0.229057	-0.455241	0.648936	0.999954	1200.75	-0.187603	0.273648	-0.685563	0.492989	0.912484	1249.66	-0.210498	0.261374	-0.80535	0.420618	0.82664	1103.51	-0.51187	0.293307	-1.74517	0.0809553	0.245007	1197.96	-0.696373	0.279951	-2.48749	0.012865	0.0494815	1070.85	-0.741582	0.313888	-2.36257	0.0181489	0.0641923	1101.49	-1.04984	0.320172	-3.279	0.00104176	0.00918399	SSA01_DN22140_c0_g1_i1
s6_10772	1338.24	0.0145941	0.209007	0.0698259	0.944332	0.999963	1426.35	-0.00559525	0.194986	-0.0286956	0.977107	0.999954	1291.19	-0.181661	0.225825	-0.804432	0.421147	0.896798	1313.86	-0.273705	0.183603	-1.49074	0.136029	0.59456	1099.33	-0.761903	0.24349	-3.12909	0.00175347	0.0247108	1181.35	-0.993522	0.273172	-3.63698	0.00027585	0.00342621	1043.88	-1.10117	0.300522	-3.66418	0.00024813	0.00310347	1217.71	-0.857973	0.274553	-3.12498	0.00177814	0.013543	SSA01_DN38318_c0_g1_i1
s6_10773	767.655	0.086937	0.255209	0.34065	0.733367	0.999963	700.813	-0.166859	0.230264	-0.724642	0.468672	0.999954	752.217	-0.0216167	0.300844	-0.0718536	0.942718	0.987854	729.692	-0.185488	0.307064	-0.604068	0.545799	0.875989	612.407	-0.645034	0.369161	-1.7473	0.0805859	0.244418	670.69	-0.812239	0.388607	-2.09013	0.0366062	0.102431	559.36	-1.12268	0.43015	-2.60998	0.0090548	0.0394495	707.236	-0.54464	0.42694	-1.27568	0.202068	0.35093	SSA01_DN22358_c0_g1_i1
s6_10774	1171.96	0.122057	0.255272	0.478145	0.632547	0.999963	922.145	-0.360106	0.229283	-1.57057	0.116282	0.999954	950.261	-0.389654	0.303788	-1.28265	0.199614	0.814328	943.396	-0.526634	0.313932	-1.67754	0.0934362	0.517478	845.477	-0.909551	0.380421	-2.39091	0.0168068	0.0986233	903.028	-1.2357	0.392035	-3.15201	0.00162153	0.0118899	780.093	-1.44131	0.435847	-3.30691	0.000943304	0.00801945	962.269	-0.976492	0.432991	-2.25522	0.0241192	0.0836554	SSA01_DN12661_c0_g1_i1
s6_10776	1234.08	0.111772	0.255202	0.437974	0.661405	0.999963	1076.22	-0.195281	0.228959	-0.852907	0.393711	0.999954	1034.85	-0.275146	0.320805	-0.857675	0.391072	0.889578	980.664	-0.563743	0.316542	-1.78094	0.0749216	0.471778	839.946	-1.17757	0.368432	-3.19616	0.00139272	0.0213049	957.418	-1.23447	0.378151	-3.26449	0.00109661	0.00905589	884.993	-1.13478	0.40262	-2.8185	0.00482482	0.0251376	1034.77	-0.882053	0.440651	-2.0017	0.0453167	0.127978	SSA01_DN11569_c0_g1_i1
s6_10777	737.826	-0.0265224	0.244265	-0.10858	0.913535	0.999963	905.268	0.186689	0.228188	0.818139	0.413278	0.999954	973.26	0.42517	0.291234	1.45989	0.14432	0.760455	929.819	0.274378	0.293279	0.935552	0.349504	0.792721	970.735	0.512649	0.288689	1.77579	0.0757684	0.235938	1279.7	0.843254	0.305476	2.76046	0.00577208	0.0284491	1207.82	0.916359	0.328054	2.79332	0.00521702	0.026525	1137.47	0.844578	0.3475	2.43044	0.0150804	0.0609008	SSA01_DN54478_c0_g1_i1
s6_10779	598.945	-0.287318	0.197481	-1.45491	0.145693	0.999963	750.438	0.134325	0.19265	0.69725	0.485646	0.999954	718.211	0.129455	0.179476	0.721293	0.470729	0.906495	755.663	0.145658	0.19288	0.755175	0.450144	0.840379	751.025	0.226745	0.234647	0.966325	0.333882	0.557991	1040.97	0.69288	0.268328	2.58222	0.00981678	0.0410912	1114.81	1.02194	0.320062	3.19293	0.00140837	0.01064	938.979	0.726383	0.242921	2.9902	0.00278798	0.0187026	SSA01_DN26164_c0_g1_i1
s6_10781	1525.12	0.196368	0.169542	1.15822	0.246773	0.999963	1502.49	-0.0551745	0.165604	-0.333171	0.739005	0.999954	1536.01	0.0816323	0.178385	0.457618	0.647227	0.933383	1495.1	-0.107474	0.181639	-0.591694	0.554055	0.879495	1505.12	0.00481154	0.181055	0.0265751	0.978799	0.990522	1723.63	0.024545	0.20602	0.119139	0.905165	0.940575	1604.99	0.0919579	0.263449	0.349053	0.727049	0.828222	1811.29	0.388494	0.220016	1.76575	0.0774377	0.183567	SSA01_DN13347_c0_g2_i1
s6_10782	725.233	-0.0248872	0.197386	-0.126084	0.899665	0.999963	765.801	-0.067489	0.157442	-0.428659	0.668172	0.999954	733.868	-0.101434	0.186392	-0.5442	0.586304	0.926377	767.214	-0.100427	0.187095	-0.536772	0.591425	0.892705	708.141	-0.230885	0.280506	-0.8231	0.410451	0.627026	765.361	-0.384724	0.331848	-1.15934	0.246318	0.393358	621.428	-0.743527	0.393948	-1.88737	0.0591101	0.146788	720.557	-0.512677	0.242569	-2.11353	0.0345553	0.106423	SSA01_DN39159_c0_g1_i1
s6_10788	915.442	-0.490841	0.228517	-2.14794	0.0317186	0.949929	1150.89	-0.0105016	0.223489	-0.0469892	0.962522	0.999954	1025.72	-0.167297	0.316953	-0.527828	0.597618	0.927798	1164.35	-0.0149495	0.282533	-0.0529126	0.957802	0.99175	1155.04	0.0467977	0.366813	0.127579	0.898482	0.950799	1269.57	-0.0399736	0.317712	-0.125817	0.899877	0.937002	1327.07	0.30696	0.410263	0.748202	0.454338	0.609083	1043.32	-0.579482	0.291452	-1.98826	0.0467831	0.130648	SSA01_DN24494_c0_g1_i1
s6_10789	1031.13	0.0580592	0.245383	0.236606	0.812962	0.999963	972.746	-0.17652	0.228865	-0.771287	0.440537	0.999954	935.34	-0.251381	0.286583	-0.877169	0.380395	0.886763	1051.27	-0.0886679	0.283636	-0.312612	0.754576	0.942425	1020.67	-0.0935151	0.314473	-0.297371	0.766183	0.877312	1075.03	-0.317755	0.330587	-0.961182	0.33646	0.487551	983.159	-0.29229	0.330639	-0.884016	0.376688	0.536783	1004.27	-0.430478	0.357294	-1.20483	0.228269	0.381313	SSA01_DN25068_c0_g1_i1
s6_10790	734.725	0.0576345	0.250177	0.230375	0.817801	0.999963	635.513	-0.17236	0.213379	-0.807764	0.419227	0.999954	607.332	-0.330576	0.324877	-1.01754	0.308896	0.866411	661.338	-0.263699	0.33543	-0.786151	0.431779	0.832051	589.987	-0.605327	0.415007	-1.45859	0.144677	0.344541	692.85	-0.552612	0.429597	-1.28635	0.198321	0.338719	613.678	-0.623004	0.442856	-1.40678	0.159491	0.296234	696.705	-0.427788	0.493736	-0.866432	0.386253	0.545226	SSA01_DN40850_c0_g1_i1
s6_10792	480.956	0.139475	0.254982	0.547	0.584379	0.999963	540.295	0.133342	0.222804	0.598472	0.549525	0.999954	520.137	0.214648	0.315754	0.679794	0.496635	0.913167	516.124	0.121628	0.331969	0.366384	0.714079	0.930269	455.15	-0.0531098	0.376164	-0.141188	0.887722	0.945031	477.401	-0.277706	0.391918	-0.708582	0.478584	0.620949	433.353	-0.263477	0.421626	-0.624907	0.532032	0.676053	524.859	0.161486	0.449587	0.359187	0.719455	0.81828	SSA01_DN23180_c0_g1_i1
s6_10793	347.859	-0.070228	0.204665	-0.343136	0.731496	0.999963	412.306	0.177274	0.160585	1.10392	0.269626	0.999954	324.162	-0.379488	0.195784	-1.9383	0.0525869	0.561878	307.372	-0.638587	0.260175	-2.45446	0.0141098	0.199086	299.977	-0.68395	0.264036	-2.59036	0.00958755	0.0700091	346.19	-0.650211	0.244388	-2.66057	0.0078009	0.0350241	331.303	-0.465592	0.287837	-1.61755	0.105759	0.221394	409.153	0.0737734	0.272685	0.270544	0.786742	0.866035	SSA01_DN12157_c0_g1_i1
s6_10797	1864.02	0.0212648	0.239711	0.0887102	0.929312	0.999963	1893.1	-0.0868675	0.223235	-0.38913	0.69718	0.999954	1854.16	-0.0795321	0.281648	-0.282381	0.777651	0.955415	1935.64	-0.0934978	0.248791	-0.375809	0.707059	0.928388	1652.54	-0.473533	0.280559	-1.68782	0.091446	0.263656	1793.87	-0.644056	0.293048	-2.19778	0.0279645	0.0853737	1648.45	-0.594122	0.311804	-1.90544	0.0567235	0.142592	1747.72	-0.672372	0.34457	-1.95134	0.0510169	0.138355	SSA01_DN56294_c0_g1_i1
s6_10800	745.913	0.0926096	0.218504	0.423834	0.671687	0.999963	828.664	0.134309	0.207387	0.647624	0.517228	0.999954	878.538	0.348429	0.246879	1.41133	0.158146	0.777481	857.842	0.217011	0.223241	0.972092	0.331005	0.783072	857.708	0.310978	0.273411	1.1374	0.255369	0.478764	963.838	0.291507	0.263456	1.10647	0.268523	0.417029	845.419	0.201328	0.288319	0.698284	0.484999	0.636671	889.054	0.299857	0.281194	1.06637	0.286257	0.444804	SSA01_DN55838_c0_g1_i1
s6_10803	801.873	0.157442	0.253193	0.621826	0.534056	0.999963	693.556	-0.111675	0.217786	-0.512775	0.608109	0.999954	717.276	-0.0687689	0.324984	-0.211607	0.832414	0.966172	681.607	-0.256991	0.332844	-0.772108	0.440051	0.835712	581.306	-0.743444	0.395043	-1.88193	0.0598457	0.206467	634.802	-0.945095	0.413779	-2.28406	0.0223681	0.0729656	561.202	-1.02031	0.454349	-2.24565	0.0247267	0.0797158	687.645	-0.572003	0.474096	-1.20651	0.22762	0.380524	SSA01_DN22480_c0_g1_i1
s6_10806	801.133	-0.0983581	0.255132	-0.385518	0.699854	0.999963	807.775	-0.151229	0.228486	-0.661875	0.508052	0.999954	661.113	-0.562829	0.322209	-1.74678	0.0806751	0.648466	614.093	-1.08006	0.311665	-3.46544	0.000529355	0.0246045	562.586	-1.56318	0.391468	-3.99313	6.52e-05	0.00267096	597.536	-2.15849	0.397197	-5.43429	5.5e-08	4.54e-06	543.88	-2.09906	0.427047	-4.91529	8.87e-07	4.05e-05	674.715	-1.59958	0.428787	-3.73048	0.000191118	0.00258398	SSA01_DN56274_c0_g1_i1
s6_10807	435.376	-0.0261152	0.244674	-0.106735	0.915	0.999963	450.43	-0.0426598	0.201447	-0.211766	0.832289	0.999954	396.378	-0.204859	0.323394	-0.633465	0.52643	0.918197	393.04	-0.31286	0.337904	-0.925884	0.354506	0.795259	319.553	-1.09716	0.437666	-2.50684	0.0121816	0.0814483	345.394	-1.44234	0.466881	-3.08932	0.00200615	0.013725	298.507	-1.68388	0.497259	-3.38634	0.000708324	0.00653905	371.98	-1.14389	0.523981	-2.18307	0.0290308	0.0947665	SSA01_DN10596_c0_g1_i1
s6_10810	1402.31	-0.18843	0.215855	-0.872945	0.382693	0.999963	1679.42	0.0779818	0.220449	0.353741	0.723533	0.999954	1532.41	-0.0433123	0.232843	-0.186015	0.852433	0.970035	1569	-0.0927645	0.245248	-0.378247	0.705247	0.928216	1433.48	-0.26258	0.253024	-1.03777	0.299379	0.523663	1660.39	-0.212456	0.258503	-0.821868	0.411152	0.559374	1485.54	-0.258839	0.302994	-0.854271	0.392955	0.552342	1516.38	-0.380721	0.293398	-1.29763	0.194415	0.341676	SSA01_DN26321_c0_g1_i1
s6_10811	5403.1	0.0611249	0.238444	0.256348	0.797682	0.999963	5536.7	-0.0400227	0.221945	-0.180327	0.856896	0.999954	5529.33	0.0200629	0.267292	0.0750596	0.940167	0.987666	5610.77	-0.0493395	0.270171	-0.182623	0.855094	0.969038	5395.4	-0.0728117	0.28352	-0.256813	0.797323	0.895479	6029.22	-0.123807	0.301452	-0.410701	0.681292	0.784378	5628.29	-0.0405364	0.315323	-0.128555	0.89771	0.941044	6129.4	0.110826	0.326951	0.338969	0.734633	0.829044	SSA01_DN54883_c0_g1_i1
s6_10813	384.901	-0.0698072	0.25031	-0.278883	0.780334	0.999963	430.753	0.0148105	0.23037	0.0642898	0.948739	0.999954	384.462	-0.132552	0.316215	-0.419184	0.675081	0.938585	433.865	0.0100318	0.283644	0.0353676	0.971787	0.994504	418.668	0.0066203	0.348536	0.0189946	0.984845	0.993173	455.128	-0.116593	0.337586	-0.345374	0.729814	0.820672	460.01	0.166459	0.402782	0.413274	0.679406	0.793802	442.045	-0.0327259	0.382071	-0.085654	0.931741	0.959992	SSA01_DN40831_c0_g1_i1
s6_10815	715.923	-0.0946874	0.223355	-0.423933	0.671615	0.999963	759.455	-0.0983101	0.208236	-0.472108	0.63685	0.999954	748.204	-0.0711336	0.25178	-0.282523	0.777543	0.955415	819.813	0.0422567	0.232961	0.18139	0.856062	0.969198	760.295	-0.0647975	0.296477	-0.218558	0.826994	0.912194	811.605	-0.253092	0.269174	-0.940257	0.347086	0.498001	797.067	-0.0226244	0.345632	-0.0654582	0.947809	0.971209	713.423	-0.603711	0.295871	-2.04046	0.041305	0.12016	SSA01_DN21824_c0_g1_i1
s6_10818	980.644	0.0726549	0.189313	0.383782	0.70114	0.999963	1112.81	0.187107	0.165914	1.12773	0.259433	0.999954	893.272	-0.302298	0.187312	-1.61388	0.106554	0.704457	825.283	-0.700271	0.199707	-3.50649	0.00045405	0.0218621	849.125	-0.518139	0.200045	-2.59011	0.00959455	0.0700413	1042.26	-0.273771	0.217184	-1.26055	0.207472	0.349504	935.9	-0.303886	0.26437	-1.14947	0.250362	0.406033	1000.36	-0.264059	0.249653	-1.0577	0.29019	0.448892	SSA01_DN10094_c0_g1_i1
s6_10819	651.011	-0.213761	0.227424	-0.939923	0.347257	0.999963	817.321	0.133366	0.224022	0.595327	0.551625	0.999954	826.395	0.268615	0.251492	1.06809	0.28548	0.85702	900.916	0.362102	0.25613	1.41374	0.157437	0.627471	923.195	0.547701	0.248907	2.20042	0.0277769	0.132269	1064	0.587397	0.262968	2.23372	0.0255014	0.0800231	1034.47	0.728074	0.30348	2.39909	0.016436	0.0599474	884.893	0.358365	0.297793	1.2034	0.22882	0.381892	SSA01_DN32504_c0_g1_i1
s6_1082	1126.62	-0.102539	0.207211	-0.494855	0.620703	0.999963	1186.86	-0.114883	0.208185	-0.551833	0.581063	0.999954	1172.88	-0.0822176	0.253531	-0.32429	0.745719	0.950468	1177	-0.208353	0.187801	-1.10944	0.267242	0.741043	1058.78	-0.42054	0.288186	-1.45927	0.144492	0.344268	1183.04	-0.493251	0.282449	-1.74634	0.0807519	0.178978	1281.28	0.0317758	0.365262	0.0869945	0.930676	0.961144	1215.05	-0.275958	0.295231	-0.93472	0.349933	0.509854	SSA01_DN22736_c0_g1_i1
s6_10825	569.048	-0.0215281	0.251549	-0.0855822	0.931799	0.999963	585.545	-0.0817326	0.230144	-0.355137	0.722487	0.999954	542.479	-0.200552	0.303972	-0.659772	0.5094	0.915453	558.229	-0.250964	0.30301	-0.828236	0.407537	0.820936	487.318	-0.63276	0.320939	-1.97159	0.0486569	0.182659	535.23	-0.782793	0.331477	-2.36153	0.0181998	0.0630381	502.366	-0.646963	0.366462	-1.76543	0.0774915	0.177717	530.334	-0.773052	0.38308	-2.01799	0.0435921	0.124736	SSA01_DN12562_c0_g1_i1
s6_10826	706.518	-0.032058	0.252087	-0.127171	0.898805	0.999963	691.986	-0.114146	0.217192	-0.525552	0.599199	0.999954	671.384	-0.181765	0.325366	-0.558647	0.576402	0.925263	651.418	-0.353956	0.33273	-1.06379	0.287423	0.756957	545.459	-0.967528	0.402837	-2.40179	0.0163152	0.0968667	590.284	-1.25509	0.419499	-2.99188	0.00277263	0.0172111	534.99	-1.2506	0.436077	-2.86786	0.00413264	0.0225504	612.445	-1.12533	0.483938	-2.32535	0.0200532	0.073786	SSA01_DN10184_c0_g2_i1
s6_10827	989.347	0.10027	0.238452	0.420505	0.674116	0.999963	1044.53	0.0434669	0.22567	0.192613	0.847262	0.999954	911.788	-0.174279	0.28742	-0.606356	0.544279	0.921303	877.752	-0.415768	0.263423	-1.57833	0.114489	0.559119	836.505	-0.519366	0.280125	-1.85405	0.0637324	0.213912	907.927	-0.691934	0.301723	-2.29327	0.0218322	0.0717947	824.464	-0.679955	0.329222	-2.06534	0.0388912	0.10958	960.122	-0.382993	0.337243	-1.13566	0.2561	0.412242	SSA01_DN39808_c0_g1_i1
s6_10829	842.242	0.0127582	0.254273	0.0501753	0.959983	0.999963	781.055	-0.144263	0.217687	-0.662707	0.507518	0.999954	810.911	-0.121147	0.320887	-0.377538	0.705774	0.943007	800.458	-0.244523	0.328358	-0.744683	0.456463	0.843242	706.641	-0.598281	0.387829	-1.54264	0.122918	0.313349	757.355	-0.848977	0.399044	-2.12753	0.0333763	0.0963784	715.419	-0.697252	0.41038	-1.69904	0.0893115	0.196685	777.398	-0.690882	0.461594	-1.49673	0.134463	0.266003	SSA01_DN11355_c0_g2_i1
s6_1083	1272.92	-0.166072	0.195357	-0.850091	0.395274	0.999963	1433.1	-0.0150917	0.191162	-0.0789469	0.937075	0.999954	1261.58	-0.274025	0.214772	-1.27588	0.201997	0.815756	1301.09	-0.334489	0.169718	-1.97085	0.0487412	0.388811	1139.37	-0.661253	0.250458	-2.64018	0.00828619	0.0642269	1181.07	-1.04004	0.253744	-4.09876	4.15e-05	0.00087218	1080.42	-1.00639	0.265495	-3.79062	0.000150273	0.00214101	1226.78	-0.87072	0.257807	-3.37741	0.00073173	0.00708226	SSA01_DN33996_c0_g1_i1
s6_10833	1125.74	0.225993	0.175885	1.28489	0.198831	0.999963	1223.04	0.222048	0.128927	1.72229	0.0850177	0.999954	1203.43	0.264553	0.157091	1.68408	0.092167	0.675048	1092.69	-0.103062	0.185814	-0.554651	0.579134	0.888622	1054.27	-0.110874	0.205892	-0.538506	0.590228	0.763881	1266.56	0.0439244	0.214586	0.204694	0.837811	0.895905	1244.29	0.250726	0.257624	0.973226	0.330441	0.491967	1316.87	0.377241	0.222725	1.69375	0.0903121	0.2035	SSA01_DN22670_c0_g1_i1
s6_10835	307.255	-0.0938292	0.239226	-0.39222	0.694896	0.999963	326.144	-0.0772818	0.229527	-0.3367	0.736343	0.999954	346.989	0.0935359	0.290579	0.321895	0.747532	0.950833	338.323	-0.0583167	0.266632	-0.218716	0.826871	0.961229	306.37	-0.246068	0.313746	-0.784292	0.432869	0.646139	352.188	-0.224447	0.32144	-0.698254	0.485018	0.626499	315.685	-0.258618	0.340135	-0.760338	0.447053	0.602661	313.257	-0.505949	0.345783	-1.46319	0.143414	0.278229	SSA01_DN55825_c0_g1_i1
s6_10837	970.586	0.131803	0.255242	0.516385	0.605586	0.999963	829.027	-0.191017	0.226369	-0.84383	0.398764	0.999954	790.29	-0.34323	0.310845	-1.10419	0.269512	0.852976	789.869	-0.475153	0.314467	-1.51098	0.130794	0.58767	705.163	-0.858373	0.376039	-2.28267	0.0224498	0.117148	771.823	-1.06952	0.380945	-2.80755	0.00499194	0.0257514	700.165	-1.05686	0.403604	-2.61855	0.00883046	0.0387668	839.334	-0.679577	0.441142	-1.5405	0.12344	0.251113	SSA01_DN30967_c0_g1_i1
s6_1084	1449.24	0.0881375	0.222748	0.395683	0.692339	0.999963	1399.68	-0.172378	0.188772	-0.913153	0.361162	0.999954	1455.17	-0.00582999	0.216447	-0.026935	0.978512	0.995813	1592.5	0.108594	0.221334	0.490634	0.623686	0.903155	1630.71	0.259922	0.25394	1.02356	0.306044	0.530263	1933.05	0.36637	0.267131	1.3715	0.170219	0.304162	1766.43	0.38088	0.314348	1.21165	0.225645	0.377929	2037.56	0.746668	0.299432	2.49362	0.0126449	0.0540242	SSA01_DN2854_c0_g1_i1
s6_10840	887.032	-0.108035	0.201666	-0.53571	0.592159	0.999963	970.224	-0.0376114	0.20957	-0.17947	0.857569	0.999954	829.196	-0.393453	0.216995	-1.81319	0.0698032	0.621172	863.282	-0.41217	0.214909	-1.91788	0.055126	0.411847	792.879	-0.611269	0.213463	-2.86358	0.00418887	0.042919	911.245	-0.581082	0.226609	-2.56425	0.0103398	0.0425595	909.645	-0.269541	0.289156	-0.932165	0.351251	0.512477	891.686	-0.572023	0.278987	-2.05036	0.0403293	0.118313	SSA01_DN23490_c0_g1_i1
s6_10841	283.663	-0.094257	0.253674	-0.371567	0.710215	0.999963	278.691	-0.207079	0.230449	-0.898591	0.36887	0.999954	280.51	-0.207519	0.294786	-0.703967	0.481454	0.908816	320.257	-0.0167742	0.301462	-0.0556428	0.955626	0.991264	277.008	-0.327391	0.332569	-0.984429	0.324905	0.549201	301.399	-0.483439	0.339561	-1.42372	0.154528	0.283871	259.334	-0.638186	0.392594	-1.62556	0.104042	0.218751	288.776	-0.528386	0.399586	-1.32233	0.186057	0.331482	SSA01_DN55356_c0_g1_i1
s6_10842	1593.18	0.100567	0.23908	0.420639	0.674019	0.999963	1832.71	0.162917	0.229614	0.709525	0.477999	0.999954	2063.49	0.449944	0.306676	1.46716	0.142332	0.759065	1860.14	0.239561	0.281588	0.850752	0.394907	0.815255	2016.53	0.550957	0.273849	2.0119	0.0442301	0.172829	2550.21	0.793221	0.290852	2.72723	0.00638687	0.0305649	2573.15	0.986528	0.349497	2.82271	0.00476196	0.0249093	2115.98	0.614729	0.329576	1.86521	0.062152	0.158215	SSA01_DN22691_c0_g1_i1
s6_10843	1159.63	-0.135666	0.17733	-0.765047	0.444244	0.999963	1310.68	0.0192995	0.187824	0.102753	0.918159	0.999954	985.444	-0.691539	0.239109	-2.89215	0.0038262	0.167263	1059.53	-0.66239	0.178473	-3.71144	0.000206084	0.012572	954.175	-0.961858	0.200114	-4.80655	1.54e-06	0.000156175	1058.68	-1.07753	0.210136	-5.1278	2.93e-07	1.78e-05	963.787	-1.0528	0.261968	-4.01881	5.85e-05	0.00106219	1066.13	-1.08171	0.231483	-4.67294	2.97e-06	9.79e-05	SSA01_DN22957_c0_g1_i1
s6_10847	3534.39	0.0404083	0.243914	0.165666	0.86842	0.999963	3518.32	-0.0929982	0.229856	-0.404593	0.685777	0.999954	3407.18	-0.124019	0.295657	-0.419468	0.674874	0.938585	3554.09	-0.142935	0.27813	-0.513913	0.607313	0.897762	3153.08	-0.413251	0.316741	-1.3047	0.191995	0.405141	3459.04	-0.551269	0.30612	-1.80082	0.0717306	0.164724	3315.14	-0.364161	0.347987	-1.04648	0.29534	0.454982	3437.59	-0.471989	0.347391	-1.35867	0.174252	0.317331	SSA01_DN54425_c0_g1_i1
s6_10848	2008.07	0.0293888	0.22804	0.128876	0.897456	0.999963	2208.49	0.06404	0.21686	0.295306	0.76776	0.999954	2213.21	0.155223	0.246452	0.62983	0.528806	0.91856	2467.33	0.310231	0.234556	1.32263	0.185959	0.665196	2615.38	0.551641	0.25917	2.12849	0.0332964	0.147043	3268.69	0.759716	0.301938	2.51613	0.011865	0.0467761	3557.53	1.11063	0.343511	3.23317	0.00122426	0.00965565	3188.35	0.98285	0.316361	3.10673	0.00189167	0.0141719	SSA01_DN23855_c0_g1_i1
s6_10850	1406.08	0.154375	0.185619	0.831676	0.405592	0.999963	1441.21	0.0139478	0.167932	0.0830558	0.933807	0.999954	1515.68	0.219418	0.192414	1.14034	0.254143	0.84605	1649.07	0.326048	0.164771	1.9788	0.0478391	0.385258	1619.99	0.361017	0.268812	1.34301	0.179268	0.38935	1819.19	0.343638	0.235995	1.45612	0.145359	0.272044	1911.01	0.669813	0.31491	2.127	0.0334203	0.098408	1748.88	0.478511	0.268986	1.77894	0.0752492	0.179991	SSA01_DN17988_c0_g2_i1
s6_10851	1532.33	0.194593	0.239779	0.811552	0.417049	0.999963	1579.02	0.0779344	0.222602	0.350107	0.726258	0.999954	1474.16	0.0156607	0.267161	0.0586192	0.953255	0.990153	1676.01	0.208593	0.252852	0.824959	0.409395	0.821877	1508.65	0.0492993	0.279254	0.176539	0.85987	0.930072	1736.2	0.0820056	0.287165	0.28557	0.775208	0.853853	1507.96	-0.0307317	0.33707	-0.0911732	0.927355	0.959061	1593.57	0.0247742	0.333405	0.0743065	0.940767	0.964806	SSA01_DN40912_c0_g1_i1
s6_10857	1012.13	-0.0367341	0.199152	-0.184453	0.853658	0.999963	1050.09	-0.117192	0.173557	-0.675236	0.499526	0.999954	915.713	-0.428202	0.201698	-2.12298	0.0337553	0.472562	916.579	-0.536179	0.246165	-2.17813	0.0293964	0.302493	779.856	-1.10397	0.216149	-5.10746	3.27e-07	4.51e-05	890.964	-1.09396	0.233661	-4.68182	2.84e-06	0.000111154	844.65	-0.90252	0.269974	-3.34299	0.000828813	0.007306	965.179	-0.713385	0.252528	-2.82498	0.00472841	0.0271572	SSA01_DN55606_c0_g1_i1
s6_10858	289.434	0.0222226	0.242662	0.0915785	0.927033	0.999963	308.554	-0.000874738	0.224903	-0.0038894	0.996897	0.999954	375.157	0.417095	0.297684	1.40113	0.161175	0.781457	354.221	0.283885	0.257772	1.1013	0.270764	0.743919	388.016	0.5924	0.303157	1.9541	0.0506888	0.187146	454.3	0.672459	0.31639	2.12541	0.0335522	0.0966638	472.381	0.933721	0.36389	2.56594	0.0102895	0.0430339	389.229	0.55506	0.343504	1.61587	0.106122	0.22688	SSA01_DN33596_c0_g1_i1
s6_10859	1146.62	0.186467	0.240057	0.776761	0.4373	0.999963	1051.98	-0.129915	0.228066	-0.569636	0.568924	0.999954	946.551	-0.363438	0.272865	-1.33193	0.182883	0.799395	901.898	-0.667739	0.259798	-2.57023	0.0101632	0.164182	845.112	-0.864634	0.285154	-3.03216	0.00242809	0.0304027	914.611	-1.09522	0.292472	-3.7447	0.000180607	0.00252826	866.465	-0.895146	0.340172	-2.63145	0.00850216	0.0376792	1024.75	-0.562884	0.336854	-1.671	0.0947208	0.210112	SSA01_DN31781_c0_g1_i1
s6_10863	1268.59	0.113023	0.188254	0.600376	0.548256	0.999963	1260.74	-0.0953966	0.185027	-0.515582	0.606146	0.999954	1307.52	0.0711319	0.184847	0.384814	0.700375	0.94183	1318.97	-0.0199889	0.205842	-0.097108	0.922641	0.982843	1236.99	-0.104391	0.195596	-0.533705	0.593545	0.766158	1356.93	-0.210952	0.226194	-0.932617	0.351018	0.502024	1387.08	0.117949	0.306914	0.384306	0.700752	0.808911	1360.94	-0.0282866	0.263584	-0.107315	0.914539	0.949041	SSA01_DN10547_c0_g1_i1
s6_10865	877.143	0.152133	0.21238	0.716324	0.473792	0.999963	849.48	-0.0901621	0.222775	-0.404722	0.685682	0.999954	837.282	-0.0786854	0.231585	-0.339768	0.734031	0.947593	846.908	-0.161382	0.240787	-0.670226	0.502714	0.858761	801.039	-0.237375	0.24487	-0.969392	0.33235	0.55666	913.556	-0.232785	0.235793	-0.987244	0.323523	0.4745	819.95	-0.268935	0.286201	-0.939671	0.347386	0.508869	939.394	0.0324665	0.2689	0.120738	0.903898	0.942182	SSA01_DN56016_c0_g1_i1
s6_10866	443.771	-0.087915	0.253925	-0.346224	0.729174	0.999963	458.364	-0.106795	0.228694	-0.466977	0.640516	0.999954	462.249	-0.0788199	0.30951	-0.25466	0.798986	0.958873	524.389	0.0772169	0.316728	0.243796	0.807389	0.956522	460.11	-0.146526	0.368913	-0.397183	0.691232	0.831422	541.02	-0.0687511	0.354189	-0.194109	0.846091	0.901333	491.529	-0.057518	0.382985	-0.150183	0.88062	0.930602	498.513	-0.148042	0.415375	-0.356404	0.721538	0.819714	SSA01_DN2076_c0_g2_i1
s6_10868	1022.99	-0.492878	0.247248	-1.99346	0.0462114	0.999963	1331.12	0.00837565	0.230189	0.036386	0.970975	0.999954	1167.14	-0.152378	0.325464	-0.468188	0.63965	0.932328	1276.68	-0.105174	0.299941	-0.350649	0.725851	0.933579	1086.47	-0.456013	0.40223	-1.13371	0.256915	0.480426	1242.28	-0.488009	0.379057	-1.28743	0.197945	0.338234	1197.18	-0.294438	0.431785	-0.681909	0.495296	0.645254	1071.67	-1.09633	0.365038	-3.00332	0.00267054	0.018172	SSA01_DN10173_c0_g1_i1
s6_1087	1028.68	0.0563387	0.249734	0.225594	0.821517	0.999963	1002.47	-0.112227	0.229984	-0.487978	0.625566	0.999954	942.706	-0.226188	0.285602	-0.79197	0.428378	0.897121	909.016	-0.462269	0.274054	-1.68678	0.0916454	0.513317	855.003	-0.60505	0.333034	-1.81678	0.0692501	0.223682	957.656	-0.681565	0.347435	-1.9617	0.049797	0.127317	873.954	-0.661309	0.345272	-1.91533	0.0554507	0.140387	967.003	-0.569045	0.381472	-1.49171	0.135776	0.267813	SSA01_DN1912_c0_g3_i1
s6_10873	542.751	-0.0212227	0.229081	-0.0926428	0.926187	0.999963	569.819	-0.055758	0.222554	-0.250538	0.802172	0.999954	598.824	0.112078	0.270093	0.414959	0.678172	0.938585	644.058	0.190964	0.225674	0.846195	0.397444	0.816578	568.417	-0.0310514	0.299712	-0.103604	0.917484	0.960835	602.168	-0.238787	0.274238	-0.870729	0.383902	0.533477	552.339	-0.202094	0.30917	-0.653667	0.513326	0.660492	539.432	-0.493473	0.316093	-1.56116	0.118485	0.244417	SSA01_DN41870_c0_g1_i1
s6_10879	560.249	0.16548	0.213869	0.773744	0.439082	0.999963	561.601	-0.0181133	0.174631	-0.103723	0.917389	0.999954	540.071	-0.0378111	0.205565	-0.183937	0.854063	0.970543	564.565	-0.0392097	0.192836	-0.203332	0.838876	0.964161	543.154	-0.0533443	0.231585	-0.230345	0.817824	0.906793	654.544	0.105968	0.250823	0.422481	0.672674	0.777788	642.163	0.304091	0.289932	1.04883	0.294255	0.453862	671.885	0.400016	0.275575	1.45157	0.146622	0.28227	SSA01_DN25969_c0_g1_i1
s6_1088	600.037	0.0216761	0.237647	0.0912114	0.927325	0.999963	568.127	-0.0690225	0.189288	-0.364644	0.715377	0.999954	513.876	-0.203824	0.31531	-0.646424	0.518005	0.917576	490.455	-0.397544	0.336152	-1.18263	1	1	426.692	-0.987107	0.467947	-2.10944	0.0349066	0.150746	475.735	-1.23371	0.482338	-2.55778	0.0105344	0.0430908	451.725	-1.03651	0.498057	-2.08111	0.0374238	0.106468	501.166	-1.01805	0.546617	-1.86246	0.0625385	0.158805	SSA01_DN21860_c0_g1_i1
s6_10880	1041.84	-0.0600988	0.250256	-0.24015	0.810214	0.999963	923.86	-0.438602	0.224793	-1.95113	0.051041	0.999954	847.176	-0.621874	0.308245	-2.01747	0.0436465	0.520627	866.083	-0.799291	0.284037	-2.81404	0.00489236	0.104475	794.401	-1.14587	0.316044	-3.62567	0.000288214	0.00761723	879.11	-1.31477	0.327621	-4.01307	5.99e-05	0.00113646	825.821	-1.14029	0.352722	-3.23282	0.00122573	0.00965768	971.325	-0.851672	0.383939	-2.21825	0.0265378	0.0893807	SSA01_DN12041_c0_g1_i1
s6_10886	2421.57	0.0111071	0.227529	0.0488159	0.961066	0.999963	2477.37	-0.093282	0.209147	-0.446012	0.655589	0.999954	2499.71	-0.00894478	0.250241	-0.0357446	0.971486	0.994535	2574.52	-0.048355	0.221323	-0.218482	0.827054	0.96124	2307.2	-0.267695	0.265689	-1.00755	0.313671	0.538081	2483.42	-0.448924	0.26567	-1.68978	0.0910696	0.194783	2362.66	-0.293238	0.302123	-0.97059	0.331753	0.493352	2397.46	-0.463906	0.301419	-1.53907	0.123787	0.251546	SSA01_DN18468_c0_g2_i2
s6_1089	2062.45	-0.00670725	0.235094	-0.02853	0.977239	0.999963	2016.44	-0.185729	0.222176	-0.835957	0.403179	0.999954	1899.84	-0.288678	0.282055	-1.02348	0.30608	0.865856	2016.8	-0.281825	0.246796	-1.14194	0.253481	0.730155	1813.5	-0.538925	0.273809	-1.96826	0.0490385	0.183546	1996.56	-0.666969	0.277838	-2.40056	0.0163698	0.0584945	1870.42	-0.545152	0.318412	-1.7121	0.0868785	0.192802	1965.81	-0.654574	0.325495	-2.01101	0.0443246	0.126034	SSA01_DN15410_c1_g3_i1
s6_10891	2093.21	0.120379	0.255099	0.471891	0.637004	0.999963	1994.02	-0.0681902	0.228769	-0.298074	0.765647	0.999954	2028.56	-0.00548718	0.315305	-0.0174028	0.986115	0.997303	1862.95	-0.293276	0.308303	-0.951258	0.341473	0.788191	1722.65	-0.494128	0.355191	-1.39116	0.164176	0.37023	1973.38	-0.497436	0.36131	-1.37676	0.168587	0.302107	1945.92	-0.235133	0.386211	-0.608822	0.542642	0.684753	2021.54	-0.290893	0.420479	-0.691812	0.489055	0.636955	SSA01_DN33086_c0_g1_i1
s6_10896	1065.15	-0.282724	0.182827	-1.5464	0.122008	0.999963	1274.43	0.053393	0.15795	0.338038	0.735335	0.999954	911.546	-0.767764	0.266461	-2.88134	0.00395994	0.170957	903.988	-1.09381	0.203305	-5.38015	7.44e-08	2.25e-05	825.554	-1.4442	0.200367	-7.20776	5.69e-13	6.39e-10	944.692	-1.41996	0.221317	-6.41595	1.4e-10	3.2e-08	848.771	-1.45796	0.270721	-5.38545	7.23e-08	5.05e-06	974.695	-1.39009	0.23382	-5.94515	2.76e-09	2.76e-07	SSA01_DN2165_c0_g1_i1
s6_10897	1155.55	-0.142299	0.211597	-0.672502	0.501264	0.999963	1231.21	-0.10847	0.220503	-0.49192	0.622776	0.999954	1014.6	-0.641499	0.203511	-3.15216	0.0016207	0.103981	1046.69	-0.705464	0.190433	-3.70453	0.000211781	0.0128061	896.942	-1.20347	0.271462	-4.43327	9.28e-06	0.000612359	1021	-1.22161	0.290005	-4.21238	2.53e-05	0.000598632	927.303	-1.22598	0.284032	-4.31635	1.59e-05	0.000392409	1081.34	-0.99919	0.275201	-3.63077	0.000282579	0.00349337	SSA01_DN22662_c0_g1_i1
s6_1090	753.782	-0.224611	0.180271	-1.24596	0.212779	0.999963	893.91	0.0766066	0.129485	0.591628	0.5541	0.999954	786.254	-0.189846	0.157452	-1.20574	0.227917	0.833299	795.108	-0.277216	0.201986	-1.37245	0.169923	0.643824	771.092	-0.27545	0.257898	-1.06806	0.285495	0.510764	829.031	-0.464825	0.232493	-1.99931	0.045575	0.119574	732.707	-0.550271	0.275513	-1.99726	0.0457972	0.122783	789.223	-0.549712	0.236035	-2.32894	0.0198624	0.0733117	SSA01_DN41907_c0_g1_i1
s6_10900	960.604	0.0885473	0.247208	0.35819	0.720201	0.999963	878.481	-0.0778252	0.20728	-0.375459	0.707319	0.999954	761.762	-0.355245	0.325223	-1.09231	0.274697	0.854652	766.238	-0.441281	0.337131	-1.30893	0.190558	0.669878	647.574	-1.11135	0.426033	-2.6086	0.00909129	0.0677342	702.876	-1.40798	0.463707	-3.03636	0.00239453	0.0155699	612.313	-1.59557	0.49661	-3.21293	0.0013139	0.0101329	792.309	-0.884819	0.510818	-1.73216	0.0832448	0.192724	SSA01_DN56007_c0_g1_i1
s6_10901	1651.1	-0.0260325	0.17948	-0.145044	0.884676	0.999963	1829.92	0.0579175	0.132965	0.435585	0.663138	0.999954	1779.68	0.0656195	0.191737	0.342236	0.732173	0.946895	1551.47	-0.414164	0.245672	-1.68584	0.0918266	0.513757	1428.41	-0.628105	0.234233	-2.68154	0.00732837	0.0594565	1634.23	-0.619605	0.228373	-2.71313	0.00666509	0.0314977	1487.65	-0.606856	0.26652	-2.27696	0.0227885	0.0754215	1698.95	-0.366191	0.230826	-1.58644	0.11264	0.236281	SSA01_DN23187_c0_g1_i1
s6_10904	11.9307	0.131602	0.197102	0.667685	0.504335	1	8.49904	-0.0642857	0.146119	-0.439954	0.65997	1	11.9499	0.170574	0.307024	0.555572	0.578503	0.925263	13.0854	0.208062	0.318636	0.652978	0.513771	0.861506	13.4176	0.437985	0.503237	0.870335	0.384117	0.60461	16.01	0.580074	0.57686	1.00557	0.314622	0.465357	17.3357	0.853982	0.603048	1.41611	0.156744	0.292792	13.0582	0.386335	0.615347	0.627832	0.530114	0.672027	SSA01_DN20408_c1_g1_i1
s6_10909	1251.13	0.135819	0.18544	0.732414	0.463916	0.999963	1203.95	-0.175469	0.131768	-1.33164	0.182977	0.999954	1107.09	-0.329399	0.182744	-1.80251	0.0714649	0.626892	1061.05	-0.632617	0.13795	-4.58585	4.52e-06	0.000653731	1165.49	-0.216674	0.18556	-1.16768	0.242937	0.464675	1384.63	-0.0870538	0.214413	-0.40601	0.684736	0.787042	1317.81	0.0437766	0.271554	0.161208	0.87193	0.925383	1369.33	0.0691345	0.223915	0.308753	0.757509	0.845602	SSA01_DN13490_c0_g2_i1
s6_10910	2845.23	-0.165753	0.189095	-0.876561	0.380725	0.999963	3209.58	-0.00986656	0.169391	-0.0582472	0.953552	0.999954	2968.81	-0.13224	0.207991	-0.635794	0.524911	0.918016	3054.12	-0.179967	0.193877	-0.92825	0.353278	0.794494	2815.26	-0.336474	0.198435	-1.69564	0.0899541	0.261072	3098.66	-0.440842	0.242931	-1.81468	0.0695736	0.16141	3041.5	-0.192746	0.301955	-0.638328	0.52326	0.668448	3125.07	-0.280625	0.245784	-1.14175	0.253556	0.409457	SSA01_DN30336_c0_g1_i1
s6_10914	503.587	-0.260368	0.252425	-1.03147	0.302322	0.999963	565.99	-0.110508	0.22983	-0.480824	0.630641	0.999954	518.955	-0.233395	0.317987	-0.733977	0.462963	0.904782	586.311	-0.100743	0.299198	-0.336709	0.736336	0.936585	515.487	-0.393541	0.326271	-1.20618	0.227749	0.448153	576.982	-0.461752	0.32971	-1.40048	0.16137	0.292699	512.256	-0.520738	0.364996	-1.4267	0.153667	0.288678	543.918	-0.574271	0.384551	-1.49335	0.135345	0.267311	SSA01_DN13480_c0_g1_i1
s6_10915	459.859	-0.315248	0.193417	-1.62989	0.103125	0.999963	538.18	-0.0342822	0.153713	-0.223028	0.823514	0.999954	522.552	-0.0260746	0.193196	-0.134964	0.89264	0.978075	501.652	-0.270256	0.179639	-1.50444	0.132469	0.589919	493.624	-0.222756	0.208821	-1.06674	0.286091	0.511185	591.953	-0.068391	0.222482	-0.3074	0.758539	0.842165	522.135	-0.15076	0.274772	-0.548671	0.583231	0.717763	588.383	0.108094	0.254319	0.425031	0.670814	0.782091	SSA01_DN54940_c0_g1_i1
s6_10917	1220.14	0.499353	0.204024	2.44752	0.0143843	0.726952	1111.79	0.0645339	0.198437	0.325211	0.745021	0.999954	935.244	-0.306594	0.194578	-1.57569	0.115098	0.722004	910.783	-0.498131	0.238012	-2.09288	0.0363599	0.338065	831.736	-0.729807	0.275467	-2.64935	0.00806472	0.0631128	954.485	-0.725297	0.239091	-3.03356	0.00241683	0.0156655	900.018	-0.58044	0.294777	-1.96909	0.0489433	0.128616	1170.72	0.129749	0.256428	0.505984	0.612868	0.738121	SSA01_DN18546_c0_g1_i1
s6_1092	1187.92	0.430955	0.203717	2.11546	0.0343906	0.984557	1172.67	0.190045	0.166712	1.13996	0.254305	0.999954	1257.87	0.434383	0.202995	2.13987	0.032365	0.465044	1212.75	0.258358	0.187357	1.37896	0.167907	0.642191	1193.79	0.297503	0.307386	0.967847	0.333121	0.557175	1639.98	0.735718	0.305168	2.41087	0.0159147	0.0573958	1770.12	1.07618	0.348747	3.08586	0.00202962	0.0137728	1631.05	1.01876	0.280729	3.62898	0.000284541	0.00351064	SSA01_DN24977_c0_g1_i1
s6_10920	1439.02	-0.297907	0.242053	-1.23075	0.218416	0.999963	1672.64	-0.0549818	0.229944	-0.23911	0.811021	0.999954	1650.46	-0.0350206	0.291815	-0.120009	0.904476	0.979497	1683.93	-0.0972068	0.272161	-0.357166	0.720967	0.931966	1658.99	-0.0582817	0.354565	-0.164375	0.869436	0.93548	1823.28	-0.157201	0.338532	-0.46436	0.64239	0.755245	1789.84	0.0581003	0.398267	0.145883	0.884014	0.932607	1508.66	-0.723514	0.351689	-2.05726	0.0396616	0.116907	SSA01_DN33005_c0_g2_i1
s6_10922	581.924	0.184751	0.189479	0.975047	0.329537	0.999963	671.152	0.303181	0.175454	1.72798	0.0839924	0.999954	689.356	0.46303	0.194643	2.37886	0.0173662	0.355151	671.519	0.316692	0.150173	2.10885	0.0349573	0.33101	734.572	0.58973	0.28141	2.09563	0.0361154	0.154211	942.493	0.863844	0.288308	2.99625	0.00273319	0.0170371	991.386	1.15067	0.323081	3.56154	0.000368689	0.00410821	925.352	1.12537	0.272588	4.12846	3.65e-05	0.000727883	SSA01_DN32479_c0_g1_i1
s6_10925	135.502	-0.205323	0.247686	-0.828965	0.407124	1	133.285	-0.216322	0.210809	-1.02615	0.30482	0.999954	129.815	-0.308353	0.32389	-0.95203	0.341082	0.874669	141.798	-0.268702	0.338507	-0.793787	0.42732	0.829512	120.839	-0.782463	0.44834	-1.74525	0.0809421	0.245007	127.405	-1.19695	0.45552	-2.62765	0.00859757	0.0374406	111.254	-1.37288	0.474068	-2.89596	0.00378003	0.0212235	134.861	-0.96293	0.513224	-1.87624	0.0606224	0.155733	SSA01_DN24201_c0_g1_i1
s6_10926	702.889	0.0883862	0.177453	0.498081	0.618427	0.999963	807.353	0.240039	0.130624	1.83763	0.0661166	0.999954	712.221	0.00503608	0.151762	0.0331839	0.973528	0.994953	703.866	-0.153132	0.157391	-0.972941	0.330582	0.782857	749.089	0.115356	0.225956	0.510525	0.609684	0.777303	900.007	0.260595	0.21327	1.2219	0.221744	0.366159	944.911	0.594951	0.301838	1.9711	0.0487128	0.128137	954.579	0.663284	0.229829	2.88599	0.00390188	0.0237789	SSA01_DN39743_c0_g1_i1
s6_10928	1394.35	0.213144	0.212867	1.0013	0.31668	0.999963	1411.05	0.048325	0.174897	0.276305	0.782314	0.999954	1567.65	0.376087	0.205972	1.82591	0.067864	0.615201	1475.49	0.134972	0.18831	0.716755	0.473525	0.849585	1414.42	0.116465	0.250364	0.465182	0.641801	0.799495	1633.43	0.158835	0.24918	0.637432	0.523844	0.660019	1537.79	0.25145	0.301291	0.834573	0.403958	0.562777	1539.26	0.203316	0.273926	0.742227	0.45795	0.610651	SSA01_DN16567_c0_g1_i3
s6_10929	1628.62	-0.195242	0.241117	-0.80974	0.41809	0.999963	2017.41	0.109241	0.225268	0.484936	0.627722	0.999954	1906.36	0.0852339	0.273778	0.311325	0.755554	0.952049	1937.43	0.026372	0.290146	0.090892	0.927578	0.984083	1895.22	0.0676821	0.278764	0.242794	0.808165	0.901223	2254.88	0.187015	0.288988	0.647137	0.517543	0.654902	2322.41	0.480232	0.331269	1.44967	0.147149	0.279801	2248.29	0.397912	0.333564	1.19291	0.232904	0.386669	SSA01_DN16480_c0_g1_i1
s6_1093	756.315	-0.374235	0.24191	-1.547	0.121863	0.999963	915.39	-0.0289942	0.230411	-0.125837	0.899861	0.999954	771.18	-0.295555	0.321613	-0.918978	0.358107	0.879431	849.492	-0.25581	0.282334	-0.906054	0.364907	0.801425	786.824	-0.421893	0.320358	-1.31694	0.187859	0.400024	870.092	-0.533962	0.313478	-1.70335	0.0885031	0.190966	801.5	-0.47883	0.345559	-1.38567	0.165848	0.304388	798.299	-0.817203	0.345373	-2.36615	0.0179742	0.0684305	SSA01_DN21006_c0_g1_i2
s6_10930	978.483	-0.0289356	0.252064	-0.114795	0.908608	0.999963	1160.02	0.119984	0.230295	0.521002	0.602366	0.999954	1215.84	0.307545	0.296443	1.03745	0.299526	0.863247	1148.89	0.123209	0.307835	0.400244	0.688977	0.923266	1159.04	0.26154	0.320035	0.817224	0.413801	0.629957	1428.96	0.462473	0.322344	1.43472	0.151367	0.279803	1438.03	0.679502	0.35225	1.92903	0.0537266	0.137177	1417.7	0.674526	0.385594	1.74932	0.0802358	0.188118	SSA01_DN13957_c0_g2_i1
s6_10931	443.589	-0.0828055	0.251904	-0.328718	0.742369	0.999963	616.481	0.334581	0.227079	1.47341	0.140641	0.999954	634.222	0.49977	0.298616	1.67362	0.0942051	0.678724	621.847	0.417067	0.297294	1.40288	0.160653	0.632136	556.44	0.334165	0.324112	1.03102	0.302532	0.526769	643.085	0.38506	0.332272	1.15887	0.246509	0.393583	616.584	0.504691	0.347914	1.45062	0.146886	0.279393	541.117	0.140878	0.378928	0.371781	0.710056	0.811349	SSA01_DN56973_c0_g1_i1
s6_10934	611.021	-0.0290056	0.202117	-0.143509	0.885888	0.999963	608.166	-0.219026	0.166398	-1.31628	0.188081	0.999954	573.938	-0.309791	0.198414	-1.56134	0.118444	0.728626	630.473	-0.177155	0.167048	-1.0605	0.288916	0.757749	555.417	-0.466501	0.221161	-2.10933	0.0349162	0.150758	603.248	-0.62524	0.264371	-2.36501	0.0180297	0.0626336	531.559	-0.723788	0.300396	-2.40944	0.0159768	0.0587498	584.416	-0.689221	0.254122	-2.71217	0.00668442	0.034654	SSA01_DN14305_c0_g1_i1
s6_10935	533.282	-0.17166	0.206264	-0.832234	0.405277	0.999963	568.344	-0.149894	0.199345	-0.751935	0.45209	0.999954	532.475	-0.265811	0.22131	-1.20108	0.229719	0.834026	524.609	-0.41228	0.260242	-1.58422	0.113144	0.556596	464.951	-0.769898	0.247831	-3.10655	0.00189283	0.0259621	544.703	-0.673501	0.251275	-2.68033	0.00735487	0.0337062	507.448	-0.58229	0.280883	-2.07307	0.0381656	0.108059	568.034	-0.41209	0.293128	-1.40584	0.159772	0.298792	SSA01_DN15089_c0_g1_i1
s6_1094	740.59	-0.0883219	0.254532	-0.346997	0.728594	0.999963	752.018	-0.0955983	0.210121	-0.454969	0.649132	0.999954	595.385	-0.616485	0.323313	-1.90677	0.0565501	0.580396	676.003	-0.442414	0.332862	-1.32912	0.183807	0.663114	637.736	-0.684543	0.406226	-1.68513	0.0919635	0.264525	696.575	-0.900592	0.40051	-2.24861	0.0245371	0.0778869	646.003	-0.814317	0.410306	-1.98466	0.0471826	0.125314	693.765	-0.901362	0.458568	-1.9656	0.0493445	0.135426	SSA01_DN16767_c0_g3_i1
s6_10940	1058.73	0.0597208	0.219299	0.272327	0.785371	0.999963	975.961	-0.304937	0.199051	-1.53196	0.125533	0.999954	942.329	-0.362946	0.223334	-1.62513	0.104135	0.699	921.521	-0.57835	0.215645	-2.68195	0.00731939	0.134536	941.482	-0.422437	0.282148	-1.49722	0.134337	0.330186	1011.96	-0.625798	0.282662	-2.21394	0.0268329	0.0829746	898.589	-0.70135	0.29883	-2.34699	0.018926	0.0661481	1068.64	-0.315675	0.294553	-1.07171	0.283852	0.442458	SSA01_DN22360_c0_g1_i1
s6_10948	536.637	-0.106919	0.229942	-0.464984	0.641943	0.999963	610.274	0.0280446	0.220461	0.127209	0.898775	0.999954	623.183	0.144668	0.275437	0.52523	0.599423	0.9279	587.54	-0.073429	0.305959	-0.239996	0.810333	0.957081	515.811	-0.368234	0.285161	-1.29132	0.196593	0.410631	598.505	-0.314297	0.30332	-1.03619	0.300113	0.450268	526.678	-0.416429	0.323521	-1.28718	0.198032	0.344741	547.995	-0.509476	0.324422	-1.57041	0.11632	0.241491	SSA01_DN31694_c0_g1_i1
s6_10949	1030.02	0.141982	0.178774	0.794197	0.427081	0.999963	1116.33	0.143427	0.13446	1.0667	0.286109	0.999954	1023.44	0.00178626	0.170723	0.010463	0.991652	0.998675	1075.93	0.0198539	0.146494	0.135527	0.892195	0.976952	1020.77	-0.0336419	0.234593	-0.143405	0.88597	0.944401	1102.02	-0.182577	0.261615	-0.697885	0.485249	0.626701	947.883	-0.342022	0.314523	-1.08743	0.276846	0.435065	1141.26	0.112976	0.24127	0.468253	0.639603	0.758997	SSA01_DN17702_c0_g1_i2
s6_10951	1007.19	-0.109921	0.24905	-0.441362	0.658951	0.999963	1038.06	-0.0948416	0.204703	-0.463312	0.643141	0.999954	968.721	-0.242967	0.326333	-0.744537	0.456552	0.903224	1048.12	-0.200615	0.336901	-0.595473	0.551528	0.878404	877.847	-0.712301	0.41621	-1.7114	0.0870074	0.255839	962.435	-0.906824	0.43292	-2.09467	0.0362004	0.10161	848.84	-1.011	0.445875	-2.26744	0.0233634	0.0767122	953.203	-0.926382	0.500082	-1.85246	0.0639599	0.161208	SSA01_DN20481_c0_g1_i1
s6_10953	1264.42	-0.00697109	0.247948	-0.0281151	0.97757	0.999963	1198.7	-0.105019	0.203131	-0.517	0.605156	0.999954	1118.43	-0.237152	0.324933	-0.729847	0.465484	0.905183	1078.69	-0.403896	0.338486	-1.19324	0.232774	0.712109	897.428	-1.21253	0.422406	-2.87054	0.00409776	0.0423071	961.718	-1.63668	0.439314	-3.72554	0.000194897	0.0026714	880.948	-1.56199	0.462362	-3.37828	0.000729413	0.00666384	1050.27	-1.25522	0.506337	-2.47902	0.0131743	0.055509	SSA01_DN54613_c0_g1_i1
s6_10959	1208.21	-0.0133237	0.25472	-0.0523073	0.958284	0.999963	1485.07	0.153411	0.229095	0.669639	0.503088	0.999954	1510.08	0.304747	0.310272	0.982193	0.326005	0.871155	1518.24	0.238648	0.324501	0.735431	0.462077	0.845188	1414.46	0.247157	0.338416	0.730334	0.465186	0.671801	1862.45	0.59151	0.346067	1.70924	0.0874072	0.189448	1965.61	0.887369	0.384396	2.30848	0.0209726	0.0711199	1774.77	0.716456	0.404195	1.77255	0.0763029	0.181667	SSA01_DN18746_c1_g1_i1
s6_1096	2211.63	0.0372504	0.254909	0.146132	0.883817	0.999963	2049.08	-0.145928	0.223495	-0.652938	0.513796	0.999954	2092.28	-0.124311	0.32255	-0.385401	0.69994	0.941582	2148.18	-0.171135	0.328726	-0.520601	0.602645	0.896236	1879.45	-0.516803	0.38461	-1.34371	0.179043	0.389206	2057.69	-0.683053	0.385906	-1.77	0.0767277	0.172574	1915.74	-0.582295	0.412296	-1.41232	0.157855	0.294177	2103.1	-0.513005	0.450354	-1.13912	0.254655	0.410648	SSA01_DN2357_c0_g1_i1
s6_10963	2160.8	0.0768967	0.220095	0.34938	0.726804	0.999963	2232.73	-0.0204702	0.208032	-0.0983992	0.921615	0.999954	2074.65	-0.116191	0.278575	-0.41709	0.676612	0.938585	1965.95	-0.423729	0.20304	-2.08692	0.0368954	0.341016	1849.59	-0.518167	0.28471	-1.81998	0.0687615	0.222774	2157.09	-0.439876	0.331796	-1.32574	0.184926	0.322313	2605.42	0.317522	0.440127	0.721433	0.470643	0.623721	2402.96	0.0585851	0.333983	0.175414	0.860755	0.915348	SSA01_DN23968_c0_g1_i1
s6_10964	162.926	-0.0237109	0.23051	-0.102863	0.918072	0.999963	179.629	0.0373956	0.202416	0.184746	0.853428	0.999954	171.03	-0.00340929	0.198331	-0.0171899	0.986285	0.997347	191.066	0.16422	0.182122	0.901705	0.367213	0.802361	189.4	0.232926	0.281364	0.827846	0.407758	0.624709	226.401	0.358704	0.297463	1.20588	0.227865	0.373008	198.858	0.276807	0.307886	0.899057	0.368622	0.529072	198.866	0.234719	0.285845	0.821141	0.411566	0.568743	SSA01_DN3319_c0_g1_i1
s6_10966	665.677	-0.0844167	0.216434	-0.390034	0.696511	0.999963	710.131	-0.0805784	0.199766	-0.403364	0.68668	0.999954	674.003	-0.149172	0.217048	-0.687276	0.491909	0.912411	666.811	-0.309169	0.207976	-1.48656	0.137131	0.596503	622.548	-0.437611	0.236341	-1.85161	0.064082	0.214445	664.556	-0.660624	0.255362	-2.58701	0.00968127	0.0406742	613.447	-0.591007	0.293764	-2.01184	0.0442365	0.119939	670.222	-0.53861	0.289533	-1.86027	0.0628474	0.159259	SSA01_DN52019_c0_g1_i1
s6_10970	1070.65	-0.053893	0.252005	-0.213857	0.830658	0.999963	1122.87	-0.0695103	0.230324	-0.301794	0.762809	0.999954	1042.16	-0.172646	0.316009	-0.546334	0.584836	0.926203	1063.2	-0.253394	0.307608	-0.823758	0.410077	0.822013	949.319	-0.534214	0.375871	-1.42127	0.155238	0.358647	1094.45	-0.536941	0.348654	-1.54004	0.123551	0.242122	1047.93	-0.355002	0.391939	-0.905759	0.365063	0.525642	1059.82	-0.56376	0.395786	-1.42441	0.154329	0.292055	SSA01_DN40799_c0_g1_i1
s6_10972	1090.9	-0.210369	0.18402	-1.14319	0.252961	0.999963	1198.76	-0.108748	0.160713	-0.67666	0.498621	0.999954	983.462	-0.634755	0.170263	-3.72809	0.000192936	0.0276921	1040.44	-0.600799	0.165914	-3.62114	0.000293303	0.0161461	944.296	-0.841143	0.22707	-3.70433	0.000211951	0.00620586	1053.4	-0.928713	0.243989	-3.80638	0.000141016	0.00211067	913.552	-1.1099	0.293913	-3.7763	0.000159172	0.00223799	1009.01	-1.17698	0.257833	-4.5649	5e-06	0.000148175	SSA01_DN24954_c0_g1_i1
s6_10973	344.362	0.277648	0.203446	1.36473	0.172339	0.999963	387.17	0.314748	0.186367	1.68886	0.0912454	0.999954	406.344	0.540898	0.187768	2.88068	0.00396822	0.170957	420.267	0.522229	0.188328	2.77298	0.00555457	0.113212	436.882	0.711254	0.216293	3.28838	0.00100766	0.0174652	581.554	1.05066	0.237581	4.42232	9.76e-06	0.000292135	575.361	1.20566	0.285181	4.2277	2.36e-05	0.00053766	471.739	0.872105	0.254572	3.42577	0.000613059	0.0062068	SSA01_DN39427_c0_g1_i1
s6_10974	230.643	0.279293	0.246908	1.13116	0.257986	0.999963	232.604	0.103747	0.229732	0.4516	0.651557	0.999954	263.449	0.441139	0.283492	1.55609	0.119687	0.729146	264.932	0.412812	0.25944	1.59116	0.111573	0.553437	304.333	0.819267	0.302368	2.7095	0.00673844	0.0565073	394.812	1.10993	0.31066	3.57282	0.000353161	0.00408368	396.572	1.29477	0.332743	3.8912	9.97e-05	0.00157274	388.231	1.34974	0.360814	3.74082	0.000183421	0.00250049	SSA01_DN38867_c0_g1_i1
s6_10975	1299.5	0.116434	0.219624	0.530152	0.596007	0.999963	1483.59	0.223905	0.19045	1.17566	0.23973	0.999954	1502.12	0.340142	0.230526	1.47551	0.140077	0.757592	1589.93	0.386365	0.209982	1.83999	0.0657695	0.445858	1542.12	0.418846	0.238138	1.75883	0.0786057	0.241012	1729	0.388643	0.264824	1.46755	0.142226	0.267897	1823.69	0.717057	0.31526	2.27449	0.0229363	0.0757256	1699.17	0.588324	0.29498	1.99445	0.0461024	0.129449	SSA01_DN43317_c0_g1_i1
s6_10977	1896.17	0.010154	0.195076	0.0520514	0.958488	0.999963	2173.53	0.169563	0.141535	1.19803	0.230904	0.999954	2357.18	0.449809	0.160763	2.79796	0.00514258	0.19413	2187.98	0.159598	0.185632	0.859759	0.389922	0.813064	2192.18	0.255978	0.248351	1.03071	0.302678	0.526902	2531.25	0.29568	0.281709	1.04959	0.293904	0.443744	2818.99	0.733967	0.37397	1.96264	0.0496885	0.129942	2370.65	0.351039	0.282048	1.24461	0.213276	0.364082	SSA01_DN38425_c0_g1_i1
s6_1098	1682.06	-0.0786877	0.192934	-0.407847	0.683386	0.999963	1941.69	0.110463	0.160542	0.688067	0.491411	0.999954	2090.28	0.374796	0.17323	2.16358	0.0304969	0.454146	2285.28	0.488795	0.159955	3.05583	0.00224436	0.0628865	2760.01	0.960095	0.255141	3.76299	0.000167892	0.00522522	3333.53	1.07173	0.318222	3.36789	0.000757463	0.00697642	3764.53	1.46579	0.352374	4.15975	3.19e-05	0.000672706	2960.76	1.14251	0.290932	3.92706	8.6e-05	0.00140836	SSA01_DN16862_c0_g1_i1
s6_10980	2525.7	0.000436709	0.255231	0.00171104	0.998635	0.999963	2534.01	-0.0748447	0.222773	-0.335969	0.736895	0.999954	2341.52	-0.20543	0.321533	-0.638907	0.522884	0.917932	2250.48	-0.420926	0.322725	-1.30429	0.192136	0.671672	1936.15	-0.959507	0.367607	-2.61014	0.00905042	0.0676526	2135.67	-1.14503	0.376594	-3.04049	0.00236193	0.015414	1939.18	-1.13335	0.391582	-2.8943	0.00380006	0.0213016	2254.07	-0.902014	0.43929	-2.05335	0.0400391	0.117703	SSA01_DN13652_c1_g1_i1
s6_10982	203.409	0.0728496	0.249702	0.291746	0.770481	0.999963	262.61	0.356735	0.222977	1.59987	0.109627	0.999954	231.061	0.234918	0.292666	0.802685	0.422157	0.897011	244.282	0.270445	0.29187	0.926593	0.354138	0.794958	242.127	0.379707	0.324982	1.16839	0.242648	0.464363	306.608	0.641141	0.319499	2.00671	0.0447805	0.118226	309.045	0.853676	0.34704	2.45988	0.0138984	0.0533305	264.31	0.529093	0.367587	1.43937	0.150046	0.286589	SSA01_DN17140_c0_g1_i2
s6_10984	628.087	-0.0486912	0.229172	-0.212466	0.831744	0.999963	683.639	-0.00814816	0.224855	-0.0362374	0.971093	0.999954	613.588	-0.19264	0.266288	-0.723427	0.469418	0.906162	717.662	0.0747115	0.228855	0.326457	0.744078	0.939306	617.634	-0.241469	0.256668	-0.940784	0.346816	0.571251	699.185	-0.258326	0.286319	-0.902229	0.366935	0.517389	677.652	-0.0639774	0.309241	-0.206885	0.836099	0.902436	713.397	-0.0259913	0.306642	-0.0847612	0.932451	0.96029	SSA01_DN1357_c0_g1_i1
s6_10987	286.528	-0.116351	0.249389	-0.466545	0.640826	0.999963	345.485	0.110844	0.222443	0.498305	0.618269	0.999954	335.862	0.138582	0.279973	0.494983	0.620612	0.93042	329.376	0.00564654	0.289747	0.0194879	0.984452	0.9971	341.345	0.182184	0.328333	0.554876	0.578979	0.756351	430.292	0.443849	0.306613	1.44759	0.147733	0.275068	438.616	0.682892	0.35994	1.89724	0.0577964	0.144466	378.609	0.338355	0.366765	0.92254	0.356247	0.515759	SSA01_DN32867_c0_g1_i1
s6_10991	1341.72	0.155033	0.254746	0.60858	0.542803	0.999963	1309.32	-0.0113018	0.225171	-0.0501922	0.959969	0.999954	1224.02	-0.0765605	0.3228	-0.237176	0.81252	0.962397	1189.7	-0.248212	0.316374	-0.784551	0.432717	0.83262	1048.76	-0.59324	0.361847	-1.63948	0.101114	0.279867	1138.45	-0.797818	0.356861	-2.23566	0.0253743	0.0797327	1091.66	-0.58972	0.387271	-1.52276	0.12782	0.253364	1259.8	-0.32623	0.418531	-0.779465	0.435706	0.591453	SSA01_DN13540_c0_g2_i1
s6_10992	1341.84	-0.0310389	0.248547	-0.124881	0.900618	0.999963	1340.75	-0.0795225	0.207222	-0.383755	0.70116	0.999954	1268.2	-0.182599	0.326364	-0.559497	0.575823	0.925263	1215.54	-0.383915	0.334775	-1.14679	0.25147	0.729396	1044.23	-0.921755	0.418242	-2.20388	0.0275329	0.131572	1183.52	-1.01376	0.435842	-2.32598	0.0200194	0.0673788	1068.35	-1.03204	0.444524	-2.32167	0.0202506	0.069352	1216.31	-0.879386	0.50332	-1.74717	0.0806075	0.188743	SSA01_DN17407_c0_g3_i2
s6_10993	1145.57	0.0582398	0.25335	0.229879	0.818186	0.999963	1020.94	-0.15509	0.217535	-0.71294	0.475883	0.999954	1041.61	-0.169246	0.322012	-0.525588	0.599174	0.927821	930.573	-0.528452	0.329404	-1.60427	0.108655	0.54809	816.971	-1.06325	0.395252	-2.69007	0.0071438	0.0585473	879.489	-1.39307	0.411487	-3.38546	0.0007106	0.00666038	800.658	-1.36599	0.42777	-3.19328	0.00140665	0.0106302	989.401	-0.853643	0.471411	-1.81083	0.0701677	0.171734	SSA01_DN57438_c0_g1_i1
s6_10994	281.369	-0.121343	0.254857	-0.476124	0.633986	0.999963	373.81	0.184278	0.229589	0.802641	0.422182	0.999954	409.702	0.462026	0.309563	1.49251	0.135565	0.751494	411.109	0.401681	0.320842	1.25196	0.210585	0.690042	439.659	0.734507	0.348735	2.1062	0.0351868	0.151531	536.426	0.913699	0.354024	2.58089	0.00985449	0.0411856	504.779	0.977601	0.375871	2.60089	0.00929819	0.0401769	454.689	0.807031	0.412331	1.95724	0.0503188	0.137107	SSA01_DN17774_c0_g1_i1
s6_10996	1671	0.0287708	0.182027	0.158058	0.874411	0.999963	1747.13	-0.0414835	0.193729	-0.214132	0.830444	0.999954	1697.38	-0.0388019	0.240365	-0.161429	0.871755	0.97392	1540.48	-0.41874	0.24324	-1.72151	0.085158	0.497782	1401.78	-0.633617	0.317005	-1.99876	0.0456348	0.176034	1606.76	-0.630344	0.31976	-1.9713	0.0486894	0.125331	1374.72	-0.845293	0.349539	-2.41831	0.0155929	0.0577693	1656.95	-0.437984	0.253897	-1.72505	0.0845185	0.194734	SSA01_DN25058_c0_g1_i1
s6_110	18981.6	-0.146381	0.198451	-0.737618	0.460747	0.999963	22268.3	0.095614	0.159846	0.598163	0.549731	0.999954	19360.7	-0.185111	0.203123	-0.911327	0.362123	0.880491	21184.2	-0.0617418	0.17755	-0.347744	0.728033	0.934504	20361.1	-0.0780624	0.205848	-0.379224	0.704522	0.839353	23840.8	0.00353628	0.247481	0.0142891	0.988599	0.993144	24922.8	0.362754	0.282473	1.28421	0.199069	0.345951	23055.4	0.100228	0.26932	0.372151	0.70978	0.81132	SSA01_DN3001_c0_g2_i1
s6_1100	398.422	-0.107934	0.246434	-0.437983	0.661399	0.999963	425.957	-0.0936793	0.225451	-0.415519	0.677762	0.999954	447.742	0.0588808	0.291296	0.202134	0.839812	0.967378	479.785	0.11974	0.282338	0.4241	0.671493	0.918263	553.093	0.554546	0.291413	1.90295	0.0570468	0.200918	764.574	0.978193	0.309835	3.15714	0.00159322	0.0117516	795.263	1.23017	0.339656	3.62182	0.000292533	0.00349545	788.066	1.31763	0.349759	3.76725	0.000165053	0.00231033	SSA01_DN26160_c0_g1_i1
s6_11003	560.553	0.0706155	0.251947	0.28028	0.779263	0.999963	563.421	-0.0429362	0.230145	-0.186561	0.852005	0.999954	461.686	-0.398441	0.316605	-1.25848	0.208218	0.820738	459.011	-0.563283	0.317493	-1.77416	0.0760367	0.474583	450.752	-0.678067	0.343011	-1.97681	0.0480632	0.181302	518.081	-0.671156	0.352913	-1.90176	0.0572027	0.140293	466.662	-0.694913	0.364606	-1.90593	0.0566596	0.142469	523.208	-0.556819	0.394215	-1.41248	0.15781	0.296442	SSA01_DN22099_c0_g1_i1
s6_11005	914.279	0.0152787	0.22501	0.0679024	0.945863	0.999963	923.871	-0.120318	0.203398	-0.591541	0.554158	0.999954	812.64	-0.404498	0.234667	-1.72371	0.0847598	0.658088	788.014	-0.666902	0.214988	-3.10204	0.00192191	0.0568901	740.203	-0.776276	0.316288	-2.45433	0.0141147	0.0888416	792.642	-1.03783	0.335692	-3.09162	0.00199065	0.0136545	690.556	-1.22435	0.338986	-3.61181	0.000304067	0.00358948	816.022	-0.945875	0.309957	-3.05163	0.00227601	0.0162286	SSA01_DN17202_c0_g1_i1
s6_11007	304.173	0.274409	0.206774	1.3271	0.184476	0.999963	277.699	-0.150559	0.175954	-0.855672	0.392179	0.999954	276.228	-0.0909022	0.233872	-0.388684	0.69751	0.94143	321.578	0.192307	0.181608	1.05891	0.289639	0.758443	414.977	0.862323	0.222464	3.87623	0.000106086	0.00377454	540.761	1.13982	0.26637	4.2791	1.88e-05	0.000479964	554.734	1.36837	0.289999	4.71854	2.38e-06	8.81e-05	524.623	1.39498	0.261403	5.33652	9.47e-08	5.6e-06	SSA01_DN14251_c0_g2_i1
s6_11008	1658.79	0.21427	0.227785	0.940669	0.346874	0.999963	1520.42	-0.155624	0.206122	-0.755009	0.450243	0.999954	1555.98	-0.0419623	0.231758	-0.181061	0.85632	0.970944	1672.7	0.0272406	0.231011	0.117919	0.906132	0.979576	1670.97	0.112788	0.285243	0.395409	0.692541	0.83218	1850.49	0.0457111	0.288122	0.158652	0.873943	0.919837	1901.2	0.35447	0.351466	1.00855	0.313192	0.47395	1725.33	0.0302321	0.323339	0.0934997	0.925507	0.955771	SSA01_DN193_c0_g1_i1
s6_1101	488.746	-0.0846588	0.243541	-0.347617	0.728128	0.999963	583.179	0.125833	0.218981	0.574631	0.565541	0.999954	564.878	0.142659	0.280168	0.509192	0.610618	0.929551	558.836	0.0325478	0.265776	0.122463	0.902532	0.978913	671.693	0.557942	0.28658	1.9469	0.0515465	0.189057	798.542	0.670414	0.30008	2.23412	0.0254754	0.079973	835.726	0.948635	0.347021	2.73365	0.00626365	0.0301864	680.267	0.531757	0.343743	1.54696	0.121873	0.249005	SSA01_DN17851_c1_g1_i1
s6_11010	1489.73	0.230755	0.217436	1.06126	0.288573	0.999963	1380.43	-0.137096	0.19075	-0.718717	0.472315	0.999954	1218.41	-0.423223	0.207305	-2.04155	0.0411963	0.512127	1176.7	-0.646439	0.247367	-2.61328	0.00896778	0.152284	1066	-0.939014	0.298461	-3.14619	0.00165415	0.0238983	1179.33	-1.07596	0.320489	-3.35725	0.000787228	0.00717593	1078.76	-1.03892	0.339778	-3.05764	0.00223091	0.0147051	1291.98	-0.674345	0.291965	-2.30968	0.020906	0.0759632	SSA01_DN22044_c0_g1_i1
s6_11012	1453.68	-0.149095	0.198353	-0.751664	0.452253	0.999963	1723.67	0.107216	0.191309	0.560433	0.575184	0.999954	1795.49	0.301902	0.184736	1.63424	0.102209	0.695155	1784.46	0.179594	0.201036	0.893343	0.371674	0.80416	1780.24	0.273044	0.21014	1.29935	0.193825	0.407454	2243.78	0.519891	0.256698	2.0253	0.0428366	0.114438	2196.24	0.679153	0.303351	2.23883	0.0251669	0.080697	1897.63	0.326274	0.24761	1.31769	0.187606	0.333539	SSA01_DN1648_c0_g1_i1
s6_11013	436.056	-0.103083	0.203736	-0.505963	0.612883	0.999963	471.163	-0.0685941	0.19395	-0.353669	0.723587	0.999954	440.199	-0.176067	0.211934	-0.830766	0.406106	0.892661	434.93	-0.343765	0.18033	-1.90632	0.0566093	0.41668	395.533	-0.534109	0.291352	-1.83321	0.0667714	0.219343	433.492	-0.678454	0.292642	-2.31837	0.020429	0.0684033	371.056	-0.893205	0.330389	-2.7035	0.00686141	0.0323036	445.459	-0.491971	0.283962	-1.73252	0.0831804	0.192661	SSA01_DN23224_c0_g1_i1
s6_11018	1995.64	-0.28604	0.255121	-1.12119	0.262205	0.999963	2286.81	-0.0840863	0.2189	-0.384132	0.700881	0.999954	1993.96	-0.275758	0.325475	-0.847249	0.396857	0.890856	2106.77	-0.341979	0.330785	-1.03384	0.301211	0.766081	1795.02	-0.874043	0.396614	-2.20376	0.0275409	0.131599	1893.89	-1.28444	0.381876	-3.3635	0.00076962	0.00704957	1713.02	-1.28973	0.399191	-3.23087	0.00123416	0.00970071	1870.87	-1.49459	0.440204	-3.39521	0.000685754	0.0067531	SSA01_DN34061_c0_g1_i1
s6_11019	750.276	-0.105582	0.231077	-0.456914	0.647733	0.999963	851.922	0.0250612	0.223552	0.112105	0.91074	0.999954	841.427	0.0741291	0.265034	0.279697	0.77971	0.955785	906.516	0.146391	0.264085	0.554331	0.579352	0.888622	929.399	0.318109	0.256029	1.24247	0.214062	0.432348	1240.21	0.690342	0.282206	2.44623	0.0144357	0.0535525	1221.61	0.85247	0.318778	2.67418	0.00749113	0.0343756	1080.51	0.620103	0.30586	2.02741	0.0426207	0.122867	SSA01_DN34026_c0_g1_i1
s6_11022	808.023	0.123081	0.17814	0.690923	0.489614	0.999963	906.342	0.210223	0.137546	1.52839	0.126415	0.999954	823.321	0.0514526	0.157793	0.326078	0.744366	0.950206	788.303	-0.196164	0.130404	-1.50428	0.13251	0.589919	734.579	-0.297993	0.265286	-1.12329	0.261315	0.485137	803.808	-0.430724	0.244692	-1.76027	0.0783621	0.175165	719.419	-0.472721	0.283488	-1.66752	0.0954115	0.206054	797.54	-0.329598	0.250228	-1.31719	0.187775	0.33367	SSA01_DN11297_c0_g1_i1
s6_11029	558.176	-0.3699	0.194194	-1.9048	0.0568066	0.999963	661.292	-0.0382528	0.14706	-0.260116	0.794774	0.999954	571.793	-0.351172	0.210944	-1.66477	0.0959594	0.682388	614.711	-0.279488	0.194071	-1.44013	0.14983	0.616071	523.606	-0.718244	0.204831	-3.50651	0.000454019	0.0102657	578.001	-0.837179	0.23907	-3.50182	0.000462099	0.00494025	504.034	-0.979598	0.308661	-3.1737	0.0015051	0.0111798	554.837	-1.01299	0.282879	-3.58102	0.000342252	0.0040449	SSA01_DN25555_c0_g1_i1
s6_11030	570.807	-0.242224	0.203847	-1.18827	0.234728	0.999963	730.932	0.216557	0.179455	1.20674	0.227531	0.999954	672.289	0.113388	0.18719	0.605734	0.544691	0.921303	744.502	0.251867	0.204862	1.22945	0.218903	0.699123	705.137	0.219352	0.215299	1.01883	0.308286	0.532435	758.451	0.0739249	0.232523	0.317926	0.750541	0.836482	755.936	0.305124	0.307671	0.991722	0.321333	0.482524	688.062	-0.0302478	0.265949	-0.113735	0.909448	0.945655	SSA01_DN13260_c0_g2_i1
s6_11031	212.126	0.0708851	0.208545	0.339903	0.73393	0.999963	232.513	0.0945308	0.188622	0.501165	0.616255	0.999954	269.946	0.509697	0.220021	2.31658	0.0205267	0.384915	237.575	0.137452	0.183612	0.748597	0.4541	0.842123	245.696	0.311976	0.23302	1.33884	0.180624	0.391399	270.988	0.240305	0.249105	0.964674	0.334708	0.485805	253.917	0.315197	0.291574	1.08102	0.279688	0.438222	259.198	0.342982	0.282715	1.21317	0.225064	0.377922	SSA01_DN27439_c0_g1_i1
s6_11032	726.898	-0.0106761	0.242947	-0.0439441	0.964949	0.999963	717.007	-0.0603719	0.189699	-0.318251	0.750295	0.999954	686.979	-0.149194	0.32607	-0.457551	0.647275	0.933383	679.577	-0.221755	0.336187	-0.659617	0.5095	0.860742	648.068	-0.416621	0.44844	-0.929044	0.352866	0.576901	746.772	-0.431405	0.461705	-0.934373	0.350111	0.501079	697.994	-0.336974	0.471752	-0.714303	0.47504	0.627737	737.917	-0.349032	0.526396	-0.663059	0.507293	0.652314	SSA01_DN31872_c0_g1_i1
s6_11033	1888.82	-0.0162809	0.169087	-0.0962874	0.923292	0.999963	2013.43	-0.0363509	0.127839	-0.284349	0.776143	0.999954	1926.61	-0.0717114	0.155803	-0.46027	0.645322	0.932987	2046.27	-0.0262323	0.193534	-0.135543	0.892182	0.976952	1804.53	-0.29252	0.228577	-1.27974	0.200635	0.415787	2080.23	-0.257294	0.20793	-1.2374	0.215937	0.359507	2026.44	-0.049345	0.251711	-0.196039	0.84458	0.908114	2067.97	-0.112031	0.217563	-0.514936	0.606598	0.732971	SSA01_DN56741_c0_g1_i1
s6_11035	1129.13	-0.0604897	0.236016	-0.256295	0.797723	0.999963	1222.72	-0.029931	0.217898	-0.137362	0.890744	0.999954	1136.97	-0.135938	0.255862	-0.531294	0.595215	0.927575	1136.98	-0.261138	0.244775	-1.06685	0.286039	0.755915	1037.5	-0.463555	0.277796	-1.66869	0.0951788	0.270012	1153.02	-0.552905	0.284109	-1.9461	0.0516424	0.1305	1028.68	-0.603628	0.310856	-1.94182	0.0521583	0.134406	1110.11	-0.609276	0.324939	-1.87505	0.0607862	0.156036	SSA01_DN38650_c0_g1_i1
s6_11039	1271.43	0.0285619	0.188834	0.151254	0.879775	0.999963	1347.38	-0.0113427	0.156005	-0.0727076	0.942039	0.999954	1293.91	-0.0370266	0.165185	-0.224152	0.822639	0.964283	1269.91	-0.200659	0.22465	-0.893207	0.371746	0.80416	1206.23	-0.272242	0.195276	-1.39414	0.163276	0.369117	1540.06	0.0618547	0.248187	0.249226	0.803186	0.871882	1739.26	0.576025	0.359783	1.60103	0.109369	0.226698	1494.95	0.179738	0.286426	0.62752	0.530318	0.672183	SSA01_DN18781_c0_g1_i2
s6_11042	646.918	-0.0334075	0.212586	-0.157148	0.875128	0.999963	754.217	0.154374	0.183562	0.840993	0.400352	0.999954	794.681	0.33473	0.252419	1.32609	0.184811	0.801981	789.784	0.254676	0.202822	1.25566	0.209239	0.688825	848.82	0.52433	0.227231	2.30748	0.0210282	0.112836	1051.87	0.727423	0.235607	3.08744	0.0020189	0.0137918	961.378	0.733646	0.27402	2.67734	0.00742088	0.0341461	1047.48	0.999126	0.257822	3.87526	0.000106512	0.00166352	SSA01_DN30169_c0_g1_i1
s6_11043	1367.52	0.0469713	0.228994	0.205121	0.837478	0.999963	1168.96	-0.107989	0.180839	-0.597153	0.550405	0.999954	1177.44	-0.138802	0.304983	-0.455114	0.649027	0.933458	1148.46	-0.251467	0.326434	-0.770347	0.441094	0.836178	1034.5	-0.61046	0.494644	-1.23414	0.21715	0.435853	1084.84	-1.0309	0.527164	-1.95556	0.0505168	0.128502	1188.37	-0.41066	0.561526	-0.731329	0.464578	0.618482	1190.12	-0.663242	0.568967	-1.1657	0.243737	0.399022	SSA01_DN10364_c0_g2_i1
s6_11044	997.755	0.242625	0.179872	1.34888	0.177376	0.999963	1024.8	0.0933024	0.153908	0.606222	0.544368	0.999954	991.651	0.091041	0.198149	0.459458	0.645905	0.933237	891.419	-0.32735	0.171906	-1.90424	0.0568789	0.417341	985.774	0.058146	0.188534	0.308411	0.75777	0.872322	1244.36	0.331007	0.224361	1.47533	0.140123	0.265185	1225.29	0.520785	0.261987	1.98783	0.0468307	0.124636	1323.75	0.746458	0.228844	3.26186	0.00110682	0.00960066	SSA01_DN2741_c0_g2_i1
s6_11046	1220.6	-0.122233	0.200057	-0.610989	0.541207	0.999963	1320.19	-0.0832762	0.178893	-0.46551	0.641566	0.999954	1255.66	-0.143289	0.192914	-0.742758	0.457628	0.903356	1238.75	-0.291707	0.235672	-1.23776	0.215804	0.696121	1151.61	-0.443897	0.218762	-2.02914	0.0424445	0.169101	1298.86	-0.477328	0.222552	-2.1448	0.0319692	0.0935136	1242.26	-0.308552	0.280148	-1.10139	0.270728	0.428341	1495.18	0.154452	0.249807	0.618286	0.536387	0.677392	SSA01_DN10510_c0_g1_i1
s6_11047	1254.03	-0.204001	0.253426	-0.804974	0.420834	0.999963	1505.71	0.0211605	0.226873	0.0932703	0.925689	0.999954	1339.39	-0.123483	0.317497	-0.388926	0.697331	0.94143	1309.69	-0.294878	0.309161	-0.953802	0.340184	0.787349	1084.86	-0.888355	0.336432	-2.64052	0.00827788	0.064203	1132.89	-1.29031	0.358799	-3.59619	0.000322909	0.00382974	950.713	-1.68036	0.396704	-4.23581	2.28e-05	0.00052312	1140.79	-1.38103	0.400926	-3.44461	0.000571879	0.00588698	SSA01_DN12479_c0_g1_i1
s6_11049	926.758	-0.0564119	0.221417	-0.254777	0.798895	0.999963	1040.54	-0.00600834	0.164261	-0.036578	0.970822	0.999954	877.801	-0.129783	0.291334	-0.445477	0.655975	0.935163	877.488	-0.205254	0.31609	-0.649351	0.516111	0.862909	690.252	-0.973878	0.496584	-1.96115	0.0498612	0.185322	729.687	-1.57006	0.526569	-2.98167	0.00286677	0.0176112	666.467	-1.53084	0.547361	-2.79677	0.00516169	0.0263125	754.682	-1.5552	0.585682	-2.65537	0.00792205	0.0389967	SSA01_DN14306_c0_g1_i1
s6_11051	1610.54	0.355503	0.228451	1.55615	0.119674	0.999963	1467.17	-0.0299808	0.209963	-0.142791	0.886455	0.999954	1634.43	0.291852	0.227729	1.28158	0.199991	0.814332	1482.09	-0.0444101	0.225806	-0.196674	0.844082	0.96592	1484.73	0.0460426	0.26778	0.171942	0.863483	0.931897	1754.31	0.14576	0.301885	0.482831	0.629216	0.745041	1784.01	0.422227	0.342378	1.23322	0.217495	0.368246	1804.7	0.44681	0.310824	1.4375	0.150575	0.287246	SSA01_DN30510_c0_g1_i1
s6_11053	1000.33	0.183284	0.217708	0.841882	0.399854	0.999963	1030.06	0.0538839	0.216104	0.249342	0.803096	0.999954	966.465	-0.00868497	0.270074	-0.0321577	0.974346	0.995178	963.124	-0.132929	0.23179	-0.573491	0.566312	0.883566	891.374	-0.2736	0.246899	-1.10815	0.267799	0.492055	951.965	-0.481326	0.251989	-1.9101	0.0561198	0.138448	884.187	-0.395723	0.306397	-1.29154	0.196518	0.342846	961.979	-0.316007	0.289605	-1.09117	0.275199	0.4332	SSA01_DN38019_c0_g1_i1
s6_11054	742.857	-0.132847	0.238409	-0.557222	0.577376	0.999963	776.23	-0.140248	0.22689	-0.61813	0.53649	0.999954	729.046	-0.26757	0.265705	-1.00702	0.313926	0.867621	750.718	-0.331445	0.24205	-1.36933	0.170897	0.64511	648.664	-0.736983	0.275712	-2.67302	0.00751715	0.0603701	686.049	-1.02483	0.325616	-3.14735	0.00164759	0.0120167	581.564	-1.3114	0.366268	-3.58043	0.000343023	0.00391038	671.287	-1.2032	0.330405	-3.64159	0.000270955	0.00337733	SSA01_DN30417_c0_g1_i1
s6_11056	999.043	-0.0802434	0.19245	-0.416956	0.676711	0.999963	1045.53	-0.141215	0.139975	-1.00886	0.31304	0.999954	1004.5	-0.169627	0.164094	-1.03371	0.30127	0.864247	968.813	-0.402539	0.196059	-2.05315	0.040058	0.354486	896.32	-0.569122	0.203614	-2.79509	0.00518846	0.0485385	1028.02	-0.542888	0.219226	-2.47638	0.0132721	0.0505557	1020.57	-0.249201	0.295083	-0.844511	0.398384	0.557369	1008.24	-0.518172	0.247491	-2.0937	0.0362869	0.109905	SSA01_DN5731_c0_g2_i1
s6_11058	1128.02	0.00640904	0.245809	0.0260732	0.979199	0.999963	1047.74	-0.109998	0.200658	-0.548184	0.583565	0.999954	1008.08	-0.198202	0.323773	-0.612163	0.54043	0.920782	954.774	-0.422287	0.338498	-1.24753	0.212203	0.6923	822.4	-1.03858	0.432511	-2.40129	0.0163373	0.0969876	874.552	-1.4636	0.448016	-3.26686	0.00108749	0.00900889	807.671	-1.36525	0.463715	-2.94416	0.00323829	0.0189948	941.748	-1.15064	0.516277	-2.22873	0.0258322	0.0876118	SSA01_DN11822_c0_g2_i1
s6_11059	1797.5	0.0978386	0.252682	0.387201	0.698607	0.999963	1710.97	-0.101055	0.230122	-0.439134	0.660564	0.999954	1683.23	-0.110402	0.307354	-0.359201	0.719445	0.945063	1693.04	-0.199012	0.312868	-0.636091	0.524717	0.866322	1576.4	-0.358809	0.350411	-1.02397	0.305851	0.530047	1670.95	-0.61018	0.338771	-1.80116	0.071678	0.164638	1566.67	-0.487107	0.380899	-1.27883	0.200956	0.348237	1681.47	-0.490471	0.393626	-1.24603	0.212752	0.363462	SSA01_DN55953_c0_g1_i1
s6_1106	2771.3	0.0302853	0.218538	0.138582	0.889781	0.999963	2548.32	-0.0550882	0.16541	-0.333041	1	1	2405.64	-0.136847	0.301204	-0.454333	1	1	2118.26	-0.409625	0.326363	-1.25512	1	1	1879.51	-0.997722	0.492269	-2.02678	1	1	2112.3	-1.24351	0.531509	-2.33959	1	1	1933.38	-1.22476	0.540139	-2.2675	0.0233599	0.076706	2184.08	-1.13124	0.589175	-1.92003	0.054854	0.145507	SSA01_DN13920_c0_g1_i2
s6_11062	413.467	0.0991628	0.252032	0.393453	0.693985	0.999963	417.09	-0.0241415	0.225465	-0.107074	0.91473	0.999954	435.159	0.12741	0.281392	0.452787	0.650702	0.933975	503.308	0.314428	0.302591	1.03912	0.29875	0.764721	547.535	0.632096	0.323053	1.95663	0.0503905	0.186593	608.325	0.605228	0.329887	1.83465	0.0665573	0.156583	525.139	0.486998	0.407054	1.19639	0.231543	0.38475	595.478	0.800035	0.387181	2.06631	0.0387992	0.115057	SSA01_DN42038_c0_g1_i1
s6_11066	720.854	0.0694499	0.213562	0.325198	0.745032	0.999963	661.184	-0.335421	0.179152	-1.87228	0.0611686	0.999954	584.574	-0.658481	0.20535	-3.20664	0.00134297	0.0922606	624.278	-0.605531	0.189018	-3.20356	0.00135741	0.0455393	572.122	-0.780212	0.31332	-2.49015	0.0127691	0.0838168	600.436	-1.1294	0.332663	-3.39502	0.000686228	0.00649816	508.84	-1.38756	0.429186	-3.23302	0.0012249	0.00965723	641.586	-0.86384	0.294317	-2.93506	0.00333479	0.0212795	SSA01_DN55209_c0_g1_i1
s6_11067	695.665	0.12498	0.188397	0.663388	0.507082	0.999963	812.218	0.303777	0.146211	2.07766	0.0377411	0.999954	785.648	0.3149	0.162284	1.94043	0.0523274	0.560516	742.52	0.0604103	0.174035	0.347116	0.728504	0.93454	673.078	-0.114463	0.197703	-0.578962	0.562615	0.744491	801.301	0.0145791	0.215251	0.0677305	0.946	0.966218	698.746	-0.0975735	0.266644	-0.365932	0.714416	0.818769	765.038	0.0729553	0.238111	0.306391	0.759307	0.846847	SSA01_DN5140_c0_g1_i1
s6_11068	911.739	-0.0614261	0.255227	-0.240672	0.809809	0.999963	946.443	-0.0731253	0.222741	-0.328298	0.742686	0.999954	817.777	-0.32943	0.322966	-1.02002	0.307721	0.866089	778.25	-0.627912	0.319502	-1.96528	0.0493814	0.390676	621.444	-1.68551	0.364048	-4.62991	3.66e-06	0.000301061	687.352	-1.95025	0.386688	-5.04347	4.57e-07	2.56e-05	617.014	-2.00789	0.408365	-4.91689	8.79e-07	4.03e-05	768.192	-1.45374	0.429607	-3.38388	0.000714695	0.00697402	SSA01_DN32163_c0_g1_i1
s6_11069	1560.27	0.00160332	0.253731	0.00631899	0.994958	0.999963	1518.93	-0.127316	0.228312	-0.55764	0.577091	0.999954	1441.19	-0.2192	0.318907	-0.687347	0.491864	0.912411	1373.71	-0.482527	0.310125	-1.55591	0.11973	0.569409	1217.9	-0.897633	0.356074	-2.52092	0.0117049	0.0793934	1290.92	-1.25651	0.354647	-3.54299	0.000395617	0.00442669	1308.4	-0.762798	0.422726	-1.80447	0.0711574	0.167081	1351.1	-1.08735	0.405279	-2.68298	0.00729693	0.036821	SSA01_DN3903_c0_g1_i1
s6_1107	1698.73	-0.189555	0.233977	-0.810143	0.417858	0.999963	1815.38	-0.159203	0.211969	-0.751066	0.452613	0.999954	1614.31	-0.391958	0.276059	-1.41983	0.155656	0.775595	1712.89	-0.390211	0.243993	-1.59927	0.109761	0.550179	1534.59	-0.685229	0.267171	-2.56476	0.0103248	0.0732298	1734.83	-0.723573	0.274363	-2.63729	0.00835721	0.0367388	1617.01	-0.618362	0.30636	-2.01841	0.0435482	0.118587	1810.75	-0.466366	0.321954	-1.44855	0.147464	0.283257	SSA01_DN40227_c0_g1_i1
s6_11071	321.084	-0.0281329	0.237451	-0.118479	0.905688	0.999963	385.769	0.201825	0.204394	0.987434	0.32343	0.999954	380.143	0.266698	0.239503	1.11355	0.265474	0.850837	403.849	0.310441	0.236966	1.31006	0.190174	0.669359	411.668	0.461	0.271892	1.69553	0.0899753	0.261092	497.411	0.611352	0.275502	2.21905	0.0264834	0.0821885	467.666	0.669729	0.336134	1.99244	0.0463223	0.123747	464.81	0.700192	0.323996	2.16112	0.0306864	0.0985359	SSA01_DN38862_c0_g1_i1
s6_11072	499.596	-0.182971	0.254545	-0.718817	0.472254	0.999963	516.855	-0.162988	0.227721	-0.715735	0.474155	0.999954	482.92	-0.323695	0.313798	-1.03154	0.302288	0.864465	496.466	-0.397914	0.310893	-1.27991	0.200578	0.680271	464.245	-0.593716	0.361822	-1.64091	0.100816	0.279406	485.039	-0.934061	0.374747	-2.49251	0.0126844	0.0490055	469.864	-0.68391	0.397413	-1.7209	0.0852685	0.190292	458.26	-1.26447	0.416922	-3.03287	0.00242244	0.016978	SSA01_DN41904_c0_g1_i1
s6_11073	1810.46	0.114796	0.253308	0.453186	0.650414	0.999963	1650.18	-0.0929234	0.220323	-0.42176	0.673201	0.999954	1577.04	-0.164045	0.325454	-0.504049	0.614227	0.930358	1494.06	-0.378973	0.333693	-1.1357	0.256084	0.732435	1278.92	-0.95148	0.392143	-2.42636	0.0152512	0.0928724	1389.62	-1.20998	0.408797	-2.95986	0.00307779	0.0185302	1228.19	-1.31372	0.43495	-3.0204	0.00252444	0.0160302	1506.68	-0.840579	0.475486	-1.76783	0.0770894	0.183021	SSA01_DN15133_c0_g1_i1
s6_11074	2777.53	0.134207	0.222078	0.604323	0.545629	0.999963	2996.21	0.109658	0.211444	0.518616	0.604029	0.999954	2971.73	0.193124	0.214041	0.902275	0.366911	0.882105	2908.1	0.0335574	0.212664	0.157795	0.874618	0.97296	2728.51	-0.0475083	0.252108	-0.188444	0.850529	0.925097	2988.49	-0.156482	0.254501	-0.614855	0.53865	0.67212	2762.79	-0.0990819	0.285454	-0.347102	0.728514	0.829144	2881.95	-0.100992	0.297493	-0.339479	0.734249	0.828846	SSA01_DN30367_c0_g1_i1
s6_11077	3587.87	0.0725881	0.236787	0.306555	0.759182	0.999963	3319.88	-0.25838	0.210529	-1.22729	0.219714	0.999954	3437.93	-0.124768	0.25988	-0.480098	0.631158	0.931457	3500.74	-0.197572	0.253592	-0.779093	0.435925	0.834226	3258.37	-0.331021	0.286087	-1.15706	0.247246	0.469721	3661.81	-0.377423	0.294522	-1.28148	0.200027	0.340705	3256.23	-0.437533	0.311299	-1.40551	0.159871	0.296682	3600.37	-0.301438	0.33309	-0.904973	0.365479	0.524645	SSA01_DN55740_c0_g1_i1
s6_11079	1718.63	-0.00736714	0.206416	-0.0356908	0.971529	0.999963	1810.98	-0.0483532	0.19657	-0.245985	0.805694	0.999954	1834.67	0.0579928	0.195336	0.296888	0.766552	0.95373	1888.57	0.0189898	0.187687	0.101178	0.919409	0.982292	1766.74	-0.0721945	0.217831	-0.331424	0.740325	0.862413	1995.09	-0.0927184	0.2408	-0.385043	0.700206	0.798571	1827.85	-0.0635265	0.293012	-0.216805	0.82836	0.897768	1861.58	-0.141374	0.279159	-0.506429	0.612555	0.737888	SSA01_DN32316_c0_g1_i1
s6_1108	1106.1	0.127682	0.247783	0.515298	0.606345	0.999963	995.727	-0.176469	0.230421	-0.765855	0.443763	0.999954	796.215	-0.768382	0.297629	-2.58168	0.00983201	0.268029	829.782	-0.788595	0.30625	-2.575	0.0100239	0.162456	719.525	-1.49516	0.322015	-4.64314	3.43e-06	0.000285896	825.772	-1.50435	0.327625	-4.59169	4.4e-06	0.000155769	733.785	-1.5726	0.38844	-4.04851	5.15e-05	0.000966275	923.704	-0.988503	0.36809	-2.68549	0.00724233	0.0366452	SSA01_DN30033_c0_g1_i1
s6_11080	2194.11	-0.0126232	0.233389	-0.0540866	0.956866	0.999963	2265.08	-0.0949206	0.207231	-0.458043	0.646922	0.999954	2421.06	0.12168	0.257822	0.471952	0.636961	0.932328	2319.16	-0.0871222	0.225329	-0.386644	0.69902	0.926383	2073.81	-0.320516	0.264182	-1.21324	0.225039	0.444796	2198.67	-0.5528	0.286488	-1.92957	0.0536597	0.134106	2134.89	-0.318646	0.377856	-0.843301	0.39906	0.557992	2153.87	-0.534917	0.326694	-1.63736	0.101555	0.220345	SSA01_DN10026_c0_g1_i1
s6_11082	1065.99	-0.0347146	0.254244	-0.136541	0.891394	0.999963	1184.78	0.0195411	0.224995	0.0868515	0.93079	0.999954	1017.1	-0.199674	0.314368	-0.635162	0.525323	0.918018	1056.38	-0.241607	0.306249	-0.788925	0.430156	0.831059	915.427	-0.636652	0.340859	-1.86779	0.0617915	0.210146	978.712	-0.889265	0.357524	-2.48728	0.0128722	0.0494959	870.456	-0.959612	0.375099	-2.55829	0.0105189	0.0437433	954.429	-0.993761	0.415499	-2.39173	0.0167692	0.0652933	SSA01_DN22331_c0_g1_i1
s6_11085	389.321	-0.146934	0.207084	-0.70954	1	1	408.913	-0.0834332	0.156813	-0.532057	1	1	374.305	-0.215872	0.285951	-0.754926	1	1	356.74	-0.353297	0.305836	-1.15519	1	1	303.451	-1.1119	0.507042	-2.19291	1	1	322.939	-1.82181	0.563381	-3.2337	1	1	319.908	-1.32433	0.589711	-2.24572	0.024722	0.0797158	374.055	-1.11052	0.608819	-1.82406	1	1	SSA01_DN14264_c0_g2_i1
s6_11087	2193.49	-0.141233	0.17594	-0.802735	0.422128	0.999963	2583.72	0.114271	0.162563	0.702933	0.482098	0.999954	2420.95	0.0374569	0.16005	0.234033	0.81496	0.962598	2546.22	0.0537583	0.187988	0.285967	0.774903	0.948034	2645.12	0.244494	0.230384	1.06125	0.288578	0.51362	3523.73	0.607121	0.31255	1.94247	0.0520798	0.13131	3968.24	1.03856	0.356741	2.91123	0.0036001	0.0204714	2911.16	0.393155	0.232905	1.68805	0.091402	0.20517	SSA01_DN11475_c0_g1_i1
s6_11088	514.574	0.188473	0.254693	0.740003	0.459298	0.999963	422.126	-0.185896	0.226054	-0.822354	0.410875	0.999954	398.26	-0.318348	0.322576	-0.986893	0.323695	0.870826	412.385	-0.367079	0.328441	-1.11764	0.263721	0.738178	372.331	-0.71495	0.383425	-1.86464	0.0622318	0.210911	412.799	-0.852676	0.398656	-2.13888	0.0324457	0.0944572	364.379	-0.952399	0.410673	-2.31912	0.0203885	0.0696815	409.86	-0.849619	0.458685	-1.85229	0.0639839	0.16124	SSA01_DN22245_c0_g1_i1
s6_11089	605.214	-0.207951	0.183338	-1.13425	0.256691	0.999963	730.421	0.129709	0.14802	0.876298	0.380868	0.999954	818.213	0.486987	0.158278	3.07677	0.00209254	0.117694	823.405	0.407484	0.141305	2.88372	0.00393007	0.0903949	842.905	0.540006	0.229828	2.34961	0.0187932	0.105681	991.49	0.628141	0.221063	2.84145	0.00449085	0.023945	878.296	0.564302	0.265544	2.12508	0.0335801	0.098727	805.643	0.337222	0.251003	1.34349	0.179112	0.323116	SSA01_DN32225_c0_g1_i1
s6_1109	2657.86	0.0771627	0.192606	0.400625	0.688696	0.999963	2977.93	0.161324	0.162973	0.989878	0.322234	0.999954	3310.27	0.496397	0.178768	2.77676	0.00549035	0.20039	3356.45	0.441004	0.157738	2.79581	0.00517704	0.108478	3806.09	0.788093	0.256262	3.07534	0.00210263	0.0277523	5160.94	1.12491	0.331792	3.39041	0.000697874	0.00657563	6225.92	1.62498	0.365583	4.4449	8.79e-06	0.000249697	4785.18	1.30766	0.290403	4.50291	6.7e-06	0.000188746	SSA01_DN21127_c0_g2_i1
s6_11091	2160.84	0.0979257	0.254635	0.384573	0.700553	0.999963	2126.32	-0.0437103	0.228208	-0.191537	0.848105	0.999954	1905.98	-0.21259	0.316925	-0.670789	0.502355	0.914176	1872.44	-0.400221	0.305101	-1.31177	0.189599	0.668915	1635.13	-0.832228	0.345664	-2.40762	0.0160568	0.0959455	1780.95	-1.04026	0.362982	-2.86587	0.00415862	0.0227181	1598.75	-1.07127	0.388371	-2.75838	0.00580887	0.0286191	1920.15	-0.688394	0.414818	-1.65951	0.0970131	0.213712	SSA01_DN38836_c0_g1_i1
s6_11092	426.102	-0.213198	0.224804	-0.94837	0.342941	0.999963	533.713	0.165415	0.193522	0.854764	0.392682	0.999954	522.877	0.209975	0.224685	0.934527	0.350032	0.877134	563.829	0.289665	0.216686	1.33679	0.18129	0.659493	521.913	0.207245	0.231648	0.894659	0.37097	0.59327	606.055	0.262531	0.24616	1.06651	0.286194	0.435492	544.334	0.227502	0.302171	0.752891	0.451515	0.606516	506.98	-0.0591243	0.277214	-0.21328	0.831109	0.895818	SSA01_DN15977_c0_g1_i1
s6_11093	2478.9	-0.329787	0.170813	-1.93069	0.053521	0.999963	2949.15	0.0120006	0.129608	0.0925919	0.926228	0.999954	2553.28	-0.291545	0.207936	-1.40209	0.160889	0.781144	2640.55	-0.350521	0.128562	-2.72647	0.00640163	0.123351	2550.47	-0.344887	0.234555	-1.47039	0.141456	0.340313	2916.36	-0.334432	0.235328	-1.42113	0.155278	0.284917	2816.2	-0.146471	0.275122	-0.532386	0.594459	0.727013	2808.73	-0.332711	0.234208	-1.42058	0.155438	0.293498	SSA01_DN57027_c0_g1_i1
s6_11095	1511.59	0.27954	0.206776	1.35189	0.176409	0.999963	1393.75	-0.118072	0.176152	-0.670288	0.502674	0.999954	1528.81	0.189681	0.196846	0.963602	0.335245	0.873247	1411.56	-0.131267	0.186884	-0.702399	0.48243	0.851755	1378.93	-0.104355	0.255097	-0.409081	0.68248	0.826093	1531.79	-0.175849	0.243345	-0.722629	0.469908	0.613295	1428.74	-0.0936564	0.270537	-0.346187	0.729202	0.829503	1620.91	0.189417	0.269276	0.703433	0.481786	0.630681	SSA01_DN12692_c0_g1_i1
s6_11097	1640.45	0.2879	0.255139	1.1284	0.25915	0.999963	1550.42	0.043821	0.22013	0.199068	0.842209	0.999954	1342.11	-0.109363	0.325517	-0.335968	0.736895	0.948105	1253.06	-0.374865	0.324495	-1.15522	0.247999	0.72647	989.804	-1.23335	0.374571	-3.29269	0.000992332	0.0172941	1090.66	-1.47395	0.378743	-3.89168	9.96e-05	0.00164741	1037.38	-1.23568	0.392779	-3.14598	0.00165529	0.0119386	1233.35	-0.912113	0.42406	-2.15091	0.0314836	0.100197	SSA01_DN21100_c1_g1_i1
s6_111	2050.19	0.0946358	0.200077	0.472996	0.636216	0.999963	1797.57	-0.0171136	0.146498	-0.116818	1	1	1791.71	-0.0137072	0.273275	-0.0501589	1	1	1714.59	-0.0915125	0.299176	-0.305882	1	1	1577.15	-0.172551	0.477527	-0.361344	1	1	1458.35	-0.637233	0.60833	-1.04751	1	1	1585.16	-0.28047	0.654683	-0.428405	0.668356	0.785112	1658.42	-0.32663	0.624314	-0.523182	1	1	SSA01_DN20792_c0_g1_i3
s6_1110	923.758	0.0269095	0.251426	0.107027	0.914767	0.999963	919.071	-0.0939176	0.230448	-0.407544	0.683609	0.999954	864.794	-0.180962	0.311616	-0.580722	0.561428	0.922728	804.809	-0.524352	0.286292	-1.83153	0.0670214	0.449851	765.301	-0.660496	0.332696	-1.98528	0.0471129	0.179153	883.348	-0.639002	0.335935	-1.90216	0.0571504	0.14021	859.416	-0.397861	0.376844	-1.05577	0.291073	0.450553	929.404	-0.348185	0.386541	-0.900773	0.367709	0.526729	SSA01_DN15915_c0_g1_i1
s6_11100	984.223	-0.139424	0.230066	-0.606017	0.544504	0.999963	1035.59	-0.152183	0.210655	-0.722426	0.470032	0.999954	935.338	-0.324282	0.289528	-1.12003	0.262699	0.850431	1098.03	-0.0637394	0.255831	-0.249147	0.803247	0.955526	936.963	-0.420342	0.325805	-1.29016	0.196994	0.411213	1108.15	-0.327103	0.275184	-1.18867	0.234569	0.380329	950.255	-0.504718	0.298771	-1.68932	0.0911589	0.199525	1017.61	-0.514704	0.307952	-1.67138	0.0946468	0.209998	SSA01_DN34588_c0_g1_i1
s6_11101	962.396	-0.0657328	0.254649	-0.258131	0.796306	0.999963	980.755	-0.108132	0.227576	-0.475147	0.634683	0.999954	904.008	-0.263842	0.315018	-0.837543	0.402287	0.891514	938.959	-0.320026	0.30312	-1.05577	0.291071	0.759618	778.593	-0.900281	0.344217	-2.61544	0.0089112	0.066957	823.761	-1.24477	0.366229	-3.39888	0.000676617	0.00642796	741.653	-1.28133	0.373786	-3.42797	0.000608118	0.00587922	857.204	-1.10241	0.420509	-2.6216	0.00875175	0.0419075	SSA01_DN10232_c0_g1_i1
s6_11102	1114.35	0.241979	0.252443	0.958549	0.337786	0.999963	914.558	-0.0904485	0.214936	-0.420816	0.673889	0.999954	888.647	-0.141182	0.326173	-0.432843	0.665129	0.936797	798.274	-0.490897	0.331208	-1.48214	0.138303	0.598582	684.82	-1.05504	0.425229	-2.4811	0.0130977	0.0850131	745.984	-1.38537	0.41642	-3.32686	0.000878308	0.00776052	709.986	-1.13904	0.447028	-2.54803	0.0108334	0.0446441	871.361	-0.675396	0.478311	-1.41204	0.157937	0.296592	SSA01_DN1039_c0_g1_i1
s6_11106	1951.83	0.291426	0.255144	1.1422	0.253369	0.999963	1528.57	-0.202471	0.229642	-0.881684	0.377948	0.999954	1559.14	-0.173853	0.313324	-0.554865	0.578987	0.925263	1428.18	-0.517186	0.309218	-1.67256	0.0944138	0.51937	1328.78	-0.764658	0.357685	-2.1378	0.0325333	0.144982	1483.6	-0.875996	0.36397	-2.40678	0.0160938	0.0578191	1409.21	-0.69464	0.390407	-1.77927	0.0751954	0.173776	1644.23	-0.400436	0.424121	-0.944156	0.34509	0.505236	SSA01_DN54348_c0_g1_i1
s6_11107	692.094	-0.225792	0.219877	-1.0269	0.304468	0.999963	896.411	0.227278	0.194802	1.16671	0.243326	0.999954	953.503	0.453018	0.231526	1.95666	0.0503876	0.551763	944.385	0.337404	0.244912	1.37765	0.16831	0.642487	901.34	0.350132	0.241606	1.44918	0.147286	0.347908	1087.25	0.496832	0.252267	1.96947	0.0488995	0.125663	1077.33	0.681047	0.307402	2.21549	0.0267264	0.0840892	969.659	0.445147	0.286566	1.55338	0.120332	0.246922	SSA01_DN10712_c0_g2_i1
s6_11108	550.655	0.106868	0.254789	0.419437	0.674896	0.999963	493.357	-0.174192	0.229774	-0.758101	0.448391	0.999954	430.152	-0.506577	0.306253	-1.65411	0.0981048	0.685583	446.284	-0.502294	0.32487	-1.54614	0.122071	0.572658	446.242	-0.570121	0.353139	-1.61444	0.106433	0.288095	529.462	-0.460872	0.36219	-1.27246	0.203211	0.344491	491.956	-0.379491	0.383066	-0.990668	0.321847	0.48301	544.291	-0.238658	0.41597	-0.57374	0.566144	0.701088	SSA01_DN11398_c0_g2_i1
s6_11109	542.981	-0.385734	0.222694	-1.73213	0.0832504	0.999963	664.764	0.00369476	0.203829	0.0181268	0.985538	0.999954	647.08	0.0166637	0.228722	0.0728556	0.941921	0.987708	664.487	-0.0296987	0.20308	-0.146241	0.883731	0.975208	615.75	-0.148576	0.262017	-0.567048	0.570681	0.750622	682.965	-0.227452	0.261583	-0.869523	0.384561	0.534137	675.323	0.017697	0.300144	0.0589618	0.952983	0.974307	650.077	-0.237977	0.311175	-0.764769	0.444409	0.598971	SSA01_DN38002_c0_g1_i1
s6_1111	2002.2	0.26012	0.175312	1.48376	0.137873	0.999963	1998.66	0.0393104	0.134265	0.292782	0.769688	0.999954	2107.4	0.258927	0.145356	1.78133	0.0748586	0.635848	1819.19	-0.254802	0.189242	-1.34644	0.178161	0.65436	1883.22	-0.0630888	0.193992	-0.325213	0.74502	0.86503	2078.4	-0.149126	0.242202	-0.61571	0.538086	0.671659	2174.45	0.226578	0.348927	0.649355	0.516109	0.662812	2307.5	0.362621	0.26676	1.35935	0.174034	0.317009	SSA01_DN30462_c0_g2_i1
s6_11110	2150.36	0.116365	0.210815	0.551977	0.580964	0.999963	2110.78	-0.118303	0.171953	-0.687998	0.491454	0.999954	2162.81	0.0208654	0.198989	0.104857	0.916489	0.98225	1973.32	-0.354234	0.209664	-1.68953	0.0911172	0.511502	1929.5	-0.339033	0.239074	-1.41811	0.156159	0.359912	2141.84	-0.423927	0.238763	-1.77551	0.0758131	0.171229	2011.05	-0.308792	0.290532	-1.06285	0.287849	0.44698	2221.78	-0.150124	0.271786	-0.552362	0.5807	0.712481	SSA01_DN1336_c0_g1_i1
s6_11112	1644.07	-0.417519	0.18954	-2.2028	0.0276089	0.909122	2097.87	0.117073	0.14665	0.798315	0.424688	0.999954	1879.65	-0.0860648	0.170291	-0.505399	0.613279	0.930211	2191.35	0.200906	0.175862	1.14241	0.253285	0.730155	2129.01	0.223571	0.196026	1.14052	0.254071	0.477443	2320.74	0.112049	0.25394	0.441244	0.659036	0.767788	2262.04	0.289776	0.282797	1.02468	0.305515	0.465515	2047.37	-0.0774857	0.23764	-0.326064	0.744376	0.836246	SSA01_DN2788_c0_g2_i1
s6_11119	355.432	0.0234343	0.213798	0.109609	0.912719	0.999963	335.971	-0.285724	0.197278	-1.44833	0.147524	0.999954	302.848	-0.51295	0.253168	-2.02612	0.0427521	0.517425	305.227	-0.686634	0.199138	-3.44803	0.000564689	0.0257083	342.583	-0.22183	0.272161	-0.815067	0.415034	0.630926	434.372	0.0804698	0.257895	0.312026	0.755021	0.839526	434.743	0.322868	0.332686	0.970487	0.331804	0.493389	664.087	1.37465	0.242054	5.67908	1.35e-08	1.09e-06	SSA01_DN54948_c0_g2_i1
s6_11120	1412.09	-0.10526	0.240025	-0.438536	0.660998	0.999963	1613.48	0.0378634	0.208477	0.181619	0.855882	0.999954	1636.08	0.147047	0.247467	0.594206	0.552374	0.922448	1721.8	0.168051	0.246659	0.681309	0.495676	0.855893	1868.29	0.459617	0.279937	1.64186	0.10062	0.279046	2332.65	0.664589	0.334555	1.98649	0.0469793	0.122247	2593.28	1.06274	0.366414	2.90038	0.00372715	0.0209923	2377.84	0.981286	0.342241	2.86724	0.00414075	0.0247488	SSA01_DN40556_c0_g2_i2
s6_11122	1049.28	0.100007	0.244277	0.409401	0.682246	0.999963	928.574	-0.262651	0.228658	-1.14867	0.250694	0.999954	822.896	-0.616851	0.272092	-2.26707	0.0233862	0.408066	970.78	-0.280634	0.282451	-0.993566	0.320434	0.777069	1049.39	-0.019556	0.299223	-0.0653559	0.947891	0.975765	1188.94	-0.0311303	0.303859	-0.10245	0.9184	0.949011	1085.86	-0.00801209	0.333003	-0.0240601	0.980805	0.98948	1199.5	0.188846	0.354837	0.532206	0.594583	0.723445	SSA01_DN21466_c0_g1_i2
s6_11123	1233.69	0.0622019	0.254493	0.244415	0.806909	0.999963	1214.93	-0.0719661	0.229442	-0.313657	0.753781	0.999954	1146.84	-0.15819	0.308323	-0.513065	0.607906	0.92899	1131.03	-0.300424	0.311086	-0.965726	0.334181	0.784398	972.584	-0.7561	0.345075	-2.19112	0.0284432	0.134303	1091.81	-0.837472	0.360007	-2.32626	0.0200045	0.0673371	939.627	-1.02045	0.405649	-2.51559	0.0118833	0.0476959	1103.96	-0.744478	0.4187	-1.77807	0.0753926	0.18023	SSA01_DN24899_c0_g1_i1
s6_11125	386.153	0.0737155	0.208277	0.35393	0.723391	0.999963	413.218	0.0475547	0.186539	0.254931	0.798776	0.999954	352.688	-0.285121	0.215833	-1.32102	0.186493	0.802497	353.804	-0.414557	0.202842	-2.04374	0.0409795	0.357869	333.832	-0.499403	0.26739	-1.86769	0.0618046	0.210151	392.724	-0.406915	0.24808	-1.64026	0.100952	0.209822	356.449	-0.405449	0.296591	-1.36703	0.171616	0.311874	398.597	-0.210134	0.294132	-0.714418	0.474969	0.624932	SSA01_DN1802_c0_g1_i1
s6_11128	2886.49	0.0990876	0.203154	0.487745	0.62573	0.999963	3159.39	0.122317	0.176999	0.691057	0.48953	0.999954	3463.77	0.413659	0.212609	1.94563	0.0516991	0.557391	3589.55	0.410968	0.193045	2.12887	0.0332648	0.322957	3925.93	0.691738	0.272154	2.54171	0.0110311	0.0766037	4867.62	0.875831	0.315694	2.7743	0.00553203	0.0276411	5190.05	1.14705	0.399516	2.87111	0.00409027	0.0223939	4281.04	0.887435	0.292055	3.03859	0.00237692	0.0167578	SSA01_DN18721_c0_g1_i1
s6_11131	556.637	0.12143	0.189111	0.642112	0.520801	0.999963	607.734	0.144431	0.14483	0.997251	0.318643	0.999954	619.727	0.276785	0.168618	1.64149	0.100695	0.692518	601.816	0.0927133	0.161511	0.574036	0.565944	0.883377	582.352	0.100965	0.197836	0.510346	0.609809	0.777408	664.96	0.112984	0.230669	0.489811	0.624268	0.741377	672.498	0.380344	0.279321	1.36167	0.173301	0.313912	692.923	0.455325	0.237501	1.91715	0.0552193	0.146168	SSA01_DN16946_c0_g3_i1
s6_11132	171.634	0.0886095	0.243979	0.363185	0.716466	0.999963	146.101	-0.420601	0.217268	-1.93586	0.0528843	0.999954	170.165	-0.0240281	0.255444	-0.0940642	0.925058	0.984223	173.907	-0.0629657	0.299304	-0.210374	0.833376	0.963179	165.823	-0.126238	0.30683	-0.411427	0.68076	0.824881	183.49	-0.204085	0.326855	-0.624389	0.532372	0.667166	138.569	-0.787087	0.371677	-2.11766	0.0342036	0.100048	174.105	-0.219739	0.361439	-0.607955	0.543218	0.683177	SSA01_DN362_c0_g2_i1
s6_11135	872.832	-0.0500612	0.195441	-0.256144	0.79784	0.999963	931.093	-0.0526784	0.192214	-0.274062	0.784037	0.999954	785.992	-0.44071	0.222884	-1.97731	0.0480065	0.541015	907.893	-0.174628	0.153188	-1.13996	0.254304	0.731127	796.379	-0.472558	0.232973	-2.02838	0.0425218	0.169221	904.185	-0.491804	0.215776	-2.27923	0.0226533	0.0735958	770.501	-0.70518	0.271569	-2.59669	0.00941273	0.0404895	808.141	-0.893259	0.24135	-3.7011	0.000214671	0.00282795	SSA01_DN28126_c0_g1_i1
s6_11136	714.12	0.165754	0.234618	0.706484	0.479887	0.999963	692.802	-0.0658468	0.212535	-0.309817	0.7567	0.999954	748.235	0.17802	0.236454	0.752873	0.451526	0.902463	713.797	-0.0392505	0.247256	-0.158744	0.87387	0.972871	639.403	-0.257807	0.271156	-0.950769	0.341721	0.566303	729.155	-0.256529	0.278193	-0.922129	0.356461	0.507495	642.948	-0.338139	0.307365	-1.10012	0.271278	0.428914	661.561	-0.46295	0.323851	-1.42951	0.152856	0.290074	SSA01_DN39048_c0_g1_i1
s6_11138	1440.33	-0.225052	0.1747	-1.28822	0.197669	0.999963	1590.46	-0.113262	0.118135	-0.958752	0.337684	0.999954	1407.02	-0.381891	0.171718	-2.22395	0.0261519	0.426154	1520.45	-0.280347	0.173872	-1.61238	0.10688	0.543747	1417.37	-0.375654	0.314439	-1.19468	0.232213	0.4528	1537.3	-0.560302	0.249094	-2.24935	0.02449	0.0777774	1390.85	-0.555332	0.339661	-1.63496	0.102058	0.215917	1530.49	-0.480464	0.240677	-1.9963	0.0459009	0.129067	SSA01_DN26400_c0_g1_i1
s6_11141	2071.84	-0.0929066	0.203172	-0.45728	0.64747	0.999963	2209.3	-0.0903026	0.187264	-0.48222	0.62965	0.999954	1986.08	-0.319327	0.184575	-1.73007	0.0836183	0.655092	2110.17	-0.274656	0.178226	-1.54106	0.123302	0.575185	1968.18	-0.363946	0.335843	-1.08368	0.278507	0.503611	1961	-0.827642	0.347516	-2.38159	0.017238	0.0606971	1675.21	-1.07125	0.366357	-2.92406	0.00345503	0.0198863	1907.07	-0.998922	0.267329	-3.73668	0.000186469	0.00253462	SSA01_DN18507_c0_g2_i2
s6_11142	1771.86	0.107766	0.244009	0.441647	0.658745	0.999963	1669.11	-0.134977	0.229784	-0.587408	0.55693	0.999954	1601.58	-0.201785	0.293636	-0.687195	0.49196	0.912413	1589.37	-0.345743	0.288643	-1.19782	0.230986	0.710927	1486.69	-0.521408	0.293827	-1.77454	0.0759742	0.236341	1596.11	-0.735848	0.310352	-2.37101	0.0177395	0.0619412	1498.15	-0.601275	0.357239	-1.68312	0.0923526	0.201354	1699.31	-0.406839	0.350005	-1.16238	0.245081	0.400516	SSA01_DN23984_c0_g1_i1
s6_11143	255.768	0.0958056	0.216868	0.441768	0.658657	0.999963	278.631	0.103214	0.194517	0.530618	0.595683	0.999954	261.639	0.0356843	0.259344	0.137594	0.890561	0.977971	280.749	0.107157	0.220387	0.486223	0.626809	0.904001	278.539	0.170605	0.326143	0.523099	0.600905	0.771182	309.031	0.116971	0.313625	0.372965	0.709174	0.805493	269.258	0.00975698	0.342028	0.0285269	0.977242	0.987491	297.172	0.218378	0.346412	0.630399	0.528434	0.670501	SSA01_DN33004_c0_g1_i1
s6_11144	400.332	0.438336	0.222714	1.96816	0.0490502	0.999963	384.956	0.151124	0.20204	0.747992	0.454465	0.999954	443.539	0.56135	0.212064	2.64708	0.00811894	0.245329	380.943	0.120266	0.236509	0.508505	0.611099	0.898784	378.428	0.198287	0.258289	0.767694	0.442669	0.654137	436.242	0.235261	0.288518	0.815412	0.414837	0.562612	432.427	0.442689	0.337144	1.31306	0.189164	0.333412	476.123	0.700355	0.29788	2.35113	0.0187166	0.0703832	SSA01_DN22612_c0_g1_i1
s6_11145	540.305	-0.191377	0.223009	-0.858159	0.390805	0.999963	610.33	-0.0621702	0.166819	-0.372682	1	1	542.421	-0.191843	0.291219	-0.658759	1	1	536.867	-0.327478	0.323853	-1.01119	1	1	447.133	-1.09987	0.486348	-2.26148	1	1	488.98	-1.48136	0.525332	-2.81986	1	1	455.627	-1.37549	0.530486	-2.59288	1	1	495.098	-1.61083	0.581688	-2.76924	0.00561879	0.0307142	SSA01_DN23531_c0_g1_i1
s6_11147	1506.32	0.201017	0.193701	1.03777	0.299376	0.999963	1624.7	0.184377	0.144813	1.27321	0.202943	0.999954	1708.62	0.390249	0.169772	2.29866	0.0215243	0.393526	1756.42	0.358044	0.153758	2.32861	0.0198797	0.242774	1777.22	0.471893	0.213709	2.20811	0.0272365	0.130828	2003.62	0.45362	0.243853	1.86022	0.0628539	0.150104	2037.64	0.69906	0.315697	2.21434	0.0268054	0.0842597	1989.16	0.697863	0.240819	2.89788	0.00375698	0.0231766	SSA01_DN11563_c0_g1_i1
s6_11149	757.842	-0.0459026	0.239714	-0.191489	0.848142	0.999963	903.29	0.145141	0.223307	0.64996	0.515718	0.999954	1050.38	0.520411	0.279517	1.86182	0.062628	0.602959	1084.2	0.517481	0.278642	1.85715	0.06329	0.437447	1100.67	0.709301	0.289308	2.45172	0.0142176	0.0891662	1366.82	0.921152	0.279884	3.29119	0.000997632	0.00851629	1256.88	0.936166	0.31449	2.97677	0.002913	0.0177	1221.61	0.944616	0.327147	2.88744	0.00388395	0.0237189	SSA01_DN43343_c0_g1_i1
s6_11151	1173.95	-0.0325032	0.251329	-0.129325	0.8971	0.999963	1131.67	-0.112162	0.207396	-0.540808	0.58864	0.999954	1137.67	-0.136032	0.326398	-0.416768	0.676848	0.938585	1116.21	-0.267975	0.337188	-0.794734	0.426768	0.829284	925.893	-0.858801	0.423723	-2.0268	0.0426827	0.169598	1028.3	-1.04575	0.425773	-2.45611	0.0140449	0.0525372	903.415	-1.17977	0.437682	-2.69549	0.00702861	0.03286	1010.35	-1.1676	0.488604	-2.38967	0.0168635	0.065551	SSA01_DN57145_c0_g1_i1
s6_11155	360.468	0.167668	0.25475	0.658166	0.510431	0.999963	301.591	-0.174866	0.225268	-0.776258	0.437597	0.999954	267.437	-0.411302	0.325359	-1.26415	0.206176	0.818298	282.284	-0.453425	0.328526	-1.38018	0.167532	0.641852	248.443	-0.935248	0.385832	-2.42397	0.0153517	0.0932729	279.419	-1.04167	0.399992	-2.60424	0.00920792	0.0392898	257.856	-0.932658	0.45793	-2.03668	0.041682	0.114996	336.974	-0.255	0.457776	-0.55704	0.5775	0.710115	SSA01_DN38478_c0_g1_i1
s6_11157	537.612	0.0360196	0.232307	0.155052	0.876781	0.999963	634.968	0.209345	0.209702	0.9983	0.318134	0.999954	638.131	0.327348	0.239701	1.36565	0.172049	0.789179	683.25	0.383695	0.243537	1.57551	0.115139	0.560565	671.621	0.460924	0.26601	1.73273	0.0831436	0.248659	822.858	0.64335	0.268926	2.39229	0.0167435	0.0594563	763.999	0.68262	0.304726	2.24011	0.0250839	0.0804913	680.997	0.414807	0.311996	1.32953	0.183674	0.328641	SSA01_DN33496_c0_g1_i1
s6_11159	792.233	-0.120021	0.235364	-0.509938	0.610095	0.999963	848.262	-0.0621179	0.18368	-0.338186	0.735223	0.999954	828.79	-0.119996	0.322494	-0.372089	0.709826	0.943471	754.618	-0.349629	0.33698	-1.03754	0.299486	0.764938	616.283	-1.14112	0.45717	-2.49605	0.0125585	0.0829294	719.824	-1.15957	0.484297	-2.39433	0.0166506	0.0592218	664.295	-1.09178	0.492853	-2.21522	0.0267452	0.0841199	758.518	-0.924014	0.552485	-1.67247	0.0944319	0.209771	SSA01_DN15716_c0_g2_i1
s6_11160	2138.35	0.0934381	0.255277	0.366026	0.714346	0.999963	1919.83	-0.183436	0.230194	-0.796873	0.425525	0.999954	1668.7	-0.509705	0.309391	-1.64745	0.0994665	0.689381	1597.64	-0.789286	0.314192	-2.51212	0.0120009	0.181023	1594.05	-0.85625	0.373124	-2.29481	0.021744	0.115115	1757	-1.03672	0.378172	-2.7414	0.00611785	0.0296581	1660.67	-0.852371	0.415814	-2.04989	0.0403756	0.112502	2088.9	-0.293813	0.435161	-0.675182	0.49956	0.645879	SSA01_DN10196_c0_g2_i1
s6_11161	2028.47	0.221539	0.225386	0.982929	0.325642	0.999963	1834.87	-0.173939	0.212094	-0.820103	0.412158	0.999954	1822.35	-0.1404	0.254273	-0.552162	0.580838	0.925544	1691.8	-0.49672	0.221483	-2.2427	0.0249163	0.276867	1540.46	-0.720765	0.288755	-2.49611	0.0125564	0.0829288	1702.16	-0.855835	0.283079	-3.02331	0.00250025	0.0160249	1679.13	-0.54181	0.332074	-1.63159	0.102765	0.21691	1973.95	-0.196582	0.3056	-0.643264	0.520053	0.663544	SSA01_DN40932_c0_g1_i1
s6_11163	927.831	0.257706	0.217858	1.18291	0.236845	0.999963	905.315	0.00998569	0.189293	0.0527524	0.957929	0.999954	856.768	-0.0466392	0.229847	-0.202914	0.839202	0.967323	818.384	-0.296971	0.213868	-1.38857	0.164963	0.638172	774.752	-0.377144	0.250399	-1.50617	0.132023	0.326478	961.431	-0.119721	0.262787	-0.455583	0.64869	0.759948	943.611	0.096564	0.30796	0.31356	0.753855	0.846853	1081.48	0.426433	0.284644	1.49813	0.1341	0.265548	SSA01_DN13331_c0_g1_i1
s6_11167	1020.34	0.0358097	0.250103	0.14318	0.886148	0.999963	978.628	-0.0670452	0.201046	-0.333481	0.738771	0.999954	903.72	-0.217245	0.326136	-0.666119	0.505335	0.914716	915.619	-0.286116	0.33753	-0.847673	0.39662	0.816143	745.296	-0.983559	0.416401	-2.36205	0.0181744	0.103559	826.51	-1.17891	0.42974	-2.7433	0.00608256	0.0295311	743.596	-1.19192	0.460962	-2.58573	0.00971742	0.0413749	882.268	-0.886256	0.495338	-1.7892	0.0735832	0.177149	SSA01_DN1574_c0_g2_i1
s6_11168	1008.55	-0.0179874	0.231905	-0.0775638	0.938175	0.999963	973.409	-0.233879	0.216634	-1.07961	0.280318	0.999954	903.898	-0.425154	0.224812	-1.89116	0.0586034	0.587039	904.437	-0.562832	0.231778	-2.42832	0.0151689	0.207966	814.345	-0.86317	0.267218	-3.23021	0.00123699	0.0198153	925.481	-0.887707	0.270526	-3.28141	0.0010329	0.00871356	863.006	-0.774432	0.296611	-2.61094	0.00902945	0.0393795	1000.47	-0.500241	0.308688	-1.62054	0.105117	0.225403	SSA01_DN23729_c0_g1_i1
s6_11169	238.046	0.0921	0.233882	0.393789	0.693737	0.999963	235.821	-0.0852392	0.221919	-0.384101	0.700904	0.999954	257.207	0.161932	0.262151	0.617705	0.53677	0.919888	272.81	0.215281	0.227935	0.944482	0.344923	0.789943	253.22	0.128917	0.279838	0.460685	0.645025	0.801656	298.626	0.223286	0.307141	0.726982	0.467237	0.611009	261.099	0.12748	0.329174	0.387272	0.698555	0.807305	273.392	0.196824	0.320214	0.614663	0.538777	0.67944	SSA01_DN23713_c0_g1_i1
s6_11170	617.558	-0.0461168	0.241356	-0.191073	0.848468	0.999963	582.93	-0.116562	0.192278	-0.606217	0.544371	0.999954	531.542	-0.305277	0.321501	-0.949539	0.342346	0.8747	515.37	-0.518283	0.338564	-1.53083	0.125812	0.579433	451.117	-1.15593	0.449226	-2.57316	0.0100774	0.0721879	532.433	-1.12186	0.472704	-2.37329	0.0176304	0.0616618	499.811	-0.975416	0.49318	-1.97781	0.0479502	0.126724	534.019	-1.15453	0.53333	-2.16475	0.0304068	0.0979026	SSA01_DN22185_c0_g1_i1
s6_11171	1161.19	0.0222671	0.234103	0.0951168	0.924222	0.999963	1319.38	0.107814	0.226662	0.475659	0.634317	0.999954	1252.21	0.101692	0.257729	0.39457	0.69316	0.941019	1404.95	0.264325	0.248474	1.0638	0.287421	0.756957	1219.45	0.016559	0.266294	0.0621834	0.950417	0.976876	1416.1	0.0716175	0.286672	0.249824	0.802724	0.871569	1254.01	0.0108622	0.305979	0.0354998	0.971681	0.984241	1271.81	-0.0616053	0.321402	-0.191677	0.847995	0.906942	SSA01_DN39027_c0_g1_i1
s6_11172	1069.55	-0.0184391	0.255133	-0.0722724	0.942385	0.999963	1041.1	-0.130422	0.225257	-0.578992	0.562594	0.999954	940.698	-0.326692	0.322548	-1.01285	0.311132	0.86683	904.145	-0.612777	0.314334	-1.94944	0.0512424	0.398193	804.296	-1.0712	0.374007	-2.8641	0.00418191	0.0428803	900.86	-1.20117	0.386507	-3.10776	0.00188509	0.0131471	854.232	-1.00441	0.401368	-2.50245	0.0123336	0.0489772	957.937	-0.932596	0.445956	-2.09123	0.0365074	0.110382	SSA01_DN23867_c0_g1_i1
s6_11174	2079.2	0.0893812	0.174004	0.513672	0.607481	0.999963	2075.47	-0.115543	0.154452	-0.748081	0.454411	0.999954	2056.68	-0.0585253	0.191421	-0.305741	0.759802	0.952686	2248.1	0.0618442	0.135043	0.457959	0.646982	0.910841	1842.11	-0.423405	0.219543	-1.92857	0.0537837	0.193898	2062.54	-0.472867	0.272409	-1.73587	0.0825861	0.181672	1702.05	-0.789608	0.348654	-2.26473	0.023529	0.0770892	1956.15	-0.591109	0.222036	-2.66222	0.00776274	0.0384122	SSA01_DN12090_c0_g1_i1
s6_11175	1577.11	0.147155	0.201699	0.729577	0.465649	0.999963	1698.6	0.13611	0.146282	0.930467	0.352129	0.999954	1787.37	0.346007	0.165893	2.08572	0.037004	0.49234	1713.53	0.135296	0.154853	0.87371	0.382276	0.809794	1791.03	0.324135	0.276207	1.17352	0.240586	0.462136	2081.51	0.383636	0.286377	1.33962	0.18037	0.316673	2080.61	0.602975	0.317712	1.89786	0.057714	0.144335	2016.73	0.552675	0.277024	1.99504	0.0460382	0.129338	SSA01_DN54337_c0_g1_i1
s6_11176	1771.04	-0.144803	0.220895	-0.655529	0.512127	0.999963	2145.01	0.139904	0.201755	0.693435	0.488036	0.999954	2043.42	0.123604	0.218326	0.566145	0.571295	0.925235	2164.49	0.157949	0.22386	0.705572	0.480454	0.851236	2177.13	0.27209	0.244496	1.11286	0.265768	0.490145	2521.85	0.320163	0.271428	1.17955	0.23818	0.384421	2676.77	0.665704	0.330421	2.01471	0.0439347	0.119324	2395.66	0.415972	0.302552	1.37488	0.169169	0.310983	SSA01_DN40037_c0_g1_i1
s6_11177	297.729	-0.00423083	0.254221	-0.0166423	0.986722	0.999963	302.962	-0.0707594	0.228629	-0.309494	0.756946	0.999954	255.664	-0.406446	0.310413	-1.30937	0.190409	0.805952	256.742	-0.562649	0.302469	-1.86019	0.0628587	0.436548	210.635	-1.30871	0.365157	-3.58397	0.000338411	0.00846218	243.564	-1.31871	0.364293	-3.61991	0.000294711	0.00359415	220.842	-1.30048	0.394322	-3.29802	0.000973701	0.00820876	255.196	-1.14956	0.417715	-2.75202	0.00592287	0.0318719	SSA01_DN30988_c0_g1_i1
s6_11178	2084.52	0.0549098	0.255227	0.215141	0.829657	0.999963	1971.15	-0.140168	0.23022	-0.608845	0.542627	0.999954	2101.71	-0.000465817	0.315541	-0.00147625	0.998822	0.999574	1744.51	-0.541122	0.30973	-1.74708	0.0806239	0.485869	1758.93	-0.502351	0.399086	-1.25876	0.208119	0.424699	1972.23	-0.584704	0.413147	-1.41525	0.156996	0.287173	2056.96	-0.161626	0.466145	-0.346729	0.728795	0.8293	1985.01	-0.483924	0.43027	-1.1247	0.260716	0.417256	SSA01_DN13947_c0_g1_i1
s6_11179	324.392	-0.126648	0.24008	-0.527526	0.597829	0.999963	383.619	0.0780076	0.226552	0.344325	0.730602	0.999954	358.201	0.0214062	0.272795	0.0784699	0.937454	0.987208	359.897	-0.0744086	0.256978	-0.289552	0.772159	0.947179	321.312	-0.306497	0.28352	-1.08104	0.279679	0.504883	361.06	-0.352275	0.295578	-1.19182	0.233333	0.379003	315.529	-0.466048	0.32727	-1.42404	0.154434	0.289741	346.739	-0.358016	0.337673	-1.06024	0.289033	0.447586	SSA01_DN22219_c0_g1_i1
s6_1118	591.9	0.0808399	0.182931	0.441916	0.65855	0.999963	615.727	-0.0144734	0.191829	-0.0754494	0.939857	0.999954	700.483	0.369143	0.204292	1.80694	0.0707723	0.624874	681.349	0.219372	0.138093	1.58858	0.112156	0.554756	659.292	0.217606	0.248406	0.876008	0.381026	0.601926	708.729	0.074514	0.265046	0.281136	0.778606	0.855989	609.06	-0.0743611	0.276199	-0.26923	0.787752	0.870331	656.892	0.0488831	0.316884	0.154262	0.877403	0.92609	SSA01_DN36036_c0_g1_i1
s6_11182	1904.58	-0.124452	0.201609	-0.617294	0.537041	0.999963	2228.47	0.101436	0.172412	0.588334	0.556308	0.999954	2210.57	0.156562	0.236025	0.663327	0.507121	0.914749	2283.47	0.138122	0.212463	0.650097	0.51563	0.862662	2019.48	-0.0876714	0.297912	-0.294287	0.768539	0.878748	2095.6	-0.360366	0.299999	-1.20123	0.229664	0.374996	1716.3	-0.693827	0.366204	-1.89465	0.0581391	0.145082	1917.31	-0.591979	0.273984	-2.16063	0.0307238	0.0986107	SSA01_DN1541_c0_g1_i1
s6_11184	778.886	0.0876888	0.19372	0.452657	0.650796	0.999963	876.171	0.176303	0.167798	1.05069	0.293402	0.999954	765.443	-0.0755691	0.179649	-0.420649	0.674011	0.93853	677.261	-0.545482	0.231845	-2.35278	0.0186336	0.234944	666.035	-0.526581	0.261358	-2.01479	0.0439266	0.172337	736.306	-0.639349	0.253065	-2.52643	0.011523	0.0458403	688.618	-0.537664	0.272438	-1.97353	0.0484357	0.127632	858.961	0.0394209	0.248711	0.158501	0.874062	0.923977	SSA01_DN57437_c0_g2_i1
s6_11187	3283.44	-0.117334	0.186559	-0.628935	0.529391	0.999963	3634.37	-0.0202863	0.176181	-0.115145	0.90833	0.999954	3717.16	0.120276	0.160323	0.750206	0.453131	0.902743	3872.23	0.11432	0.152643	0.74894	0.453893	0.842123	3717.21	0.0979055	0.222398	0.440226	0.659774	0.811279	4391.8	0.197749	0.256225	0.771778	0.440246	0.586411	4531.47	0.496005	0.328998	1.50762	0.131651	0.258682	4226.78	0.318337	0.240144	1.32561	0.184969	0.330143	SSA01_DN30374_c0_g1_i1
s6_11189	1375.35	-0.0328072	0.234631	-0.139825	0.888799	0.999963	1361.83	-0.180569	0.222209	-0.812609	0.416443	0.999954	1281.09	-0.301136	0.265932	-1.13238	0.257474	0.84878	1300.84	-0.410337	0.239802	-1.71115	0.0870542	0.502441	1163.91	-0.707322	0.275427	-2.5681	0.0102259	0.072756	1320.95	-0.734646	0.275701	-2.66465	0.00770676	0.034737	1183.22	-0.771801	0.311858	-2.47485	0.0133292	0.0517998	1337.64	-0.611914	0.32016	-1.91128	0.0559689	0.147475	SSA01_DN23756_c0_g1_i1
s6_11195	764.945	0.0362979	0.235827	0.153918	0.877675	0.999963	894.302	0.184996	0.214308	0.863223	0.388015	0.999954	819.478	0.0953522	0.258681	0.368609	0.712419	0.94401	791.221	-0.0844766	0.27685	-0.305135	0.760263	0.943577	761.23	-0.106717	0.265931	-0.401295	0.688203	0.829622	901.206	0.00412153	0.294791	0.0139812	0.988845	0.993326	895.036	0.228343	0.330701	0.690482	0.489891	0.64056	849.679	0.0142127	0.321117	0.0442602	0.964697	0.979798	SSA01_DN26168_c0_g1_i1
s6_11197	565.411	0.0282539	0.229828	0.122935	0.902159	0.999963	650.728	0.165233	0.198964	0.830463	0.406277	0.999954	672.199	0.318341	0.246998	1.28884	0.197453	0.811947	578.178	-0.125763	0.261567	-0.480807	0.630654	0.90551	553.037	-0.168799	0.257711	-0.654994	0.512471	0.707172	653.665	-0.0618834	0.271284	-0.228113	0.819558	0.883127	634.368	0.113189	0.304913	0.371216	0.710477	0.816203	717.571	0.412729	0.302984	1.36221	0.17313	0.315908	SSA01_DN34981_c0_g1_i1
s6_11198	1212.55	0.0813704	0.204746	0.397421	0.691057	0.999963	1188.13	-0.156305	0.173641	-0.900158	0.368036	0.999954	1027.78	-0.512238	0.190682	-2.68635	0.00722376	0.231382	971.303	-0.880094	0.183959	-4.78419	1.72e-06	0.0002974	948.978	-0.808306	0.326162	-2.47824	0.0132033	0.08547	1048.62	-0.966975	0.308838	-3.13101	0.00174206	0.0124733	894.635	-1.23786	0.323526	-3.82615	0.000130163	0.00191809	1114.86	-0.692315	0.270603	-2.55841	0.0105151	0.0475234	SSA01_DN38814_c0_g1_i1
s6_1120	1956.65	0.266161	0.255271	1.04266	0.297105	0.999963	1583.28	-0.184986	0.230427	-0.802797	0.422092	0.999954	1606.82	-0.144543	0.312423	-0.462652	0.643613	0.932556	1518.47	-0.398483	0.308504	-1.29166	0.196474	0.676956	1413.53	-0.59811	0.370496	-1.61435	0.106452	0.288106	1584.86	-0.679686	0.384133	-1.7694	0.0768269	0.172734	1581.69	-0.36406	0.407832	-0.89267	0.372034	0.532309	1743.09	-0.240695	0.431301	-0.558067	0.576799	0.709486	SSA01_DN13302_c0_g1_i2
s6_11200	237.29	-0.262584	0.248545	-1.05649	0.290746	0.999963	281.823	-0.0178732	0.220584	-0.0810265	0.935421	0.999954	273.237	-0.0208526	0.267026	-0.078092	0.937755	0.98723	273.591	-0.119917	0.278945	-0.429894	0.667273	0.916797	289.709	0.106852	0.298899	0.357487	0.720727	0.850085	391.59	0.526099	0.313455	1.67839	0.0932717	0.198111	380.13	0.664436	0.33986	1.95503	0.0505797	0.131562	372.826	0.650327	0.354974	1.83204	0.066945	0.166128	SSA01_DN14570_c0_g1_i1
s6_11203	1002.51	-0.2528	0.210846	-1.19898	0.230537	0.999963	1192.38	0.036884	0.210186	0.175482	0.860701	0.999954	1078.94	-0.124653	0.238458	-0.522745	0.601152	0.928162	1208.25	0.0480166	0.198529	0.241862	0.808887	0.957027	1078.18	-0.170573	0.253794	-0.672091	0.501526	0.698975	1211.79	-0.211107	0.242903	-0.869101	0.384792	0.534331	1134.16	-0.117336	0.294811	-0.398004	0.690627	0.802064	1081.1	-0.47681	0.279571	-1.70551	0.0880998	0.200146	SSA01_DN32145_c0_g1_i1
s6_11204	950.292	5.7e-05	0.222135	0.00025642	0.999795	0.999963	1096.54	0.152389	0.193984	0.785575	0.432116	0.999954	1063.13	0.171479	0.221837	0.772997	0.439524	0.900315	1052.67	0.0450548	0.207813	0.216804	0.828361	0.961655	998.865	-0.0011123	0.238708	-0.00465968	0.996282	0.998356	1157.75	0.0510779	0.25047	0.203929	0.838409	0.896259	1101.17	0.165195	0.325328	0.507779	0.611608	0.740534	1060.49	-0.024973	0.286256	-0.0872399	0.930481	0.959124	SSA01_DN22553_c0_g1_i1
s6_11206	741.186	-0.118813	0.249862	-0.475513	0.634421	0.999963	786.953	-0.0955123	0.230441	-0.414476	0.678526	0.999954	690.965	-0.346179	0.305161	-1.13441	0.256621	0.848183	695.991	-0.479991	0.296344	-1.61971	0.105295	0.540788	595.057	-1.03311	0.319843	-3.23005	0.00123767	0.0198204	661.242	-1.1766	0.32447	-3.62623	0.00028759	0.00353229	604.819	-1.12893	0.348582	-3.23864	0.00120099	0.00952166	675.969	-1.1149	0.38099	-2.92632	0.00343003	0.021716	SSA01_DN54504_c0_g1_i1
s6_11207	1242.08	-0.206654	0.2256	-0.916018	0.359658	0.999963	1575.17	0.173085	0.213833	0.809439	0.418263	0.999954	1389.56	-0.00696437	0.233968	-0.0297664	0.976253	0.995543	1561.76	0.169637	0.235478	0.720396	0.471281	0.848875	1472.49	0.125784	0.245013	0.513376	0.607688	0.776063	1817.15	0.335594	0.25778	1.30186	0.192964	0.332231	1761.47	0.48333	0.29649	1.63017	0.103066	0.21733	1573.94	0.156286	0.292241	0.534784	0.592799	0.722077	SSA01_DN25860_c0_g1_i1
s6_11208	391.481	0.134672	0.216054	0.623325	0.533071	0.999963	357.177	-0.25738	0.200365	-1.28455	0.198949	0.999954	313.406	-0.590048	0.23028	-2.5623	0.0103981	0.274115	359.486	-0.329536	0.203848	-1.61657	0.105971	0.542063	322.864	-0.585605	0.25388	-2.30662	0.0210759	0.113009	361.11	-0.650251	0.286004	-2.27357	0.0229918	0.074376	316.88	-0.763402	0.315929	-2.41637	0.0156761	0.0579774	337.094	-0.904019	0.297056	-3.04326	0.00234031	0.0165822	SSA01_DN51237_c0_g1_i1
s6_11209	1084.84	-0.0729048	0.203149	-0.358873	0.71969	0.999963	1190.43	-0.00888287	0.17023	-0.0521816	0.958384	0.999954	988.063	-0.417615	0.240594	-1.73576	0.0826054	0.652518	987.716	-0.607028	0.184502	-3.29009	0.00100157	0.037482	890.431	-0.882291	0.244162	-3.61355	0.000302033	0.00786511	1000.23	-0.944568	0.263004	-3.59146	0.000328831	0.00387997	888.533	-1.00544	0.338043	-2.9743	0.00293659	0.0177928	1055.06	-0.680439	0.271519	-2.50605	0.0122089	0.0527421	SSA01_DN56195_c0_g1_i1
s6_11210	1345.48	-0.425584	0.20961	-2.03036	0.0423204	0.999963	1554.42	-0.151722	0.174669	-0.868623	0.385054	0.999954	1342.94	-0.483709	0.225885	-2.14139	0.0322425	0.464251	1382.24	-0.567379	0.187681	-3.0231	0.002502	0.0675299	1286.09	-0.724415	0.228035	-3.17677	0.00148924	0.0222371	1421.55	-0.844165	0.239936	-3.51829	0.000434342	0.00472774	1286.85	-0.843779	0.282952	-2.98205	0.00286321	0.0175006	1397.26	-0.900255	0.275673	-3.26566	0.00109209	0.00951216	SSA01_DN34493_c0_g1_i1
s6_11212	245.893	-0.177349	0.25192	-0.703992	0.481438	0.999963	338.054	0.246232	0.228996	1.07527	0.282254	0.999954	326.535	0.322162	0.286066	1.12618	0.260088	0.849578	359.179	0.405723	0.303762	1.33566	0.18166	0.6601	375.816	0.674117	0.317771	2.12139	0.0338887	0.148431	410.763	0.612441	0.328794	1.86269	0.0625063	0.149565	371.911	0.591003	0.376793	1.56851	0.116762	0.237632	305.333	0.0679697	0.385597	0.176271	0.860081	0.91495	SSA01_DN29143_c0_g1_i1
s6_11213	3100.46	0.167126	0.25471	0.656143	0.511732	0.999963	2864.29	-0.0419694	0.215753	-0.194525	0.845765	0.999954	2812	-0.0485068	0.324714	-0.149383	0.881251	0.976051	2693.85	-0.214424	0.333324	-0.64329	0.520036	0.86443	2689.8	-0.195109	0.450604	-0.432994	0.665019	0.814778	2940.17	-0.327858	0.461083	-0.711061	0.477047	0.619712	3867.86	0.522791	0.511841	1.02139	0.307068	0.467165	3436.87	0.255063	0.474109	0.537984	0.590588	0.720342	SSA01_DN17805_c1_g1_i1
s6_11215	93.0621	-0.0269203	0.237698	-0.113254	0.909829	1	111.469	0.167206	0.226463	0.738336	0.46031	0.999954	131.339	0.572841	0.2807	2.04076	0.0412751	0.51235	128.447	0.475008	0.27563	1.72335	0.084825	0.496839	121.813	0.428492	0.430892	0.994429	0.320014	0.544834	141.373	0.527606	0.412421	1.27929	0.200795	0.341581	119.887	0.401065	0.336356	1.19238	0.233112	0.386457	107.319	0.0484304	0.344641	0.140524	0.888246	0.932688	SSA01_DN20079_c1_g2_i1
s6_11220	1564.77	0.0632651	0.239933	0.263678	0.792028	0.999963	1489.55	-0.17987	0.222348	-0.808959	0.418538	0.999954	1549.11	-0.0520542	0.270637	-0.19234	0.847476	0.969235	1661.61	0.00595369	0.262312	0.022697	0.981892	0.996776	1473.6	-0.231443	0.294147	-0.786828	0.431382	0.644938	1590.55	-0.400405	0.29338	-1.3648	0.172315	0.306815	1445.28	-0.389242	0.32054	-1.21433	0.224621	0.376769	1541.7	-0.38434	0.336999	-1.14048	0.254087	0.410089	SSA01_DN26495_c0_g1_i1
s6_11221	556.479	-0.13079	0.255184	-0.512532	0.608279	0.999963	593.713	-0.0863755	0.225346	-0.383302	0.701496	0.999954	555.809	-0.202355	0.316884	-0.638577	0.523098	0.917932	492.811	-0.620832	0.319546	-1.94286	0.0520335	0.400561	442.966	-1.08284	0.363294	-2.9806	0.00287681	0.0338613	489.719	-1.26581	0.380149	-3.32978	0.000869142	0.00770849	442.273	-1.27693	0.399077	-3.19971	0.00137564	0.0104655	529.05	-0.928486	0.428263	-2.16803	0.0301566	0.0973045	SSA01_DN54402_c0_g1_i3
s6_11222	885.807	-0.0758349	0.242514	-0.312703	0.754506	0.999963	882.804	-0.179105	0.229046	-0.78196	0.434238	0.999954	887.319	-0.156583	0.278601	-0.562032	0.574094	0.925263	954.541	-0.096042	0.26899	-0.357047	0.721057	0.931966	920.109	-0.113317	0.336291	-0.336962	0.736146	0.859663	1022.61	-0.182494	0.34617	-0.527181	0.598068	0.720509	1032	0.103098	0.404804	0.254687	0.798965	0.877641	897.272	-0.503888	0.350605	-1.43719	0.150663	0.287306	SSA01_DN24870_c0_g1_i1
s6_11223	2303.26	0.0451234	0.250979	0.17979	0.857318	0.999963	2262.91	-0.0486803	0.208537	-0.233437	0.815422	0.999954	2181.69	-0.0968228	0.325805	-0.29718	0.766329	0.953694	2054.2	-0.299911	0.335766	-0.893215	0.371742	0.80416	1805.49	-0.717091	0.413397	-1.73463	0.0828061	0.247966	2103.58	-0.695398	0.424657	-1.63755	0.101515	0.210615	1888.25	-0.724523	0.437943	-1.65438	0.0980512	0.209946	2167.22	-0.500739	0.487713	-1.02671	0.304558	0.46395	SSA01_DN38881_c0_g1_i1
s6_11224	1111.11	-0.0584424	0.172885	-0.338042	0.735332	0.999963	1211.64	-0.01	0.12108	-0.0825903	0.934177	0.999954	1202.23	0.0508264	0.173703	0.292604	0.769825	0.954294	1196.98	-0.0802689	0.144842	-0.554183	0.579454	0.888622	1088.21	-0.250426	0.277208	-0.903385	0.366322	0.588964	1137.03	-0.518323	0.312789	-1.6571	0.0974995	0.204588	953.928	-0.792269	0.346156	-2.28876	0.0220931	0.0738977	1118.88	-0.488127	0.282318	-1.72899	0.08381	0.193637	SSA01_DN31989_c0_g1_i1
s6_11225	902.802	0.291178	0.241618	1.20512	0.228158	0.999963	765.298	-0.196721	0.223171	-0.881481	0.378058	0.999954	788.154	-0.0844204	0.302718	-0.278875	0.780341	0.95591	801.855	-0.152601	0.297634	-0.512713	0.608152	0.897905	816.415	-0.0457349	0.330755	-0.138274	0.890024	0.946586	885.197	-0.176747	0.36217	-0.488024	0.625533	0.742225	946.583	0.24344	0.416972	0.583828	0.559336	0.698314	816.264	-0.298935	0.358877	-0.832974	0.404859	0.562298	SSA01_DN40056_c0_g1_i1
s6_11228	89.7317	-0.0886424	0.236403	-0.374963	0.707688	1	98.1766	-0.0344577	0.190545	-0.180838	0.856495	0.999954	94.0334	-0.0786422	0.321282	-0.244776	0.80663	0.960745	105.898	0.01007	0.33283	0.0302557	0.975863	0.995099	107.725	0.101528	0.487043	0.208458	0.834872	0.916499	128.096	0.212226	0.505388	0.419926	0.674539	0.779331	128.767	0.447989	0.492814	0.909044	0.363327	0.523943	104.107	-0.12731	0.55909	-0.227709	0.819872	0.888585	SSA01_DN34949_c0_g1_i1
s6_11229	1412.32	-0.163106	0.193072	-0.844796	0.398225	0.999963	1580.6	-0.0308347	0.153752	-0.200548	0.841052	0.999954	1413.49	-0.244782	0.216766	-1.12924	0.258796	0.84919	1600.44	-0.0331243	0.16947	-0.195458	0.845035	0.966112	1436.6	-0.236127	0.301404	-0.783425	0.433378	0.646684	1567.03	-0.37539	0.281716	-1.33251	0.182693	0.319501	1345.35	-0.529291	0.39392	-1.34365	0.179062	0.321066	1562.25	-0.252172	0.24628	-1.02392	0.305872	0.465331	SSA01_DN20884_c0_g1_i1
s6_11231	689.284	-0.0172492	0.230014	-0.0749917	0.940221	0.999963	791.122	0.0988489	0.225021	0.439287	0.660453	0.999954	841.581	0.3141	0.274153	1.14571	0.251915	0.844879	842.26	0.248797	0.252399	0.985728	0.324267	0.779018	847.146	0.374533	0.265868	1.40872	0.158919	0.363542	1023.13	0.526333	0.267984	1.96405	0.0495246	0.126785	896.488	0.435686	0.300392	1.45039	0.146949	0.279468	904.291	0.455775	0.307496	1.48222	0.138283	0.271175	SSA01_DN1678_c0_g2_i1
s6_11232	834.706	-0.235223	0.238788	-0.985068	0.324591	0.999963	949.795	-0.051688	0.228853	-0.225857	0.821313	0.999954	853.922	-0.231747	0.294864	-0.785946	0.431899	0.897884	907.158	-0.227982	0.252632	-0.902428	0.36683	0.802337	802.495	-0.499049	0.339971	-1.46792	0.142126	0.341187	945.098	-0.423476	0.295452	-1.43332	0.151767	0.280264	923.036	-0.191358	0.360057	-0.531466	0.595096	0.727505	866.093	-0.656755	0.336514	-1.95164	0.0509807	0.13829	SSA01_DN26673_c0_g1_i1
s6_11233	803.948	-0.221182	0.217705	-1.01597	0.309643	0.999963	983.231	0.119333	0.184657	0.646243	0.518122	0.999954	958.687	0.144306	0.218348	0.660899	0.508677	0.915271	1045.67	0.247422	0.221131	1.1189	0.263185	0.737715	1040.25	0.339451	0.235484	1.44151	0.149442	0.35085	1230.99	0.441942	0.24118	1.83242	0.0668894	0.157084	1179.5	0.558985	0.284194	1.96691	0.049193	0.129053	1094.14	0.368448	0.277303	1.32868	0.183953	0.328929	SSA01_DN55023_c0_g1_i1
s6_11235	687.022	0.106818	0.249521	0.428091	0.668585	0.999963	628.52	-0.192036	0.227882	-0.842697	0.399398	0.999954	650.859	-0.0970425	0.275555	-0.352171	0.72471	0.945764	718.916	0.026596	0.281628	0.0944368	0.924762	0.983481	654.966	-0.12955	0.308723	-0.419633	0.674754	0.820999	766.543	-0.0549974	0.315733	-0.17419	0.861716	0.911473	696.385	-0.0450112	0.342474	-0.131429	0.895436	0.939704	743.248	0.0368453	0.370903	0.0993394	0.920869	0.953096	SSA01_DN20481_c1_g1_i1
s6_11237	1930.91	-0.064404	0.222541	-0.289403	0.772273	0.999963	2089.69	-0.0260077	0.165059	-0.157566	1	1	1902.76	-0.107026	0.297207	-0.360105	1	1	1891.21	-0.170563	0.313965	-0.543255	1	1	1483.76	-0.883268	0.498265	-1.77269	1	1	1555.04	-1.47186	0.532341	-2.76488	1	1	1424.9	-1.41425	0.556253	-2.54245	1	1	1664.79	-1.22527	0.583734	-2.09902	0.035815	0.109014	SSA01_DN56970_c0_g1_i1
s6_11238	1506.33	-0.129664	0.176866	-0.733118	0.463486	0.999963	1665.14	-0.0335612	0.120297	-0.278987	0.780255	0.999954	1551.73	-0.14014	0.171204	-0.818557	0.413039	0.893927	1546.55	-0.287088	0.144422	-1.98784	0.0468293	0.381328	1419.6	-0.454759	0.19495	-2.33269	0.0196644	0.108485	1589.09	-0.509533	0.226881	-2.24582	0.0247156	0.0782465	1434.24	-0.525425	0.264436	-1.98696	0.0469265	0.124784	1514.59	-0.606917	0.222272	-2.73052	0.00632352	0.0333619	SSA01_DN1676_c0_g2_i1
s6_11239	2432.74	0.243064	0.174607	1.39206	0.163904	0.999963	2483.72	0.0772108	0.150028	0.514641	0.606804	0.999954	2565.61	0.242047	0.172225	1.40541	0.1599	0.779284	2428	-0.0110438	0.17047	-0.0647843	0.948346	0.989284	2459.44	0.119097	0.176089	0.676348	0.49882	0.696991	2812.87	0.134857	0.202589	0.665666	0.505625	0.644609	2808.47	0.370247	0.27874	1.32829	0.184083	0.32714	3097.31	0.630243	0.250252	2.51843	0.011788	0.0514933	SSA01_DN21177_c0_g8_i1
s6_1124	928.978	-0.191588	0.252805	-0.757847	0.448542	0.999963	992.837	-0.108345	0.211245	-0.512888	0.60803	0.999954	957.125	-0.179165	0.326086	-0.549441	0.582703	0.92572	982.12	-0.246958	0.336328	-0.73428	0.462778	0.845351	871.161	-0.595731	0.421998	-1.41169	0.158041	0.36237	945.781	-0.822124	0.421706	-1.94952	0.0512337	0.129783	875.434	-0.742909	0.438528	-1.69409	0.0902472	0.198051	868.503	-1.23836	0.477653	-2.59259	0.00952553	0.0444016	SSA01_DN10958_c0_g2_i1
s6_11240	525.633	-0.321889	0.222228	-1.44846	0.147489	0.999963	563.759	-0.221696	0.21893	-1.01263	0.311236	0.999954	508.466	-0.465051	0.262317	-1.77286	0.0762521	0.639346	585.563	-0.225966	0.223278	-1.01204	0.311519	0.772343	506.391	-0.598042	0.256713	-2.32962	0.0198263	0.108946	529.749	-0.919467	0.28152	-3.26608	0.00109048	0.00902607	450.546	-1.16264	0.352789	-3.29558	0.000982178	0.00826396	488.646	-1.39679	0.317313	-4.40192	1.07e-05	0.000275028	SSA01_DN57203_c0_g1_i1
s6_11241	2087.13	0.0800205	0.239851	0.333626	0.738662	0.999963	1811.81	-0.104934	0.196449	-0.534153	0.593235	0.999954	1764.85	-0.165468	0.319139	-0.518482	0.604122	0.928434	1543	-0.536419	0.338351	-1.58539	1	1	1383.03	-1.12099	0.448703	-2.49829	1	1	1521.15	-1.40798	0.472027	-2.98285	0.00285582	0.0175655	1365.1	-1.46695	0.482131	-3.04263	0.0023452	0.0152523	1653.58	-1.0454	0.536157	-1.9498	0.0512002	0.138675	SSA01_DN5187_c0_g1_i1
s6_11242	519.407	-0.24937	0.237003	-1.05218	0.292718	0.999963	634.392	0.061405	0.219881	0.279264	0.780042	0.999954	638.095	0.162445	0.248707	0.65316	0.513653	0.916685	743.829	0.407458	0.245174	1.66191	0.0965304	0.523744	778.006	0.62632	0.268108	2.33607	0.0194875	0.107907	931.76	0.754042	0.275189	2.74008	0.00614237	0.0297613	887.736	0.840868	0.322704	2.6057	0.00916875	0.0398123	756.014	0.5023	0.317521	1.58194	0.113662	0.23776	SSA01_DN31587_c0_g2_i1
s6_11243	767.842	0.0847438	0.203524	0.416382	0.67713	0.999963	865.147	0.167666	0.188422	0.889845	0.373549	0.999954	930.37	0.388674	0.256869	1.51312	0.130248	0.744551	919.819	0.298352	0.226789	1.31555	0.188326	0.667297	928.427	0.426985	0.244576	1.74582	0.0808424	0.244899	1030.38	0.377661	0.243215	1.55279	0.120473	0.237891	819.97	0.0352684	0.309988	0.113773	0.909418	0.948263	785.953	-0.224562	0.281437	-0.797911	0.424922	0.581332	SSA01_DN5285_c0_g1_i1
s6_11244	642.387	-0.0139254	0.224552	-0.062014	0.950552	0.999963	611.524	-0.28697	0.20233	-1.41832	0.156096	0.999954	518.232	-0.707723	0.258539	-2.7374	0.00619279	0.214497	556.687	-0.671432	0.227449	-2.95201	0.00315714	0.0784655	485.34	-1.13171	0.270944	-4.17692	2.95e-05	0.00149276	550.992	-1.15055	0.309116	-3.72206	0.000197601	0.00270109	510.938	-1.04158	0.343605	-3.03134	0.00243471	0.0156281	636.201	-0.504264	0.295962	-1.70381	0.0884157	0.200643	SSA01_DN30608_c0_g1_i1
s6_11246	381.592	-0.233503	0.218445	-1.06893	0.2851	0.999963	410.612	-0.16161	0.211755	-0.763196	0.445346	0.999954	401.494	-0.169655	0.243004	-0.698159	0.485078	0.910238	457.108	0.0427667	0.221728	0.19288	0.847053	0.96671	417.096	-0.111552	0.264779	-0.421303	0.673534	0.820097	487.019	-0.0408946	0.275272	-0.148561	0.8819	0.925196	463.201	0.0861153	0.298949	0.28806	0.773301	0.860257	475.622	0.0773174	0.284702	0.271573	0.78595	0.865572	SSA01_DN40754_c0_g1_i1
s6_11249	2722.96	0.206911	0.215775	0.958921	0.337598	0.999963	2767.48	0.0530711	0.187007	0.283792	0.77657	0.999954	3042.37	0.335329	0.245661	1.36501	0.17225	0.789179	3157.37	0.320682	0.254263	1.26122	0.20723	0.687012	3665.44	0.734053	0.317082	2.31502	0.0206116	0.111461	4716.1	0.972232	0.383013	2.53838	0.0111366	0.0447941	5281.99	1.36722	0.394676	3.46415	0.000531919	0.00533818	4308.42	1.13143	0.304879	3.71108	0.000206375	0.00274116	SSA01_DN56081_c0_g1_i1
s6_1125	1150.58	0.174262	0.205717	0.847096	0.396941	0.999963	1245.4	0.165998	0.168322	0.986195	0.324038	0.999954	1294.35	0.344882	0.188788	1.82682	0.067727	0.615201	1293.63	0.241822	0.192775	1.25442	0.209688	0.689138	1318.53	0.372135	0.282463	1.31746	0.187683	0.399733	1596.8	0.516817	0.332	1.55668	0.119547	0.236476	1734.7	0.884557	0.370055	2.39034	0.0168328	0.0609113	1586.11	0.77397	0.301349	2.56835	0.0102184	0.0465601	SSA01_DN12053_c0_g2_i1
s6_11252	1354.25	0.13301	0.244815	0.543308	0.586918	0.999963	1267.15	-0.154521	0.218569	-0.706966	0.479588	0.999954	1258.2	-0.119734	0.278461	-0.429984	0.667207	0.937113	1256.8	-0.242626	0.268519	-0.903572	0.366223	0.801926	1194.25	-0.326455	0.301124	-1.08412	0.278311	0.503373	1379.55	-0.290433	0.305532	-0.950579	0.341818	0.492754	1278.42	-0.221435	0.331893	-0.667187	0.504652	0.653314	1377.04	-0.141367	0.354898	-0.398331	0.690386	0.796822	SSA01_DN56128_c0_g1_i1
s6_11253	339.911	-0.0253619	0.206739	-0.122676	0.902364	0.999963	437.205	0.371257	0.178494	2.07994	0.0375311	0.999954	402.718	0.292106	0.199006	1.46782	0.142152	0.759065	369.094	-0.0312383	0.195505	-0.159783	0.873052	0.972688	392.158	0.220043	0.22626	0.972524	0.33079	0.555224	482.823	0.42201	0.231009	1.82681	0.0677281	0.158413	443.082	0.440998	0.280838	1.5703	0.116346	0.237044	431.539	0.362558	0.25985	1.39526	0.162938	0.302942	SSA01_DN54447_c0_g1_i1
s6_11254	1304.84	0.0624103	0.178588	0.349466	0.72674	0.999963	1426.21	0.0803178	0.193268	0.415576	0.67772	0.999954	1605.65	0.41603	0.24015	1.73238	0.0832067	0.653889	1536.29	0.247373	0.194933	1.26902	0.204435	0.685144	1593.32	0.43834	0.187994	2.33168	0.0197177	0.108601	1797.31	0.421459	0.20623	2.04363	0.0409896	0.110902	1663.66	0.457002	0.281273	1.62476	0.104214	0.219046	1558.81	0.267648	0.231497	1.15616	0.247615	0.402891	SSA01_DN54476_c0_g1_i1
s6_11256	374.168	-0.020724	0.242668	-0.0854009	0.931943	0.999963	407.319	0.00389126	0.228776	0.0170091	0.986429	0.999954	448.433	0.25968	0.288068	0.901456	0.367346	0.882177	459.165	0.227128	0.293189	0.774681	0.438528	0.835629	478.256	0.453998	0.291792	1.5559	0.119733	0.308691	666.73	0.905515	0.304474	2.97403	0.00293914	0.0179103	654.171	1.04001	0.352813	2.94777	0.00320073	0.0188554	490.462	0.439486	0.340794	1.28959	0.197192	0.345091	SSA01_DN55157_c0_g1_i1
s6_1126	5134.72	-0.294056	0.17799	-1.65209	0.0985156	0.999963	6099.13	0.0293678	0.15438	0.190231	0.849128	0.999954	5739.16	-0.0446161	0.218733	-0.203975	0.838373	0.967221	6063.3	-0.0180319	0.131428	-0.137199	0.890873	0.976587	5478.03	-0.213611	0.186121	-1.1477	0.251093	0.474128	6130.13	-0.263483	0.215593	-1.22213	0.221658	0.36606	5880.6	-0.0987537	0.26324	-0.375146	0.707552	0.81379	5802.7	-0.305323	0.256707	-1.18938	0.234289	0.388392	SSA01_DN20774_c0_g1_i2
s6_11260	642.006	-0.112797	0.221011	-0.510371	0.609791	0.999963	815.088	0.260804	0.196151	1.32961	0.183647	0.999954	865.586	0.466848	0.250988	1.86004	0.06288	0.602969	815.342	0.24496	0.27583	0.888085	0.374495	0.804965	766.729	0.228236	0.239036	0.95482	0.339669	0.56389	970.55	0.491568	0.262508	1.87258	0.061126	0.147181	1088.64	0.926088	0.336428	2.75271	0.00591042	0.0289805	898.981	0.54243	0.302394	1.79379	0.0728471	0.17588	SSA01_DN26947_c0_g1_i1
s6_11261	539.375	-0.282755	0.249937	-1.1313	0.257928	0.999963	731.142	0.180204	0.227173	0.793247	0.427634	0.999954	669.817	0.113174	0.293123	0.386096	0.699426	0.941432	822.824	0.412296	0.304808	1.35264	0.176169	0.651669	805.408	0.547251	0.309246	1.76963	0.0767884	0.237785	943.042	0.630447	0.316306	1.99316	0.0462443	0.120928	939.629	0.814403	0.35302	2.30696	0.0210572	0.0713307	796.048	0.457578	0.36957	1.23814	0.215665	0.366958	SSA01_DN1887_c0_g2_i1
s6_11264	604.662	0.0585975	0.198419	0.295322	0.767748	0.999963	660.932	0.0870822	0.168747	0.51605	0.605819	0.999954	795.826	0.55686	0.234322	2.37648	0.0174788	0.356397	936.142	0.858093	0.179518	4.77997	1.75e-06	0.000302752	845.552	0.746675	0.203887	3.6622	0.000250056	0.00688408	921.357	0.65488	0.226747	2.88815	0.00387516	0.0216517	844.859	0.668767	0.270766	2.4699	0.0135149	0.0523242	816.024	0.615465	0.266366	2.3106	0.0208548	0.0758263	SSA01_DN39637_c0_g1_i1
s6_11265	2241.23	-0.0100077	0.235628	-0.0424727	0.966122	0.999963	2521.96	0.0691038	0.226419	0.305203	0.760211	0.999954	2801.73	0.364906	0.274532	1.32919	0.183784	0.800589	2690.3	0.212419	0.260843	0.814356	0.415441	0.824522	2546.62	0.192265	0.266205	0.722245	0.470144	0.675316	3010.18	0.291058	0.294214	0.989272	0.32253	0.473514	3148.62	0.595143	0.375589	1.58456	0.113067	0.232345	2606.27	0.101793	0.320326	0.31778	0.750652	0.840905	SSA01_DN57190_c0_g1_i1
s6_11267	630.85	0.322126	0.200665	1.60529	0.108429	0.999963	531.504	-0.32249	0.169977	-1.89725	0.0577946	0.999954	525.309	-0.290316	0.187987	-1.54434	0.122507	0.732649	509.096	-0.539013	0.161292	-3.34185	0.000832208	0.0331343	499.5	-0.453192	0.343924	-1.31771	0.1876	0.399589	510.5	-0.864427	0.31426	-2.75068	0.0059472	0.0290631	458.226	-0.916645	0.306766	-2.9881	0.00280722	0.0172722	577.884	-0.3124	0.252114	-1.23912	0.2153	0.366563	SSA01_DN55256_c0_g1_i1
s6_11269	1718.35	-0.0794535	0.184432	-0.430802	0.666612	0.999963	1916.84	0.0304468	0.145651	0.20904	0.834417	0.999954	1874.63	0.0544542	0.196629	0.276939	0.781827	0.956187	2131.52	0.279984	0.12225	2.29026	0.0220065	0.257087	2089.55	0.304468	0.264153	1.15262	0.249066	0.471923	2523.3	0.446048	0.313661	1.42207	0.155006	0.284512	2714.54	0.793969	0.383453	2.07058	0.0383981	0.108557	2085.53	0.170389	0.270008	0.631052	0.528007	0.670187	SSA01_DN13448_c0_g1_i2
s6_11271	1655.31	0.100913	0.252867	0.399076	0.689837	0.999963	1569.67	-0.0920772	0.227475	-0.40478	0.685639	0.999954	1553.23	-0.0885791	0.322304	-0.274831	0.783446	0.956276	1591.97	-0.138961	0.324344	-0.428436	0.668334	0.917271	1506.46	-0.236073	0.390526	-0.6045	0.545511	0.731947	1611.23	-0.437078	0.387073	-1.12919	0.258819	0.406662	1727.06	0.0326718	0.431292	0.0757535	0.939615	0.96646	1601.75	-0.34684	0.402081	-0.862612	0.388351	0.547123	SSA01_DN25339_c0_g1_i1
s6_11273	3177.34	0.0638318	0.230216	0.277269	0.781573	0.999963	3186.65	-0.0942072	0.203909	-0.462007	0.644077	0.999954	3038.12	-0.147232	0.244219	-0.602869	0.546596	0.921691	2729.07	-0.60411	0.225582	-2.678	0.00740623	0.135409	2412.96	-0.937875	0.325987	-2.87703	0.00401432	0.0417732	2582.51	-1.23	0.348846	-3.52592	0.000422017	0.00463011	2190.32	-1.56427	0.378012	-4.13815	3.5e-05	0.000723075	2574.88	-1.425	0.315353	-4.51874	6.22e-06	0.000177409	SSA01_DN23577_c0_g1_i1
s6_11274	679.551	0.256824	0.198027	1.29692	0.19466	0.999963	694.713	0.105759	0.154411	0.684917	0.493396	0.999954	659.755	0.0592374	0.178744	0.331409	0.740336	0.948876	656.086	-0.0713929	0.176063	-0.405497	0.685112	0.922387	635.008	-0.0726056	0.21826	-0.332656	0.739394	0.861776	756.501	0.0575447	0.237051	0.242752	0.808198	0.8752	713.004	0.156657	0.272225	0.575466	0.564976	0.703084	688.251	-0.0403724	0.262361	-0.153881	0.877703	0.926267	SSA01_DN22166_c0_g1_i1
s6_11278	498.164	0.353932	0.184284	1.92058	0.0547848	0.999963	503.783	0.157179	0.153134	1.02641	0.304698	0.999954	516.523	0.306962	0.16748	1.83283	0.0668274	0.613536	529.708	0.2708	0.145389	1.86259	0.0625204	0.435351	487.447	0.142062	0.226568	0.627019	0.530646	0.720902	566.808	0.202352	0.248308	0.814922	0.415117	0.562874	496.694	0.110377	0.273331	0.403822	0.686344	0.798706	558.328	0.393239	0.253182	1.55318	0.120379	0.246956	SSA01_DN33623_c0_g1_i1
s6_11281	1386.16	0.00238044	0.207647	0.0114639	0.990853	0.999963	1500.51	0.0175431	0.21038	0.0833877	0.933543	0.999954	1333.28	-0.203598	0.220547	-0.923153	0.355927	0.879308	1489.05	-0.03284	0.178351	-0.184131	0.85391	0.968982	1356.58	-0.198646	0.246407	-0.806169	0.420145	0.635523	1564.71	-0.162539	0.236676	-0.686758	0.492235	0.632766	1531.33	0.0510312	0.307672	0.165863	0.868265	0.923201	1506.57	-0.114033	0.283276	-0.402551	0.687279	0.794625	SSA01_DN15191_c0_g1_i1
s6_11282	842.989	0.135039	0.253018	0.533715	0.593539	0.999963	743.148	-0.163692	0.227093	-0.720815	0.471023	0.999954	700.598	-0.329897	0.305069	-1.08139	0.279526	0.85521	661.068	-0.662953	0.290171	-2.2847	0.0223304	0.259451	638.061	-0.78047	0.332597	-2.3466	0.0189458	0.106159	723.695	-0.824403	0.340218	-2.42316	0.0153862	0.0560021	679.541	-0.689024	0.36234	-1.9016	0.057224	0.143474	759.739	-0.559557	0.400549	-1.39698	0.162421	0.302259	SSA01_DN29808_c0_g1_i1
s6_11284	940.159	0.0287212	0.183565	0.156464	0.875668	0.999963	983.18	-0.046371	0.157498	-0.294422	0.768435	0.999954	944.956	-0.0719496	0.160186	-0.449162	0.653315	0.934602	1013.91	0.000268874	0.170266	0.00157914	0.99874	0.999593	1142.11	0.388924	0.251674	1.54535	0.122262	0.312506	1469.82	0.675393	0.278981	2.42093	0.015481	0.0562578	1617.92	1.05507	0.337801	3.12334	0.00178812	0.0125793	1410.31	0.857813	0.274341	3.12681	0.00176714	0.0134815	SSA01_DN19351_c0_g1_i3
s6_11286	2054.2	0.313152	0.167863	1.86553	0.0621078	0.999963	1726.39	-0.311685	0.208159	-1.49734	0.134304	0.999954	1922.36	-0.00210372	0.187198	-0.0112379	0.991034	0.998541	1900.29	-0.157747	0.155807	-1.01246	0.31132	0.772343	2071.06	0.174152	0.178618	0.974998	0.329561	0.553831	2514.68	0.339692	0.237888	1.42795	0.153307	0.282191	2907.97	0.860202	0.336952	2.55289	0.0106834	0.0441879	2644.41	0.715985	0.27339	2.61891	0.00882111	0.0421485	SSA01_DN34153_c0_g1_i1
s6_1129	2330.12	-0.139463	0.177678	-0.784917	0.432502	0.999963	2594.88	-0.0201653	0.137445	-0.146716	0.883356	0.999954	2258.85	-0.335399	0.145935	-2.29827	0.0215464	0.393528	2203.19	-0.568844	0.131106	-4.33881	1.43e-05	0.00167906	1952.63	-0.860208	0.265862	-3.23555	0.0012141	0.0195883	2031.57	-1.26054	0.286018	-4.4072	1.05e-05	0.00030958	1834.37	-1.30096	0.277107	-4.69482	2.67e-06	9.71e-05	2177.02	-0.997716	0.219734	-4.54056	5.61e-06	0.000162486	SSA01_DN56887_c0_g1_i1
s6_11291	709.761	-0.154441	0.24984	-0.618161	0.536469	0.999963	738.481	-0.137087	0.229591	-0.597091	0.550447	0.999954	639.359	-0.492633	0.295019	-1.66983	0.0949523	0.680341	696.896	-0.42533	0.277445	-1.53302	0.12527	0.578901	607.245	-0.843328	0.31586	-2.66995	0.00758635	0.0607053	694.976	-0.849749	0.322177	-2.63753	0.00835134	0.0367276	667.276	-0.634034	0.345314	-1.83611	0.0663415	0.159068	710.245	-0.709902	0.37479	-1.89414	0.0582071	0.151557	SSA01_DN35377_c0_g1_i1
s6_11296	458.029	0.0306169	0.190822	0.160448	0.872528	0.999963	547.833	0.262241	0.180571	1.45229	0.146421	0.999954	488.696	0.0903187	0.204287	0.442117	0.658405	0.935394	513.107	0.103546	0.164113	0.630943	0.528078	0.868034	473.236	-0.0163633	0.235679	-0.0694305	0.944647	0.97434	525.638	-0.0833545	0.2399	-0.347456	0.728249	0.819547	491.17	-0.00495463	0.289212	-0.0171314	0.986332	0.992304	509.76	0.00377591	0.245728	0.0153662	0.98774	0.993037	SSA01_DN30210_c0_g1_i1
s6_11298	1435.13	0.101874	0.254916	0.399638	0.689423	0.999963	1391.61	-0.0597085	0.228716	-0.26106	0.794046	0.999954	1326.73	-0.122945	0.307502	-0.399819	0.68929	0.940549	1352.08	-0.183438	0.313596	-0.584949	0.558582	0.880997	1204.21	-0.475667	0.344574	-1.38045	0.167448	0.374717	1245.38	-0.822705	0.36588	-2.24856	0.0245404	0.0778928	1064.29	-1.04556	0.392836	-2.66156	0.00777794	0.0353074	1293.69	-0.611791	0.414259	-1.47683	0.139721	0.273215	SSA01_DN31220_c0_g1_i1
s6_1130	1049.81	0.206222	0.209656	0.983619	0.325303	0.999963	1128.87	0.186515	0.157397	1.185	0.236018	0.999954	1229.68	0.467255	0.19075	2.44957	0.0143026	0.322106	1222.42	0.366941	0.165715	2.21429	0.026809	0.28794	1345.79	0.637745	0.30917	2.06276	0.0391351	0.161576	1737.44	0.915421	0.331566	2.7609	0.00576425	0.0284322	1923.77	1.27794	0.374596	3.41152	0.000646009	0.0061389	1697.56	1.18822	0.286003	4.15459	3.26e-05	0.000664916	SSA01_DN24228_c0_g1_i1
s6_11300	1294.73	-0.293063	0.205178	-1.42834	0.153195	0.999963	1542.63	0.0195256	0.202442	0.0964504	0.923163	0.999954	1393.24	-0.149939	0.247989	-0.604621	0.545431	0.921489	1529.33	-0.0320116	0.201878	-0.158569	0.874008	0.972871	1431.23	-0.126792	0.225283	-0.56281	0.573564	0.752549	1608.38	-0.162346	0.25524	-0.636052	0.524742	0.660802	1663.7	0.192982	0.315952	0.610796	0.541335	0.683505	1453.59	-0.357278	0.27848	-1.28296	0.199507	0.348019	SSA01_DN33409_c0_g1_i1
s6_11303	867.228	-0.0135719	0.237697	-0.0570977	0.954467	0.999963	821.49	-0.0870657	0.186588	-0.466619	0.640772	0.999954	818.886	-0.124796	0.317508	-0.393048	0.694284	0.941126	811.317	-0.213025	0.33381	-0.638163	0.523368	0.865981	698.612	-0.646007	0.480342	-1.34489	0.17866	0.388813	728.859	-1.09569	0.492424	-2.22509	0.0260752	0.0812028	703.3	-0.847667	0.517735	-1.63726	0.101576	0.215177	739.487	-1.06737	0.546816	-1.95197	0.0509413	0.138224	SSA01_DN30362_c0_g1_i1
s6_11304	1537.84	0.317314	0.23319	1.36075	0.173592	0.999963	1489.26	0.0581353	0.221677	0.262253	0.793127	0.999954	1514.87	0.190233	0.234394	0.811593	0.417025	0.895178	1661.7	0.285648	0.266348	1.07246	0.283513	0.754158	1578.09	0.286443	0.285487	1.00335	0.315694	0.540284	1962.68	0.511441	0.270536	1.89047	0.0586949	0.142882	2157.48	0.917562	0.308592	2.97338	0.0029454	0.0178324	2346.28	1.15257	0.357494	3.22403	0.00126399	0.0105615	SSA01_DN15801_c0_g1_i1
s6_11306	393.845	0.299182	0.198743	1.50537	0.132229	0.999963	397.239	0.109907	0.178317	0.616353	0.537661	0.999954	402.207	0.226376	0.182201	1.24245	0.21407	0.825777	434.883	0.310629	0.188332	1.64938	0.0990707	0.527703	413.267	0.275106	0.23961	1.14814	0.250912	0.473918	425.509	0.019144	0.287321	0.0666292	0.946877	0.966828	397.017	0.0940289	0.365624	0.257174	0.797045	0.876285	454.77	0.430021	0.258789	1.66166	0.0965801	0.213081	SSA01_DN22369_c0_g1_i1
s6_11307	1226.87	0.0369697	0.251795	0.146825	0.88327	0.999963	1124.69	-0.136307	0.217017	-0.628093	0.529943	0.999954	1071.56	-0.252851	0.325226	-0.777465	0.436885	0.899998	1066.76	-0.375385	0.334002	-1.1239	0.261056	0.736064	980.037	-0.68801	0.402327	-1.71008	0.0872516	0.25625	1050.12	-0.96089	0.416662	-2.30616	0.0211015	0.0700469	955.063	-0.939535	0.43616	-2.15411	0.0312318	0.09397	1152.61	-0.532614	0.48351	-1.10156	0.270654	0.428278	SSA01_DN16772_c0_g4_i2
s6_11309	1286.53	0.0947682	0.189673	0.499641	0.617328	0.999963	1243.2	-0.162581	0.205772	-0.790101	0.429469	0.999954	1090.86	-0.506306	0.184181	-2.74896	0.0059784	0.209888	1139.61	-0.444148	0.270358	-1.64282	0.100421	0.530287	970.443	-1.00804	0.203768	-4.94697	7.54e-07	8.87e-05	1131.81	-0.907622	0.232528	-3.90328	9.49e-05	0.00159261	1007.71	-0.973396	0.295067	-3.2989	0.000970643	0.00818794	1173.78	-0.711529	0.250866	-2.83629	0.00456415	0.0265108	SSA01_DN16220_c0_g1_i1
s6_1131	4308.8	0.0132352	0.254789	0.0519457	0.958572	0.999963	3732.73	-0.235938	0.22011	-1.07191	0.283761	0.999954	3708.29	-0.308132	0.325736	-0.945955	0.344172	0.875275	3544.74	-0.558788	0.331539	-1.68544	0.0919047	0.513985	3367.19	-0.782454	0.427598	-1.82988	0.0672676	0.220193	3763.76	-0.929358	0.435036	-2.13628	0.0326567	0.094906	4265.04	-0.207189	0.483357	-0.428647	0.66818	0.784993	4577.69	-0.157957	0.465963	-0.338992	0.734616	0.829044	SSA01_DN21370_c0_g2_i8
s6_11310	3119.24	-0.13824	0.166814	-0.828711	0.407268	0.999963	3636.34	0.102297	0.118849	0.860731	0.389386	0.999954	3441.36	0.0411651	0.145049	0.283801	0.776563	0.955415	3759.11	0.160806	0.132109	1.21722	0.223522	0.703672	3264.98	-0.132057	0.223443	-0.591011	0.554513	0.738438	3595.78	-0.230878	0.211527	-1.09148	0.275061	0.423821	3145.46	-0.33854	0.303776	-1.11444	0.26509	0.422532	3241	-0.468293	0.215207	-2.17601	0.0295546	0.095927	SSA01_DN38386_c0_g1_i1
s6_11311	1934.45	-0.189668	0.212592	-0.892172	0.372301	0.999963	2200.36	-0.0172702	0.206878	-0.0834798	0.93347	0.999954	2090.99	-0.0714922	0.216033	-0.330932	0.740696	0.948954	2284.52	0.043862	0.213031	0.205895	0.836873	0.963566	2239.29	0.08699	0.223367	0.389448	0.696945	0.835014	2694.11	0.234087	0.254398	0.920161	0.357488	0.508475	2728.99	0.492152	0.293284	1.67807	0.093333	0.202777	2608.55	0.373987	0.274922	1.36034	0.173724	0.316627	SSA01_DN54817_c0_g1_i1
s6_11312	1094.66	0.166422	0.255024	0.652575	0.51403	0.999963	903.863	-0.263603	0.230423	-1.144	0.252625	0.999954	887.869	-0.338385	0.300438	-1.12631	0.260035	0.849578	846.352	-0.601255	0.303417	-1.98161	0.047523	0.383815	739.098	-1.09726	0.366538	-2.99358	0.00275726	0.0329624	797.736	-1.39722	0.387496	-3.60576	0.000311243	0.00372823	692.237	-1.62215	0.412305	-3.93435	8.34e-05	0.00137943	874.567	-1.00664	0.422085	-2.38493	0.0170823	0.0661024	SSA01_DN24750_c0_g1_i1
s6_11314	2992.34	0.0700786	0.232478	0.301441	0.763078	0.999963	3018.34	-0.0697263	0.214825	-0.324573	0.745505	0.999954	2945.65	-0.0670127	0.243494	-0.275213	0.783152	0.956212	2885.33	-0.23984	0.240084	-0.998986	0.317802	0.775252	2588.32	-0.495301	0.268988	-1.84135	0.0655707	0.217192	2781.12	-0.701718	0.288861	-2.42926	0.0151297	0.0554038	2435.86	-0.817578	0.337434	-2.42293	0.015396	0.0572572	2898.95	-0.453671	0.315027	-1.4401	0.149838	0.286294	SSA01_DN2899_c0_g1_i1
s6_11315	524.343	-0.124986	0.245837	-0.50841	0.611166	0.999963	549.198	-0.0861385	0.199349	-0.432099	0.66567	0.999954	448.699	-0.390564	0.320233	-1.21962	0.222608	0.831029	450.583	-0.557372	0.338401	-1.64708	0.0995421	0.528505	399.286	-1.15322	0.463208	-2.48965	0.0127871	0.0839044	431.02	-1.64336	0.456612	-3.59904	0.000319399	0.00380281	416.887	-1.27194	0.494939	-2.56988	0.0101733	0.0427049	456.102	-1.46407	0.528171	-2.77197	0.00557187	0.030528	SSA01_DN17641_c0_g1_i1
s6_11317	284.231	-0.174819	0.243485	-0.717988	0.472765	0.999963	362.569	0.189661	0.213985	0.886332	0.375439	0.999954	381.551	0.359342	0.285691	1.2578	0.208465	0.820738	390.081	0.346929	0.269761	1.28606	0.198421	0.678849	354.78	0.250717	0.307796	0.814555	0.415327	0.631246	379.28	0.105605	0.305208	0.34601	0.729336	0.820302	301.842	-0.259774	0.375311	-0.692156	0.488839	0.639747	333.425	-0.0906829	0.34536	-0.262575	0.792878	0.870183	SSA01_DN16814_c0_g3_i2
s6_11318	927.638	-0.0468563	0.191121	-0.245165	0.806329	0.999963	1024.39	0.0246132	0.188718	0.130423	0.896232	0.999954	1144.1	0.361525	0.213458	1.69366	0.0903308	0.671516	1111.56	0.204951	0.18564	1.10402	0.269583	0.743087	1136.91	0.355844	0.213496	1.66675	0.0955649	0.270628	1378.12	0.508775	0.251158	2.02572	0.0427935	0.114386	1362.17	0.689149	0.304808	2.26093	0.0237638	0.077629	1207.6	0.416585	0.243563	1.71038	0.0871961	0.198829	SSA01_DN22950_c0_g1_i1
s6_11319	2101.76	0.0732192	0.254941	0.2872	0.773959	0.999963	2000.32	-0.0888923	0.224628	-0.395732	0.692303	0.999954	1926.61	-0.144241	0.321442	-0.448732	0.653625	0.934656	1834.9	-0.372885	0.319924	-1.16554	0.2438	0.723206	1757.75	-0.49918	0.384242	-1.29913	0.1939	0.407532	2012.78	-0.511428	0.392808	-1.30198	0.192924	0.332184	1900.96	-0.378501	0.409474	-0.924358	0.3553	0.516176	2028.22	-0.372829	0.447487	-0.833163	0.404753	0.56222	SSA01_DN20563_c0_g1_i3
s6_1132	2950.57	-0.158511	0.255263	-0.620972	0.534618	0.999963	3141.44	-0.0970394	0.219632	-0.441827	0.658615	0.999954	2961.52	-0.182496	0.326426	-0.559075	0.57611	0.925263	3107	-0.207226	0.334149	-0.62016	0.535152	0.870745	2744.92	-0.490922	0.455302	-1.07823	0.280929	0.506242	2938.86	-0.778345	0.437805	-1.77784	0.0754308	0.170693	3003.85	-0.38341	0.477967	-0.802168	0.422456	0.579939	2746.34	-1.11603	0.450373	-2.47801	0.0132117	0.0556246	SSA01_DN21419_c0_g1_i2
s6_11322	288.622	0.183372	0.198556	0.92353	0.355731	0.999963	319.388	0.216513	0.166347	1.30157	0.193062	0.999954	284.13	0.0230162	0.185726	0.123926	0.901374	0.978848	275.725	-0.167769	0.219902	-0.762926	0.445508	0.838475	293.893	0.0883186	0.217851	0.405409	0.685177	0.827444	361.3	0.288639	0.244034	1.18278	0.236897	0.382988	307.926	0.125894	0.317409	0.396631	0.69164	0.802799	353.937	0.465943	0.308609	1.50982	0.13109	0.261562	SSA01_DN25669_c0_g1_i1
s6_11324	946.108	-0.211972	0.233561	-0.907565	0.364108	0.999963	1045.06	-0.0877622	0.226854	-0.386866	0.698855	0.999954	935.438	-0.305838	0.277737	-1.10118	0.270819	0.853516	1076.81	-0.0832975	0.243247	-0.34244	0.73202	0.93548	905.378	-0.513437	0.266725	-1.92497	0.0542333	0.194844	994.838	-0.642664	0.281027	-2.28684	0.022205	0.0725881	904.227	-0.630285	0.304183	-2.07206	0.0382601	0.108244	941.489	-0.814597	0.319716	-2.54788	0.0108381	0.0485394	SSA01_DN17235_c0_g1_i1
s6_11326	1019.2	0.0119451	0.220099	0.0542714	0.956719	0.999963	979.47	-0.0440397	0.1652	-0.266584	1	1	974.19	-0.0710416	0.31078	-0.228591	1	1	900.352	-0.226957	0.325551	-0.697147	1	1	908.95	-0.31285	0.489392	-0.639264	1	1	1093.71	-0.223478	0.538321	-0.415139	0.67804	0.781837	1076.33	-0.022141	0.547236	-0.0404596	0.967727	0.982197	1079.55	-0.127666	0.586882	-0.217533	0.827793	0.893857	SSA01_DN16856_c0_g2_i1
s6_11327	1579.63	0.273342	0.187641	1.45673	0.145192	0.999963	1535.27	-0.0108464	0.164419	-0.065968	0.947403	0.999954	1572.04	0.135223	0.156233	0.865522	0.386752	0.888019	1556.09	-0.00906399	0.1523	-0.0595142	0.952543	0.99033	1652.62	0.24167	0.217839	1.1094	0.267258	0.49153	2072.22	0.46921	0.306549	1.53062	0.125864	0.245453	2352.76	0.9346	0.354966	2.63293	0.00846515	0.037563	2297.12	0.985988	0.291389	3.38376	0.000715018	0.00697402	SSA01_DN3798_c0_g1_i1
s6_11328	947.527	-0.167692	0.222114	-0.754981	0.450261	0.999963	938.091	-0.350094	0.186647	-1.87571	0.0606958	0.999954	811.116	-0.72246	0.240128	-3.00865	0.00262415	0.134189	862.861	-0.709849	0.208454	-3.4053	0.000660914	0.0284881	844.709	-0.692977	0.264395	-2.62099	0.00876753	0.066333	956.231	-0.729604	0.25768	-2.83144	0.00463392	0.024467	945.369	-0.426454	0.287577	-1.48292	0.138095	0.267529	1036.18	-0.320331	0.293343	-1.092	0.274831	0.432921	SSA01_DN18996_c0_g1_i1
s6_11329	288.074	-0.00816649	0.251457	-0.0324767	0.974092	0.999963	347.642	0.162536	0.229755	0.707432	0.479298	0.999954	371.655	0.360796	0.309513	1.16569	0.243739	0.841287	328.154	0.0853682	0.295063	0.289322	0.772335	0.947225	352.188	0.341623	0.344413	0.991899	0.321247	0.545974	450.064	0.629201	0.323284	1.94628	0.0516209	0.130463	439.696	0.773478	0.357516	2.16348	0.0305041	0.0923922	388.06	0.510904	0.380951	1.34113	0.179879	0.323904	SSA01_DN39480_c0_g1_i1
s6_11334	1451.68	0.0637257	0.224043	0.284436	0.776076	0.999963	1579.46	0.0622764	0.224479	0.277426	0.781453	0.999954	1536.53	0.0857497	0.276029	0.310654	0.756063	0.952049	1481.26	-0.0883835	0.295794	-0.298801	0.765092	0.944865	1413.85	-0.1271	0.382748	-0.332072	0.739835	0.862048	1467.91	-0.397764	0.379164	-1.04906	0.294152	0.443991	1243.37	-0.63684	0.377286	-1.68795	0.0914207	0.199938	1528.29	-0.13991	0.293947	-0.475971	0.634095	0.754513	SSA01_DN12645_c0_g1_i2
s6_11335	429.252	-0.0417046	0.235641	-0.176984	0.859521	0.999963	469.795	0.0028856	0.203731	0.0141638	0.988699	0.999954	434.832	-0.106737	0.265932	-0.40137	0.688148	0.940209	453.97	-0.108089	0.27278	-0.39625	0.691921	0.924315	443.148	-0.0904543	0.33752	-0.267997	0.788702	0.890909	506.213	-0.0822877	0.312191	-0.263582	0.792102	0.864701	451.215	-0.138927	0.323016	-0.430092	0.667129	0.784382	531.481	0.258008	0.316902	0.814159	0.415554	0.572512	SSA01_DN13598_c1_g1_i1
s6_11339	1312.8	0.0328922	0.192819	0.170586	0.86455	0.999963	1335.03	-0.114075	0.150698	-0.756977	0.449064	0.999954	1223.01	-0.281605	0.175207	-1.60727	0.107994	0.70718	1251.85	-0.346516	0.176462	-1.96368	0.049567	0.391301	1164.75	-0.473609	0.241165	-1.96384	0.0495487	0.184618	1290.29	-0.573244	0.237091	-2.41783	0.0156136	0.0566243	1164.37	-0.586034	0.27937	-2.0977	0.0359317	0.10355	1246.11	-0.626129	0.259667	-2.41128	0.0158967	0.0630116	SSA01_DN25489_c0_g1_i1
s6_1134	1403.72	-0.0573298	0.253876	-0.225818	0.821343	0.999963	1422.43	-0.120862	0.229902	-0.525709	0.59909	0.999954	1460.19	-0.0540905	0.307901	-0.175675	0.860549	0.971758	1422.49	-0.215675	0.30575	-0.705397	0.480563	0.851297	1243.44	-0.573152	0.337565	-1.6979	0.0895261	0.260362	1327.7	-0.824544	0.345467	-2.38675	0.0169979	0.0601084	1203.06	-0.818943	0.368639	-2.22153	0.0263151	0.0832279	1321.18	-0.805368	0.40255	-2.00067	0.0454283	0.128167	SSA01_DN11168_c0_g2_i1
s6_11344	926.238	0.199321	0.18738	1.06372	0.287454	0.999963	979.892	0.130795	0.157568	0.830082	0.406493	0.999954	978.702	0.216024	0.163207	1.32362	0.185631	0.802107	924.579	-0.0462589	0.157023	-0.294599	0.7683	0.945992	883.44	-0.0810173	0.210885	-0.384177	0.700847	0.8374	1059.07	0.0653325	0.229262	0.284969	0.775668	0.85419	951.885	0.0397591	0.271844	0.146257	0.883719	0.932489	1087.55	0.362627	0.240762	1.50617	0.132024	0.262769	SSA01_DN35191_c0_g1_i1
s6_11345	2241.03	0.0162761	0.187645	0.0867386	0.930879	0.999963	2442.19	0.0483699	0.143254	0.337651	0.735626	0.999954	2348.9	0.0310473	0.161336	0.192439	0.847398	0.969235	2423.07	-0.00353046	0.143184	-0.0246568	0.980329	0.996501	2113.14	-0.294244	0.268569	-1.0956	0.273253	0.497767	2339.75	-0.385567	0.271025	-1.42262	0.154845	0.284311	2072.8	-0.45309	0.343954	-1.3173	0.187738	0.331613	2490.12	-0.0221791	0.223851	-0.09908	0.921075	0.953178	SSA01_DN30121_c0_g1_i1
s6_11347	693.962	0.0328419	0.228478	0.143742	0.885704	0.999963	777.766	0.11453	0.198832	0.576016	0.564604	0.999954	783.634	0.221126	0.22733	0.972709	0.330698	0.871901	792.127	0.146265	0.230474	0.634628	0.525671	0.866928	761.547	0.146983	0.251168	0.585197	0.558415	0.741107	825.29	0.02109	0.264965	0.0795956	0.936559	0.9607	769.359	0.0848283	0.317702	0.267006	0.789465	0.87129	760.315	-0.0427851	0.312027	-0.13712	0.890936	0.934322	SSA01_DN38220_c0_g1_i1
s6_11351	1321.78	0.0481369	0.248327	0.193845	0.846298	0.999963	1247.48	-0.17285	0.230064	-0.751312	0.452465	0.999954	1176.78	-0.306027	0.28695	-1.06648	0.286206	0.858076	1185.39	-0.430106	0.276066	-1.55798	0.119237	0.568099	1020.98	-0.899032	0.307621	-2.92253	0.00347201	0.0380011	1129.52	-1.03587	0.3304	-3.13519	0.00171743	0.0123488	973.382	-1.24021	0.374504	-3.3116	0.000927631	0.00792584	1136.15	-1.03424	0.370937	-2.78819	0.00530028	0.0294369	SSA01_DN17450_c0_g1_i1
s6_11354	552.307	0.0552369	0.228026	0.24224	0.808594	0.999963	665.195	0.244871	0.216374	1.1317	0.25776	0.999954	650.469	0.315206	0.253786	1.24202	0.214231	0.825777	619.746	0.120132	0.252744	0.47531	0.634566	0.907108	661.893	0.378404	0.270478	1.39902	0.161807	0.367284	804.738	0.545822	0.268499	2.03286	0.0420664	0.112935	708.75	0.467616	0.306921	1.52357	0.127616	0.253031	792.025	0.765055	0.303859	2.51779	0.0118093	0.0515539	SSA01_DN31798_c0_g1_i1
s6_11357	1457.26	0.302793	0.254925	1.18777	0.234923	0.999963	1148.64	-0.129448	0.22446	-0.576711	0.564135	0.999954	1097.39	-0.215246	0.323382	-0.665611	0.50566	0.914749	1109.83	-0.32253	0.322714	-0.999429	0.317587	0.77514	959.607	-0.767003	0.384019	-1.9973	0.0457921	0.176388	1079.75	-0.862115	0.386901	-2.22826	0.0258635	0.0808027	1084.8	-0.497052	0.413785	-1.20123	0.229661	0.382835	1189.45	-0.409201	0.463181	-0.883457	0.376989	0.536009	SSA01_DN2299_c0_g1_i1
s6_11358	421.303	-0.278177	0.20741	-1.3412	0.179857	0.999963	504.259	0.0419588	0.179007	0.234397	0.814677	0.999954	455.387	-0.119174	0.273624	-0.435537	0.663173	0.936289	434.734	-0.413484	0.190786	-2.16727	0.0302144	0.306636	377.699	-0.775896	0.284024	-2.7318	0.00629894	0.0542852	402.454	-1.07101	0.268762	-3.98496	6.75e-05	0.00123849	373.485	-0.972476	0.282664	-3.4404	0.000580856	0.00570149	402.222	-1.12745	0.271203	-4.15722	3.22e-05	0.000659469	SSA01_DN20845_c0_g1_i3
s6_11359	668.582	-0.0890819	0.199012	-0.44762	0.654427	0.999963	730.919	-0.0319376	0.159022	-0.200838	0.840825	0.999954	789.953	0.234947	0.204092	1.15118	0.249657	0.844403	759.955	0.0343178	0.202886	0.169148	0.86568	0.971296	731.26	0.0259456	0.229621	0.112993	0.910036	0.956687	801.023	-0.0786123	0.238881	-0.329086	0.742091	0.829997	759.758	0.040926	0.272223	0.15034	0.880496	0.930589	776.812	0.0130569	0.256534	0.0508972	0.959407	0.976449	SSA01_DN42059_c0_g1_i1
s6_11362	227.322	0.0442152	0.231088	0.191335	0.848263	0.999963	258.706	0.119494	0.226509	0.527548	0.597813	0.999954	320.078	0.611104	0.278431	2.19482	0.0281768	0.440432	291.93	0.427902	0.222089	1.92671	0.0540157	0.407835	308.815	0.650149	0.270637	2.40229	0.0162927	0.0967757	342.546	0.610167	0.278645	2.18976	0.0285414	0.0865891	275.955	0.325339	0.317057	1.02612	0.304835	0.46482	287.429	0.417027	0.315151	1.32326	0.185749	0.331133	SSA01_DN33078_c0_g1_i1
s6_11365	1248.83	-0.20196	0.191994	-1.05191	0.292842	0.999963	1459.72	0.0499377	0.1486	0.336056	0.736829	0.999954	1254	-0.278616	0.187121	-1.48896	0.136497	0.753082	1421.11	-0.0528398	0.176827	-0.298823	0.765075	0.944865	1321.47	-0.162633	0.199682	-0.814458	0.415383	0.631296	1476.01	-0.218495	0.214886	-1.01679	0.309251	0.459778	1314.07	-0.278493	0.262101	-1.06254	0.28799	0.447161	1352.43	-0.37901	0.239488	-1.58258	0.113517	0.237562	SSA01_DN11486_c0_g2_i1
s6_11367	1101.05	-0.0909603	0.250886	-0.362556	0.716936	0.999963	1288.52	0.054875	0.229449	0.23916	0.810982	0.999954	1320.37	0.172947	0.313633	0.551432	0.581338	0.92572	1202.31	-0.0724916	0.32406	-0.223698	0.822992	0.960072	1094.73	-0.248577	0.362187	-0.686322	0.49251	0.691974	1264.19	-0.219663	0.356133	-0.616799	0.537367	0.671037	1207.96	-0.0868026	0.367949	-0.235909	0.813503	0.887525	1191.47	-0.267694	0.38058	-0.703384	0.481817	0.630681	SSA01_DN55226_c0_g1_i1
s6_11372	1311.42	0.209294	0.254053	0.82382	0.410042	0.999963	1036.88	-0.341915	0.22925	-1.49145	0.135843	0.999954	1069.43	-0.281311	0.298677	-0.941858	0.346266	0.876045	952.633	-0.753551	0.294871	-2.55552	0.0106028	0.168371	929.398	-0.838666	0.357338	-2.34698	0.018926	0.106104	1016.64	-1.04809	0.352238	-2.97552	0.00292493	0.017863	926.295	-1.01526	0.380028	-2.67154	0.00755034	0.0345703	1174.32	-0.403552	0.407147	-0.991172	0.321602	0.481717	SSA01_DN12390_c0_g1_i1
s6_11373	616.232	-0.125918	0.253833	-0.496064	0.619849	0.999963	732.702	0.0461791	0.224468	0.205727	0.837005	0.999954	656.41	-0.0602589	0.322669	-0.186752	0.851855	0.969873	687.099	-0.0682453	0.320127	-0.213182	0.831185	0.962589	616.63	-0.275747	0.394171	-0.699563	0.4842	0.685804	661.585	-0.481573	0.372158	-1.294	0.195665	0.335366	636.505	-0.290528	0.424776	-0.683956	0.494003	0.644157	611.452	-0.694951	0.415428	-1.67286	0.0943557	0.20966	SSA01_DN23165_c0_g1_i1
s6_11377	149.369	0.219504	0.235948	0.930306	0.352213	1	128.279	-0.235288	0.228231	-1.03092	0.302578	0.999954	154.333	0.170442	0.287716	0.592399	0.553584	0.922448	146.65	-0.01936	0.241662	-0.080112	0.936148	0.986053	177.304	0.518354	0.265382	1.95324	0.0507913	0.18737	251.933	1.00778	0.278101	3.62378	0.000290329	0.00355485	255.454	1.21257	0.324182	3.74041	0.000183722	0.00248013	378.109	2.09105	0.299483	6.98219	2.91e-12	5.95e-10	SSA01_DN33453_c0_g1_i1
s6_1138	1249.51	0.00084194	0.178912	0.00470589	0.996245	0.999963	1463.71	0.190967	0.186592	1.02345	0.306096	0.999954	1329.83	0.0593587	0.159214	0.372824	0.70928	0.943465	1391.62	0.0639005	0.13374	0.477797	0.632795	0.906411	1317.47	0.00622021	0.216752	0.0286974	0.977106	0.989608	1351.89	-0.292394	0.256874	-1.13828	0.255004	0.402685	1137.26	-0.528885	0.313882	-1.68498	0.0919916	0.200779	1289.62	-0.31487	0.2578	-1.22138	0.221944	0.374256	SSA01_DN31048_c0_g1_i1
s6_11380	858.558	-0.260502	0.182099	-1.43055	0.152559	0.999963	1013.88	0.0360537	0.172865	0.208565	0.834788	0.999954	922.704	-0.125617	0.20165	-0.622947	0.533319	0.919442	1043.71	0.0844896	0.141275	0.59805	0.549807	0.877737	939.345	-0.108289	0.268099	-0.403916	0.686275	0.828331	1036.22	-0.202621	0.246051	-0.823492	0.410228	0.558542	1036.22	0.069173	0.304643	0.227062	0.820375	0.892207	949.268	-0.357639	0.278728	-1.28311	0.199453	0.347957	SSA01_DN33436_c0_g1_i1
s6_11381	3137.7	0.0603413	0.169186	0.356656	0.721349	0.999963	3354.38	0.0372687	0.117018	0.318487	0.750116	0.999954	3318.55	0.0932698	0.147395	0.632789	0.526871	0.918242	3300.97	-0.039891	0.15734	-0.253534	0.799856	0.95455	3078.63	-0.141185	0.19729	-0.715623	0.474224	0.678197	3610.98	-0.0515308	0.281766	-0.182885	0.854888	0.906506	3821.48	0.331831	0.368295	0.900991	0.367593	0.528028	3508.43	0.0491401	0.251712	0.195223	0.845218	0.905289	SSA01_DN13837_c0_g1_i2
s6_11382	1137.31	-0.0933433	0.209009	-0.4466	0.655164	0.999963	1132.42	-0.268525	0.179852	-1.49303	0.135429	0.999954	1021.46	-0.501309	0.216964	-2.31056	0.020857	0.388526	1111.28	-0.401705	0.181404	-2.21443	0.0267994	0.28794	1027.86	-0.559775	0.226141	-2.47534	0.013311	0.0858263	1104.84	-0.76875	0.24706	-3.11159	0.00186081	0.0130394	1027.62	-0.671524	0.285289	-2.35383	0.0185809	0.0653466	1092.47	-0.775947	0.266546	-2.91112	0.00360134	0.02253	SSA01_DN38700_c0_g1_i1
s6_11384	1751.39	-0.0358403	0.25525	-0.140413	0.888334	0.999963	1816.63	-0.065103	0.226589	-0.287317	0.773869	0.999954	1739.95	-0.114763	0.320498	-0.358078	0.720285	0.94521	1644.52	-0.351749	0.319428	-1.10118	0.270817	0.743919	1371.31	-0.9594	0.363736	-2.63762	0.00834891	0.0645326	1469.35	-1.26766	0.382473	-3.31437	0.000918488	0.00800392	1273.29	-1.48317	0.405891	-3.65411	0.000258079	0.00318897	1537.53	-1.10738	0.430031	-2.57513	0.0100203	0.0459449	SSA01_DN13940_c0_g1_i2
s6_11385	276.597	0.0596608	0.2223	0.268379	0.788408	0.999963	290.858	0.00475988	0.201671	0.0236021	0.98117	0.999954	271.755	-0.089171	0.216239	-0.412373	0.680066	0.938727	270.495	-0.228745	0.217595	-1.05124	0.293148	0.76058	269.291	-0.152917	0.291521	-0.524549	0.599897	0.770493	295.839	-0.25558	0.313357	-0.815617	0.414719	0.562494	262.454	-0.315022	0.35681	-0.882884	0.377299	0.537406	332.865	0.285566	0.318383	0.896928	0.369757	0.528565	SSA01_DN22266_c0_g1_i1
s6_11388	1879.18	0.0151754	0.198655	0.0763911	0.939108	0.999963	2007.03	-0.00382107	0.195291	-0.019566	0.98439	0.999954	1986.64	0.0478562	0.223442	0.214177	0.830409	0.965851	2200.26	0.192037	0.216342	0.887652	0.374728	0.805106	2192.95	0.287656	0.20671	1.39159	0.164046	0.370127	2555.29	0.349768	0.235187	1.48719	0.136965	0.260718	2564.12	0.575715	0.291955	1.97193	0.0486176	0.127959	2463.2	0.49693	0.247253	2.0098	0.0444518	0.12625	SSA01_DN24842_c0_g1_i1
s6_11389	342.855	-0.0102148	0.203535	-0.0501867	0.959974	0.999963	393.669	0.146886	0.163548	0.898122	0.369121	0.999954	387.448	0.186346	0.218892	0.851315	0.394595	0.890611	364.936	-0.0722528	0.174927	-0.413046	0.679573	0.92088	380.876	0.132739	0.234205	0.566766	0.570873	0.750764	447.135	0.21787	0.240712	0.905109	0.365408	0.516026	383.529	0.0697312	0.288139	0.242005	0.808776	0.884277	414.809	0.227823	0.265092	0.85941	0.390114	0.548746	SSA01_DN14528_c0_g1_i1
s6_1139	2892.08	-0.10468	0.239524	-0.437032	0.662088	0.999963	3013.44	-0.135773	0.222804	-0.609383	0.542271	0.999954	3009.85	-0.0967849	0.265781	-0.364153	0.715744	0.944191	3042.6	-0.18999	0.249584	-0.761227	0.446521	0.838985	2504.31	-0.724607	0.285355	-2.53932	0.0111068	0.0768751	2701.8	-0.933796	0.325877	-2.86549	0.0041637	0.0227357	2301.09	-1.20469	0.337929	-3.56491	0.000363977	0.00407364	2648.9	-1.05964	0.333769	-3.17478	0.00149952	0.011946	SSA01_DN55495_c0_g1_i1
s6_11391	1457.26	-0.279017	0.250477	-1.11394	0.265304	0.999963	1580.91	-0.166088	0.230442	-0.720739	0.47107	0.999954	1366.38	-0.421106	0.322513	-1.3057	0.191654	0.806873	1395.56	-0.614429	0.294943	-2.08321	0.0372323	0.342864	1251.32	-1.02707	0.319467	-3.21495	0.00130469	0.0204799	1354.99	-1.29022	0.325559	-3.96308	7.4e-05	0.00132942	1222.77	-1.30111	0.354612	-3.6691	0.000243408	0.00305646	1331.57	-1.52609	0.396103	-3.85277	0.000116787	0.00178409	SSA01_DN11191_c0_g1_i1
s6_11394	3894.52	0.195497	0.255242	0.765929	0.443718	0.999963	3292.58	-0.18467	0.230264	-0.801995	0.422556	0.999954	3523.75	-0.0450132	0.315611	-0.142622	0.886588	0.977059	3281.42	-0.307073	0.311364	-0.986217	0.324027	0.778662	2963.15	-0.587859	0.364005	-1.61497	0.106317	0.287912	3241.72	-0.760151	0.366011	-2.07685	0.0378151	0.104854	3104.31	-0.555742	0.406647	-1.36664	0.171737	0.312023	3385.49	-0.513305	0.426362	-1.20392	0.228621	0.38168	SSA01_DN22851_c0_g1_i1
s6_11396	359.222	-0.247763	0.230229	-1.07616	0.281856	0.999963	455.233	0.157909	0.198316	0.796249	0.425888	0.999954	514.255	0.504205	0.236549	2.1315	0.033048	0.468191	582.124	0.675181	0.235442	2.86771	0.00413453	0.0936508	576.416	0.788641	0.252379	3.12483	0.0017791	0.0249417	609.809	0.642981	0.268896	2.39119	0.016794	0.0595782	522.932	0.506275	0.304315	1.66366	0.0961814	0.20725	473.822	0.231105	0.310265	0.744863	0.456355	0.609172	SSA01_DN41693_c0_g1_i1
s6_11398	752.702	0.0958135	0.254089	0.377086	0.70611	0.999963	643.689	-0.189159	0.221359	-0.854535	0.392809	0.999954	640.291	-0.262203	0.319094	-0.82171	0.411242	0.893788	591.587	-0.550301	0.32965	-1.66935	0.0950479	0.520683	573.722	-0.718139	0.404038	-1.7774	0.0755018	0.235563	654.008	-0.768472	0.412578	-1.86261	0.0625176	0.149579	608.676	-0.662961	0.447606	-1.48113	0.138573	0.268242	681.975	-0.540196	0.46673	-1.15741	0.247106	0.402376	SSA01_DN18722_c0_g3_i1
s6_11399	482.823	0.164396	0.205181	0.801227	0.423	0.999963	522.593	0.141705	0.192111	0.737622	0.460744	0.999954	552.933	0.360567	0.217067	1.66109	0.0966959	0.683675	549.298	0.266192	0.175967	1.51274	0.130346	0.586645	543.93	0.334313	0.218553	1.52966	0.126101	0.317974	648.786	0.453249	0.23002	1.97048	0.0487839	0.125474	596.027	0.472725	0.280214	1.68701	0.0916011	0.200179	626.508	0.616189	0.263003	2.3429	0.0191348	0.0714513	SSA01_DN23182_c0_g1_i1
s6_11400	1155.61	0.0185627	0.253462	0.0732366	0.941618	0.999963	1078.2	-0.140087	0.220361	-0.635714	0.524963	0.999954	1012.76	-0.254575	0.326363	-0.780035	0.43537	0.89937	965.846	-0.513405	0.330901	-1.55153	0.120774	0.571128	822.637	-1.17464	0.396475	-2.96272	0.00304934	0.0350697	899.756	-1.44998	0.410833	-3.52935	0.000416574	0.00459179	830.922	-1.35628	0.422866	-3.20736	0.0013396	0.0102628	963.79	-1.17855	0.469836	-2.50843	0.0121269	0.0524856	SSA01_DN56356_c0_g1_i1
s6_11401	854.464	0.146322	0.180441	0.810916	0.417414	0.999963	877.395	0.00996371	0.138922	0.0717215	0.942824	0.999954	779.76	-0.234058	0.167549	-1.39696	0.162426	0.782584	766.228	-0.418824	0.182211	-2.29856	0.0215298	0.253856	805.126	-0.17506	0.204447	-0.85626	0.391854	0.611414	932.324	-0.122603	0.212931	-0.57579	0.564757	0.694089	870.01	-0.043317	0.264417	-0.163821	0.869872	0.924151	883.276	-0.124481	0.233845	-0.532322	0.594503	0.723395	SSA01_DN18132_c0_g1_i1
s6_11402	2022.21	-0.0553364	0.214135	-0.258418	0.796084	0.999963	2008.38	-0.226579	0.196866	-1.15093	0.249762	0.999954	1924.46	-0.278308	0.242812	-1.14619	0.251717	0.844879	1982.9	-0.347252	0.194302	-1.78717	0.0739097	0.468552	1698.62	-0.776629	0.234211	-3.31594	0.00091336	0.016384	1872.29	-0.90227	0.27174	-3.32034	0.000899066	0.00787479	1654.42	-1.00345	0.301555	-3.32759	0.000876013	0.0075993	1879.86	-0.878936	0.274329	-3.20394	0.00135558	0.011101	SSA01_DN15788_c0_g1_i1
s6_11405	9356.36	-0.0986206	0.194252	-0.507693	0.611668	0.999963	10946.4	0.112875	0.194067	0.58163	0.560816	0.999954	10153.9	0.021757	0.182795	0.119024	0.905256	0.979669	11297.4	0.183115	0.185611	0.986549	0.323864	0.778641	10438.7	0.0726283	0.230385	0.315248	0.752574	0.869387	12181.7	0.141495	0.255845	0.553051	0.580229	0.706638	11404.3	0.217158	0.279472	0.777029	0.437142	0.593801	11498.9	0.190291	0.243371	0.781896	0.434276	0.590212	SSA01_DN2754_c0_g2_i1
s6_11406	905.063	0.103956	0.242567	0.428567	0.668238	0.999963	738.177	-0.156872	0.203259	-0.771784	0.440242	0.999954	672.744	-0.366021	0.324469	-1.12806	0.259293	0.849558	637.442	-0.636589	0.33859	-1.88012	0.0600918	0.428404	551.931	-1.43519	0.442431	-3.24387	0.00117918	0.0192149	637.889	-1.49817	0.464713	-3.22386	0.00126474	0.0100085	575.195	-1.53846	0.47212	-3.25863	0.00111951	0.00907293	692.619	-1.14661	0.52941	-2.16582	0.0303247	0.097717	SSA01_DN54646_c0_g1_i1
s6_11407	663.213	0.0410882	0.241074	0.170438	0.864666	0.999963	661.396	-0.0239602	0.189167	-0.126661	0.899208	0.999954	654.211	-0.0194357	0.320863	-0.0605731	0.951699	0.989788	639.34	-0.122002	0.338082	-0.360865	0.7182	0.931758	587.239	-0.301214	0.47	-0.640881	0.5216	0.714338	664.748	-0.365178	0.482119	-0.757444	0.448784	0.594169	710.097	0.0576819	0.499976	0.115369	0.908152	0.947458	648.54	-0.322565	0.532671	-0.605562	0.544806	0.684451	SSA01_DN16494_c0_g1_i1
s6_11410	703.457	0.22571	0.185455	1.21706	0.223582	0.999963	657.11	-0.160868	0.148635	-1.0823	0.279118	0.999954	604.286	-0.302068	0.230251	-1.31191	0.189551	0.805638	597.298	-0.513474	0.142523	-3.60274	0.00031488	0.0169724	656.428	-0.11552	0.22374	-0.516313	0.605636	0.774653	798.325	0.0719002	0.239001	0.300836	0.763539	0.846049	709.043	0.0115224	0.31799	0.0362352	0.971095	0.983968	869.33	0.535861	0.257911	2.07769	0.0377376	0.11291	SSA01_DN10497_c0_g1_i1
s6_11411	1539.89	0.197668	0.232804	0.849077	0.395838	0.999963	1488.13	-0.0488394	0.208661	-0.234061	0.814937	0.999954	1423.94	-0.0878031	0.242675	-0.361813	0.717492	0.944628	1323.4	-0.420779	0.228523	-1.8413	0.0655781	0.445218	1210.28	-0.635254	0.268725	-2.36395	0.018081	0.10324	1403.58	-0.579407	0.281432	-2.05878	0.0395151	0.108099	1282	-0.552657	0.301681	-1.83193	0.0669624	0.160135	1482.29	-0.262286	0.317341	-0.826512	0.408514	0.565938	SSA01_DN18073_c0_g1_i1
s6_11412	735.353	0.133851	0.253113	0.528819	0.596931	0.999963	654.299	-0.160457	0.228774	-0.701378	0.483067	0.999954	554.98	-0.53058	0.315662	-1.68085	0.0927927	0.67557	577.228	-0.575417	0.320284	-1.79658	0.0724019	0.46474	502.809	-1.16658	0.348367	-3.3487	0.00081191	0.0151804	543.402	-1.49059	0.344946	-4.32123	1.55e-05	0.000416836	487.197	-1.52246	0.388564	-3.91817	8.92e-05	0.00144827	591.288	-1.12431	0.398951	-2.81817	0.00482985	0.0275809	SSA01_DN1964_c0_g2_i2
s6_11414	1286.59	0.00549183	0.171971	0.0319345	0.974524	0.999963	1343.68	-0.0718865	0.122229	-0.58813	0.556445	0.999954	1357.24	0.0374404	0.171216	0.218673	0.826904	0.965308	1403.67	0.0113425	0.128592	0.0882052	0.929714	0.984407	1305.88	-0.0941101	0.238322	-0.394887	0.692927	0.832476	1477.57	-0.110635	0.235697	-0.469395	0.638788	0.752356	1256.05	-0.304528	0.28448	-1.07047	0.284407	0.443408	1391.66	-0.13121	0.221171	-0.593251	0.553013	0.691001	SSA01_DN13466_c0_g1_i1
s6_11416	167.527	-0.112934	0.253892	-0.44481	0.656457	0.999963	193.956	0.00829774	0.204524	0.040571	0.967638	0.999954	147.62	-0.381227	0.326424	-1.16789	0.242851	0.840705	162.692	-0.330056	0.334518	-0.986662	0.323808	0.778641	145.072	-0.681912	0.429684	-1.58701	0.112511	0.29741	157.843	-0.929701	0.429375	-2.16524	0.0303693	0.0903468	142.335	-0.945019	0.451289	-2.09404	0.0362562	0.104141	149.795	-1.21673	0.479616	-2.53689	0.0111843	0.0496482	SSA01_DN38489_c0_g1_i1
s6_11417	1378.55	-0.0897398	0.194819	-0.460632	0.645063	0.999963	1384.1	-0.254779	0.159665	-1.5957	0.110555	0.999954	1285.13	-0.391671	0.197215	-1.98601	0.0470324	0.535644	1395.87	-0.286268	0.176797	-1.61919	0.105406	0.541176	1248.84	-0.54799	0.209001	-2.62195	0.00874274	0.0662546	1338.41	-0.76402	0.245127	-3.11683	0.00182807	0.0128786	1218.2	-0.741857	0.293099	-2.53108	0.0113711	0.0461829	1327.04	-0.757131	0.249963	-3.02898	0.00245382	0.0171206	SSA01_DN30187_c0_g1_i1
s6_11420	12537.8	-0.304673	0.181548	-1.6782	0.0933088	0.999963	16246.2	0.203296	0.192234	1.05754	0.290264	0.999954	14690.8	0.0572376	0.269977	0.21201	0.8321	0.966135	16033.6	0.174541	0.203091	0.859423	0.390107	0.813064	16495.8	0.315972	0.330837	0.95507	0.339542	0.563784	19394.6	0.405814	0.339601	1.19497	0.232099	0.377542	21389.2	0.824532	0.361437	2.28126	0.022533	0.0748643	18542.8	0.552643	0.291378	1.89665	0.0578737	0.150911	SSA01_DN20905_c0_g1_i1
s6_11423	1879.23	0.24489	0.20303	1.20618	0.227749	0.999963	1854.8	0.00858536	0.206729	0.0415295	0.966874	0.999954	2034.23	0.287889	0.246664	1.16713	0.243157	0.840705	1953.7	0.102881	0.25564	0.402442	0.687358	0.92294	1854.75	0.072347	0.242938	0.2978	0.765856	0.877235	2265.63	0.262888	0.22377	1.17481	0.240069	0.386521	2387.32	0.604169	0.302817	1.99516	0.0460253	0.123175	2282.1	0.517184	0.272196	1.90004	0.0574279	0.150161	SSA01_DN12819_c0_g1_i1
s6_11424	1116.63	0.00628882	0.254702	0.0246909	0.980302	0.999963	983.556	-0.223128	0.220897	-1.0101	0.312447	0.999954	944.297	-0.368277	0.324028	-1.13656	0.255723	0.847763	991.167	-0.38024	0.333329	-1.14073	0.253981	0.730946	896.356	-0.752829	0.391614	-1.92238	0.0545585	0.195533	1013.85	-0.827979	0.39973	-2.07135	0.0383263	0.105874	917.06	-0.836352	0.408194	-2.04891	0.0404711	0.112709	980.983	-0.952058	0.45684	-2.08401	0.0371595	0.111754	SSA01_DN32108_c0_g1_i1
s6_11425	783.988	0.16487	0.190532	0.865317	0.386865	0.999963	810.483	0.0452253	0.149023	0.303479	0.761525	0.999954	673.767	-0.375776	0.204811	-1.83474	0.0665437	0.613527	641.894	-0.705364	0.168475	-4.18677	2.83e-05	0.0028526	592.152	-0.820271	0.34215	-2.3974	0.0165117	0.0975881	670.913	-0.868965	0.354132	-2.45379	0.0141361	0.0527816	556.591	-1.21019	0.42984	-2.81545	0.00487092	0.0252874	743.346	-0.420155	0.290966	-1.444	0.148738	0.284888	SSA01_DN10071_c0_g2_i1
s6_11428	371.61	-0.184848	0.191644	-0.964539	0.334776	0.999963	428.467	0.0290747	0.142861	0.203517	0.838731	0.999954	429.535	0.119605	0.166949	0.716416	0.473735	0.907221	443.385	0.0892395	0.148991	0.598958	0.549201	0.877522	453.233	0.229141	0.283897	0.807126	0.419594	0.634992	540.691	0.355478	0.260928	1.36236	0.173084	0.307708	514.286	0.461728	0.298592	1.54635	0.12202	0.245035	443.881	0.00679689	0.247622	0.0274487	0.978102	0.987434	SSA01_DN12149_c0_g1_i2
s6_11429	1482.27	-0.174097	0.191349	-0.909844	0.362905	0.999963	1684.17	0.000949758	0.181734	0.00522608	0.99583	0.999954	1523.23	-0.182432	0.202749	-0.899791	0.368231	0.882894	1584.89	-0.205021	0.165764	-1.23683	0.216151	0.696282	1388.07	-0.520032	0.21935	-2.37079	0.01775	0.102033	1506.03	-0.691813	0.240306	-2.87888	0.0039909	0.022106	1391.23	-0.623269	0.27401	-2.27462	0.0229288	0.0757057	1474.29	-0.725809	0.245216	-2.95988	0.00307756	0.0200759	SSA01_DN10161_c0_g1_i1
s6_1143	2069.82	0.13868	0.215073	0.644803	0.519055	0.999963	2062.21	-0.0532346	0.192175	-0.277011	0.781772	0.999954	1696.15	-0.485699	0.257843	-1.8837	0.0596053	0.590657	1771.31	-0.55803	0.185023	-3.01601	0.00256124	0.0686575	1630.74	-0.742597	0.248445	-2.98898	0.00279907	0.0332998	1809.58	-0.857618	0.238173	-3.60082	0.00031721	0.0037822	1721.27	-0.658914	0.322842	-2.04098	0.041253	0.11422	1821.15	-0.79616	0.271855	-2.92862	0.00340466	0.0216019	SSA01_DN17301_c0_g2_i1
s6_11436	1903.13	-0.042763	0.226494	-0.188804	0.850247	0.999963	1994.61	-0.079447	0.217588	-0.365127	0.715017	0.999954	1970.69	-0.0508994	0.243838	-0.208742	0.834649	0.966682	1923.22	-0.242104	0.212873	-1.13732	0.255406	0.731965	1723.11	-0.4956	0.248342	-1.99564	0.0459736	0.17679	1858.04	-0.692023	0.253877	-2.72582	0.00641418	0.0306425	1729.24	-0.591951	0.297596	-1.98911	0.0466887	0.124382	1876.72	-0.57146	0.292732	-1.95216	0.0509187	0.138182	SSA01_DN12842_c0_g2_i1
s6_11438	1464.83	-0.149605	0.254711	-0.587352	0.556967	0.999963	1622.74	-0.0492185	0.225418	-0.218344	0.827161	0.999954	1402.27	-0.252951	0.326282	-0.775252	0.438191	0.900203	1442.11	-0.354387	0.324726	-1.09134	0.275122	0.747678	1212.87	-0.937913	0.374297	-2.5058	0.0122175	0.0815567	1344.2	-1.11227	0.372295	-2.98759	0.00281185	0.0173666	1317.7	-0.780875	0.41853	-1.86576	0.0620754	0.151794	1327.98	-1.25434	0.414205	-3.0283	0.00245937	0.017138	SSA01_DN40967_c0_g1_i1
s6_1144	777.621	-0.0485768	0.189533	-0.256298	0.797721	0.999963	862.463	0.0371931	0.157434	0.236245	0.813242	0.999954	865.238	0.12618	0.190465	0.662482	0.507663	0.914858	893.983	0.098567	0.196188	0.502411	0.615378	0.900235	818.695	-0.0417659	0.237087	-0.176163	0.860166	0.930217	918.637	-0.0801587	0.264131	-0.303481	0.761523	0.844493	749.712	-0.403649	0.269215	-1.49936	0.133781	0.261654	798.19	-0.404187	0.242621	-1.66592	0.0957287	0.211734	SSA01_DN16668_c0_g1_i1
s6_11441	1312.34	-0.177687	0.253233	-0.701673	0.482883	0.999963	1694.82	0.158004	0.228195	0.692407	0.488682	0.999954	1550.89	0.0878318	0.291835	0.300964	0.763442	0.953359	1858.56	0.348733	0.303172	1.15028	0.250028	0.728245	1851.32	0.483623	0.352662	1.37135	0.170266	0.378506	2536.13	0.877362	0.385015	2.27877	0.0226807	0.0736415	2774.13	1.2224	0.403939	3.02619	0.00247656	0.015821	1965.53	0.577193	0.407775	1.41547	0.156931	0.295378	SSA01_DN2555_c0_g2_i1
s6_11445	1208.16	-0.260764	0.2268	-1.14975	0.250245	0.999963	1467.36	0.0639234	0.19808	0.322715	0.746911	0.999954	1306.56	-0.140533	0.226833	-0.619542	0.535559	0.919693	1406.07	-0.0609656	0.254972	-0.239107	0.811023	0.957278	1394.63	0.00579993	0.238825	0.0242852	0.980625	0.991115	1697.23	0.186061	0.260499	0.714249	0.475073	0.617977	1717.77	0.442916	0.30983	1.42955	0.152847	0.287502	1580.36	0.19709	0.290401	0.678683	0.497339	0.644184	SSA01_DN2778_c0_g2_i1
s6_11447	999.857	0.049488	0.25168	0.196631	0.844117	0.999963	890.675	-0.14214	0.210714	-0.674567	0.499951	0.999954	874.542	-0.227532	0.325913	-0.698137	0.485092	0.910238	806.513	-0.499753	0.336618	-1.48463	0.137642	0.597646	711.642	-1.07162	0.405033	-2.64575	0.00815101	0.0635482	782.868	-1.30717	0.419057	-3.11931	0.00181274	0.0128066	702.024	-1.35575	0.434515	-3.12014	0.00180765	0.0126763	836.91	-1.02003	0.485	-2.10316	0.035452	0.108263	SSA01_DN39978_c0_g1_i1
s6_11448	1955.45	0.100153	0.175683	0.570079	0.568624	0.999963	2207.45	0.201361	0.149784	1.34434	0.178838	0.999954	2143.72	0.211902	0.192816	1.09898	0.271776	0.853516	2117.56	0.0773472	0.127962	0.604455	0.545541	0.875938	2215.95	0.271271	0.287212	0.944497	0.344916	0.569374	2778.94	0.498594	0.336503	1.48169	0.138422	0.262953	3082.95	0.920777	0.355973	2.58665	0.00969149	0.0412882	2879.36	0.877266	0.252525	3.47398	0.000512809	0.00543823	SSA01_DN33230_c0_g1_i1
s6_11449	848.049	-0.0518046	0.254644	-0.203439	0.838792	0.999963	846.222	-0.124189	0.226804	-0.547559	0.583995	0.999954	781.368	-0.302184	0.31011	-0.974442	0.329837	0.871901	791.2	-0.410733	0.306013	-1.34221	0.179529	0.65633	771.052	-0.476119	0.349684	-1.36157	0.173334	0.382452	901.067	-0.412538	0.36175	-1.1404	0.254121	0.401809	852.431	-0.280208	0.379688	-0.737994	0.460518	0.614591	864.598	-0.439497	0.413285	-1.06342	0.28759	0.446117	SSA01_DN25550_c0_g1_i1
s6_11450	1162.02	0.058383	0.232227	0.251405	0.801501	0.999963	1208.75	-0.0145967	0.226282	-0.0645066	0.948567	0.999954	1157.04	-0.0461293	0.272693	-0.169162	0.865669	0.972472	1131.81	-0.226001	0.236921	-0.95391	0.340129	0.787334	998.738	-0.531859	0.263323	-2.01979	0.0434048	0.171353	1059.6	-0.782464	0.303896	-2.57478	0.0100304	0.0417062	958.951	-0.794374	0.302424	-2.62669	0.008622	0.038077	1048.56	-0.791914	0.323365	-2.44898	0.0143262	0.058797	SSA01_DN34882_c0_g1_i1
s6_11451	1107.08	-0.277448	0.243275	-1.14047	0.25409	0.999963	1300.39	-0.0311378	0.227835	-0.136668	0.891293	0.999954	1215.89	-0.109254	0.303481	-0.360004	0.718844	0.944874	1269.43	-0.129856	0.278039	-0.467042	0.64047	0.908963	1134.34	-0.372014	0.3277	-1.13523	0.256281	0.479628	1293.26	-0.379113	0.339759	-1.11583	0.264495	0.413064	1280.42	-0.11595	0.416262	-0.27855	0.78059	0.865546	1189.36	-0.584799	0.355875	-1.64327	0.100327	0.218547	SSA01_DN54969_c0_g1_i1
s6_11454	1530.72	0.0370032	0.235941	0.156832	0.875377	0.999963	1479.66	-0.179298	0.219076	-0.818428	0.413113	0.999954	1492.55	-0.124634	0.240495	-0.518238	0.604292	0.928434	1367.51	-0.500848	0.237456	-2.10923	0.034925	0.330897	1297.77	-0.587635	0.313356	-1.8753	0.0607521	0.208214	1411.05	-0.775397	0.306103	-2.53312	0.0113051	0.0452168	1232.31	-0.910394	0.341983	-2.6621	0.00776541	0.0352765	1561.96	-0.297385	0.325848	-0.91265	0.361426	0.520789	SSA01_DN30581_c0_g1_i1
s6_11457	1590.48	0.286567	0.252782	1.13365	0.25694	0.999963	1348.74	-0.141052	0.228477	-0.61736	0.536997	0.999954	1410.93	-0.0120326	0.289772	-0.0415243	0.966878	0.992917	1223.6	-0.475689	0.288602	-1.64825	0.0993013	0.528059	1299.36	-0.265682	0.349509	-0.760157	0.447161	0.657621	1565.61	-0.115942	0.360961	-0.321203	0.748057	0.834732	1640	0.257287	0.374764	0.686529	0.49238	0.642835	1971.68	0.689554	0.391092	1.76315	0.0778754	0.184284	SSA01_DN2378_c0_g1_i1
s6_11458	468.605	0.305203	0.218289	1.39816	0.162066	0.999963	518.796	0.326394	0.182508	1.78838	0.0737149	0.999954	541.158	0.508098	0.221363	2.29532	0.0217149	0.394939	522.429	0.347858	0.212605	1.63617	0.101804	0.533121	538.65	0.520095	0.254878	2.04056	0.0412946	0.166525	682.779	0.771561	0.264726	2.91457	0.00356184	0.0204658	646.771	0.855223	0.291005	2.93886	0.00329424	0.0192071	593.222	0.711458	0.279542	2.54509	0.0109251	0.0488349	SSA01_DN26912_c0_g1_i1
s6_1146	2671.07	0.0148585	0.177197	0.083853	0.933173	0.999963	2763.52	-0.0875105	0.145006	-0.603495	0.54618	0.999954	2800.36	0.0302999	0.156525	0.193578	0.846506	0.968975	2631.2	-0.26763	0.175994	-1.52068	0.128341	0.583568	2339.88	-0.506818	0.321376	-1.57703	0.114789	0.301158	2476.45	-0.783293	0.316126	-2.47779	0.0132199	0.0504214	2090.28	-1.06981	0.349586	-3.06021	0.0022118	0.0146118	2516.32	-0.701914	0.222328	-3.1571	0.00159344	0.0125163	SSA01_DN21189_c0_g1_i1
s6_11460	663.013	-0.143943	0.254983	-0.564519	0.572401	0.999963	680.017	-0.131819	0.218879	-0.602246	0.547011	0.999954	593.339	-0.417777	0.32461	-1.28701	0.19809	0.812987	601.09	-0.526538	0.332486	-1.58364	0.113275	0.556795	529.617	-1.10239	0.377224	-2.92237	0.0034738	0.0380116	554.723	-1.55261	0.413984	-3.75042	0.000176539	0.00248772	498.232	-1.6153	0.41839	-3.86074	0.000113044	0.00172995	571.73	-1.60165	0.452199	-3.54191	0.000397245	0.00451067	SSA01_DN32093_c0_g1_i1
s6_11461	490.214	0.0413386	0.237755	0.173871	0.861967	0.999963	577.363	0.168844	0.227903	0.74086	0.458778	0.999954	695.562	0.599381	0.289842	2.06796	0.038644	0.500206	621.021	0.349252	0.282699	1.23542	0.216675	0.696557	650.865	0.60004	0.275938	2.17455	0.029664	0.13762	780.077	0.730921	0.281094	2.60027	0.00931499	0.0396086	719.183	0.750704	0.325216	2.30833	0.020981	0.0711354	692.562	0.711828	0.323372	2.20127	0.027717	0.0919882	SSA01_DN2297_c0_g2_i1
s6_11462	3182.1	-0.416908	0.190741	-2.18573	0.0288353	0.928373	4210.23	0.202408	0.149578	1.35319	0.175995	0.999954	3755.3	-0.0005814	0.167991	-0.0034609	0.997239	0.999574	4121.04	0.128818	0.16873	0.763457	0.445191	0.838298	3862.14	0.0505179	0.223847	0.22568	0.82145	0.908653	4404.68	0.0585525	0.237662	0.246369	0.805397	0.87344	4379.06	0.285999	0.310896	0.919917	0.357616	0.518541	3790.63	-0.243106	0.259093	-0.938299	0.348091	0.508032	SSA01_DN19420_c0_g1_i2
s6_11463	811.462	0.0169687	0.227882	0.0744627	0.940642	0.999963	750.6	-0.330775	0.202023	-1.63731	0.101565	0.999954	723.578	-0.382306	0.247474	-1.54483	0.122387	0.732592	776.341	-0.322482	0.237247	-1.35926	0.174063	0.648444	740.905	-0.388707	0.265226	-1.46557	0.142765	0.341975	868.12	-0.301355	0.290093	-1.03882	0.298887	0.449051	827.194	-0.15466	0.314052	-0.492467	0.622389	0.749253	906.164	-0.00065409	0.29996	-0.00218059	0.99826	0.999011	SSA01_DN17553_c0_g1_i2
s6_11464	784.401	0.117111	0.20269	0.577783	0.56341	0.999963	841.008	0.0834077	0.194578	0.428659	0.668171	0.999954	651.704	-0.516892	0.220798	-2.34102	0.0192313	0.373145	611.705	-0.799696	0.278796	-2.8684	0.00412559	0.0935252	611.934	-0.794962	0.28875	-2.75311	0.00590316	0.0522129	680.117	-0.921586	0.253472	-3.63584	0.000277074	0.00343636	629.854	-0.844187	0.278129	-3.03524	0.00240348	0.0154973	739.074	-0.515874	0.2716	-1.89939	0.0575134	0.150283	SSA01_DN41883_c0_g1_i1
s6_11465	2846.35	0.118469	0.248235	0.477244	0.633188	0.999963	2466.89	-0.113589	0.211115	-0.538041	0.590549	0.999954	2668.36	-0.0156764	0.32467	-0.0482841	0.96149	0.991653	2406.64	-0.269301	0.338077	-0.796567	0.425703	0.828762	2247.46	-0.478055	0.446284	-1.07119	0.284084	0.509279	2430.33	-0.693112	0.465235	-1.48981	0.136274	0.259799	2439.32	-0.376528	0.478578	-0.786764	0.43142	0.588644	2507.93	-0.514783	0.504545	-1.02029	0.30759	0.46715	SSA01_DN54552_c0_g1_i1
s6_11466	1596.28	0.0903252	0.231691	0.389852	0.696646	0.999963	1546.07	-0.00604197	0.1805	-0.0334734	0.973297	0.999954	1466.6	-0.0363928	0.319771	-0.113809	0.909389	0.980814	1360.26	-0.197383	0.333139	-0.592494	0.55352	0.879157	1143.5	-0.723523	0.468767	-1.54346	0.122719	0.313095	1191.06	-1.16721	0.495427	-2.35597	0.0184746	0.0637271	1059.73	-1.21857	0.531975	-2.29066	0.0219833	0.0736589	1256.94	-0.930041	0.560571	-1.65909	0.0970969	0.213812	SSA01_DN3186_c0_g1_i1
s6_11469	1237.37	-0.143688	0.179252	-0.801598	0.422785	0.999963	1374.65	-0.031555	0.145144	-0.217406	0.827892	0.999954	1344.23	-0.00715665	0.15695	-0.0455982	0.96363	0.992114	1494.24	0.154994	0.163073	0.950461	0.341878	0.788482	1361.68	0.00167443	0.199105	0.00840976	0.99329	0.997043	1514.04	-0.0614747	0.204063	-0.301253	0.763222	0.845799	1365.62	-0.0795458	0.270832	-0.293709	0.76898	0.857233	1307.99	-0.399938	0.244708	-1.63435	0.102186	0.221162	SSA01_DN31569_c0_g1_i1
s6_1147	2146.47	0.132656	0.254952	0.520317	0.602842	0.999963	1886.01	-0.129718	0.220692	-0.58778	0.55668	0.999954	1822.61	-0.196577	0.325846	-0.603282	0.546321	0.921691	1699.4	-0.484437	0.329263	-1.47128	0.141216	0.602695	1415.91	-1.22938	0.381315	-3.22407	0.00126383	0.020051	1531.37	-1.57907	0.384649	-4.10522	4.04e-05	0.000852936	1378.53	-1.59595	0.416337	-3.83331	0.000126433	0.00187453	1652.01	-1.27233	0.44798	-2.84015	0.00450924	0.0262957	SSA01_DN17616_c0_g1_i2
s6_11470	432.47	0.205925	0.2312	0.890677	0.373103	0.999963	369.428	-0.250192	0.229504	-1.09014	0.27565	0.999954	366.16	-0.302532	0.266264	-1.13621	0.255869	0.84778	379.126	-0.343219	0.250726	-1.3689	0.171031	0.645202	396.861	-0.137179	0.303081	-0.452616	0.650825	0.805762	474.654	-0.00102148	0.287464	-0.0035534	0.997165	0.998358	443.554	0.0723543	0.30839	0.23462	0.814504	0.888199	481.544	0.24517	0.311307	0.787551	0.430959	0.586961	SSA01_DN24503_c0_g1_i1
s6_11471	479.286	0.366243	0.205328	1.7837	0.0744728	0.999963	520.274	0.311625	0.191967	1.62333	0.10452	0.999954	634.607	0.803877	0.230453	3.48825	0.0004862	0.0501899	573.809	0.567642	0.178486	3.18031	0.00147115	0.0478402	557.147	0.590155	0.244142	2.41726	0.0156377	0.0943813	669.444	0.726582	0.239664	3.03167	0.00243208	0.015723	617.316	0.745677	0.296348	2.51622	0.0118622	0.0476422	580.574	0.645812	0.270247	2.38971	0.0168615	0.0655478	SSA01_DN21858_c0_g1_i1
s6_11472	952.244	0.169178	0.247921	0.682389	0.494993	0.999963	742.774	-0.16755	0.207571	-0.807196	0.419554	0.999954	791.303	-0.141828	0.326092	-0.434934	0.66361	0.936385	777.902	-0.248779	0.338371	-0.735224	0.462203	0.845247	718.875	-0.490132	0.438687	-1.11727	0.263879	0.487947	809.427	-0.579602	0.446624	-1.29774	0.194377	0.333863	796.888	-0.324047	0.469162	-0.690694	0.489758	0.640437	804.876	-0.504768	0.507703	-0.99422	0.320116	0.480017	SSA01_DN10353_c0_g2_i1
s6_11473	2503.7	0.33165	0.253647	1.30752	0.191035	0.999963	2123.9	-0.0728884	0.23034	-0.316438	0.75167	0.999954	2176	0.00981667	0.31726	0.0309421	0.975316	0.995426	2087.72	-0.175728	0.303726	-0.578574	0.562877	0.882376	2074.09	-0.128757	0.409001	-0.314808	0.752907	0.869591	2560.24	0.0666784	0.434971	0.153294	0.878167	0.922875	3335.1	0.813516	0.482121	1.68737	0.0915326	0.20011	2746.2	0.454198	0.418808	1.0845	0.278142	0.436421	SSA01_DN15460_c0_g1_i1
s6_11475	135.338	0.253005	0.254554	0.993917	0.320263	1	117.649	-0.0675938	0.220188	-0.306982	0.758857	0.999954	154.806	0.471868	0.275388	1.71347	0.0866261	0.66272	119.59	-0.127366	0.314368	-0.405149	0.685368	0.922387	138.283	0.267019	0.333902	0.799694	0.423888	0.63864	152.32	0.196283	0.364034	0.53919	0.589756	0.713834	142.713	0.28483	0.383694	0.742337	0.457883	0.612043	154.403	0.453516	0.39443	1.1498	0.250225	0.405756	SSA01_DN42365_c0_g2_i1
s6_11476	594.751	0.0650882	0.197978	0.328764	0.742334	0.999963	653.35	0.106604	0.160619	0.663708	0.506877	0.999954	615.725	0.0369225	0.243301	0.151756	0.879379	0.975426	579.939	-0.240378	0.202949	-1.18442	0.236245	0.715142	541.576	-0.355988	0.241083	-1.47662	0.139778	0.337844	655.972	-0.168427	0.270922	-0.621682	0.534151	0.668424	549.917	-0.406336	0.321873	-1.26241	0.206801	0.355273	625.913	-0.154666	0.274843	-0.562742	0.573611	0.70706	SSA01_DN34000_c0_g1_i1
s6_11477	1927.71	0.0590534	0.249151	0.237019	0.812642	0.999963	1730.46	-0.125573	0.210973	-0.595208	0.551704	0.999954	1655.26	-0.225829	0.326352	-0.691979	0.488951	0.911369	1629.56	-0.350226	0.33848	-1.0347	0.300807	0.765844	1380.83	-0.988309	0.416672	-2.37191	0.0176963	0.101869	1505.66	-1.25954	0.430834	-2.9235	0.00346116	0.0200657	1288.23	-1.54337	0.450303	-3.42741	0.000609367	0.00588802	1563.74	-1.12284	0.497895	-2.25518	0.0241221	0.0836554	SSA01_DN29979_c0_g1_i1
s6_11479	1381.77	0.069431	0.183126	0.379143	0.704582	0.999963	1454.39	0.00466285	0.153776	0.0303224	0.97581	0.999954	1561.51	0.269129	0.159376	1.68865	0.091287	0.673609	1553.92	0.148908	0.150371	0.99027	0.322042	0.777937	1716.76	0.470349	0.259375	1.81339	0.0697719	0.224791	2203.7	0.721972	0.345956	2.08689	0.0368985	0.102956	2504.35	1.16764	0.359033	3.25217	0.00114527	0.0092121	2199.89	1.02459	0.295226	3.47053	0.000519437	0.00548872	SSA01_DN19312_c0_g1_i2
s6_1148	4217.93	-0.0913024	0.196869	-0.463772	0.642811	0.999963	4802.06	0.0659213	0.168561	0.391082	0.695737	0.999954	4737.36	0.117102	0.185623	0.63086	0.528132	0.91856	4754.19	0.0132437	0.170879	0.0775034	0.938223	0.986729	4198.9	-0.246687	0.215381	-1.14535	0.252064	0.475109	4739.45	-0.269349	0.262753	-1.0251	0.305315	0.455682	4452.94	-0.165858	0.280291	-0.591735	0.554028	0.693756	4490.4	-0.313792	0.267719	-1.17209	0.241159	0.395938	SSA01_DN30373_c0_g1_i1
s6_11481	560.434	-0.0471745	0.181485	-0.259936	0.794913	0.999963	626.156	0.0559896	0.156578	0.357583	0.720655	0.999954	753.237	0.538115	0.223706	2.40546	0.0161523	0.343086	718.007	0.372838	0.163109	2.28583	0.0222643	0.259242	691.972	0.374524	0.20721	1.80747	0.0706897	0.226611	799.694	0.41555	0.232212	1.78953	0.0735294	0.167588	663.484	0.188672	0.274856	0.686439	0.492437	0.642835	723.698	0.393353	0.254232	1.54722	0.121811	0.248918	SSA01_DN2291_c0_g2_i1
s6_11483	815.209	-0.0534816	0.205925	-0.259714	0.795084	0.999963	904.217	0.0326564	0.160369	0.203633	0.83864	0.999954	797.834	-0.215707	0.211322	-1.02075	0.307373	0.86605	855.172	-0.1411	0.238607	-0.591351	0.554285	0.879495	804.873	-0.229742	0.247025	-0.930036	0.352353	0.576565	850.609	-0.464931	0.255134	-1.8223	0.068409	0.159573	812.706	-0.303223	0.28161	-1.07675	0.281593	0.440253	820.083	-0.496405	0.252262	-1.96782	0.049089	0.134988	SSA01_DN27774_c0_g1_i1
s6_11485	116.558	-0.228248	0.252891	-0.902552	0.366764	1	137.091	-0.0234023	0.228945	-0.102218	0.918584	0.999954	149.083	0.175206	0.313219	0.559371	0.575909	0.925263	136.673	-0.0645525	0.297249	-0.217166	0.828079	0.961519	151.225	0.24252	0.378627	0.640525	0.521832	0.714485	213.581	0.760365	0.330981	2.2973	0.0216014	0.071265	230.191	1.08355	0.371037	2.92033	0.0034966	0.0200757	217.962	1.04769	0.392474	2.66946	0.00759731	0.0378754	SSA01_DN26131_c0_g1_i1
s6_11487	1075.52	0.0794021	0.231032	0.343684	0.731084	0.999963	1066.56	-0.0961869	0.215735	-0.445856	0.655701	0.999954	936.686	-0.380597	0.245313	-1.55147	0.120788	0.730528	906.21	-0.635116	0.236257	-2.68824	0.0071829	0.133003	863.556	-0.741448	0.265831	-2.78917	0.00528426	0.0491306	964.834	-0.82465	0.275067	-2.998	0.00271758	0.0169609	929.632	-0.59623	0.310431	-1.92065	0.0547755	0.139089	1124.39	-0.145442	0.31427	-0.462794	0.643512	0.761759	SSA01_DN25124_c0_g1_i1
s6_11489	696.714	0.224009	0.20738	1.08018	0.28006	0.999963	607.688	-0.253889	0.220501	-1.15142	0.249558	0.999954	639.277	-0.104552	0.267967	-0.390168	0.696412	0.94143	603.362	-0.414353	0.191178	-2.16736	0.0302074	0.306622	642.571	-0.131581	0.27374	-0.480677	0.630746	0.792358	775.696	0.0328587	0.246727	0.133178	0.894052	0.933103	737.257	0.150621	0.298985	0.503773	0.614421	0.742764	875.817	0.596266	0.259641	2.2965	0.0216473	0.0777369	SSA01_DN34582_c0_g1_i1
s6_11491	962.924	-0.0615535	0.193871	-0.317497	0.750866	0.999963	996.11	-0.151545	0.149537	-1.01343	0.310855	0.999954	971.44	-0.132641	0.218544	-0.606933	0.543896	0.921303	1059.71	-0.0228031	0.17864	-0.127648	0.898427	0.978303	977.081	-0.156273	0.220011	-0.710298	0.477519	0.680795	1121.72	-0.130815	0.24768	-0.528161	0.597387	0.719999	1037.01	-0.0796415	0.26771	-0.297492	0.766091	0.855314	1033.14	-0.242145	0.26017	-0.930721	0.351998	0.511742	SSA01_DN31241_c0_g1_i1
s6_11493	777.273	0.00730125	0.254023	0.0287425	0.97707	0.999963	783.8	-0.0526621	0.212829	-0.247439	0.804569	0.999954	738.063	-0.139088	0.325404	-0.427432	0.669065	0.937352	670.7	-0.441396	0.333192	-1.32475	0.185255	0.664613	565.187	-1.11068	0.39861	-2.78638	0.00533001	0.0493319	612.675	-1.43606	0.401226	-3.57918	0.000344675	0.00400949	554.025	-1.44317	0.418122	-3.45155	0.00055737	0.00553176	642.506	-1.28287	0.46653	-2.74981	0.00596305	0.0320165	SSA01_DN2407_c0_g1_i1
s6_11494	157.365	-0.0476708	0.252574	-0.18874	0.850296	1	167.54	-0.0355827	0.216128	-0.164638	0.869229	0.999954	155.695	-0.129263	0.324936	-0.397809	0.690771	0.940714	171.767	-0.0456226	0.331618	-0.137576	0.890576	0.976587	154.373	-0.230758	0.435109	-0.530345	0.595873	0.767682	186.19	-0.113976	0.398851	-0.285761	0.775061	0.853726	178.164	0.0326206	0.450429	0.0724212	0.942267	0.967933	192.178	0.147845	0.459878	0.321486	0.747842	0.8388	SSA01_DN15517_c1_g1_i1
s6_11495	1473.19	0.0791123	0.214166	0.369397	0.711832	0.999963	1702.84	0.215187	0.193264	1.11344	0.26552	0.999954	1790.75	0.409023	0.238703	1.71352	0.0866167	0.66272	1795.58	0.327839	0.239816	1.36705	0.171611	0.645788	1708.26	0.328219	0.229032	1.43307	0.151837	0.35387	2024.2	0.432821	0.242135	1.78752	0.0738541	0.168118	2026.46	0.643409	0.305735	2.10447	0.0353379	0.102386	1865.83	0.462941	0.275066	1.68301	0.0923722	0.206634	SSA01_DN26032_c0_g1_i1
s6_11496	222.926	-0.286288	0.235122	-1.21762	0.22337	0.999963	281.934	0.121622	0.201287	0.604218	0.545698	0.999954	267.912	0.0916405	0.234191	0.391307	0.69557	0.941417	271.915	0.0243951	0.227258	0.107346	0.914515	0.981349	277.643	0.169985	0.268891	0.632168	0.527277	0.718353	303.307	0.0695196	0.282579	0.246019	0.805668	0.873563	275.786	0.0660048	0.316086	0.20882	0.834589	0.901499	268.637	-0.118313	0.322234	-0.367163	0.713497	0.813956	SSA01_DN386_c0_g1_i1
s6_115	253.116	0.277634	0.214885	1.29201	0.196354	0.999963	261.397	0.158047	0.174071	0.907945	0.363907	0.999954	276.428	0.367427	0.207572	1.77012	0.0767071	0.639878	266.755	0.195284	0.181812	1.0741	0.282779	0.753173	279.441	0.399163	0.228374	1.74784	0.080491	0.244342	318.576	0.410224	0.262234	1.56434	0.117737	0.233944	299.558	0.48356	0.303408	1.59376	0.110989	0.229124	294.773	0.446119	0.28347	1.57378	0.115538	0.240388	SSA01_DN32884_c0_g1_i1
s6_1150	4781.84	0.134786	0.216809	0.621683	0.534151	0.999963	4524.32	-0.190146	0.174408	-1.09024	0.275608	0.999954	4391.06	-0.199106	0.205589	-0.968466	0.332812	0.872364	4293.21	-0.399759	0.200028	-1.99851	0.0456609	0.376528	4091.16	-0.46733	0.226466	-2.06357	0.0390583	0.161432	4740.59	-0.408386	0.260436	-1.56809	0.116861	0.232661	5030.75	0.0522657	0.323017	0.161805	0.87146	0.925054	5363.87	0.157013	0.306619	0.512077	0.608597	0.734418	SSA01_DN20315_c0_g1_i1
s6_11501	1194.25	0.0968833	0.252711	0.383376	0.701441	0.999963	1202.16	-0.02135	0.229938	-0.0928509	0.926022	0.999954	1056.79	-0.234526	0.304822	-0.769388	0.441663	0.900338	1140.52	-0.181083	0.298291	-0.607069	0.543805	0.875335	948.589	-0.685339	0.33016	-2.07578	0.0379141	0.158735	997.612	-1.01038	0.348849	-2.89633	0.00377558	0.021261	870.005	-1.1554	0.391634	-2.95021	0.00317561	0.0187531	1027.42	-0.87477	0.394036	-2.22002	0.0264173	0.0890448	SSA01_DN2817_c0_g1_i1
s6_11502	2704.66	-0.0581235	0.249646	-0.232824	0.815898	0.999963	2848.3	-0.0685854	0.230409	-0.297668	0.765957	0.999954	2767.39	-0.0842853	0.306129	-0.275326	0.783066	0.956201	2820.38	-0.14954	0.300064	-0.49836	0.61823	0.901302	2562.84	-0.347946	0.358772	-0.969824	0.332134	0.556432	2867.11	-0.422075	0.347699	-1.21391	0.224782	0.369617	2758.77	-0.238278	0.377473	-0.631245	0.52788	0.672513	2746.35	-0.465836	0.377264	-1.23478	0.216914	0.3685	SSA01_DN56169_c0_g1_i1
s6_11503	906.425	0.137164	0.220604	0.621766	0.534095	0.999963	935.07	0.0266279	0.190934	0.139461	0.889086	0.999954	926.604	0.0851821	0.21507	0.396067	0.692056	0.941018	937.138	0.00282329	0.204447	0.0138094	0.988982	0.998242	849.144	-0.179544	0.2487	-0.721932	0.470336	0.675486	932.099	-0.286883	0.282364	-1.016	0.309628	0.460215	810.536	-0.41548	0.303146	-1.37056	0.170512	0.310402	890.585	-0.299435	0.300942	-0.994993	0.31974	0.479623	SSA01_DN23728_c0_g1_i1
s6_11506	2448.73	0.0729625	0.24376	0.299321	0.764695	0.999963	2198.57	-0.0921198	0.20039	-0.459703	0.645729	0.999954	2349.26	-0.0241805	0.322585	-0.0749586	0.940248	0.987666	2002.42	-0.363353	0.338517	-1.07337	0.283106	0.75355	1819.1	-0.732359	0.456375	-1.60473	0.108553	0.291388	2105.37	-0.754609	0.487511	-1.54788	0.121651	0.239568	2069.47	-0.503407	0.489662	-1.02807	0.303917	0.46397	2124.81	-0.684394	0.524913	-1.30382	0.192294	0.339099	SSA01_DN18469_c0_g1_i1
s6_11509	1550.59	-0.00625249	0.252994	-0.024714	0.980283	0.999963	1522.84	-0.144493	0.230315	-0.627374	0.530414	0.999954	1481.53	-0.184208	0.300674	-0.612648	0.540109	0.920644	1537.14	-0.21186	0.301654	-0.702328	0.482475	0.851755	1358.4	-0.531788	0.328062	-1.621	0.105018	0.285852	1430.32	-0.828727	0.334321	-2.47883	0.0131812	0.0503331	1210	-1.09794	0.364548	-3.01178	0.00259722	0.0163599	1421.53	-0.816971	0.389575	-2.09708	0.0359862	0.109327	SSA01_DN2395_c0_g2_i1
s6_1151	270.268	-0.187179	0.239178	-0.782596	0.433864	0.999963	288.466	-0.166838	0.213878	-0.780061	0.435355	0.999954	347.127	0.299655	0.254581	1.17705	0.239176	0.838592	364.452	0.305311	0.2708	1.12744	0.259557	0.734824	372.868	0.483964	0.288506	1.67748	0.0934479	0.267133	447.48	0.62109	0.290253	2.13982	0.0323691	0.0943286	448.892	0.816221	0.342495	2.38316	0.0171648	0.0617334	370.275	0.38809	0.330358	1.17476	0.240092	0.394859	SSA01_DN31212_c0_g1_i1
s6_11510	2038.91	-0.361934	0.210324	-1.72084	0.0852795	0.999963	2466.05	0.00484397	0.204137	0.023729	0.981069	0.999954	2216.56	-0.17419	0.261218	-0.666837	0.504876	0.914676	2492.66	0.000941767	0.201482	0.00467419	0.996271	0.999304	2219.41	-0.233616	0.2331	-1.00221	0.316241	0.540916	2442.72	-0.338832	0.240739	-1.40747	0.159289	0.29005	2173.65	-0.396805	0.275022	-1.44281	0.149074	0.282456	2262.56	-0.495254	0.271562	-1.82372	0.0681939	0.168385	SSA01_DN54814_c0_g1_i1
s6_11514	864.785	-0.0301439	0.177132	-0.170177	0.864871	0.999963	818.807	-0.379562	0.139531	-2.72026	0.00652302	0.71502	733.431	-0.665512	0.15215	-4.37404	1.22e-05	0.00434173	820.125	-0.442815	0.137315	-3.2248	0.00126061	0.0432399	844.752	-0.24204	0.195148	-1.24029	0.214869	0.432999	968.063	-0.21896	0.213199	-1.02702	0.304409	0.454772	939.611	-0.0246886	0.268419	-0.0919779	0.926716	0.958878	915.784	-0.253721	0.227328	-1.1161	0.26438	0.421237	SSA01_DN2316_c0_g2_i1
s6_11515	708.955	0.130775	0.190567	0.686242	0.492561	0.999963	801.91	0.231527	0.15139	1.52934	0.126179	0.999954	752.403	0.163916	0.178088	0.920421	0.357353	0.879373	694.244	-0.166651	0.188219	-0.885408	0.375936	0.806097	647.444	-0.276483	0.228779	-1.20851	0.226851	0.447164	751.544	-0.21711	0.233251	-0.930801	0.351957	0.502859	702.149	-0.132252	0.267166	-0.495016	0.620589	0.747861	810.308	0.207894	0.240182	0.865569	0.386726	0.545687	SSA01_DN23059_c0_g1_i1
s6_11516	3818.81	0.0540833	0.255273	0.211865	0.832212	0.999963	3600.93	-0.128928	0.227933	-0.565641	0.571638	0.999954	3537.12	-0.149471	0.322017	-0.464172	0.642525	0.932533	3535.28	-0.276574	0.315743	-0.875947	0.381059	0.809197	3175.96	-0.551995	0.389892	-1.41576	0.156845	0.360788	3402.34	-0.81371	0.372874	-2.18227	0.0290897	0.0876687	3306.73	-0.556459	0.411566	-1.35205	0.176358	0.317724	3439.51	-0.717578	0.432493	-1.65917	0.0970824	0.213797	SSA01_DN41079_c0_g1_i1
s6_11520	1687.4	-0.0782542	0.189245	-0.413507	0.679235	0.999963	1946.16	0.108315	0.161334	0.671368	0.501986	0.999954	1802.62	-0.00103337	0.174577	-0.0059193	0.995277	0.999283	1857.6	-0.0373935	0.189625	-0.197197	0.843674	0.965784	1630.42	-0.322861	0.194504	-1.65992	0.0969311	0.272887	1873.83	-0.292104	0.210965	-1.38461	0.166171	0.299025	1831.62	-0.0731923	0.278385	-0.262918	0.792614	0.873242	1785.34	-0.317739	0.236133	-1.34559	0.178434	0.322236	SSA01_DN42589_c0_g1_i1
s6_11522	1881.04	0.180592	0.220341	0.819603	0.412443	0.999963	1793.18	-0.11194	0.196204	-0.57053	0.568318	0.999954	1816.24	-0.0125692	0.231081	-0.0543933	0.956622	0.990906	1853.7	-0.0750699	0.219318	-0.342288	0.732134	0.935508	1783.91	-0.0939536	0.245386	-0.38288	0.701809	0.837973	2018.11	-0.111137	0.252476	-0.440189	0.6598	0.768253	1952.5	0.0684109	0.313221	0.218411	0.827109	0.896909	2221.27	0.373211	0.288655	1.29293	0.196036	0.343648	SSA01_DN5190_c0_g2_i1
s6_11527	367.952	0.139213	0.214338	0.649503	0.516013	0.999963	392.465	0.0825627	0.214344	0.385188	0.700098	0.999954	397.156	0.172551	0.290523	0.593932	0.552558	0.922448	473.271	0.485876	0.242657	2.00231	0.0452511	0.37528	476.091	0.625433	0.254756	2.45503	0.0140871	0.0887406	554.606	0.68738	0.276315	2.48767	0.0128585	0.0494668	425.36	0.27668	0.405821	0.681777	0.49538	0.645318	434.342	0.322415	0.289367	1.11421	0.26519	0.422168	SSA01_DN4202_c0_g2_i1
s6_1153	140.207	-0.0832542	0.235203	-0.353968	0.723363	1	175.768	0.20213	0.22634	0.893037	0.371837	0.999954	151.097	0.00658258	0.239161	0.0275237	0.978042	0.995813	172.141	0.211837	0.246221	0.860355	0.389594	0.812825	206.394	0.712711	0.283898	2.51045	0.0120577	0.0809662	254.823	0.891142	0.322551	2.76279	0.00573095	0.0283146	263.425	1.15305	0.326277	3.53394	0.000409412	0.00444452	202.316	0.6415	0.316207	2.02873	0.0424856	0.122583	SSA01_DN14788_c0_g1_i1
s6_11533	15.0639	-0.0168728	0.225566	-0.0748023	0.940372	1	21.6054	0.212721	0.214031	0.993875	0.320284	0.999954	21.0984	0.315575	0.324882	0.971352	0.331373	0.871956	21.0321	0.349153	0.334184	1.04479	0.296119	0.762864	21.4381	0.537037	0.450875	1.1911	0.233615	0.454498	26.8406	0.803515	0.470956	1.70613	0.087983	0.190296	20.821	0.458086	0.556916	0.82254	0.410769	0.569045	26.2368	0.978488	0.509446	1.92069	0.0547707	0.145346	SSA01_DN21094_c8_g1_i1
s6_11534	503.611	0.0104152	0.232037	0.044886	0.964198	0.999963	480.681	-0.0588153	0.177655	-0.331065	0.740595	0.999954	457.479	-0.13113	0.310536	-0.42227	0.672828	0.938254	474.917	-0.160313	0.330509	-0.485051	0.62764	0.904343	383.53	-0.721582	0.487682	-1.47962	0.138976	0.336811	421.164	-1.01799	0.499648	-2.03742	0.0416076	0.112045	398.243	-0.867799	0.509351	-1.70373	0.0884308	0.195204	422.8	-0.987787	0.568357	-1.73797	0.0822165	0.19126	SSA01_DN22179_c0_g1_i1
s6_11535	1031.56	-0.05436	0.242276	-0.224372	0.822468	0.999963	1068.24	-0.0984068	0.228566	-0.430539	0.666804	0.999954	917.937	-0.41007	0.2935	-1.39717	0.162362	0.782531	968.671	-0.442978	0.26079	-1.6986	0.0893951	0.50831	799.311	-1.05602	0.315458	-3.34756	0.000815254	0.0152218	932.226	-0.997469	0.304804	-3.27249	0.00106603	0.00889389	880.677	-0.822055	0.346467	-2.37268	0.0176598	0.0629384	1004.36	-0.639783	0.348565	-1.83547	0.0664355	0.165263	SSA01_DN12500_c0_g1_i1
s6_11536	2946.05	0.115052	0.25474	0.451645	0.651525	0.999963	2697.28	-0.0945498	0.220867	-0.428085	0.668589	0.999954	2621.32	-0.141163	0.324235	-0.435373	0.663292	0.936289	2613.2	-0.247866	0.331446	-0.747832	0.454562	0.842295	2293.4	-0.635163	0.386025	-1.64539	0.0998884	0.277903	2453.13	-0.904327	0.391168	-2.31186	0.0207854	0.0692808	2247.01	-0.857434	0.410206	-2.09025	0.0365951	0.104817	2565.14	-0.673399	0.45336	-1.48535	0.137451	0.270011	SSA01_DN1220_c0_g1_i1
s6_11538	1048.59	-0.138325	0.254377	-0.543779	0.586593	0.999963	1095.06	-0.103364	0.214726	-0.481374	0.630251	0.999954	1072.99	-0.147385	0.326287	-0.451704	0.651482	0.934235	1149.81	-0.121032	0.335231	-0.36104	0.718069	0.931723	1012.08	-0.41912	0.413264	-1.01417	0.310501	0.534668	1075.65	-0.68495	0.403384	-1.69801	0.0895059	0.192475	996.115	-0.603897	0.427865	-1.41142	0.15812	0.294534	1016.19	-0.868886	0.460839	-1.88544	0.0593702	0.153661	SSA01_DN30673_c0_g1_i1
s6_11539	325.371	-0.223123	0.252033	-0.885291	0.376	0.999963	355.111	-0.115975	0.230065	-0.504098	0.614192	0.999954	376.674	0.0168114	0.312996	0.0537112	0.957165	0.991033	410.022	0.102484	0.29159	0.351467	0.725238	0.933286	346.202	-0.229134	0.356659	-0.642447	0.520583	0.713416	375.767	-0.388501	0.335567	-1.15775	0.246967	0.393958	339.354	-0.395161	0.356865	-1.10731	0.268159	0.425644	343.335	-0.607356	0.393197	-1.54466	0.122429	0.249749	SSA01_DN22503_c0_g1_i1
s6_1154	768.482	0.18101	0.253652	0.713614	0.475466	0.999963	771.437	0.0355631	0.228049	0.155945	0.876076	0.999954	758.679	0.077354	0.317716	0.243469	0.807642	0.960812	795.221	0.0838873	0.325131	0.258011	0.796399	0.953678	779.824	0.127098	0.433594	0.293126	0.769426	0.879262	874.219	0.110877	0.39598	0.280007	0.779472	0.856346	935.81	0.492858	0.423241	1.16449	0.244227	0.399049	908.465	0.419489	0.405898	1.03349	0.301377	0.460644	SSA01_DN20984_c0_g1_i1
s6_11540	811.373	-0.0582373	0.236252	-0.246505	0.805291	0.999963	975.182	0.180177	0.203405	0.885802	0.375724	0.999954	826.963	-0.112269	0.239373	-0.469013	0.639061	0.932328	910.897	0.0172988	0.283156	0.0610929	0.951285	0.990071	838.454	-0.106979	0.268494	-0.398443	0.690304	0.830843	1007.57	0.0443965	0.272481	0.162934	0.87057	0.917407	1014.06	0.296964	0.333806	0.88963	0.373664	0.533801	986.921	0.184534	0.322446	0.572293	0.567123	0.701821	SSA01_DN13180_c0_g1_i1
s6_11542	1322.19	-0.131526	0.207086	-0.635127	0.525345	0.999963	1320.25	-0.242407	0.216454	-1.1199	0.262755	0.999954	1109.22	-0.787211	0.203735	-3.8639	0.000111593	0.0193894	1291.49	-0.431623	0.201451	-2.14257	0.0321475	0.317367	1469.56	0.0279151	0.297144	0.0939449	0.925153	0.964373	1842.08	0.267424	0.362288	0.738152	0.460422	0.604776	1921.61	0.5967	0.338755	1.76145	0.0781624	0.178887	1813.33	0.478612	0.266162	1.7982	0.0721457	0.174843	SSA01_DN17189_c0_g1_i1
s6_11543	500.819	-0.21656	0.191657	-1.12994	0.258504	0.999963	561.699	-0.057687	0.20206	-0.285495	0.775265	0.999954	471.967	-0.497565	0.168705	-2.94932	0.00318472	0.151477	466.525	-0.644765	0.230042	-2.80282	0.00506584	0.106776	451.216	-0.700747	0.22478	-3.11748	0.00182405	0.0253346	504.543	-0.766528	0.258785	-2.96202	0.00305623	0.0184324	463.511	-0.71739	0.283899	-2.52693	0.0115066	0.0465873	528.018	-0.508949	0.261289	-1.94784	0.0514343	0.139115	SSA01_DN25260_c0_g1_i1
s6_11545	589.088	-0.0993327	0.232884	-0.426532	0.66972	0.999963	628.909	-0.0548222	0.182904	-0.299732	0.764381	0.999954	558.63	-0.18703	0.306828	-0.60956	0.542154	0.920782	592.678	-0.205292	0.33058	-0.621004	0.534597	0.87043	479.945	-0.831413	0.483612	-1.71917	0.0855827	0.253128	520.225	-1.20752	0.495037	-2.43925	0.0147177	0.0543065	466.499	-1.27068	0.503494	-2.52373	0.0116118	0.0469091	514.832	-1.34818	0.558168	-2.41536	0.0157197	0.0625585	SSA01_DN38357_c0_g1_i1
s6_11547	2289.33	-0.13288	0.186079	-0.714102	0.475164	0.999963	2520.01	-0.0464199	0.153615	-0.302183	0.762513	0.999954	2358.53	-0.144984	0.175072	-0.828141	0.40759	0.892925	2567.37	-0.0323252	0.18845	-0.171532	0.863805	0.970794	2344.87	-0.195394	0.196174	-0.996024	0.319239	0.544031	2662.5	-0.199176	0.243747	-0.817144	0.413846	0.561738	2516.55	-0.0838604	0.258079	-0.324941	0.745226	0.840993	2615.36	-0.0877133	0.291908	-0.300483	0.763809	0.849768	SSA01_DN10564_c0_g1_i1
s6_1155	3029.07	0.080287	0.255089	0.314741	0.752958	0.999963	2706.86	-0.153368	0.221791	-0.691501	0.489251	0.999954	2684.46	-0.184385	0.325439	-0.566572	0.571005	0.925136	2493.49	-0.479329	0.327767	-1.46241	0.143629	0.60606	2304.67	-0.780307	0.396291	-1.96903	0.04895	0.183315	2586.21	-0.888313	0.406828	-2.18351	0.0289981	0.0874792	2488.2	-0.669958	0.423512	-1.58191	0.11367	0.233232	2642.05	-0.778801	0.446512	-1.74419	0.0811264	0.189561	SSA01_DN23697_c0_g1_i1
s6_11550	1512.54	-0.203136	0.217476	-0.934063	0.350271	0.999963	1795.41	0.0533683	0.223083	0.23923	0.810927	0.999954	1784.06	0.12692	0.252327	0.503	0.614965	0.930384	1802.78	0.0530002	0.226902	0.233582	0.81531	0.95845	1698.32	-0.0133533	0.275986	-0.0483839	0.96141	0.981977	1879.97	-0.0888236	0.293462	-0.302675	0.762138	0.844954	1850.73	0.128084	0.365558	0.350378	0.726055	0.827326	1581.69	-0.548133	0.303791	-1.80431	0.0711825	0.173382	SSA01_DN1078_c0_g2_i1
s6_11553	1013.6	0.099771	0.188514	0.529251	0.596631	0.999963	1135.41	0.178521	0.165953	1.07573	0.282048	0.999954	1061.54	0.103382	0.169628	0.609465	0.542217	0.920782	1080.17	0.0367317	0.158688	0.23147	0.816949	0.95888	1230.99	0.447881	0.242423	1.84752	0.0646722	0.215547	1570.15	0.706123	0.287654	2.45477	0.0140975	0.0526554	1814.23	1.18727	0.320379	3.70583	0.000210699	0.00275104	1732.99	1.23421	0.245361	5.0302	4.9e-07	2.23e-05	SSA01_DN22167_c0_g1_i1
s6_11554	517.227	-0.0615906	0.196001	-0.314236	0.753342	0.999963	533.643	-0.137277	0.203571	-0.674348	0.50009	0.999954	585.295	0.139507	0.253603	0.550102	0.58225	0.92572	565.685	-0.0431768	0.190315	-0.226871	0.820524	0.959665	565.795	0.0529896	0.206345	0.256801	0.797332	0.895479	659.84	0.120446	0.223111	0.539848	0.589302	0.71353	632.959	0.258561	0.271839	0.951153	0.341527	0.502902	632.284	0.210662	0.249083	0.845748	0.397694	0.555703	SSA01_DN23343_c0_g1_i1
s6_11555	1473.56	-0.0509038	0.254636	-0.199908	0.841552	0.999963	1482.15	-0.0948183	0.216754	-0.437446	0.661788	0.999954	1333.6	-0.248501	0.325689	-0.763003	0.445462	0.901496	1396.33	-0.303794	0.33517	-0.906387	0.364731	0.801425	1230.18	-0.680729	0.43379	-1.56926	0.116588	0.303675	1376.6	-0.806175	0.450525	-1.78941	0.0735482	0.167608	1339.77	-0.564606	0.473437	-1.19257	0.233038	0.386369	1389.52	-0.769001	0.455839	-1.687	0.091603	0.205505	SSA01_DN39888_c0_g1_i1
s6_1156	2680.74	-0.0479043	0.184901	-0.259081	0.795573	0.999963	3080.64	0.127084	0.151673	0.837881	0.402098	0.999954	2829.46	-0.00570065	0.162733	-0.0350306	0.972055	0.994673	2929.71	-0.0313174	0.164346	-0.190558	0.848872	0.967605	2672.65	-0.195598	0.245233	-0.7976	0.425103	0.63954	2921.02	-0.321934	0.240716	-1.3374	0.181091	0.317525	2711.24	-0.251667	0.261709	-0.961629	0.336236	0.497798	2865.48	-0.243062	0.238149	-1.02063	0.307429	0.467012	SSA01_DN17800_c0_g1_i1
s6_11561	2066.12	0.149288	0.197261	0.756806	0.449166	0.999963	2145.96	0.0418421	0.178798	0.234019	0.81497	0.999954	2332.92	0.323903	0.198121	1.63487	0.102076	0.695021	2212.15	0.0928121	0.198549	0.467451	0.640177	0.908833	2346.67	0.337313	0.218643	1.54276	0.122889	0.313322	2815.17	0.455833	0.307522	1.48228	0.138267	0.262708	3088.02	0.861705	0.332794	2.58931	0.00961698	0.041054	2892.19	0.794564	0.270672	2.93553	0.00332982	0.0212526	SSA01_DN20544_c0_g1_i1
s6_11563	242.643	-0.0156699	0.245251	-0.0638934	0.949055	0.999963	298.13	0.22716	0.218158	1.04126	0.297753	0.999954	280.905	0.189576	0.295397	0.641768	0.521024	0.917932	297.554	0.225738	0.296131	0.762293	0.445885	0.838625	317.735	0.498672	0.3146	1.5851	0.112944	0.298014	381.43	0.646592	0.297564	2.17295	0.0297843	0.0891216	415.345	1.0066	0.344115	2.92518	0.00344258	0.0198371	364.052	0.783556	0.359111	2.18193	0.0291146	0.0949458	SSA01_DN16957_c0_g3_i1
s6_11564	1166.15	-0.0934529	0.249376	-0.374747	0.707849	0.999963	1222.13	-0.100486	0.230368	-0.436196	0.662694	0.999954	1141.44	-0.225338	0.29161	-0.772738	0.439678	0.900319	1215.83	-0.197939	0.28041	-0.705892	0.480255	0.851236	1039.58	-0.607712	0.312789	-1.94288	0.052031	0.190067	1173.86	-0.655256	0.318631	-2.05647	0.0397372	0.108554	1032.8	-0.754856	0.347243	-2.17386	0.0297159	0.0906907	1136.08	-0.71644	0.373735	-1.91698	0.0552409	0.146177	SSA01_DN2880_c0_g1_i1
s6_11566	1900.56	0.0928349	0.203882	0.455337	0.648867	0.999963	1839.61	-0.178307	0.173812	-1.02586	0.304957	0.999954	1844.98	-0.0993282	0.187414	-0.529993	0.596117	0.927592	1872.39	-0.184017	0.17985	-1.02317	0.306226	0.769474	1736.1	-0.3116	0.248778	-1.25252	0.210379	0.427625	1875.04	-0.484082	0.255601	-1.8939	0.0582387	0.142082	1700.56	-0.484551	0.268206	-1.80664	0.070819	0.166504	1915.29	-0.281195	0.261063	-1.07712	0.281428	0.439869	SSA01_DN16074_c0_g1_i1
s6_11568	2417.42	-0.277046	0.198139	-1.39824	0.16204	0.999963	2955.53	0.0994478	0.159887	0.621988	0.53395	0.999954	2631.92	-0.115242	0.206315	-0.558575	0.576452	0.925263	2659.2	-0.205878	0.214582	-0.959438	0.337338	0.786209	2477.6	-0.3272	0.24253	-1.34911	0.1773	0.387339	2714.88	-0.455108	0.2328	-1.95493	0.0505914	0.128651	2416.35	-0.518313	0.290547	-1.78392	0.0744367	0.172517	2524.21	-0.642283	0.256778	-2.50131	0.0123733	0.0532584	SSA01_DN12625_c0_g3_i2
s6_11571	2993.13	-0.141761	0.173548	-0.816838	0.414021	0.999963	3370.04	0.0057168	0.170354	0.0335583	0.973229	0.999954	3517.58	0.200073	0.158016	1.26615	0.205458	0.818298	3915.63	0.364332	0.13438	2.71122	0.00670362	0.127032	4180.48	0.604012	0.187885	3.2148	0.00130534	0.0204816	4860.96	0.649556	0.246809	2.63182	0.00849295	0.0371256	4755.25	0.799939	0.301789	2.65065	0.00803362	0.0361263	3890.08	0.331274	0.222232	1.49067	0.136048	0.268179	SSA01_DN42322_c0_g1_i1
s6_11576	2663.95	0.0193592	0.24312	0.0796281	0.936533	0.999963	2572.68	-0.163346	0.22936	-0.712182	0.476352	0.999954	2437.61	-0.259291	0.298753	-0.867909	0.385444	0.888019	2459.39	-0.388016	0.275975	-1.40598	0.15973	0.631073	2214.81	-0.683442	0.298595	-2.28886	0.0220873	0.116269	2400.31	-0.891229	0.297629	-2.99443	0.0027496	0.0171123	2190.44	-0.856878	0.328942	-2.60495	0.00918877	0.0398682	2438.28	-0.790806	0.344955	-2.29249	0.0218776	0.0783218	SSA01_DN10447_c0_g1_i1
s6_11577	890.303	-0.0785123	0.20188	-0.388906	0.697346	0.999963	927.546	-0.144298	0.166621	-0.866027	0.386475	0.999954	811.548	-0.465652	0.173176	-2.68889	0.00716892	0.230777	799.679	-0.668696	0.173072	-3.86369	0.000111685	0.00805084	747.633	-0.797028	0.249577	-3.19351	0.00140554	0.0214094	825.711	-0.91541	0.289446	-3.16262	0.00156354	0.0116014	702.946	-1.18815	0.307533	-3.86349	0.000111779	0.00171547	832.142	-0.88589	0.268817	-3.29551	0.000982436	0.00880269	SSA01_DN11879_c0_g1_i1
s6_1158	1553.59	0.20999	0.173113	1.21303	0.22512	0.999963	1534.44	-0.0362392	0.158656	-0.228413	0.819325	0.999954	1680.89	0.263255	0.207742	1.26722	0.205076	0.818113	1547.58	-0.0486149	0.192774	-0.252186	0.800897	0.954778	1813.32	0.447588	0.196452	2.27836	0.022705	0.117928	2243.65	0.648909	0.213694	3.03663	0.00239239	0.0155594	2192.11	0.802326	0.265594	3.02088	0.00252045	0.0160122	2242.53	0.928452	0.22282	4.16683	3.09e-05	0.000638592	SSA01_DN18294_c0_g1_i4
s6_11580	1497.69	-0.125445	0.208798	-0.600797	0.547975	0.999963	1715.37	0.048166	0.17554	0.274388	0.783787	0.999954	1664.27	0.0554858	0.198809	0.279091	0.780175	0.95591	1757.22	0.0847201	0.185768	0.456054	0.648351	0.9111	1859.03	0.310955	0.271775	1.14416	0.252555	0.475606	2218.87	0.428957	0.303671	1.41257	0.157782	0.288219	2260.92	0.677561	0.34289	1.97603	0.0481513	0.127123	1682.42	-0.15295	0.275692	-0.554787	0.57904	0.71121	SSA01_DN4159_c0_g2_i1
s6_11581	315.343	0.214654	0.20537	1.04521	0.295927	0.999963	380.352	0.436217	0.166976	2.61245	0.00898952	0.822191	339.725	0.266459	0.218557	1.21917	0.222779	0.831362	394.137	0.523783	0.190528	2.74911	0.00597573	0.118419	434.993	0.819039	0.2577	3.17827	0.00148156	0.0221653	535.241	1.00614	0.244368	4.11731	3.83e-05	0.000821692	452.542	0.847535	0.288091	2.9419	0.0032621	0.0190856	410.791	0.663629	0.306401	2.16589	0.0303199	0.0977129	SSA01_DN26648_c0_g1_i1
s6_11582	1381.16	-0.0384528	0.170372	-0.2257	0.821435	0.999963	1548.72	0.0792841	0.131883	0.601168	0.547728	0.999954	1531.58	0.132762	0.17284	0.768122	0.442415	0.900597	1499.34	-0.0400079	0.130069	-0.307591	0.758394	0.942949	1343.98	-0.26327	0.179931	-1.46317	0.143421	0.342837	1470.53	-0.386393	0.207566	-1.86154	0.0626675	0.149846	1342.98	-0.362933	0.261448	-1.38817	0.165087	0.303387	1500.8	-0.165727	0.23075	-0.718211	0.472627	0.622878	SSA01_DN32144_c0_g1_i1
s6_11584	216.656	-0.212738	0.250126	-0.850523	0.395034	0.999963	260.181	0.0236624	0.223082	0.10607	0.915527	0.999954	211.283	-0.301694	0.316458	-0.953345	0.340415	0.874514	234.964	-0.185754	0.320609	-0.579378	0.562334	0.882376	207.346	-0.534274	0.320589	-1.66654	0.0956057	0.270679	224.892	-0.714926	0.341252	-2.09501	0.03617	0.101549	196.14	-0.843241	0.379857	-2.21989	0.026426	0.0834319	226.011	-0.621411	0.393894	-1.57761	0.114655	0.239112	SSA01_DN10097_c0_g2_i1
s6_11585	426.609	0.118727	0.202695	0.585744	0.558048	0.999963	450.355	0.0590458	0.157212	0.37558	0.707229	0.999954	532.615	0.520839	0.203199	2.5632	0.0103713	0.274115	463.396	0.101103	0.199318	0.507243	0.611984	0.898924	448.218	0.112078	0.250689	0.447081	0.654817	0.80818	540.412	0.265013	0.24434	1.08461	0.278094	0.427183	551.327	0.533909	0.320629	1.66519	0.0958744	0.206772	580.714	0.696975	0.261965	2.66056	0.00780109	0.0385537	SSA01_DN34083_c0_g1_i1
s6_11586	715.241	-0.149378	0.249423	-0.598893	0.549245	0.999963	762.599	-0.0895457	0.207266	-0.432034	0.665717	0.999954	689.9	-0.252854	0.325485	-0.776851	0.437246	0.900203	673.134	-0.44859	0.336725	-1.33221	0.18279	0.661849	584.339	-1.02987	0.414977	-2.48174	0.0130743	0.0849409	619.901	-1.44363	0.430494	-3.35343	0.000798154	0.00724243	559.285	-1.46054	0.449109	-3.25208	0.00114564	0.0092121	640.77	-1.38183	0.499946	-2.76396	0.00571045	0.0311269	SSA01_DN38009_c0_g1_i1
s6_11587	2049.98	-0.318957	0.197731	-1.61309	0.106725	0.999963	2357.16	-0.0743861	0.18637	-0.399131	0.689797	0.999954	2037.95	-0.388446	0.232865	-1.66811	0.0952932	0.68081	2032.94	-0.582404	0.168308	-3.46034	0.000539485	0.0248276	1850.36	-0.811841	0.226306	-3.58735	0.000334055	0.00839091	1919.77	-1.21489	0.23988	-5.06456	4.09e-07	2.36e-05	1755.55	-1.17472	0.264578	-4.43997	9e-06	0.000254433	2029.31	-0.977597	0.265295	-3.68494	0.000228756	0.00296581	SSA01_DN2897_c0_g1_i1
[truncated: 14,874 more rows]
[truncated: 48 more columns]
